# Supplementary material for: Transcriptomic analysis of iPSC-derived endothelium reveals adaptations to high altitude hypoxia in energy metabolism and inflammation
Source: PLoS Genet. 2025 Feb 10;21(2):e1011570. doi: 10.1371/journal.pgen.1011570 (PMC11809796; doi:10.1371/journal.pgen.1011570)
Supplement: S1 Table — Columns include sample ID, clone ID, population, sex, conversion batch (when cells were converted from feeder to feeder-free iPSCs), freeze-thaw survival, staining of endoderm, mesoderm, and ectoderm in embryoid body assay (for full imaging results see Appendix on 10.5281/zenodo.14552961), results from PluriTest, and karyotyping. (XLSX) [file pgen.1011570.s015.xlsx]

## Sheet: S1_Table
Name	Clone used	Population	Sex	Conversion Batch	Freeze Thaw viability P10	endoderm_mesoderm_ectoderm_staining_observed	Pluripotency_marker_expression	pluriClassic	novelClassic	pluriCor	novelCor	Karyotyping Results	Karyotyping_Notes
CHB528	C	CHB	F	2	✓	✓	✓	25.14	1.36	25.14	1.37	normal
CHB531	C	CHB	F	3	✓	✓	✓	24.55	1.52	24.55	1.52	normal
CHB557	B	CHB	M	4	✓	✓	✓	31.21	1.54	31.21	1.55	abnormal - dup(20)(q11.2q11.2)[4]/46,XY[16]	recurrent iPSC abnormality, mosaic
CHB596	A	CHB	F	3	✓	✓	✓	23.63	1.4	23.63	1.4	normal
CHB606	C	CHB	M	3	✓	✓	✓	26.5	1.39	26.5	1.4	normal
CHB608	C	CHB	M	3	✓	✓	✓	24.02	1.5	24.02	1.51	normal
CHB614	A	CHB	F	5	✓	✓	✓	28.3	1.34	28.3	1.34	normal
CHB619	A	CHB	F	4	✓	✓	✓	25.29	1.44	25.29	1.45	abnormal - t(11;12)(q23.1;q22)[18]/46,XX[2] - balanced	recurrent iPSC abnormality, mosaic
CHB633	B	CHB	M	2	✓	✓	✓	26.38	1.45	26.38	1.46	normal
CHB748	B	CHB	M	5	✓	✓	✓	25.93	1.33	25.93	1.34	normal
TAC252	B	TBN	M	1	✓	✓	✓	24.02	1.38	24.04	1.38	abnormal - i(20)(q10)[7]/47,XY,+8[6]/46,XY,del(18)(q21.3)[3]/46,XY[3]	recurrent iPSC abnormality, mosaic
TAC462	C	TBN	F	1	✓	✓	✓	19.31	1.45	19.3	1.45	abnormal - i(20)(q10)[6]/46,XX[14]	recurrent iPSC abnormality, mosaic
TAC540	C	TBN	F	4	✓	✓	✓	22.64	1.45	22.64	1.44	normal
TAC569	A	TBN	M	4	✓	✓	✓	27.66	1.67	27.67	1.68	normal
TAC750	A	TBN	F	1	✓	✓	✓	22.46	1.51	22.46	1.51	normal
TAC801	A	TBN	M	1	✓	✓	✓	22.07	1.4	22.08	1.4	normal
TAC841	C	TBN	F	2	✓	✓	✓	25.86	1.52	25.88	1.52	abnormal but non-mosaic (1;6)(p34.1;q25.1)	balanced translocation likely present in individual
TAC859	C	TBN	M	5	✓	✓	✓	21.92	1.72	21.91	1.72	normal
TAC86	B	TBN	F	5	✓	✓	✓	24.85	1.49	24.85	1.49	normal
TAC988	B	TBN	M	2	✓	✓	✓	23.55	1.42	23.55	1.43	normal
