# Supplementary material for: Transcriptomic analysis of iPSC-derived endothelium reveals adaptations to high altitude hypoxia in energy metabolism and inflammation
Source: PLoS Genet. 2025 Feb 10;21(2):e1011570. doi: 10.1371/journal.pgen.1011570 (PMC11809796; doi:10.1371/journal.pgen.1011570)
Supplement: S2 Table — (XLSX) [file pgen.1011570.s016.xlsx]

## Sheet: S2_Table
Ensembl Transcript ID	Gene Name	logFC	logCPM	F	PValue	FDR	Symbol
ENSG00000073711.10_4	PPP2R3A	-0.414494	4.89596	34.0067	1.8807e-05	0.2691	PPP2R3A
ENSG00000165895.18_3	ARHGAP42	-0.300701	5.75912	29.9943	3.8732e-05	0.2691	ARHGAP42
ENSG00000185630.18_3	PBX1	-0.370964	7.48035	24.7413	0.000110585	0.2691	PBX1
ENSG00000132196.14_3	HSD17B7	0.619075	4.30867	22.6729	0.000173691	0.2691	HSD17B7
ENSG00000160191.17_3	PDE9A	-0.405721	4.66342	22.4659	0.000181968	0.2691	PDE9A
ENSG00000172175.13_4	MALT1	-0.367573	4.84206	22.4487	0.000182674	0.2691	MALT1
ENSG00000170312.15_2	CDK1	0.216626	7.61175	21.9278	0.000205618	0.2691	CDK1
ENSG00000181381.13_3	DDX60L	-0.734104	1.64086	21.7972	0.000211862	0.2691	DDX60L
ENSG00000134690.10_2	CDCA8	0.219424	6.48645	21.6229	0.000220535	0.2691	CDCA8
ENSG00000176595.3_3	KBTBD11	-0.487635	3.58883	21.6172	0.000220826	0.2691	KBTBD11
ENSG00000154975.13_3	CA10	-1.0909	0.318069	21.2125	0.000242558	0.2691	CA10
ENSG00000124942.13_6	AHNAK	-0.806375	4.81266	21.4342	0.000264697	0.2691	AHNAK
ENSG00000165138.17_2	ANKS6	-0.332106	5.99245	20.7445	0.000270732	0.2691	ANKS6
ENSG00000141522.11_2	ARHGDIA	0.223346	7.01653	20.7361	0.000271266	0.2691	ARHGDIA
ENSG00000079691.17_5	CARMIL1	-0.27145	5.62831	20.1762	0.000309984	0.2691	CARMIL1
ENSG00000187051.8_2	RPS19BP1	0.219609	5.72479	20.022	0.000321702	0.2691	RPS19BP1
ENSG00000156959.8_2	LHFPL4	-0.371776	4.29034	19.9838	0.000324682	0.2691	LHFPL4
ENSG00000133107.14_3	TRPC4	-1.06126	1.46963	19.9078	0.000330703	0.2691	TRPC4
ENSG00000157985.18_4	AGAP1	-0.243475	5.72902	19.8195	0.000337859	0.2691	AGAP1
ENSG00000257151.1_5	NA	-0.50747	5.99748	19.8916	0.000349998	0.2691	NA
ENSG00000162552.14_2	WNT4	-1.30052	0.459027	19.6207	0.0003546	0.2691	WNT4
ENSG00000143061.17_4	IGSF3	-0.280174	6.58557	19.6204	0.00035463	0.2691	IGSF3
ENSG00000145555.14_4	MYO10	-0.275375	8.04768	19.1247	0.000400584	0.285895	MYO10
ENSG00000175063.16_2	UBE2C	0.231149	7.11944	18.7109	0.000444084	0.285895	UBE2C
ENSG00000100726.14_2	TELO2	0.295263	5.76353	18.5913	0.000457619	0.285895	TELO2
ENSG00000166455.13_3	C16orf46	0.59289	-0.22874	18.3707	0.000483824	0.285895	C16orf46
ENSG00000147596.3_5	PRDM14	-0.558555	6.28632	18.7968	0.000485416	0.285895	PRDM14
ENSG00000095015.5_2	MAP3K1	0.256777	5.0409	18.0182	0.000529261	0.285895	MAP3K1
ENSG00000109762.15_2	SNX25	-0.416631	4.24419	17.9709	0.000535706	0.285895	SNX25
ENSG00000187720.14_4	THSD4	-0.462457	3.84786	17.9368	0.000540423	0.285895	THSD4
ENSG00000147862.16_2	NFIB	-0.628841	3.10107	17.912	0.000543862	0.285895	NFIB
ENSG00000121440.14_2	PDZRN3	-0.526387	3.85052	17.6276	0.000585272	0.285895	PDZRN3
ENSG00000172318.5_2	B3GALT1	-0.368981	4.53449	17.6175	0.000586797	0.285895	B3GALT1
ENSG00000129521.13_3	EGLN3	-0.343944	4.61243	17.6065	0.000588472	0.285895	EGLN3
ENSG00000151090.18_5	THRB	-0.654043	2.55533	17.3891	0.000622707	0.285895	THRB
ENSG00000095637.22_5	SORBS1	-0.263894	5.92869	17.3555	0.000628202	0.285895	SORBS1
ENSG00000123159.15_3	GIPC1	0.179487	6.01416	17.2589	0.000644282	0.285895	GIPC1
ENSG00000173821.19_3	RNF213	-0.442522	6.32307	17.0851	0.00070224	0.285895	RNF213
ENSG00000105364.13_5	MRPL4	0.225483	5.9113	16.8608	0.000715617	0.285895	MRPL4
ENSG00000070182.20_4	SPTB	-0.824674	2.20547	16.8506	0.00071755	0.285895	SPTB
ENSG00000088179.8_5	PTPN4	-0.47577	5.80062	16.9486	0.000730423	0.285895	PTPN4
ENSG00000141441.15_3	GAREM1	-0.411873	3.14564	16.7622	0.000734615	0.285895	GAREM1
ENSG00000135638.13_4	EMX1	0.689323	2.64655	16.5533	0.000776789	0.285895	EMX1
ENSG00000271978.1_5	NA	-0.780809	-0.904058	16.5311	0.000781423	0.285895	NA
ENSG00000040933.15_3	INPP4A	-0.246045	5.78783	16.5289	0.000781873	0.285895	INPP4A
ENSG00000134222.16_5	PSRC1	0.209174	5.75834	16.5009	0.000787779	0.285895	PSRC1
ENSG00000149639.14_5	MTCL2	-0.342291	5.87878	16.4062	0.000808086	0.286987	MTCL2
ENSG00000124486.12_4	USP9X	-0.647	9.37256	17.1459	0.000825814	0.286987	USP9X
ENSG00000197959.13_4	DNM3	-0.787053	1.45219	16.2524	0.000842361	0.286987	DNM3
ENSG00000123064.12_3	DDX54	0.19749	6.76078	16.1322	0.000870262	0.290563	DDX54
ENSG00000126803.9_3	HSPA2	-0.334407	5.56419	16.0273	0.000895467	0.292111	HSPA2
ENSG00000134755.15_5	DSC2	-0.222165	6.04535	15.7728	0.000960112	0.292111	DSC2
ENSG00000253368.3_4	TRNP1	-0.256193	4.66584	15.7388	0.000969132	0.292111	TRNP1
ENSG00000251136.8_5	PARAIL	-0.661012	1.30499	15.7293	0.000971663	0.292111	PARAIL
ENSG00000101333.16_3	PLCB4	-0.364995	4.04496	15.6936	0.000981265	0.292111	PLCB4
ENSG00000001626.15_4	CFTR	-0.971783	0.204385	15.6333	0.000997729	0.292111	CFTR
ENSG00000187391.20_5	MAGI2	-0.432032	4.17195	15.6048	0.00100562	0.292111	MAGI2
ENSG00000205726.14_4	ITSN1	-0.231172	7.10576	15.5717	0.00101488	0.292111	ITSN1
ENSG00000173653.7_3	RCE1	0.208055	4.6574	15.4166	0.00105951	0.299788	RCE1
ENSG00000125845.6_3	BMP2	-1.10786	2.29176	15.4839	0.00108618	0.302213	BMP2
ENSG00000173465.7_3	ZNRD2	0.25626	4.62901	15.1482	0.00114207	0.308865	ZNRD2
ENSG00000162989.4_3	KCNJ3	-0.929713	-0.920674	15.0611	0.00117039	0.308865	KCNJ3
ENSG00000143970.16_3	ASXL2	-0.264504	6.06085	15.0482	0.00117466	0.308865	ASXL2
ENSG00000187210.13_4	GCNT1	-0.528894	4.23416	15.0198	0.0011841	0.308865	GCNT1
ENSG00000103319.11_2	EEF2K	-0.393629	5.49576	14.8633	0.00123767	0.314006	EEF2K
ENSG00000007237.18_4	GAS7	-0.363404	4.61375	14.8526	0.00124143	0.314006	GAS7
ENSG00000132017.10_3	DCAF15	0.178742	5.86002	14.6	0.00133406	0.326843	DCAF15
ENSG00000280206.1_6	NA	0.475849	1.41995	14.5121	0.00136808	0.326843	NA
ENSG00000167967.15_5	E4F1	0.247633	4.30604	14.498	0.00137365	0.326843	E4F1
ENSG00000123485.11_4	HJURP	0.307556	6.38036	14.392	0.00141616	0.326843	HJURP
ENSG00000157456.7_3	CCNB2	0.139834	7.10095	14.3917	0.00141631	0.326843	CCNB2
ENSG00000173193.14_4	PARP14	-0.296631	5.40755	14.3676	0.00142618	0.326843	PARP14
ENSG00000184319.15_4	NA	0.44957	3.62479	14.3602	0.00142923	0.326843	NA
ENSG00000105135.15_2	ILVBL	0.185275	5.60053	14.1905	0.00150115	0.338652	ILVBL
ENSG00000170540.14_3	ARL6IP1	0.174248	8.37791	14.0237	0.00157585	0.341562	ARL6IP1
ENSG00000174851.15_3	YIF1A	0.213263	5.4192	13.9326	0.0016184	0.341562	YIF1A
ENSG00000196632.10_4	WNK3	-0.283317	5.356	13.9212	0.00162381	0.341562	WNK3
ENSG00000179344.16_4	HLA-DQB1	-3.53584	2.48243	14.8779	0.00162903	0.341562	HLA-DQB1
ENSG00000165283.15_2	STOML2	0.206783	7.39909	13.8061	0.00167964	0.341562	STOML2
ENSG00000091490.10_4	SEL1L3	-0.22686	6.74575	13.7768	0.00169419	0.341562	SEL1L3
ENSG00000169855.19_2	ROBO1	-0.226069	7.42902	13.76	0.00170259	0.341562	ROBO1
ENSG00000110921.13_5	MVK	0.594258	3.87114	13.7753	0.00170394	0.341562	MVK
ENSG00000188848.15_3	BEND4	-0.40411	6.42306	13.8592	0.00171185	0.341562	BEND4
ENSG00000095906.16_4	NUBP2	0.171189	5.65849	13.7282	0.00171865	0.341562	NUBP2
ENSG00000115109.13_2	EPB41L5	-0.213888	6.03486	13.5982	0.00178602	0.350773	EPB41L5
ENSG00000226210.3_5	WASH8P	0.828351	3.21334	13.5618	0.00187197	0.356677	WASH8P
ENSG00000116191.17_4	RALGPS2	-0.228084	6.35766	13.4207	0.00188287	0.356677	RALGPS2
ENSG00000112984.11_3	KIF20A	0.212574	7.07693	13.4157	0.00188566	0.356677	KIF20A
ENSG00000196961.12_2	AP2A1	0.139408	6.96184	13.3876	0.00190154	0.356677	AP2A1
ENSG00000151388.10_4	ADAMTS12	-0.232094	4.69069	13.3182	0.00194146	0.36012	ADAMTS12
ENSG00000038427.15_4	VCAN	-0.334142	9.00177	13.312	0.00200932	0.364872	VCAN
ENSG00000137831.14_5	UACA	-0.251305	5.45804	13.1886	0.00201851	0.364872	UACA
ENSG00000235750.9_2	KIAA0040	-0.243963	4.52364	13.095	0.00207628	0.364872	KIAA0040
ENSG00000186951.16_3	PPARA	-0.490906	2.92124	13.0939	0.00207696	0.364872	PPARA
ENSG00000020922.12_5	MRE11	-0.198768	5.7402	13.0448	0.00210801	0.364872	MRE11
ENSG00000172869.14_3	DMXL1	-0.322858	6.03356	13.0226	0.00212222	0.364872	DMXL1
ENSG00000103494.13_4	RPGRIP1L	-0.333725	3.85014	12.8942	0.00220658	0.364872	RPGRIP1L
ENSG00000111665.11_2	CDCA3	0.290046	5.0336	12.8769	0.00221822	0.364872	CDCA3
ENSG00000078549.14_5	ADCYAP1R1	-0.36777	4.57778	12.8491	0.00223708	0.364872	ADCYAP1R1
ENSG00000110717.12_3	NDUFS8	0.18139	5.97355	12.7998	0.00227096	0.364872	NDUFS8
ENSG00000121361.3_2	KCNJ8	-0.789299	-0.200417	12.7023	0.00233974	0.364872	KCNJ8
ENSG00000196204.11_2	RNF216P1	0.351144	4.35735	12.6271	0.00239437	0.364872	RNF216P1
ENSG00000166167.17_3	BTRC	-0.323297	5.07751	12.617	0.0024018	0.364872	BTRC
ENSG00000075218.18_3	GTSE1	0.157526	5.63553	12.5956	0.00241764	0.364872	GTSE1
ENSG00000185482.7_3	STAC3	-0.570117	1.10955	12.5791	0.00242995	0.364872	STAC3
ENSG00000177943.13_3	MAMDC4	0.626847	0.537601	12.5721	0.00243522	0.364872	MAMDC4
ENSG00000144596.12_3	GRIP2	-0.487768	2.00441	12.5623	0.00244258	0.364872	GRIP2
ENSG00000284691.1_3	LOC728743	-0.577875	3.38472	12.5622	0.00244265	0.364872	LOC728743
ENSG00000123472.12_4	ATPAF1	-0.173151	6.29508	12.5492	0.00245245	0.364872	ATPAF1
ENSG00000100722.19_4	ZC3H14	-0.158107	6.55631	12.5363	0.00246221	0.364872	ZC3H14
ENSG00000217930.7_3	PAM16	0.270779	4.29458	12.5174	0.00247665	0.364872	PAM16
ENSG00000138172.10_2	CALHM2	0.662775	1.16906	12.5098	0.00248246	0.364872	CALHM2
ENSG00000079616.12_2	KIF22	0.172142	7.25636	12.5051	0.00248606	0.364872	KIF22
ENSG00000228709.1_5	NA	1.06476	1.67743	12.5806	0.00250064	0.364872	NA
ENSG00000242802.7_3	AP5Z1	0.402283	3.98907	12.4542	0.00252544	0.364872	AP5Z1
ENSG00000172020.12_4	GAP43	-0.310102	3.73543	12.438	0.00253814	0.364872	GAP43
ENSG00000105928.14_5	GSDME	-0.376412	2.65155	12.3878	0.00257797	0.364872	GSDME
ENSG00000111254.7_5	AKAP3	-1.02378	0.726442	12.3337	0.00262157	0.364872	AKAP3
ENSG00000155974.12_4	GRIP1	-0.355338	3.65614	12.2965	0.0026521	0.364872	GRIP1
ENSG00000267160.1_6	NA	0.829314	-0.373052	12.2872	0.00265976	0.364872	NA
ENSG00000103168.16_6	TAF1C	0.232585	5.44662	12.1983	0.00273454	0.364872	TAF1C
ENSG00000089009.15_2	RPL6	0.0997163	10.2083	12.1546	0.00277218	0.364872	RPL6
ENSG00000174705.12_3	SH3PXD2B	-0.251201	7.06417	12.1296	0.00279397	0.364872	SH3PXD2B
ENSG00000107551.20_3	RASSF4	-0.643556	3.78163	12.222	0.00279467	0.364872	RASSF4
ENSG00000133083.14_3	DCLK1	-0.496021	6.50146	12.4305	0.00279622	0.364872	DCLK1
ENSG00000064692.18_4	SNCAIP	-0.438877	2.85303	12.0917	0.00282737	0.364872	SNCAIP
ENSG00000143768.12_3	LEFTY2	0.989416	2.99154	12.308	0.00283095	0.364872	LEFTY2
ENSG00000152127.8_2	MGAT5	-0.306205	6.2439	12.0667	0.00284966	0.364872	MGAT5
ENSG00000254365.1_5	NA	-1.05132	0.641754	12.0295	0.00288311	0.364872	NA
ENSG00000161016.17_3	RPL8	0.201412	10.4602	11.9977	0.00291213	0.364872	RPL8
ENSG00000167748.10_2	KLK1	-0.627799	0.055297	11.993	0.00291644	0.364872	KLK1
ENSG00000081913.13_3	PHLPP1	-0.182033	6.4388	11.99	0.00291916	0.364872	PHLPP1
ENSG00000172379.20_4	ARNT2	-0.454962	4.18747	11.9661	0.00294131	0.364872	ARNT2
ENSG00000184990.12_3	SIVA1	0.206271	5.92172	11.9418	0.00296392	0.364872	SIVA1
ENSG00000185567.6_2	AHNAK2	-0.618918	1.93521	11.9179	0.00298634	0.364872	AHNAK2
ENSG00000122705.16_3	CLTA	0.244827	7.10872	11.8515	0.00304975	0.364872	CLTA
ENSG00000173681.16_6	BCLAF3	-0.467126	3.08206	11.8399	0.00306099	0.364872	BCLAF3
ENSG00000177595.17_3	PIDD1	0.366909	4.20913	11.8288	0.00307175	0.364872	PIDD1
ENSG00000142552.7_2	RCN3	0.50107	3.91138	11.8111	0.00308897	0.364872	RCN3
ENSG00000198498.9_3	TMA16	-0.304528	5.86037	11.7417	0.0031578	0.364872	TMA16
ENSG00000135116.9_3	HRK	-0.480637	2.74462	11.7182	0.00318154	0.364872	HRK
ENSG00000108106.13_2	UBE2S	0.247573	7.83122	11.7021	0.00319793	0.364872	UBE2S
ENSG00000143753.12_3	DEGS1	-0.320891	6.09585	11.6963	0.00320385	0.364872	DEGS1
ENSG00000147394.18_3	ZNF185	-0.444685	5.17368	11.7659	0.00321695	0.364872	ZNF185
ENSG00000157833.12_3	GAREM2	-0.295999	4.12637	11.6587	0.00324248	0.364872	GAREM2
ENSG00000096696.13_3	DSP	-0.233325	7.60345	11.6488	0.00325269	0.364872	DSP
ENSG00000166004.14_5	CEP295	0.237814	3.98359	11.6361	0.0032659	0.364872	CEP295
ENSG00000227518.5_6	NA	0.868549	-0.453841	11.5366	0.00337163	0.364872	NA
ENSG00000276805.2_5	NA	2.00808	-0.256926	11.7217	0.00339027	0.364872	NA
ENSG00000174177.12_2	CTU2	0.206723	4.85742	11.4891	0.00342338	0.364872	CTU2
ENSG00000160867.14_3	FGFR4	0.22212	6.34169	11.4868	0.00342591	0.364872	FGFR4
ENSG00000166743.9_4	ACSM1	-1.03633	-0.459213	11.4561	0.00345992	0.364872	ACSM1
ENSG00000116667.13_4	C1orf21	-0.339476	4.86865	11.3549	0.00357453	0.364872	C1orf21
ENSG00000104859.14_3	CLASRP	0.198623	4.96251	11.3404	0.00359135	0.364872	CLASRP
ENSG00000103051.18_3	COG4	0.355524	5.68664	11.3556	0.00359844	0.364872	COG4
ENSG00000112365.4_3	ZBTB24	-0.232544	5.34372	11.3183	0.00361709	0.364872	ZBTB24
ENSG00000039650.11_4	PNKP	0.208449	5.1748	11.3166	0.0036191	0.364872	PNKP
ENSG00000260804.3_4	LINC01963	0.474761	1.77491	11.3101	0.00362668	0.364872	LINC01963
ENSG00000106367.14_4	AP1S1	0.282778	5.78885	11.291	0.00364919	0.364872	AP1S1
ENSG00000282048.1_6	NA	-1.12329	4.96886	11.8835	0.00364991	0.364872	NA
ENSG00000102024.17_3	PLS3	-0.4037	8.52095	11.4762	0.00368599	0.364872	PLS3
ENSG00000185404.16_2	SP140L	0.827426	0.961986	11.1782	0.00378532	0.364872	SP140L
ENSG00000182472.8_4	CAPN12	-0.462629	1.16088	11.1746	0.00378969	0.364872	CAPN12
ENSG00000128266.8_2	GNAZ	-0.361397	3.4602	11.1382	0.00383488	0.364872	GNAZ
ENSG00000008083.13_2	JARID2	-0.191476	8.82721	11.1143	0.00386489	0.364872	JARID2
ENSG00000023171.17_5	GRAMD1B	-0.416827	4.10564	11.1057	0.00387568	0.364872	GRAMD1B
ENSG00000079134.11_3	THOC1	-0.182675	5.60331	11.1	0.00388293	0.364872	THOC1
ENSG00000267520.2_6	NA	-0.716345	1.47615	11.074	0.00391604	0.364872	NA
ENSG00000197892.12_2	KIF13B	-0.27992	4.23523	11.0611	0.00393258	0.364872	KIF13B
ENSG00000160226.15_4	CFAP410	0.385591	3.0215	11.0495	0.00394755	0.364872	CFAP410
ENSG00000122641.10_3	INHBA	-0.97262	0.70312	11.0339	0.00396767	0.364872	INHBA
ENSG00000187134.13_3	AKR1C1	-0.500928	1.34912	11.0335	0.00396829	0.364872	AKR1C1
ENSG00000155380.11_4	SLC16A1	-0.156835	9.64178	11.027	0.00397672	0.364872	SLC16A1
ENSG00000183530.13_5	PRR14L	-0.247231	6.56848	10.9941	0.00401974	0.364872	PRR14L
ENSG00000198768.10_4	APCDD1L	-0.494937	1.75907	10.9556	0.0040708	0.364872	APCDD1L
ENSG00000188559.14_4	RALGAPA2	-0.356979	4.66597	10.9396	0.00409228	0.364872	RALGAPA2
ENSG00000235288.3_6	NA	-0.511963	2.43806	10.939	0.00409308	0.364872	NA
ENSG00000148399.12_3	DPH7	0.201666	4.42066	10.9146	0.00412606	0.364872	DPH7
ENSG00000149182.14_3	ARFGAP2	0.241221	6.2967	10.91	0.00413232	0.364872	ARFGAP2
ENSG00000126010.5_2	GRPR	-0.724964	4.77651	11.2136	0.00414733	0.364872	GRPR
ENSG00000161920.9_3	MED11	-0.294314	3.36005	10.8938	0.00415432	0.364872	MED11
ENSG00000141314.12_4	RHBDL3	-0.531583	4.11069	10.9329	0.00415944	0.364872	RHBDL3
ENSG00000119698.11_2	PPP4R4	-0.232279	3.88613	10.8819	0.00417063	0.364872	PPP4R4
ENSG00000182575.7_3	NXPH3	-0.494585	1.8871	10.8568	0.00420532	0.364872	NXPH3
ENSG00000173473.10_3	SMARCC1	-0.155852	9.03704	10.8513	0.00421298	0.364872	SMARCC1
ENSG00000096717.11_2	SIRT1	-0.344069	6.73536	10.9249	0.00421693	0.364872	SIRT1
ENSG00000076555.15_3	ACACB	-0.29132	3.85562	10.8308	0.00424149	0.364872	ACACB
ENSG00000233276.4_5	GPX1	0.147442	7.21009	10.8285	0.00424471	0.364872	GPX1
ENSG00000186566.12_3	GPATCH8	-0.232347	6.52005	10.8174	0.00426028	0.364872	GPATCH8
ENSG00000196126.11_2	HLA-DRB1	-2.7982	1.70896	11.3647	0.00426454	0.364872	HLA-DRB1
ENSG00000126773.12_5	PCNX4	0.185771	5.64554	10.7991	0.0042862	0.364872	PCNX4
ENSG00000181392.15_5	SYNE4	0.278139	3.87815	10.7936	0.00429388	0.364872	SYNE4
ENSG00000249863.2_5	NA	-0.624156	-0.379458	10.7882	0.00430158	0.364872	NA
ENSG00000115977.18_4	AAK1	-0.338778	4.83998	10.7729	0.00432346	0.364872	AAK1
ENSG00000161996.18_3	WDR90	0.311979	3.71691	10.7661	0.00433321	0.364872	WDR90
ENSG00000151422.12_3	FER	-0.255889	3.99017	10.7494	0.00435719	0.364872	FER
ENSG00000213853.9_3	EMP2	-0.198802	4.88584	10.745	0.00436345	0.364872	EMP2
ENSG00000165186.11_3	PTCHD1	-0.562153	2.23654	10.7368	0.00437532	0.364872	PTCHD1
ENSG00000228157.4_5	NA	-1.3033	-0.690971	10.7339	0.00437964	0.364872	NA
ENSG00000076924.11_2	XAB2	0.194599	6.22224	10.681	0.00445706	0.364872	XAB2
ENSG00000233863.1	NA	-0.43684	3.47162	10.6694	0.00447435	0.364872	NA
ENSG00000152061.23_4	RABGAP1L	-0.352565	6.77175	10.7322	0.00451695	0.364872	RABGAP1L
ENSG00000169925.16_5	BRD3	-0.189577	6.76907	10.6273	0.00453741	0.364872	BRD3
ENSG00000062582.13_3	MRPS24	0.202416	5.63002	10.6208	0.00454725	0.364872	MRPS24
ENSG00000123104.11_4	ITPR2	-0.213789	6.16627	10.6196	0.00454896	0.364872	ITPR2
ENSG00000138834.12_5	MAPK8IP3	0.222067	5.04751	10.5678	0.00462826	0.364872	MAPK8IP3
ENSG00000076604.14_3	TRAF4	0.17959	7.32759	10.5559	0.00464657	0.364872	TRAF4
ENSG00000066629.17_5	EML1	-0.397608	4.44552	10.5514	0.00465356	0.364872	EML1
ENSG00000179091.4_2	CYC1	0.195675	7.02138	10.5338	0.00468107	0.364872	CYC1
ENSG00000204267.13_4	TAP2	-0.450876	4.54498	10.5481	0.00468783	0.364872	TAP2
ENSG00000168477.19_5	TNXB	-0.374377	3.33975	10.5266	0.00469232	0.364872	TNXB
ENSG00000095303.15_5	PTGS1	-0.610601	1.19409	10.5151	0.0047104	0.364872	PTGS1
ENSG00000111731.12_4	C2CD5	-0.231513	6.30184	10.4978	0.00473771	0.364872	C2CD5
ENSG00000112245.11_3	PTP4A1	0.286543	6.86294	10.4959	0.00474062	0.364872	PTP4A1
ENSG00000160299.16_3	PCNT	-0.214623	5.26965	10.4907	0.00474902	0.364872	PCNT
ENSG00000115286.19_3	NDUFS7	0.241934	5.26816	10.4901	0.00474987	0.364872	NDUFS7
ENSG00000123374.10_2	CDK2	0.151618	5.71987	10.4745	0.00477475	0.364872	CDK2
ENSG00000136231.13_2	IGF2BP3	-0.233626	8.45686	10.4726	0.00477783	0.364872	IGF2BP3
ENSG00000197858.10_2	GPAA1	0.178155	5.67804	10.4671	0.00478657	0.364872	GPAA1
ENSG00000114978.17_2	MOB1A	-0.13512	7.32404	10.4126	0.00487497	0.368801	MOB1A
ENSG00000198826.10_4	ARHGAP11A	0.173946	7.19077	10.3929	0.00490722	0.368801	ARHGAP11A
ENSG00000225855.6_4	RUSC1-AS1	0.631781	0.201569	10.3723	0.00494141	0.368801	RUSC1-AS1
ENSG00000121057.12_3	AKAP1	-0.203573	6.04487	10.371	0.00494356	0.368801	AKAP1
ENSG00000138032.20_5	PPM1B	-0.24342	7.83499	10.3494	0.00497958	0.368801	PPM1B
ENSG00000011451.19_5	WIZ	0.181817	5.60116	10.3416	0.00499262	0.368801	WIZ
ENSG00000130035.7_4	GALNT8	-0.345991	2.86277	10.3416	0.00499275	0.368801	GALNT8
ENSG00000183963.18_5	SMTN	0.282396	3.89274	10.2995	0.00506413	0.372266	SMTN
ENSG00000149474.13_5	KAT14	-0.176656	5.04958	10.2787	0.00509969	0.372266	KAT14
ENSG00000082269.16_4	FAM135A	-0.206319	5.36633	10.269	0.00511649	0.372266	FAM135A
ENSG00000183230.16_3	CTNNA3	-0.561883	0.917917	10.2471	0.00515438	0.372266	CTNNA3
ENSG00000173209.23_5	AHSA2P	0.327317	3.50966	10.2051	0.00522817	0.372266	AHSA2P
ENSG00000155324.9_6	GRAMD2B	0.315641	4.00269	10.167	0.00529619	0.372266	GRAMD2B
ENSG00000163110.14_4	PDLIM5	-0.28539	6.07741	10.1601	0.00530869	0.372266	PDLIM5
ENSG00000131203.12_5	IDO1	-1.15218	4.72813	10.6478	0.00531421	0.372266	IDO1
ENSG00000258315.5_4	C17orf49	0.139751	5.88591	10.1544	0.00531895	0.372266	C17orf49
ENSG00000145794.16_2	MEGF10	-0.350455	4.89439	10.1511	0.00532488	0.372266	MEGF10
ENSG00000079459.12_3	FDFT1	0.467723	9.31772	10.4531	0.00533001	0.372266	FDFT1
ENSG00000129493.14_3	HEATR5A	-0.227771	5.37759	10.1158	0.00538904	0.372266	HEATR5A
ENSG00000279393.1_5	NA	-0.494843	0.953181	10.1127	0.00539484	0.372266	NA
ENSG00000124172.9_3	ATP5F1E	0.131832	6.68926	10.1106	0.00539872	0.372266	ATP5F1E
ENSG00000273906.1_5	NA	-0.721977	1.94269	13.9544	0.0054123	0.372266	NA
ENSG00000248329.5_2	APELA	-0.488178	6.40142	10.3244	0.00545744	0.372266	APELA
ENSG00000126254.11_3	RBM42	0.241615	5.79298	10.0707	0.00547247	0.372266	RBM42
ENSG00000124570.19_4	SERPINB6	-0.257516	4.8535	10.0703	0.00547316	0.372266	SERPINB6
ENSG00000135451.12_5	TROAP	0.24067	4.7171	10.0632	0.00548653	0.372266	TROAP
ENSG00000182087.13_5	TMEM259	0.255224	6.24487	10.0452	0.00552016	0.372266	TMEM259
ENSG00000184216.13_5	IRAK1	0.423693	5.85412	10.1806	0.00552267	0.372266	IRAK1
ENSG00000047644.18_3	WWC3	-0.278756	5.79707	10.037	0.00553566	0.372266	WWC3
ENSG00000075673.11_3	ATP12A	-0.516842	1.98602	10.0281	0.00555255	0.372266	ATP12A
ENSG00000157653.11_2	C9orf43	-0.808149	-1.39036	10.0077	0.00559135	0.373368	C9orf43
ENSG00000130332.14_3	LSM7	0.170435	6.05065	9.95414	0.00569472	0.3745	LSM7
ENSG00000146416.18_4	AIG1	-0.237526	4.92063	9.95199	0.00569891	0.3745	AIG1
ENSG00000179066.8_5	LOC124904701	-0.67823	-0.40682	9.94922	0.00570433	0.3745	LOC124904701
ENSG00000180900.18_3	SCRIB	0.243466	6.47431	9.93716	0.00572793	0.3745	SCRIB
ENSG00000146409.11_4	SLC18B1	-0.246342	5.20668	9.91438	0.00577284	0.3745	SLC18B1
ENSG00000254297.1_5	NA	-1.29852	0.783952	10.006	0.00577364	0.3745	NA
ENSG00000147044.21_6	CASK	-0.262963	6.54457	9.91022	0.00578109	0.3745	CASK
ENSG00000169607.12_2	CKAP2L	0.20389	5.31473	9.90307	0.00579529	0.3745	CKAP2L
ENSG00000142945.12_4	KIF2C	0.169295	7.3572	9.89558	0.0058102	0.3745	KIF2C
ENSG00000175756.13_2	AURKAIP1	0.276456	6.29461	9.87586	0.00584969	0.375236	AURKAIP1
ENSG00000136942.14_2	RPL35	0.117121	8.94955	9.86237	0.00587687	0.375236	RPL35
ENSG00000178425.13_2	NT5DC1	-0.188016	6.44896	9.85621	0.00588933	0.375236	NT5DC1
ENSG00000113396.12_3	SLC27A6	-0.442894	2.81181	9.81879	0.00596567	0.375236	SLC27A6
ENSG00000078114.18_3	NEBL	-0.392663	4.58547	9.81508	0.00597329	0.375236	NEBL
ENSG00000104529.17_6	EEF1D	0.127404	7.88396	9.81422	0.00597506	0.375236	EEF1D
ENSG00000149091.15_4	DGKZ	0.173644	6.7088	9.81232	0.00597897	0.375236	DGKZ
ENSG00000081985.11_4	IL12RB2	-0.46656	1.20456	9.78798	0.00602934	0.375236	IL12RB2
ENSG00000163848.19_3	ZNF148	-0.217174	4.49032	9.7709	0.00606497	0.375236	ZNF148
ENSG00000225648.5_4	NA	0.379781	2.43112	9.75171	0.0061053	0.375236	NA
ENSG00000106714.17_3	CNTNAP3	-0.475137	3.39377	9.75075	0.00610734	0.375236	CNTNAP3
ENSG00000147324.10_2	MFHAS1	-0.201582	6.42486	9.7476	0.00611398	0.375236	MFHAS1
ENSG00000214944.9_4	ARHGEF28	-0.826105	0.313891	9.74487	0.00611975	0.375236	ARHGEF28
ENSG00000128567.16_2	PODXL	-0.19791	11.1704	9.73246	0.00614606	0.375236	PODXL
ENSG00000111962.7_2	UST	-0.319727	6.05219	9.71549	0.00623506	0.375236	UST
ENSG00000162946.22_5	DISC1	-0.405111	1.79778	9.68055	0.00625748	0.375236	DISC1
ENSG00000244242.1_3	IFITM10	-0.7701	0.0723201	9.68032	0.00625798	0.375236	IFITM10
ENSG00000106009.15_2	BRAT1	0.223078	5.63891	9.67818	0.00626262	0.375236	BRAT1
ENSG00000023572.9_3	GLRX2	-0.224904	3.4254	9.66918	0.00628218	0.375236	GLRX2
ENSG00000169891.17_2	REPS2	-0.518119	3.23291	9.64897	0.00632638	0.375236	REPS2
ENSG00000143603.18_4	KCNN3	-0.428431	2.22764	9.64681	0.00633113	0.375236	KCNN3
ENSG00000260822.1_5	NA	-0.580375	4.44981	9.79437	0.00633139	0.375236	NA
ENSG00000115268.9_4	RPS15	0.217759	8.60608	9.64085	0.00634424	0.375236	RPS15
ENSG00000152359.14_4	POC5	0.280724	3.38211	9.62623	0.00637652	0.375236	POC5
ENSG00000132470.13_3	ITGB4	-0.737274	2.52374	9.64548	0.00640151	0.375236	ITGB4
ENSG00000117399.13_2	CDC20	0.164033	7.95151	9.61294	0.00640603	0.375236	CDC20
ENSG00000083799.17_4	CYLD	-0.312934	4.60837	9.59712	0.00644136	0.375986	CYLD
ENSG00000164692.17_2	COL1A2	-0.403365	6.94246	9.73824	0.00650045	0.376646	COL1A2
ENSG00000189337.16_5	KAZN	-0.236168	3.74033	9.55778	0.00653018	0.376646	KAZN
ENSG00000167065.13_5	DUSP18	-0.536948	0.734317	9.54991	0.00654812	0.376646	DUSP18
ENSG00000163960.11_2	UBXN7	-0.201748	7.38785	9.53153	0.0065902	0.376646	UBXN7
ENSG00000055950.16_3	MRPL43	0.161151	5.49876	9.5256	0.00660385	0.376646	MRPL43
ENSG00000134775.15_2	FHOD3	-0.449348	3.70905	9.48864	0.00668964	0.376646	FHOD3
ENSG00000030110.12_2	BAK1	0.234033	6.16622	9.47479	0.00672212	0.376646	BAK1
ENSG00000105509.10_3	HAS1	1.1161	-1.0032	9.47474	0.00672223	0.376646	HAS1
ENSG00000119514.6_3	GALNT12	-0.262272	4.78351	9.46277	0.00675044	0.376646	GALNT12
ENSG00000120057.4_2	SFRP5	-0.615609	1.52112	9.43567	0.00681479	0.376646	SFRP5
ENSG00000122970.15_2	IFT81	-0.186495	4.59157	9.43215	0.00682318	0.376646	IFT81
ENSG00000072840.12_3	EVC	0.396494	3.27079	9.40714	0.00688327	0.376646	EVC
ENSG00000204104.11_2	TRAF3IP1	-0.304821	4.25876	9.40463	0.00688934	0.376646	TRAF3IP1
ENSG00000204520.12_3	MICA	0.445911	2.68244	9.39661	0.00690874	0.376646	MICA
ENSG00000172922.9_3	RNASEH2C	0.306662	4.00677	9.3803	0.00694842	0.376646	RNASEH2C
ENSG00000267127.7_6	NA	0.925618	-0.875738	9.37708	0.00695628	0.376646	NA
ENSG00000168275.14_2	COA6	0.296201	4.75928	9.36755	0.00697961	0.376646	COA6
ENSG00000149792.8_2	MRPL49	0.179283	6.36434	9.36657	0.006982	0.376646	MRPL49
ENSG00000141994.15_4	DUS3L	0.287709	4.29531	9.35066	0.00702118	0.376646	DUS3L
ENSG00000160949.16_2	TONSL	0.246566	5.7357	9.34508	0.00703496	0.376646	TONSL
ENSG00000071246.10_3	VASH1	-0.293519	3.85163	9.33097	0.00706999	0.376646	VASH1
ENSG00000167508.11_3	MVD	0.595421	6.00259	9.6305	0.00707894	0.376646	MVD
ENSG00000168502.17_3	MTCL1	-0.3085	5.57226	9.32296	0.00708994	0.376646	MTCL1
ENSG00000198589.11_5	LRBA	-0.179287	7.54665	9.32285	0.00709021	0.376646	LRBA
ENSG00000104679.10_5	R3HCC1	0.186713	4.44989	9.3178	0.00710284	0.376646	R3HCC1
ENSG00000257218.5_3	GATC	0.157984	5.18531	9.31688	0.00710512	0.376646	GATC
ENSG00000084676.15_3	NCOA1	-0.223227	4.89377	9.31278	0.00711541	0.376646	NCOA1
ENSG00000129675.15_2	ARHGEF6	-0.491484	4.07487	9.30991	0.00716077	0.376646	ARHGEF6
ENSG00000239521.8_4	NA	-0.322971	3.18506	9.28917	0.00717484	0.376646	NA
ENSG00000153246.12_3	PLA2R1	-0.594719	1.30988	9.28541	0.00718437	0.376646	PLA2R1
ENSG00000159063.12_2	ALG8	-0.203631	5.74604	9.285	0.00718541	0.376646	ALG8
ENSG00000105677.11_2	TMEM147	0.129716	6.15453	9.28101	0.00719554	0.376646	TMEM147
ENSG00000237945.7_4	LINC00649	-0.492873	2.71419	9.28035	0.00719721	0.376646	LINC00649
ENSG00000135709.12_3	KIAA0513	-0.427286	3.3078	9.25202	0.00726954	0.378857	KIAA0513
ENSG00000139496.15_4	NUP58	0.15057	6.86629	9.23979	0.00730103	0.378857	NUP58
ENSG00000167037.18_3	SGSM1	-0.43719	2.75318	9.23714	0.00730786	0.378857	SGSM1
ENSG00000112419.14_4	PHACTR2	-0.273033	6.16541	9.22094	0.00734983	0.378857	PHACTR2
ENSG00000157800.17_3	SLC37A3	-0.206194	5.81131	9.20548	0.00739015	0.378857	SLC37A3
ENSG00000218336.8_4	TENM3	-0.275582	6.55534	9.20471	0.00739218	0.378857	TENM3
ENSG00000155886.11_3	SLC24A2	-0.542193	3.10473	9.20061	0.00740291	0.378857	SLC24A2
ENSG00000013288.8_3	MAN2B2	-0.673608	2.87857	9.22373	0.00742551	0.378857	MAN2B2
ENSG00000130811.11_4	EIF3G	0.128377	7.28461	9.17799	0.00746246	0.378857	EIF3G
ENSG00000239672.7_3	NME1	0.157458	7.53848	9.1765	0.0074664	0.378857	NME1
ENSG00000143436.10_4	MRPL9	0.152302	5.84704	9.15811	0.00751524	0.379255	MRPL9
ENSG00000183580.9_2	FBXL7	-0.345396	4.11306	9.14728	0.00754417	0.379255	FBXL7
ENSG00000188536.13_3	HBA2	-0.800404	-0.980267	9.14303	0.00755557	0.379255	HBA2
ENSG00000196233.13_5	LCOR	-0.24789	5.29811	9.13181	0.00758573	0.379255	LCOR
ENSG00000112335.14_2	SNX3	0.146909	6.22012	9.12563	0.00760239	0.379255	SNX3
ENSG00000175489.9_2	LRRC25	1.00772	-0.881895	9.11768	0.00762391	0.379255	LRRC25
ENSG00000114120.12_4	SLC25A36	0.174647	6.17536	9.10654	0.00765416	0.379255	SLC25A36
ENSG00000150403.17_3	TMCO3	-0.164098	5.71735	9.10587	0.00765599	0.379255	TMCO3
ENSG00000261799.1_5	NA	-0.357239	1.94916	9.07665	0.00773598	0.382084	NA
ENSG00000171612.6_3	SLC25A33	0.227543	4.90051	9.05545	0.00779462	0.383196	SLC25A33
ENSG00000085117.11_4	CD82	-0.491235	3.66245	9.04718	0.00781765	0.383196	CD82
ENSG00000103544.14_5	VPS35L	-0.206836	6.26123	9.03552	0.00785021	0.383196	VPS35L
ENSG00000185236.11_2	RAB11B	0.166396	6.05461	9.03549	0.0078503	0.383196	RAB11B
ENSG00000225697.12_4	SLC26A6	0.246353	5.06913	9.01802	0.00789939	0.383857	SLC26A6
ENSG00000110911.15_4	SLC11A2	0.165656	6.06068	9.01432	0.00790984	0.383857	SLC11A2
ENSG00000185359.12_4	HGS	0.183809	6.05789	8.96241	0.00805798	0.388341	HGS
ENSG00000136944.17_4	LMX1B	-1.27189	2.02274	9.14804	0.00806842	0.388341	LMX1B
ENSG00000153147.5_2	SMARCA5	-0.11457	8.76431	8.95017	0.00809338	0.388341	SMARCA5
ENSG00000072501.17_2	SMC1A	-0.184204	7.68159	8.94951	0.00809529	0.388341	SMC1A
ENSG00000158292.6_2	GPR153	-0.308393	3.6742	8.92946	0.00815367	0.390021	GPR153
ENSG00000143869.6_2	GDF7	-1.41205	-0.588842	8.93475	0.00819341	0.390802	GDF7
ENSG00000072042.12_3	RDH11	0.16709	7.62063	8.90206	0.00823419	0.391048	RDH11
ENSG00000273599.1_5	NA	0.729483	0.359243	8.89553	0.00825351	0.391048	NA
ENSG00000165185.14_5	KIAA1958	-0.19623	5.53606	8.88922	0.00827224	0.391048	KIAA1958
ENSG00000198814.12_5	GK	-0.240914	3.80017	8.88249	0.00829226	0.391048	GK
ENSG00000165792.17_3	METTL17	0.230799	6.12211	8.85635	0.00837055	0.393628	METTL17
ENSG00000152990.13_3	ADGRA3	-0.232666	6.31342	8.84163	0.008415	0.393734	ADGRA3
ENSG00000167797.7_2	CDK2AP2	0.21221	4.6652	8.82029	0.00847991	0.393734	CDK2AP2
ENSG00000182674.5_3	KCNB2	-0.497254	-0.253694	8.81947	0.00848241	0.393734	KCNB2
ENSG00000100033.16_3	PRODH	-0.511418	6.06293	9.03246	0.00850465	0.393734	PRODH
ENSG00000265992.1_2	ESRG	-0.33997	9.24878	8.93123	0.0085674	0.393734	ESRG
ENSG00000217165.1_4	ANKRD18EP	-0.393877	1.44807	8.78726	0.0085815	0.393734	ANKRD18EP
ENSG00000206532.2_5	NA	1.95978	0.991514	9.06315	0.00858328	0.393734	NA
ENSG00000197162.9_2	ZNF785	0.332403	2.40235	8.78658	0.00858359	0.393734	ZNF785
ENSG00000077097.15_4	TOP2B	-0.15576	8.47642	8.78611	0.00858506	0.393734	TOP2B
ENSG00000147854.16_3	UHRF2	0.318931	5.48981	8.78488	0.00861411	0.393983	UHRF2
ENSG00000143341.11_2	HMCN1	-0.49675	4.55863	8.8507	0.00868665	0.395468	HMCN1
ENSG00000116791.13_2	CRYZ	-0.365176	6.05239	8.82655	0.00869396	0.395468	CRYZ
ENSG00000165775.17_2	FUNDC2	0.143172	5.84012	8.72981	0.00876149	0.396768	FUNDC2
ENSG00000198931.10_2	APRT	0.158664	7.0407	8.72711	0.00877006	0.396768	APRT
ENSG00000026652.13_3	AGPAT4	-0.187882	5.22636	8.68248	0.00891298	0.398101	AGPAT4
ENSG00000078725.12_2	BRINP1	-0.341199	4.68264	8.68139	0.00891649	0.398101	BRINP1
ENSG00000123473.15_3	STIL	0.171166	5.73505	8.68076	0.00891853	0.398101	STIL
ENSG00000153113.23_6	CAST	-0.186385	5.78051	8.67449	0.00893884	0.398101	CAST
ENSG00000069188.16_2	SDK2	-0.446987	4.41029	8.71116	0.00895623	0.398101	SDK2
ENSG00000156011.16_3	PSD3	-0.214275	5.13609	8.65524	0.0090015	0.398101	PSD3
ENSG00000136643.11_3	RPS6KC1	-0.158443	5.11196	8.64732	0.00902744	0.398101	RPS6KC1
ENSG00000165424.6_2	ZCCHC24	-0.2115	3.94125	8.64678	0.00902919	0.398101	ZCCHC24
ENSG00000125246.15_4	CLYBL	-0.339718	3.62126	8.63821	0.00905735	0.398101	CLYBL
ENSG00000126602.10_4	TRAP1	0.132822	7.87686	8.63673	0.00906222	0.398101	TRAP1
ENSG00000147251.15_4	DOCK11	-0.406664	4.56924	8.64195	0.00910454	0.398101	DOCK11
ENSG00000145675.14_2	PIK3R1	0.551686	4.60738	8.7463	0.00912983	0.398101	PIK3R1
ENSG00000100426.6_3	ZBED4	-0.163444	6.03039	8.61447	0.00913587	0.398101	ZBED4
ENSG00000239857.6_5	GET4	0.133177	5.85746	8.61202	0.00914404	0.398101	GET4
ENSG00000148180.19_5	GSN	-0.245685	6.02036	8.60806	0.00915722	0.398101	GSN
ENSG00000162929.13_2	SANBR	-0.27168	3.64826	8.59315	0.00920703	0.398266	SANBR
ENSG00000185269.11_3	NOTUM	-0.822284	-0.150359	8.59265	0.00920873	0.398266	NOTUM
ENSG00000103942.12_4	HOMER2	-0.319261	3.84155	8.56385	0.00930587	0.401427	HOMER2
ENSG00000111218.11_3	PRMT8	-0.550324	0.234711	8.55518	0.00933534	0.40166	PRMT8
ENSG00000101850.12_3	GPR143	-0.247779	4.12572	8.54446	0.00937193	0.402198	GPR143
ENSG00000087077.13_3	TRIP6	0.14351	6.56484	8.53209	0.00941435	0.402983	TRIP6
ENSG00000198856.12_2	OSTC	0.115858	7.07026	8.5162	0.00946917	0.403149	OSTC
ENSG00000104549.11_2	SQLE	0.501498	7.51281	8.75451	0.00951381	0.403149	SQLE
ENSG00000169230.9_2	PRELID1	0.135418	7.61227	8.49587	0.00953981	0.403149	PRELID1
ENSG00000211450.9_5	SELENOH	0.154651	6.11995	8.49434	0.00954514	0.403149	SELENOH
ENSG00000180182.10_2	MED14	-0.410119	7.378	8.66825	0.00954914	0.403149	MED14
ENSG00000132388.12_2	UBE2G1	-0.192606	7.43835	8.48107	0.0095916	0.403149	UBE2G1
ENSG00000100473.16_3	COCH	-0.437559	4.0744	8.4771	0.0096215	0.403149	COCH
ENSG00000105122.12_5	RASAL3	1.21138	0.478742	8.53661	0.0096223	0.403149	RASAL3
ENSG00000186230.6_3	ZNF749	-0.278003	3.82417	8.46858	0.00963558	0.403149	ZNF749
ENSG00000226137.5_3	BAIAP2-DT	-0.293302	3.39494	8.45867	0.00967064	0.403604	BAIAP2-DT
ENSG00000114790.12_2	ARHGEF26	-0.236097	4.24648	8.42371	0.00979542	0.404889	ARHGEF26
ENSG00000163975.11_3	MELTF	-0.452201	1.68451	8.42235	0.00980031	0.404889	MELTF
ENSG00000172731.13_2	LRRC20	-0.234898	4.95742	8.4204	0.00980736	0.404889	LRRC20
ENSG00000103723.13_4	AP3B2	-0.30365	3.32647	8.41795	0.00981616	0.404889	AP3B2
ENSG00000130813.17_5	SHFL	-0.256458	4.0511	8.41614	0.00982268	0.404889	SHFL
ENSG00000116852.14_3	KIF21B	-0.225781	5.65299	8.40538	0.00986158	0.405491	KIF21B
ENSG00000237923.1_5	LINC02570	-0.44648	2.53898	8.39719	0.0098913	0.405714	LINC02570
ENSG00000123095.5_2	BHLHE41	0.650273	1.17263	8.38809	0.00992446	0.406076	BHLHE41
ENSG00000198624.12_2	CCDC69	-0.253172	4.31494	8.37357	0.00997761	0.406649	CCDC69
ENSG00000100263.13_3	RHBDD3	0.189445	4.60354	8.35749	0.0100368	0.406649	RHBDD3
ENSG00000136237.18_3	RAPGEF5	-0.37596	3.19326	8.35635	0.0100411	0.406649	RAPGEF5
ENSG00000177707.10_5	NECTIN3	-0.207003	5.72955	8.3522	0.0100564	0.406649	NECTIN3
ENSG00000104853.15_5	CLPTM1	0.142019	6.33667	8.35116	0.0100603	0.406649	CLPTM1
ENSG00000134013.15_3	LOXL2	-0.120629	6.46271	8.33314	0.0101273	0.40837	LOXL2
ENSG00000065268.10_3	WDR18	0.315745	5.97876	8.36756	0.0101623	0.408794	WDR18
ENSG00000215301.10_5	DDX3X	-0.209724	9.28688	8.30144	0.0102464	0.40937	DDX3X
ENSG00000242759.6_5	NA	-0.505637	0.546107	8.29996	0.0102521	0.40937	NA
ENSG00000183617.4_2	MRPL54	0.205354	4.65741	8.28924	0.0102927	0.40937	MRPL54
ENSG00000158966.14_3	CACHD1	-0.278159	6.32731	8.29633	0.0102937	0.40937	CACHD1
ENSG00000145390.11_2	USP53	0.283994	4.99033	8.28753	0.0102992	0.40937	USP53
ENSG00000197969.12_4	VPS13A	-0.199249	5.84357	8.2666	0.0103792	0.410318	VPS13A
ENSG00000153832.11_3	FBXO36	-0.327107	3.13187	8.2522	0.0104347	0.410318	FBXO36
ENSG00000185262.8_2	UBALD2	0.36188	3.67148	8.25184	0.0104361	0.410318	UBALD2
ENSG00000108788.11_2	MLX	0.174092	5.37411	8.23882	0.0104865	0.410318	MLX
ENSG00000011258.15_3	MBTD1	-0.144598	7.10311	8.23713	0.0104931	0.410318	MBTD1
ENSG00000157483.8_3	MYO1E	-0.238514	6.22668	8.23264	0.0105105	0.410318	MYO1E
ENSG00000168876.8_3	ANKRD49	-0.240792	3.55728	8.2299	0.0105212	0.410318	ANKRD49
ENSG00000131591.17_5	C1orf159	0.239443	2.99157	8.22454	0.0105421	0.410318	C1orf159
ENSG00000133275.15_1	CSNK1G2	0.245147	6.49199	8.22225	0.0105511	0.410318	CSNK1G2
ENSG00000160746.12_3	ANO10	-0.168259	5.93404	8.21264	0.0105887	0.410318	ANO10
ENSG00000167113.10_3	COQ4	0.213641	4.04128	8.20323	0.0106257	0.410318	COQ4
ENSG00000139410.14_4	SDSL	0.831103	0.291182	8.19496	0.0106584	0.410318	SDSL
ENSG00000127663.14_4	KDM4B	-0.204628	5.60089	8.18991	0.0106784	0.410318	KDM4B
ENSG00000132692.18_5	BCAN	-0.68984	2.73018	8.22818	0.0106952	0.410318	BCAN
ENSG00000242485.5_2	MRPL20	0.127303	6.13395	8.15433	0.0108205	0.410318	MRPL20
ENSG00000125430.8_3	HS3ST3B1	-0.323747	3.4372	8.14441	0.0108605	0.410318	HS3ST3B1
ENSG00000001629.9_3	ANKIB1	-0.160983	6.13203	8.13698	0.0108906	0.410318	ANKIB1
ENSG00000150768.15_2	DLAT	0.102163	6.9233	8.13251	0.0109087	0.410318	DLAT
ENSG00000173698.17_3	ADGRG2	-0.383781	4.3987	8.12024	0.0109587	0.410318	ADGRG2
ENSG00000261094.2_5	NA	0.487335	-0.361444	8.1199	0.0109601	0.410318	NA
ENSG00000152413.14_2	HOMER1	-0.130896	6.13004	8.11653	0.0109738	0.410318	HOMER1
ENSG00000077279.18_5	DCX	-0.383566	3.75811	8.11486	0.0109807	0.410318	DCX
ENSG00000198053.11_3	SIRPA	-0.295668	3.52771	8.107	0.0110129	0.410318	SIRPA
ENSG00000114767.6_2	RRP9	0.184744	5.50714	8.09814	0.0110493	0.410318	RRP9
ENSG00000074370.17_3	ATP2A3	-0.392767	5.12909	8.14686	0.0110666	0.410318	ATP2A3
ENSG00000186318.16_2	BACE1	-0.236118	4.23675	8.08948	0.0110851	0.410318	BACE1
ENSG00000103657.13_3	HERC1	-0.390953	5.56486	8.1775	0.0110969	0.410318	HERC1
ENSG00000164751.14_3	PEX2	0.156385	5.06129	8.05403	0.0112328	0.410318	PEX2
ENSG00000223705.9_2	NSUN5P1	0.300753	3.87289	8.05286	0.0112377	0.410318	NSUN5P1
ENSG00000148468.16_2	FAM171A1	-0.161767	5.8098	8.04761	0.0112597	0.410318	FAM171A1
ENSG00000119969.14_3	HELLS	-0.157202	7.38156	8.0442	0.0112741	0.410318	HELLS
ENSG00000074266.19_3	EED	0.135225	4.90135	8.03821	0.0112994	0.410318	EED
ENSG00000093010.13_4	COMT	0.434399	3.99331	8.03386	0.0113178	0.410318	COMT
ENSG00000039068.18_5	CDH1	-0.189159	8.73396	8.01538	0.0113964	0.410318	CDH1
ENSG00000142197.12_4	DOP1B	-0.302859	3.84882	8.01504	0.0113978	0.410318	DOP1B
ENSG00000067064.11_4	IDI1	0.440239	6.68024	8.19075	0.0114233	0.410318	IDI1
ENSG00000077312.8_4	SNRPA	0.129591	7.38625	7.99326	0.0114912	0.410318	SNRPA
ENSG00000159023.21_5	EPB41	-0.162682	7.38237	7.9795	0.0115506	0.410318	EPB41
ENSG00000109458.8_5	GAB1	-0.18509	4.64877	7.97683	0.0115622	0.410318	GAB1
ENSG00000125995.15_2	ROMO1	0.140229	5.65872	7.97507	0.0115698	0.410318	ROMO1
ENSG00000107371.12_3	EXOSC3	0.196791	5.14617	7.97057	0.0115894	0.410318	EXOSC3
ENSG00000182667.14_4	NTM	-0.350067	3.54277	7.96786	0.0116012	0.410318	NTM
ENSG00000115504.14_4	EHBP1	-0.221105	5.74863	7.95788	0.0116447	0.410318	EHBP1
ENSG00000196169.14_2	KIF19	-0.663346	0.0542967	7.95314	0.0116655	0.410318	KIF19
ENSG00000115365.11_3	LANCL1	-0.169825	6.91014	7.9441	0.0117052	0.410318	LANCL1
ENSG00000103018.16_4	CYB5B	0.151394	6.94107	7.94122	0.0117178	0.410318	CYB5B
ENSG00000187951.11_5	LOC100288637	-0.358625	3.08617	7.93946	0.0117256	0.410318	LOC100288637
ENSG00000120008.15_2	WDR11	-0.256308	6.4396	7.90335	0.0118859	0.410318	WDR11
ENSG00000169727.12_3	GPS1	0.127326	6.87244	7.88256	0.0119794	0.410318	GPS1
ENSG00000162885.12_2	B3GALNT2	-0.16772	4.52591	7.8618	0.0120735	0.410318	B3GALNT2
ENSG00000186766.7_2	FOXI2	-0.937613	0.65551	7.85855	0.0121064	0.410318	FOXI2
ENSG00000130700.6_2	GATA5	-1.04163	-0.439155	7.85097	0.012123	0.410318	GATA5
ENSG00000143702.15_4	CEP170	-0.157368	6.77323	7.84582	0.0121466	0.410318	CEP170
ENSG00000130312.6_4	MRPL34	0.220882	5.03823	7.84285	0.0121602	0.410318	MRPL34
ENSG00000119878.5_2	CRIPT	0.236438	3.9412	7.83417	0.0122002	0.410318	CRIPT
ENSG00000076382.16_4	SPAG5	0.193978	7.33779	7.83411	0.0122004	0.410318	SPAG5
ENSG00000113248.5_3	PCDHB15	0.465828	3.29651	7.82786	0.0122292	0.410318	PCDHB15
ENSG00000108599.14_3	AKAP10	0.233541	4.59702	7.81566	0.0122858	0.410318	AKAP10
ENSG00000029725.16_5	RABEP1	-0.178294	6.12221	7.81162	0.0123046	0.410318	RABEP1
ENSG00000171222.10_2	SCAND1	0.442243	4.49609	7.8608	0.0123226	0.410318	SCAND1
ENSG00000172531.14_2	PPP1CA	0.141758	7.27836	7.8061	0.0123303	0.410318	PPP1CA
ENSG00000125962.14_5	ARMCX5	0.195734	4.41653	7.80513	0.0123348	0.410318	ARMCX5
ENSG00000134744.13_4	TUT4	-0.147244	5.87889	7.80475	0.0123366	0.410318	TUT4
ENSG00000221823.10_3	PPP3R1	0.137359	6.7466	7.80426	0.0123389	0.410318	PPP3R1
ENSG00000005206.16_1	SPPL2B	0.214377	4.4506	7.79088	0.0124015	0.410318	SPPL2B
ENSG00000105146.12_2	AURKC	0.51152	2.68308	7.78726	0.0124185	0.410318	AURKC
ENSG00000124406.16_4	ATP8A1	-0.20378	4.92846	7.78254	0.0124408	0.410318	ATP8A1
ENSG00000117335.19_3	CD46	0.181768	7.26999	7.78133	0.0124465	0.410318	CD46
ENSG00000177030.16_3	DEAF1	-0.168722	5.18313	7.78082	0.0124488	0.410318	DEAF1
ENSG00000101347.9_4	SAMHD1	-0.272786	6.10075	7.77676	0.0124975	0.410318	SAMHD1
ENSG00000114541.14_3	FRMD4B	-0.300123	2.60709	7.76528	0.0125224	0.410318	FRMD4B
ENSG00000083857.13_4	FAT1	-0.202748	7.68024	7.75662	0.0125636	0.410318	FAT1
ENSG00000125656.9_4	CLPP	0.198459	4.78144	7.74406	0.0126236	0.410318	CLPP
ENSG00000131067.16_2	GGT7	0.259245	4.30884	7.74251	0.012631	0.410318	GGT7
ENSG00000164742.15_3	ADCY1	-0.309412	5.4012	7.74817	0.0126351	0.410318	ADCY1
ENSG00000128849.10_2	CGNL1	-0.321338	7.30038	7.81618	0.0126528	0.410318	CGNL1
ENSG00000174132.8_2	FAM174A	0.294164	1.98578	7.73433	0.0126703	0.410318	FAM174A
ENSG00000188994.12_3	ZNF292	-0.281728	5.30026	7.73284	0.0126775	0.410318	ZNF292
ENSG00000196876.9	SCN8A	-0.269184	4.25417	7.72681	0.0127065	0.410318	SCN8A
ENSG00000171451.13_3	DSEL	-0.379548	5.57136	7.79439	0.012729	0.410318	DSEL
ENSG00000181885.18_3	CLDN7	-0.155662	7.09071	7.72193	0.0127301	0.410318	CLDN7
ENSG00000197381.15_3	ADARB1	-0.298406	3.83619	7.72101	0.0127346	0.410318	ADARB1
ENSG00000140443.14_4	IGF1R	-0.238343	7.16524	7.70874	0.0127941	0.410318	IGF1R
ENSG00000182484.15_3	WASH6P	0.301065	3.35555	7.70027	0.0128354	0.410318	WASH6P
ENSG00000081177.18_3	EXD2	-0.150975	4.99016	7.6978	0.0128474	0.410318	EXD2
ENSG00000197081.13_4	IGF2R	-0.164968	7.26351	7.69615	0.0128555	0.410318	IGF2R
ENSG00000065883.15_3	CDK13	-0.166086	5.76047	7.69558	0.0128583	0.410318	CDK13
ENSG00000077157.21_5	PPP1R12B	-0.170628	4.45364	7.6951	0.0128606	0.410318	PPP1R12B
ENSG00000007520.3_2	TSR3	0.167168	4.89568	7.68503	0.01291	0.410318	TSR3
ENSG00000148204.11_2	CRB2	-0.638748	2.57371	7.69986	0.012917	0.410318	CRB2
ENSG00000105393.15_5	BABAM1	0.110822	6.53546	7.68223	0.0129238	0.410318	BABAM1
ENSG00000177822.7_6	NA	-0.490409	2.58831	7.67372	0.0129657	0.410318	NA
ENSG00000107201.9_2	RIGI	-0.287851	3.82033	7.67162	0.0129761	0.410318	RIGI
ENSG00000139734.18_4	DIAPH3	-0.25229	5.47009	7.67161	0.0129761	0.410318	DIAPH3
ENSG00000136143.15_4	SUCLA2	0.328407	6.68697	7.75351	0.0129823	0.410318	SUCLA2
ENSG00000234261.3_5	NA	-0.491108	1.03454	7.66987	0.0129848	0.410318	NA
ENSG00000138796.16_2	HADH	0.167564	6.06989	7.66943	0.0129869	0.410318	HADH
ENSG00000204253.4_4	NA	0.537005	0.587717	7.65458	0.0130606	0.410318	NA
ENSG00000196081.9_5	ZNF724	-0.252441	4.93412	7.65189	0.013074	0.410318	ZNF724
ENSG00000141985.9_3	SH3GL1	0.14962	6.96723	7.65165	0.0130753	0.410318	SH3GL1
ENSG00000008086.11_3	CDKL5	-0.357004	4.59653	7.64968	0.013085	0.410318	CDKL5
ENSG00000221829.9_4	FANCG	0.148515	5.40431	7.64954	0.0130858	0.410318	FANCG
ENSG00000266037.1	NA	0.752561	-0.640949	7.6487	0.0130899	0.410318	NA
ENSG00000204899.5_2	MZT1	0.181998	5.93573	7.646	0.0131034	0.410318	MZT1
ENSG00000068784.12_2	SRBD1	-0.251885	5.15192	7.6452	0.0131074	0.410318	SRBD1
ENSG00000159842.15_5	ABR	-0.216116	6.20311	7.64488	0.013109	0.410318	ABR
ENSG00000127561.14_2	SYNGR3	-0.384833	3.77152	7.6429	0.0131189	0.410318	SYNGR3
ENSG00000116396.14_4	KCNC4	-0.285532	3.34515	7.64279	0.0131195	0.410318	KCNC4
ENSG00000100150.17_5	DEPDC5	-0.205799	4.2326	7.64233	0.0131218	0.410318	DEPDC5
ENSG00000072954.6_2	TMEM38A	-0.318589	2.94181	7.63985	0.0131342	0.410318	TMEM38A
ENSG00000052802.12_3	MSMO1	0.620908	7.47152	7.92765	0.0131563	0.410318	MSMO1
ENSG00000130768.14_3	SMPDL3B	-0.223052	5.36412	7.63443	0.0131614	0.410318	SMPDL3B
ENSG00000081014.10_3	AP4E1	-0.187576	4.54393	7.63264	0.0131704	0.410318	AP4E1
ENSG00000206262.8_2	FOXL2NB	0.421583	1.91671	7.63184	0.0131744	0.410318	FOXL2NB
ENSG00000258818.3_3	RNASE4	-0.637995	1.38931	7.63097	0.0131788	0.410318	RNASE4
ENSG00000100077.14_5	GRK3	-0.213058	5.82568	7.62771	0.0131952	0.410318	GRK3
ENSG00000185049.14_5	NELFA	0.128319	5.69067	7.62177	0.0132251	0.410318	NELFA
ENSG00000140859.15_4	KIFC3	0.417841	3.37064	7.61793	0.0132445	0.410318	KIFC3
ENSG00000116704.7_2	SLC35D1	0.31166	3.62797	7.61726	0.0132479	0.410318	SLC35D1
ENSG00000164576.11_2	SAP30L	-0.316634	3.94485	7.60782	0.0132958	0.41061	SAP30L
ENSG00000267506.5_5	NA	-0.906055	0.0441645	7.6057	0.0133066	0.41061	NA
ENSG00000141447.17_3	OSBPL1A	-0.167822	6.38253	7.59336	0.0133695	0.411791	OSBPL1A
ENSG00000149289.10_3	ZC3H12C	-0.356963	2.74374	7.57816	0.0134475	0.412293	ZC3H12C
ENSG00000165507.8_4	DEPP1	-1.40286	0.673766	7.70033	0.0134573	0.412293	DEPP1
ENSG00000264577.1_5	NA	0.439964	0.186208	7.57309	0.0134736	0.412293	NA
ENSG00000173041.11_2	ZNF680	0.428053	4.58244	7.61452	0.0134846	0.412293	ZNF680
ENSG00000139971.15_6	ARMH4	-0.266907	4.5002	7.55127	0.0135867	0.413317	ARMH4
ENSG00000268129.1_5	LOC100289361	-0.538042	-0.172555	7.53921	0.0136497	0.413317	LOC100289361
ENSG00000278129.1_3	ZNF8	-0.255944	5.22699	7.53818	0.0136551	0.413317	ZNF8
ENSG00000197442.9_2	MAP3K5	-0.438651	1.62911	7.53157	0.0136897	0.413317	MAP3K5
ENSG00000198885.9_4	ITPRIPL1	-0.270441	3.47458	7.52748	0.0137112	0.413317	ITPRIPL1
ENSG00000225872.3_5	LINC01529	0.580289	-0.930571	7.51468	0.0137787	0.413317	LINC01529
ENSG00000117410.13_3	ATP6V0B	0.146225	6.1081	7.51355	0.0137847	0.413317	ATP6V0B
ENSG00000255717.6_2	SNHG1	0.240616	6.94546	7.51316	0.0137868	0.413317	SNHG1
ENSG00000107882.11_2	SUFU	-0.301003	4.28689	7.49863	0.0138639	0.413317	SUFU
ENSG00000123901.8_3	GPR83	0.73543	-1.0723	7.49486	0.0138841	0.413317	GPR83
ENSG00000078246.16_3	TULP3	-0.203294	4.79616	7.4932	0.0138929	0.413317	TULP3
ENSG00000139651.10_2	ZNF740	-0.16809	5.70773	7.48765	0.0139225	0.413317	ZNF740
ENSG00000077454.15_3	LRCH4	0.212354	5.03345	7.4865	0.0139287	0.413317	LRCH4
ENSG00000250903.8_5	GMDS-DT	-0.470306	0.388072	7.48117	0.0139573	0.413317	GMDS-DT
ENSG00000011478.11_2	QPCTL	0.290283	4.30175	7.47888	0.0139696	0.413317	QPCTL
ENSG00000182912.6_4	NA	0.810683	0.967327	7.47863	0.0139709	0.413317	NA
ENSG00000138413.13_2	IDH1	0.127939	9.03659	7.47618	0.0139841	0.413317	IDH1
ENSG00000169718.17_4	DUS1L	0.128719	5.56534	7.47468	0.0139922	0.413317	DUS1L
ENSG00000145386.9_2	CCNA2	0.154714	7.64	7.47191	0.0140071	0.413317	CCNA2
ENSG00000153956.15_3	CACNA2D1	-0.332389	5.04253	7.47383	0.0140563	0.413317	CACNA2D1
ENSG00000105197.10_4	TIMM50	0.126258	6.58641	7.45638	0.0140911	0.413317	TIMM50
ENSG00000070019.4_2	GUCY2C	-0.626986	2.20633	7.45252	0.014112	0.413317	GUCY2C
ENSG00000131323.14_4	TRAF3	-0.203722	4.16912	7.44931	0.0141295	0.413317	TRAF3
ENSG00000164253.13_4	WDR41	-0.165412	5.8096	7.44522	0.0141518	0.413317	WDR41
ENSG00000269918.1_6	NA	-0.523849	1.30994	7.43985	0.0141811	0.413317	NA
ENSG00000146425.10_3	DYNLT1	-0.147607	5.7732	7.43161	0.0142263	0.413317	DYNLT1
ENSG00000130635.15_5	COL5A1	-0.518312	4.51833	7.52504	0.0142386	0.413317	COL5A1
ENSG00000175455.14_5	CCDC14	-0.165947	5.83354	7.42829	0.0142444	0.413317	CCDC14
ENSG00000162065.13_4	TBC1D24	-0.229907	4.02117	7.42726	0.0142501	0.413317	TBC1D24
ENSG00000141198.15_5	TOM1L1	-0.286852	5.86576	7.43915	0.0142608	0.413317	TOM1L1
ENSG00000168298.6_2	H1-4	0.571898	-0.886731	7.40945	0.0143484	0.415134	H1-4
ENSG00000134278.15_3	SPIRE1	-0.233072	4.23014	7.39895	0.0144067	0.415514	SPIRE1
ENSG00000162804.13_4	SNED1	-0.474373	0.691007	7.39436	0.0144323	0.415514	SNED1
ENSG00000116221.15_2	MRPL37	0.145234	6.90901	7.39288	0.0144405	0.415514	MRPL37
ENSG00000205060.10_2	SLC35B4	-0.183184	5.94303	7.38919	0.0144611	0.415514	SLC35B4
ENSG00000281332.1_4	NA	-0.645257	0.00346281	7.38144	0.0145045	0.416045	NA
ENSG00000183876.8_3	ARSI	-0.392634	2.48501	7.37118	0.0145622	0.41632	ARSI
ENSG00000235568.6_2	NFAM1	-0.62585	0.508387	7.36784	0.014581	0.41632	NFAM1
ENSG00000278768.2_5	NA	-0.271413	3.0859	7.36644	0.0145889	0.41632	NA
ENSG00000163359.15_3	COL6A3	-0.817815	3.84272	7.52752	0.0146392	0.417042	COL6A3
ENSG00000136122.15_3	BORA	0.224005	4.96041	7.35288	0.0146656	0.417083	BORA
ENSG00000177807.9_5	KCNJ10	-0.737609	0.193656	7.34168	0.0147294	0.417815	KCNJ10
ENSG00000107130.9_2	NCS1	-0.168562	5.83904	7.33957	0.0147414	0.417815	NCS1
ENSG00000108474.16_3	PIGL	0.237942	3.65269	7.33108	0.01479	0.417886	PIGL
ENSG00000124233.11_2	SEMG1	-0.683687	2.40872	7.35934	0.014794	0.417886	SEMG1
ENSG00000139921.12_2	TMX1	-0.171717	7.10887	7.32139	0.0148457	0.418538	TMX1
ENSG00000011021.22_4	CLCN6	0.428933	4.93454	7.39942	0.0148672	0.418538	CLCN6
ENSG00000105514.7_4	RAB3D	-0.19904	4.93901	7.31122	0.0149044	0.418797	RAB3D
ENSG00000031081.10_4	ARHGAP31	-0.470032	3.57566	7.30712	0.0149281	0.418797	ARHGAP31
ENSG00000206190.11_3	ATP10A	-0.458226	1.34716	7.30305	0.0149517	0.418797	ATP10A
ENSG00000136813.14_6	ECPAS	-0.143904	7.69807	7.2951	0.0149979	0.419198	ECPAS
ENSG00000114670.13_2	NEK11	-0.477851	0.452508	7.28052	0.0150831	0.419198	NEK11
ENSG00000279725.1_5	NA	-1.24668	-0.439916	7.3179	0.0150848	0.419198	NA
ENSG00000197535.14_3	MYO5A	-0.161236	5.85003	7.27798	0.015098	0.419198	MYO5A
ENSG00000099977.14_4	DDT	0.36099	5.10186	7.30943	0.0151481	0.419198	DDT
ENSG00000103522.15_2	IL21R	0.61204	0.470196	7.26796	0.0151569	0.419198	IL21R
ENSG00000254560.5_5	BBOX1-AS1	0.55158	0.334254	7.26285	0.0151871	0.419198	BBOX1-AS1
ENSG00000177700.5_2	POLR2L	0.179125	5.66817	7.25731	0.0152199	0.419198	POLR2L
ENSG00000065809.13_5	FAM107B	-0.183435	5.47887	7.25415	0.0152386	0.419198	FAM107B
ENSG00000113161.15_3	HMGCR	0.536263	8.43657	7.50132	0.0152639	0.419198	HMGCR
ENSG00000167123.18_5	CERCAM	0.33963	3.09278	7.24949	0.0152662	0.419198	CERCAM
ENSG00000154380.17_4	ENAH	-0.135778	8.62934	7.24575	0.0152885	0.419198	ENAH
ENSG00000080546.13_3	SESN1	0.312566	5.21067	7.25246	0.0153148	0.419198	SESN1
ENSG00000052126.14_3	PLEKHA5	-0.223138	6.48342	7.23986	0.0153236	0.419198	PLEKHA5
ENSG00000135472.8_2	FAIM2	-0.829554	-0.405689	7.23595	0.0153469	0.419198	FAIM2
ENSG00000108433.16_3	GOSR2	0.244079	5.41851	7.22926	0.015387	0.419198	GOSR2
ENSG00000130770.17_3	ATP5IF1	0.164665	6.2272	7.22828	0.0153928	0.419198	ATP5IF1
ENSG00000174516.14_2	PELI3	-0.350003	2.40351	7.22083	0.0154376	0.419732	PELI3
ENSG00000171858.17_2	RPS21	0.112012	8.19703	7.21573	0.0154683	0.419884	RPS21
ENSG00000100239.15_3	PPP6R2	0.155476	5.30365	7.20719	0.01552	0.420601	PPP6R2
ENSG00000253846.2_3	PCDHGA10	0.806654	3.73653	7.3616	0.0155773	0.421148	PCDHGA10
ENSG00000100075.9_2	SLC25A1	0.246042	6.32787	7.19555	0.0155906	0.421148	SLC25A1
ENSG00000166471.10_3	TMEM41B	0.223451	6.06844	7.18824	0.0156352	0.421669	TMEM41B
ENSG00000154721.14_5	JAM2	-0.400061	2.89695	7.18135	0.0156773	0.422124	JAM2
ENSG00000171435.13_2	KSR2	-0.460141	1.93352	7.17161	0.0157371	0.423051	KSR2
ENSG00000140474.13_3	ULK3	0.171138	4.41539	7.16018	0.0158076	0.424263	ULK3
ENSG00000123600.19_4	METTL8	-0.195051	5.58335	7.14512	0.015901	0.42512	METTL8
ENSG00000125851.9_2	PCSK2	-0.571663	0.211499	7.14432	0.015906	0.42512	PCSK2
ENSG00000178301.3_2	AQP11	0.526875	0.117691	7.14273	0.0159159	0.42512	AQP11
ENSG00000075275.16_3	CELSR1	-0.323389	4.77316	7.10414	0.0161583	0.42837	CELSR1
ENSG00000138658.15_3	ZGRF1	0.209869	5.18431	7.10398	0.0161594	0.42837	ZGRF1
ENSG00000136159.3_2	NUDT15	0.309192	6.85931	7.17021	0.0161653	0.42837	NUDT15
ENSG00000185483.11_3	ROR1	-0.175867	6.61389	7.10209	0.0161713	0.42837	ROR1
ENSG00000113407.13_3	TARS1	-0.160628	8.82638	7.09975	0.0161862	0.42837	TARS1
ENSG00000153006.15_4	SREK1IP1	-0.261006	5.51742	7.09593	0.0162105	0.42837	SREK1IP1
ENSG00000011304.19_6	PTBP1	0.148845	9.00791	7.09144	0.0162391	0.42837	PTBP1
ENSG00000111785.19_4	RIC8B	-0.228799	4.37019	7.07957	0.0163149	0.42837	RIC8B
ENSG00000173334.3_2	TRIB1	-0.291557	6.06053	7.11035	0.0163354	0.42837	TRIB1
ENSG00000197562.9_3	RAB40C	0.163527	4.3388	7.0756	0.0163404	0.42837	RAB40C
ENSG00000153107.12_3	ANAPC1	-0.132183	7.57042	7.06933	0.0163807	0.42837	ANAPC1
ENSG00000204316.12_3	MRPL38	0.145921	5.57296	7.06777	0.0163907	0.42837	MRPL38
ENSG00000107372.12_2	ZFAND5	-0.196629	8.16167	7.05599	0.0164669	0.42837	ZFAND5
ENSG00000255224.1_5	NA	0.549211	-0.242032	7.04866	0.0165143	0.42837	NA
ENSG00000175221.14_5	MED16	0.177506	5.82958	7.04539	0.0165356	0.42837	MED16
ENSG00000113522.13_4	RAD50	-0.173395	6.20516	7.04405	0.0165443	0.42837	RAD50
ENSG00000078674.17_3	PCM1	-0.135954	7.20347	7.03479	0.0166048	0.42837	PCM1
ENSG00000151611.14_3	MMAA	0.288931	2.58324	7.02869	0.0166447	0.42837	MMAA
ENSG00000117650.12_2	NEK2	0.216346	5.46211	7.02836	0.0166468	0.42837	NEK2
ENSG00000156313.13_4	RPGR	-0.279202	3.33259	7.02834	0.016647	0.42837	RPGR
ENSG00000070413.19_4	DGCR2	-0.17547	6.40546	7.02135	0.0166929	0.42837	DGCR2
ENSG00000056972.18_4	TRAF3IP2	0.196234	4.85839	7.01418	0.0167401	0.42837	TRAF3IP2
ENSG00000105672.14_2	ETV2	0.59454	-0.41189	7.00859	0.016777	0.42837	ETV2
ENSG00000154917.10_2	RAB6B	-0.283457	3.92706	7.00386	0.0168083	0.42837	RAB6B
ENSG00000111605.17_4	CPSF6	-0.178233	7.85307	7.0014	0.0168246	0.42837	CPSF6
ENSG00000135049.15_4	AGTPBP1	-0.212435	6.37046	6.99735	0.0168516	0.42837	AGTPBP1
ENSG00000130707.17_2	ASS1	-0.323278	6.75599	7.06386	0.0168615	0.42837	ASS1
ENSG00000251349.3_3	MSANTD3-TMEFF1	-0.227782	6.61856	6.99525	0.0168655	0.42837	MSANTD3-TMEFF1
ENSG00000236924.1_6	NA	0.521439	1.65568	6.9933	0.0168785	0.42837	NA
ENSG00000184347.14_4	SLIT3	-0.411978	1.67211	6.98723	0.016919	0.42837	SLIT3
ENSG00000124780.13_2	KCNK17	-0.561973	0.393528	6.98633	0.016925	0.42837	KCNK17
ENSG00000122778.9_2	KIAA1549	-0.182147	4.80423	6.98629	0.0169253	0.42837	KIAA1549
ENSG00000134369.15_4	NAV1	-0.227557	5.93568	6.98576	0.0169288	0.42837	NAV1
ENSG00000132207.17_4	SLX1A	-0.610264	1.4303	6.98514	0.016933	0.42837	SLX1A
ENSG00000101182.14_3	PSMA7	0.115177	7.92308	6.97814	0.0169798	0.42837	PSMA7
ENSG00000240065.7_3	PSMB9	-0.665325	0.82959	6.97742	0.0169846	0.42837	PSMB9
ENSG00000110218.8_3	PANX1	-0.269457	5.39952	6.97571	0.0169961	0.42837	PANX1
ENSG00000283757.1_4	NA	-0.681433	0.343683	6.96947	0.017038	0.42837	NA
ENSG00000171159.4_2	BBLN	0.189353	5.12028	6.96943	0.0170383	0.42837	BBLN
ENSG00000267244.5_5	LOC100288123	0.814278	-0.847137	6.95925	0.017107	0.429268	LOC100288123
ENSG00000062282.14_4	DGAT2	-0.527336	2.35068	6.95652	0.0171255	0.429268	DGAT2
ENSG00000008256.15_3	CYTH3	-0.167591	4.56251	6.9437	0.0172125	0.430032	CYTH3
ENSG00000113231.13_4	PDE8B	-0.407967	1.59027	6.94139	0.0172283	0.430032	PDE8B
ENSG00000121851.12_3	POLR3GL	-0.31227	2.86342	6.94066	0.0172332	0.430032	POLR3GL
ENSG00000132640.14_4	BTBD3	-0.141626	6.26314	6.92949	0.0173096	0.431293	BTBD3
ENSG00000116521.10_2	SCAMP3	0.198797	4.9245	6.92185	0.017362	0.431955	SCAMP3
ENSG00000120594.16_2	PLXDC2	-0.279826	6.00988	6.93103	0.0174653	0.432147	PLXDC2
ENSG00000099821.13_2	POLRMT	0.216981	6.11379	6.9067	0.0174666	0.432147	POLRMT
ENSG00000221869.4_2	CEBPD	0.663957	0.680566	6.90604	0.0174711	0.432147	CEBPD
ENSG00000137693.13_4	YAP1	-0.11705	7.90899	6.90252	0.0174955	0.432147	YAP1
ENSG00000112972.14_3	HMGCS1	0.778523	9.26008	7.17009	0.0175479	0.432147	HMGCS1
ENSG00000122574.10_2	WIPF3	-0.237121	3.93348	6.877	0.0176736	0.432147	WIPF3
ENSG00000229124.6_5	VIM-AS1	-0.631062	-0.74103	6.87284	0.0177028	0.432147	VIM-AS1
ENSG00000172301.10_3	COPRS	0.158825	4.83346	6.87163	0.0177113	0.432147	COPRS
ENSG00000103024.7_3	NME3	0.247091	4.49047	6.86766	0.0177393	0.432147	NME3
ENSG00000164764.10_3	SBSPON	-0.441942	1.43472	6.8646	0.0177608	0.432147	SBSPON
ENSG00000133935.6_5	ERG28	0.254274	6.04637	6.86761	0.0177616	0.432147	ERG28
ENSG00000249550.6_4	LINC01234	0.447991	2.37984	6.8586	0.0178032	0.432147	LINC01234
ENSG00000123243.14_3	ITIH5	-0.595754	3.37693	6.91349	0.0178091	0.432147	ITIH5
ENSG00000163349.21_4	HIPK1	-0.170497	6.59058	6.85631	0.0178194	0.432147	HIPK1
ENSG00000171759.9_3	PAH	-0.462885	2.23985	6.85521	0.0178273	0.432147	PAH
ENSG00000164265.8_2	SCGB3A2	0.411181	4.35622	6.88928	0.017832	0.432147	SCGB3A2
ENSG00000163636.10_3	PSMD6	0.131681	6.81695	6.84916	0.0178702	0.432147	PSMD6
ENSG00000101638.13_3	ST8SIA5	-0.483454	1.5704	6.84611	0.0178919	0.432147	ST8SIA5
ENSG00000146038.11_2	DCDC2	0.80256	0.497127	6.84493	0.0179002	0.432147	DCDC2
ENSG00000188517.15_5	COL25A1	-0.337696	3.34077	6.83206	0.0179922	0.432147	COL25A1
ENSG00000253729.7_3	PRKDC	-0.1784	9.19643	6.83187	0.0179935	0.432147	PRKDC
ENSG00000165898.13_2	ISCA2	0.182646	4.90853	6.829	0.0180141	0.432147	ISCA2
ENSG00000135842.16_2	NIBAN1	-0.358168	4.90198	6.85681	0.0180282	0.432147	NIBAN1
ENSG00000180592.16_2	SKIDA1	-0.463471	3.09464	6.82438	0.0180472	0.432147	SKIDA1
ENSG00000198682.12_3	PAPSS2	-0.200142	5.23298	6.82352	0.0180534	0.432147	PAPSS2
ENSG00000146574.15_3	CCZ1B	-0.412231	5.33001	6.90387	0.0180789	0.432147	CCZ1B
ENSG00000164073.10_4	MFSD8	0.187583	3.73935	6.81592	0.0181082	0.432147	MFSD8
ENSG00000137941.16_3	TTLL7	-0.404141	2.57324	6.81302	0.018129	0.432147	TTLL7
ENSG00000156795.7_4	NTAQ1	0.190204	4.41171	6.81171	0.0181386	0.432147	NTAQ1
ENSG00000047578.12_6	KATNIP	-0.193877	4.07588	6.81063	0.0181463	0.432147	KATNIP
ENSG00000198881.9_2	ASB12	0.684018	-0.600539	6.80297	0.0182018	0.43285	ASB12
ENSG00000138180.15_2	CEP55	0.218232	4.75696	6.78792	0.0183114	0.434837	CEP55
ENSG00000114904.12_2	NEK4	-0.187712	5.43054	6.77241	0.0184251	0.436783	NEK4
ENSG00000170703.15_2	TTLL6	-0.514574	1.95399	6.76349	0.0184909	0.436783	TTLL6
ENSG00000197971.14_5	MBP	-0.257811	4.97859	6.76334	0.018492	0.436783	MBP
ENSG00000250616.2_5	YPEL3-DT	1.48697	1.28286	6.92438	0.018498	0.436783	YPEL3-DT
ENSG00000025039.14_2	RRAGD	-0.260483	4.57322	6.75787	0.0185324	0.436978	RRAGD
ENSG00000113597.17_4	TRAPPC13	0.164644	4.6832	6.74803	0.0186055	0.438082	TRAPPC13
ENSG00000108953.16_2	YWHAE	0.116663	10.0804	6.73705	0.0186873	0.43839	YWHAE
ENSG00000051523.10_3	CYBA	0.213132	5.95371	6.73126	0.0187307	0.43839	CYBA
ENSG00000081026.18_3	MAGI3	-0.231563	3.2047	6.73057	0.0187359	0.43839	MAGI3
ENSG00000152229.18_2	PSTPIP2	0.330156	2.72496	6.72999	0.0187402	0.43839	PSTPIP2
ENSG00000137764.19_4	MAP2K5	-0.162487	4.15761	6.71136	0.0188806	0.43839	MAP2K5
ENSG00000126790.11_3	L3HYPDH	0.365965	1.5433	6.71053	0.0188868	0.43839	L3HYPDH
ENSG00000177370.4_2	TIMM22	0.138189	5.11899	6.70703	0.0189133	0.43839	TIMM22
ENSG00000181220.16_3	ZNF746	0.168763	4.4391	6.70639	0.0189181	0.43839	ZNF746
ENSG00000063245.14_4	EPN1	0.208081	6.99927	6.70582	0.0189225	0.43839	EPN1
ENSG00000115944.14_3	COX7A2L	0.112869	6.77829	6.7047	0.018931	0.43839	COX7A2L
ENSG00000143977.13_2	SNRPG	0.103644	6.89078	6.70412	0.0189354	0.43839	SNRPG
ENSG00000106537.7_2	TSPAN13	0.138917	5.56919	6.702	0.0189515	0.43839	TSPAN13
ENSG00000154473.17_3	BUB3	0.161078	7.93041	6.69707	0.018989	0.43839	BUB3
ENSG00000186480.12_3	INSIG1	0.761346	6.12887	6.94516	0.0189906	0.43839	INSIG1
ENSG00000035862.12_3	TIMP2	-0.19282	5.76236	6.69319	0.0190185	0.43839	TIMP2
ENSG00000172590.18_2	MRPL52	0.14158	5.77789	6.69051	0.019039	0.43839	MRPL52
ENSG00000146067.15_4	FAM193B	0.194069	4.68476	6.68435	0.0190861	0.43839	FAM193B
ENSG00000119596.17_5	YLPM1	-0.210959	7.16847	6.68368	0.0190913	0.43839	YLPM1
ENSG00000176340.3_3	COX8A	0.140924	7.06158	6.67856	0.0191305	0.438687	COX8A
ENSG00000168078.9_2	PBK	0.251168	3.9314	6.66538	0.019232	0.440356	PBK
ENSG00000256463.8_5	SALL3	-0.418788	5.46028	6.76234	0.0192712	0.440356	SALL3
ENSG00000196433.12_4	ASMT	-0.86746	-0.771025	6.65862	0.0192843	0.440356	ASMT
ENSG00000130844.17_4	ZNF331	0.250668	4.99693	6.65546	0.0193088	0.440356	ZNF331
ENSG00000204560.9_3	DHX16	0.128736	5.51123	6.64927	0.0193569	0.440851	DHX16
ENSG00000250565.6_3	ATP6V1E2	-0.328305	2.29512	6.64046	0.0194256	0.441813	ATP6V1E2
ENSG00000205220.11_3	PSMB10	0.270388	3.60622	6.63672	0.0194548	0.441876	PSMB10
ENSG00000178343.4_2	SHISA3	-0.77243	3.46111	6.7531	0.0195518	0.443207	SHISA3
ENSG00000186272.12_3	ZNF17	-0.321447	3.12178	6.62249	0.0195665	0.443207	ZNF17
ENSG00000136715.18_4	SAP130	-0.116987	5.8755	6.61289	0.0196423	0.443748	SAP130
ENSG00000127445.13_3	PIN1	0.172009	5.59452	6.60809	0.0196803	0.443748	PIN1
ENSG00000206579.8_3	XKR4	-0.593602	0.162887	6.60179	0.0197304	0.443748	XKR4
ENSG00000099800.7_3	TIMM13	0.169761	6.74404	6.59837	0.0197576	0.443748	TIMM13
ENSG00000214106.8_5	NA	-0.732155	0.0553068	6.59744	0.019765	0.443748	NA
ENSG00000261821.2_6	NA	0.809347	-0.96337	6.59436	0.0197896	0.443748	NA
ENSG00000142149.8_3	HUNK	-0.298344	3.71693	6.58954	0.0198281	0.443748	HUNK
ENSG00000054611.13_2	TBC1D22A	-0.188569	4.0569	6.58638	0.0198534	0.443748	TBC1D22A
ENSG00000141404.15_3	GNAL	-0.187524	5.13976	6.58489	0.0198653	0.443748	GNAL
ENSG00000238266.2_4	LINC00707	-1.38503	3.42723	6.80633	0.0198991	0.443748	LINC00707
ENSG00000171951.4_4	SCG2	-1.35627	-0.612276	6.62033	0.0199173	0.443748	SCG2
ENSG00000269973.1_5	NA	-0.306702	1.39698	6.57558	0.0199401	0.443748	NA
ENSG00000141431.11_5	ASXL3	-0.684669	0.320886	6.57453	0.0199485	0.443748	ASXL3
ENSG00000116641.17_3	DOCK7	-0.170946	5.56117	6.5725	0.0199649	0.443748	DOCK7
ENSG00000260260.1_4	SNHG19	0.271743	3.31058	6.56791	0.0200019	0.443748	SNHG19
ENSG00000121410.11_3	A1BG	0.48249	2.2502	6.5662	0.0200157	0.443748	A1BG
ENSG00000172613.7_3	RAD9A	0.213545	4.00294	6.54418	0.0201946	0.447121	RAD9A
ENSG00000033800.13_2	PIAS1	-0.152163	5.488	6.53	0.0203108	0.448554	PIAS1
ENSG00000164758.7_2	MED30	0.230434	3.33282	6.52655	0.0203391	0.448554	MED30
ENSG00000173805.15_5	HAP1	-0.332883	1.98161	6.51775	0.0204117	0.448554	HAP1
ENSG00000136731.12_2	UGGT1	-0.137056	7.0368	6.51619	0.0204246	0.448554	UGGT1
ENSG00000173039.18_5	RELA	0.199855	4.2902	6.51312	0.0204501	0.448554	RELA
ENSG00000272688.1_5	NA	-0.791902	-0.624008	6.51198	0.0204595	0.448554	NA
ENSG00000116649.9_3	SRM	0.147824	6.60228	6.51176	0.0204614	0.448554	SRM
ENSG00000198948.11_3	MFAP3L	-0.462666	4.17598	6.55108	0.0204743	0.448554	MFAP3L
ENSG00000085832.16_5	EPS15	-0.181097	6.51086	6.50511	0.0205165	0.448889	EPS15
ENSG00000130822.15_3	PNCK	-0.39322	1.47087	6.50001	0.020559	0.448986	PNCK
ENSG00000229980.4_4	TOB1-AS1	-0.388629	0.644169	6.49812	0.0205747	0.448986	TOB1-AS1
ENSG00000100578.14_5	KIAA0586	-0.143774	4.96698	6.48905	0.0206506	0.450053	KIAA0586
ENSG00000178999.12_4	AURKB	0.138414	6.90047	6.48375	0.020695	0.450433	AURKB
ENSG00000129451.11_2	KLK10	0.301092	2.36405	6.48031	0.0207239	0.450475	KLK10
ENSG00000128228.4_2	SDF2L1	0.349283	3.44868	6.46063	0.0208901	0.45269	SDF2L1
ENSG00000178234.12_3	GALNT11	0.181552	5.34549	6.46043	0.0208919	0.45269	GALNT11
ENSG00000075292.18_3	ZNF638	-0.180368	7.29501	6.45637	0.0209263	0.45269	ZNF638
ENSG00000173207.12_2	CKS1B	0.123205	7.69883	6.45383	0.020948	0.45269	CKS1B
ENSG00000130305.16_2	NSUN5	0.142664	5.43747	6.45225	0.0209614	0.45269	NSUN5
ENSG00000174446.12_5	SNAPC5	0.226879	4.05316	6.4446	0.0210267	0.453491	SNAPC5
ENSG00000174695.9_2	TMEM167A	0.117924	8.11773	6.44155	0.0210528	0.453491	TMEM167A
ENSG00000138316.10_2	ADAMTS14	-0.433529	1.1022	6.42508	0.0211943	0.455449	ADAMTS14
ENSG00000183762.12_3	KREMEN1	-0.372404	3.22345	6.4197	0.0212408	0.455449	KREMEN1
ENSG00000137038.7_5	DMAC1	0.143898	5.99148	6.41909	0.0212461	0.455449	DMAC1
ENSG00000157778.8_2	PSMG3	0.349094	4.80114	6.44598	0.0212528	0.455449	PSMG3
ENSG00000135535.16_4	CD164	0.218179	7.39559	6.4124	0.021304	0.45596	CD164
ENSG00000280237.3_5	NA	-0.258388	4.80005	6.39913	0.0214196	0.456607	NA
ENSG00000136828.18_4	RALGPS1	-0.159139	5.0751	6.39766	0.0214324	0.456607	RALGPS1
ENSG00000166446.14_3	CDYL2	-0.376292	2.71276	6.39189	0.0214828	0.456607	CDYL2
ENSG00000155085.15_2	AK9	-0.374435	1.00263	6.38845	0.021513	0.456607	AK9
ENSG00000132471.11_5	WBP2	0.179647	6.07996	6.38828	0.0215145	0.456607	WBP2
ENSG00000140057.8_2	AK7	-0.342115	2.7151	6.38809	0.0215162	0.456607	AK7
ENSG00000188886.3_2	ASTL	-0.807887	-0.711232	6.38359	0.0215557	0.456607	ASTL
ENSG00000167615.16_5	LENG8	0.232863	5.51645	6.37826	0.0216026	0.456607	LENG8
ENSG00000166532.15_4	RIMKLB	0.178328	6.39213	6.37622	0.0216206	0.456607	RIMKLB
ENSG00000128340.14_4	RAC2	0.36592	1.77917	6.37222	0.021656	0.456607	RAC2
ENSG00000172780.16_3	RAB43	-0.29006	5.27016	6.38	0.0216582	0.456607	RAB43
ENSG00000213619.9_3	NDUFS3	0.127678	6.00013	6.36659	0.0217058	0.456607	NDUFS3
ENSG00000130224.14_2	LRCH2	-0.392145	3.40374	6.36219	0.0217449	0.456607	LRCH2
ENSG00000141576.15_4	RNF157	-0.31566	4.15367	6.35594	0.0218005	0.456607	RNF157
ENSG00000279495.1_6	NA	0.464976	1.28715	6.35324	0.0218245	0.456607	NA
ENSG00000172733.11_3	PURG	-0.302423	2.58439	6.34631	0.0218865	0.456607	PURG
ENSG00000072803.17_3	FBXW11	-0.192997	6.39699	6.34529	0.0218956	0.456607	FBXW11
ENSG00000181449.3_5	SOX2	-0.251515	8.1654	6.37641	0.0219156	0.456607	SOX2
ENSG00000262587.2_5	NA	-0.843031	-0.801774	6.3427	0.0219187	0.456607	NA
ENSG00000066468.22_5	FGFR2	-0.151474	6.90294	6.34046	0.0219388	0.456607	FGFR2
ENSG00000103512.14_3	NOMO1	-0.193331	7.40555	6.33984	0.0219444	0.456607	NOMO1
ENSG00000165804.15_3	ZNF219	0.356524	6.36862	6.43383	0.0219534	0.456607	ZNF219
ENSG00000151067.21_4	CACNA1C	-0.381845	1.22336	6.33738	0.0219665	0.456607	CACNA1C
ENSG00000177548.12_3	RABEP2	0.209819	3.10191	6.33237	0.0220116	0.456607	RABEP2
ENSG00000104447.12_3	TRPS1	-0.234037	3.13281	6.32952	0.0220373	0.456607	TRPS1
ENSG00000135365.15_4	PHF21A	-0.149472	5.01674	6.32148	0.02211	0.456607	PHF21A
ENSG00000125347.13_5	IRF1	-0.330938	2.27788	6.31431	0.0221749	0.456607	IRF1
ENSG00000125249.6_2	RAP2A	-0.167099	5.73812	6.31279	0.0221888	0.456607	RAP2A
ENSG00000157741.14_2	UBN2	-0.18241	5.62333	6.31249	0.0221915	0.456607	UBN2
ENSG00000180815.14_2	MAP3K15	-0.414519	1.06865	6.31083	0.0222066	0.456607	MAP3K15
ENSG00000122674.11_3	CCZ1	0.234105	6.62049	6.30483	0.0222842	0.456607	CCZ1
ENSG00000169733.11_3	RFNG	0.170027	4.36649	6.30058	0.0223	0.456607	RFNG
ENSG00000103404.14_3	USP31	-0.184658	4.78263	6.29909	0.0223136	0.456607	USP31
ENSG00000162063.12_3	CCNF	0.140242	6.38974	6.29904	0.0223142	0.456607	CCNF
ENSG00000203875.11_3	SNHG5	1.14334	7.56642	6.54285	0.0223566	0.456607	SNHG5
ENSG00000101115.12_2	SALL4	-0.192267	8.16733	6.2929	0.0223704	0.456607	SALL4
ENSG00000250056.5_4	LINC01018	-0.473142	0.0857969	6.29272	0.022372	0.456607	LINC01018
ENSG00000164880.15_2	INTS1	0.122705	7.12821	6.2869	0.0224255	0.456607	INTS1
ENSG00000101336.13_4	HCK	-0.575172	0.965194	6.28525	0.0224407	0.456607	HCK
ENSG00000106012.17_4	IQCE	-0.316597	2.91246	6.2804	0.0224854	0.456607	IQCE
ENSG00000105229.6_2	PIAS4	0.139913	5.15517	6.2804	0.0224854	0.456607	PIAS4
ENSG00000268635.2_5	NA	0.678842	-0.649162	6.27689	0.0225178	0.456607	NA
ENSG00000107902.13_2	LHPP	-0.235852	4.52331	6.27539	0.0225317	0.456607	LHPP
ENSG00000155100.10_3	OTUD6B	0.182145	5.61673	6.27059	0.0225761	0.456607	OTUD6B
ENSG00000262664.2_4	OVCA2	0.308321	3.22831	6.26998	0.0225818	0.456607	OVCA2
ENSG00000100065.14_3	CARD10	0.234613	4.56371	6.2666	0.0226131	0.456607	CARD10
ENSG00000142408.4_3	CACNG8	-0.50963	3.26647	6.28786	0.0226197	0.456607	CACNG8
ENSG00000113296.14_4	THBS4	-0.217475	4.76653	6.2598	0.0226764	0.456984	THBS4
ENSG00000161800.12_2	RACGAP1	0.134863	6.3968	6.258	0.0226931	0.456984	RACGAP1
ENSG00000014164.6_2	ZC3H3	0.180036	4.62552	6.25262	0.0227434	0.457421	ZC3H3
ENSG00000120885.21_4	CLU	-0.239978	7.48258	6.27168	0.0227697	0.457421	CLU
ENSG00000136271.10_3	DDX56	0.117634	5.80792	6.24471	0.0228175	0.457831	DDX56
ENSG00000147383.10_5	NSDHL	0.202714	5.23458	6.23639	0.0228957	0.458849	NSDHL
ENSG00000156574.9_4	NODAL	0.598919	5.29494	6.38397	0.0229361	0.459107	NODAL
ENSG00000204147.10_4	ASAH2B	0.217863	3.71507	6.22796	0.0229752	0.45934	ASAH2B
ENSG00000162613.16_3	FUBP1	0.186391	7.88475	6.22453	0.0230077	0.459439	FUBP1
ENSG00000162869.15_3	PPP1R21	-0.232589	4.08844	6.21678	0.0230813	0.460357	PPP1R21
ENSG00000084754.11_4	HADHA	0.119378	7.88489	6.20468	0.0231966	0.461204	HADHA
ENSG00000130876.11_2	SLC7A10	-0.463524	0.842356	6.20413	0.0232019	0.461204	SLC7A10
ENSG00000198759.11_3	EGFL6	-0.589272	1.01056	6.20364	0.0232066	0.461204	EGFL6
ENSG00000078319.9_4	NA	0.202733	3.1555	6.1974	0.0232664	0.461225	NA
ENSG00000131788.15_3	PIAS3	-0.152941	5.58753	6.19725	0.0232678	0.461225	PIAS3
ENSG00000213064.9_2	SFT2D2	-0.181031	5.0356	6.19488	0.0232906	0.461225	SFT2D2
ENSG00000101935.9_3	AMMECR1	-0.268454	5.77524	6.20157	0.0233606	0.46178	AMMECR1
ENSG00000138439.11_2	FAM117B	-0.231301	5.54178	6.18223	0.0234125	0.46178	FAM117B
ENSG00000182718.16_5	ANXA2	-0.174554	7.59168	6.17799	0.0234534	0.46178	ANXA2
ENSG00000101166.15_2	PRELID3B	0.139733	5.78327	6.17654	0.0234675	0.46178	PRELID3B
ENSG00000172915.18_4	NBEA	-0.217657	5.69692	6.17614	0.0234713	0.46178	NBEA
ENSG00000162419.12_2	GMEB1	-0.168539	5.00685	6.17028	0.0235283	0.46178	GMEB1
ENSG00000113657.12_5	DPYSL3	-0.224087	9.54183	6.19838	0.0235286	0.46178	DPYSL3
ENSG00000125510.15_2	OPRL1	-0.552461	0.526937	6.16876	0.023543	0.46178	OPRL1
ENSG00000116774.11_2	OLFML3	-0.338532	6.34565	6.23711	0.0235988	0.46178	OLFML3
ENSG00000198093.10_4	ZNF649	-0.669923	6.51856	6.35866	0.0236459	0.46178	ZNF649
ENSG00000177600.8_2	RPLP2	0.226267	8.99625	6.18263	0.0236624	0.46178	RPLP2
ENSG00000198113.2_2	TOR4A	0.40741	3.57817	6.15594	0.023668	0.46178	TOR4A
ENSG00000180537.12_3	RNF182	-0.382103	3.687	6.1549	0.0236782	0.46178	RNF182
ENSG00000134108.12_2	ARL8B	0.121336	6.12673	6.14828	0.0237431	0.462126	ARL8B
ENSG00000183604.14_4	NA	0.227826	3.9544	6.14413	0.0237839	0.462126	NA
ENSG00000165816.12_3	VWA2	-0.388797	0.850058	6.13511	0.0238729	0.462126	VWA2
ENSG00000138642.14_3	HERC6	-0.239842	3.3526	6.13421	0.0238817	0.462126	HERC6
ENSG00000108622.10_3	ICAM2	0.822581	-0.58359	6.13419	0.0238819	0.462126	ICAM2
ENSG00000224078.13_3	NA	-0.164067	9.19775	6.13132	0.0239103	0.462126	NA
ENSG00000164039.14_3	BDH2	0.137498	5.22912	6.12839	0.0239394	0.462126	BDH2
ENSG00000231767.4_5	RPS27AP5	-0.440677	-0.727597	6.12264	0.0239964	0.462126	RPS27AP5
ENSG00000056736.9_3	IL17RB	-0.334105	2.34234	6.12211	0.0240016	0.462126	IL17RB
ENSG00000120738.7_2	EGR1	-1.0519	6.68519	6.35466	0.0240378	0.462126	EGR1
ENSG00000224687.1_4	RASAL2-AS1	-0.548873	-0.214326	6.11651	0.0240574	0.462126	RASAL2-AS1
ENSG00000132361.16_4	CLUH	0.180391	6.67696	6.11164	0.024106	0.462126	CLUH
ENSG00000071082.10_3	RPL31	0.0934223	9.36466	6.10974	0.024125	0.462126	RPL31
ENSG00000178988.10_2	MRFAP1L1	-0.104642	6.04862	6.10922	0.0241301	0.462126	MRFAP1L1
ENSG00000125534.9_3	PPDPF	0.28487	5.54244	6.1288	0.0241384	0.462126	PPDPF
ENSG00000076928.17_3	ARHGEF1	0.132447	5.81904	6.09926	0.02423	0.462126	ARHGEF1
ENSG00000172893.15_3	DHCR7	0.454713	6.98495	6.23876	0.0242942	0.462126	DHCR7
ENSG00000166454.9_3	ATMIN	-0.113201	6.4475	6.09287	0.0242944	0.462126	ATMIN
ENSG00000086504.16_3	MRPL28	0.152282	6.25416	6.09072	0.024316	0.462126	MRPL28
ENSG00000136108.14_6	CKAP2	0.137001	6.85495	6.08901	0.0243333	0.462126	CKAP2
ENSG00000198075.9_2	SULT1C4	0.560292	1.49449	6.08829	0.0243405	0.462126	SULT1C4
ENSG00000196581.10_2	AJAP1	-0.844535	2.5093	6.15906	0.0244078	0.462126	AJAP1
ENSG00000125731.12_3	SH2D3A	0.489289	4.27937	6.14794	0.0244155	0.462126	SH2D3A
ENSG00000143811.18_3	PYCR2	0.195278	6.16692	6.07674	0.0244576	0.462126	PYCR2
ENSG00000179598.5_3	PLD6	1.09948	-0.517821	6.08208	0.0244748	0.462126	PLD6
ENSG00000187634.11_5	SAMD11	-1.16938	0.32309	6.11282	0.0244829	0.462126	SAMD11
ENSG00000145907.14_3	G3BP1	-0.105388	9.41879	6.06939	0.0245323	0.462126	G3BP1
ENSG00000162341.16_3	TPCN2	0.23747	4.25705	6.06907	0.0245355	0.462126	TPCN2
ENSG00000163001.11_3	CFAP36	-0.146001	4.26331	6.06902	0.0245361	0.462126	CFAP36
ENSG00000157181.15_4	ODR4	0.194192	4.53559	6.06667	0.02456	0.462126	ODR4
ENSG00000184307.14_4	ZDHHC23	-0.245431	3.79586	6.0653	0.024574	0.462126	ZDHHC23
ENSG00000145431.10_3	PDGFC	-0.350448	2.20239	6.06454	0.0245818	0.462126	PDGFC
ENSG00000132478.9_3	UNK	0.123075	4.76178	6.06012	0.0246269	0.462455	UNK
ENSG00000104825.16_2	NFKBIB	0.221246	4.31292	6.05376	0.0246921	0.463158	NFKBIB
ENSG00000103353.15_4	UBFD1	-0.135984	7.22223	6.05056	0.024725	0.463254	UBFD1
ENSG00000147894.15_3	C9orf72	0.217763	5.1263	6.04339	0.0247989	0.464021	C9orf72
ENSG00000269609.5_4	C10orf95-AS1	0.275895	3.71427	6.03835	0.024851	0.464021	C10orf95-AS1
ENSG00000112619.7_2	PRPH2	0.669002	1.78375	6.05016	0.0248699	0.464021	PRPH2
ENSG00000068137.14_2	PLEKHH3	0.278314	4.29769	6.03545	0.0248809	0.464021	PLEKHH3
ENSG00000161847.13_4	RAVER1	0.142932	6.46743	6.03314	0.0249049	0.464021	RAVER1
ENSG00000162300.12_4	ZFPL1	0.199241	4.32468	6.02836	0.0249545	0.464426	ZFPL1
ENSG00000141524.15_3	TMC6	0.250214	5.79122	6.02153	0.0250639	0.464956	TMC6
ENSG00000118503.14_3	TNFAIP3	-0.557548	1.6041	6.01368	0.0251076	0.464956	TNFAIP3
ENSG00000237651.6_4	C2orf74	-0.340424	2.60884	6.00824	0.0251646	0.464956	C2orf74
ENSG00000124212.5_3	PTGIS	-0.181716	6.15999	6.00809	0.0251662	0.464956	PTGIS
ENSG00000204859.12_3	ZBTB48	0.196834	3.71701	6.00518	0.0251967	0.464956	ZBTB48
ENSG00000285713.1_1	NA	-0.755569	-0.837601	6.00514	0.0251972	0.464956	NA
ENSG00000185122.10_3	HSF1	0.145096	5.97945	5.99544	0.0252993	0.464956	HSF1
ENSG00000141655.16_3	TNFRSF11A	-0.391912	3.36789	5.98981	0.0253588	0.464956	TNFRSF11A
ENSG00000235531.9_6	MSC-AS1	-0.56309	-0.213955	5.98966	0.0253604	0.464956	MSC-AS1
ENSG00000182050.13_3	MGAT4C	-0.651002	2.19842	6.00839	0.0253671	0.464956	MGAT4C
ENSG00000168393.12_3	DTYMK	0.15968	5.4179	5.98818	0.025376	0.464956	DTYMK
ENSG00000140459.17_3	CYP11A1	-0.414517	2.0814	5.98697	0.0253889	0.464956	CYP11A1
ENSG00000069696.6_2	DRD4	-0.743444	-0.557013	5.98677	0.025391	0.464956	DRD4
ENSG00000167081.16_3	PBX3	-0.182499	4.91008	5.98286	0.0254325	0.464956	PBX3
ENSG00000153944.10_5	MSI2	-0.166563	6.5358	5.98279	0.0254333	0.464956	MSI2
ENSG00000127586.16_2	CHTF18	0.200595	5.12398	5.98174	0.0254444	0.464956	CHTF18
ENSG00000182240.15_3	BACE2	-0.486207	3.73905	6.01055	0.0254751	0.464956	BACE2
ENSG00000197121.14_2	PGAP1	-0.294779	5.50707	6.00382	0.0254843	0.464956	PGAP1
ENSG00000188816.3_2	HMX2	0.659153	0.278182	5.97311	0.0255362	0.465246	HMX2
ENSG00000131473.16_3	ACLY	0.200132	9.30561	5.97944	0.0255665	0.465246	ACLY
ENSG00000114737.15_2	CISH	0.366455	0.705853	5.96719	0.0255996	0.465246	CISH
ENSG00000162062.14_5	TEDC2	0.1786	4.58674	5.9629	0.0256455	0.465246	TEDC2
ENSG00000102893.15_5	PHKB	-0.121561	6.05901	5.96186	0.0256566	0.465246	PHKB
ENSG00000163728.10_4	TTC14	0.188414	4.37486	5.96086	0.0256674	0.465246	TTC14
ENSG00000167775.10_3	CD320	0.213642	5.53484	5.94842	0.0258012	0.465407	CD320
ENSG00000184208.10_2	C22orf46P	-0.294724	3.5605	5.94754	0.0258107	0.465407	C22orf46P
ENSG00000100906.10_2	NFKBIA	-0.316558	4.61142	5.94745	0.0258117	0.465407	NFKBIA
ENSG00000197728.11_5	RPS26	0.311874	8.0582	6.02549	0.0258745	0.465407	RPS26
ENSG00000060762.18_2	MPC1	0.244375	2.82414	5.93846	0.025909	0.465407	MPC1
ENSG00000015413.9_5	DPEP1	1.257	4.17452	6.14821	0.0259187	0.465407	DPEP1
ENSG00000112651.11_2	MRPL2	0.153807	5.51507	5.93722	0.0259225	0.465407	MRPL2
ENSG00000164129.11_2	NPY5R	-0.412206	1.55324	5.93503	0.0259463	0.465407	NPY5R
ENSG00000136877.14_4	FPGS	0.226153	5.69095	5.93334	0.0259646	0.465407	FPGS
ENSG00000088387.18_3	DOCK9	-0.279827	5.00863	5.93114	0.0259886	0.465407	DOCK9
ENSG00000156261.12_4	CCT8	0.137433	9.0816	5.93048	0.0259958	0.465407	CCT8
ENSG00000183718.5_2	TRIM52	-0.303884	2.23275	5.91808	0.0261311	0.465407	TRIM52
ENSG00000100796.17_4	PPP4R3A	0.136028	7.13609	5.91686	0.0261445	0.465407	PPP4R3A
ENSG00000186185.13_2	KIF18B	0.139021	5.98677	5.91553	0.0261591	0.465407	KIF18B
ENSG00000165828.14_3	PRAP1	0.648165	-1.11398	5.91538	0.0261608	0.465407	PRAP1
ENSG00000160285.14_2	LSS	0.316326	7.00251	5.9833	0.0262122	0.465407	LSS
ENSG00000164211.12_2	STARD4	0.455942	6.47226	6.04447	0.0262566	0.465407	STARD4
ENSG00000153201.15_2	RANBP2	-0.115281	8.02857	5.90659	0.0262574	0.465407	RANBP2
ENSG00000132600.16_4	PRMT7	0.253142	5.14403	5.90586	0.0262654	0.465407	PRMT7
ENSG00000001630.16_5	CYP51A1	0.417295	7.46676	6.03382	0.0262846	0.465407	CYP51A1
ENSG00000179299.16_4	NSUN7	-0.190024	5.13816	5.90348	0.0262917	0.465407	NSUN7
ENSG00000141556.20_4	TBCD	-0.151165	7.23371	5.9005	0.0263244	0.465407	TBCD
ENSG00000120279.6_3	MYCT1	-0.959366	-0.152166	5.90306	0.0263289	0.465407	MYCT1
ENSG00000140682.18_4	TGFB1I1	-0.384354	2.411	5.89861	0.0263453	0.465407	TGFB1I1
ENSG00000221988.12_4	PPT2	0.202672	4.17771	5.888	0.026463	0.466409	PPT2
ENSG00000146426.18_5	TIAM2	-0.224707	4.02013	5.88497	0.0264967	0.466409	TIAM2
ENSG00000173846.12_2	PLK3	0.378657	2.36917	5.88495	0.0264969	0.466409	PLK3
ENSG00000180185.11_2	FAHD1	0.243002	4.01925	5.88343	0.0265138	0.466409	FAHD1
ENSG00000189143.9_3	CLDN4	0.306865	5.99396	5.92366	0.0265855	0.467176	CLDN4
ENSG00000141510.17_5	TP53	0.427541	7.00387	6.00319	0.0266246	0.467372	TP53
ENSG00000077782.20_5	FGFR1	-0.153385	8.81384	5.87091	0.0266537	0.467391	FGFR1
ENSG00000189108.12_3	IL1RAPL2	-0.788015	-0.905313	5.86669	0.0267009	0.467729	IL1RAPL2
ENSG00000204922.4_4	UQCC3	0.212769	4.36229	5.85958	0.026781	0.467893	UQCC3
ENSG00000179950.13_3	PUF60	0.144386	7.36819	5.8517	0.0268698	0.467893	PUF60
ENSG00000112701.17_3	SENP6	-0.125938	6.59443	5.85022	0.0268866	0.467893	SENP6
ENSG00000213445.9_3	SIPA1	0.219935	4.73277	5.85011	0.0268879	0.467893	SIPA1
ENSG00000268089.2_2	GABRQ	-0.201851	4.48707	5.84706	0.0269223	0.467893	GABRQ
ENSG00000113108.19_3	APBB3	0.284879	2.0931	5.84527	0.0269427	0.467893	APBB3
ENSG00000236901.6_3	MIR600HG	-0.315879	3.73385	5.84179	0.0269822	0.467893	MIR600HG
ENSG00000161405.16_2	IKZF3	-0.843453	-0.465194	5.83892	0.0270148	0.467893	IKZF3
ENSG00000167244.19_5	IGF2	-0.513722	1.82425	5.83408	0.0270699	0.467893	IGF2
ENSG00000088854.12_3	DNAAF9	-0.278303	4.20487	5.83156	0.0270987	0.467893	DNAAF9
ENSG00000215417.12_3	MIR17HG	0.33536	2.37917	5.82956	0.0271215	0.467893	MIR17HG
ENSG00000166448.14_4	TMEM130	-0.247778	2.57684	5.82845	0.0271342	0.467893	TMEM130
ENSG00000070371.15_3	CLTCL1	-0.217786	3.77173	5.82777	0.027142	0.467893	CLTCL1
ENSG00000213625.8_4	LEPROT	-0.2285	5.18867	5.82099	0.0272196	0.467893	LEPROT
ENSG00000110917.7_2	MLEC	-0.133589	8.89987	5.819	0.0272425	0.467893	MLEC
ENSG00000255192.5_5	NANOGP8	3.15034	2.68134	6.03219	0.0272723	0.467893	NANOGP8
ENSG00000232842.2_5	KAT7P1	-1.53505	-1.04943	5.85714	0.0272753	0.467893	KAT7P1
ENSG00000259673.5_4	IQCH-AS1	-0.703837	0.0187923	5.81462	0.0272929	0.467893	IQCH-AS1
ENSG00000156232.7_2	WHAMM	0.239628	2.70225	5.81382	0.027302	0.467893	WHAMM
ENSG00000130363.11_2	RSPH3	-0.250728	2.38911	5.81291	0.0273125	0.467893	RSPH3
ENSG00000168096.14_3	ANKS3	0.209976	3.53556	5.81071	0.0273379	0.467893	ANKS3
ENSG00000141384.12_3	TAF4B	-0.182122	5.20157	5.80994	0.0273468	0.467893	TAF4B
ENSG00000168556.6_3	ING2	-0.251079	3.58954	5.80903	0.0273573	0.467893	ING2
ENSG00000237649.7_2	KIFC1	0.153891	6.88838	5.80603	0.0273919	0.467893	KIFC1
ENSG00000150907.7_3	FOXO1	-0.292852	6.08611	5.84445	0.0274199	0.467893	FOXO1
ENSG00000133169.5_2	BEX1	0.266376	5.35256	5.80587	0.027439	0.467893	BEX1
ENSG00000157827.19_3	FMNL2	-0.152477	6.30708	5.79953	0.0274671	0.467894	FMNL2
ENSG00000160072.19_2	ATAD3B	0.197716	5.25231	5.79025	0.027575	0.469238	ATAD3B
ENSG00000184900.15_2	SUMO3	0.146115	6.62309	5.77327	0.0277736	0.469238	SUMO3
ENSG00000163629.12_3	PTPN13	-0.214884	7.19608	5.77184	0.0277903	0.469238	PTPN13
ENSG00000104728.15_5	ARHGEF10	-0.182228	6.74832	5.76888	0.0278251	0.469238	ARHGEF10
ENSG00000142546.13_4	NOSIP	0.152351	5.50989	5.76888	0.0278252	0.469238	NOSIP
ENSG00000250899.3_5	NA	-0.225587	5.52884	5.76566	0.0278631	0.469238	NA
ENSG00000124120.10_2	TTPAL	0.173491	4.68293	5.76456	0.0278761	0.469238	TTPAL
ENSG00000075643.5_3	MOCOS	-0.324198	4.06504	5.76171	0.0279097	0.469238	MOCOS
ENSG00000173338.12_2	KCNK7	0.693388	-0.703554	5.76157	0.0279113	0.469238	KCNK7
ENSG00000204091.7_5	TDRG1	-0.418258	0.409633	5.76135	0.0279139	0.469238	TDRG1
ENSG00000154122.13_4	ANKH	-0.197604	3.74969	5.76042	0.0279249	0.469238	ANKH
ENSG00000135298.13_3	ADGRB3	-0.401291	1.09266	5.76018	0.0279277	0.469238	ADGRB3
ENSG00000167434.9_4	CA4	-0.464132	1.01606	5.7567	0.027969	0.469238	CA4
ENSG00000158773.14_3	USF1	0.1124	5.37569	5.75478	0.0279916	0.469238	USF1
ENSG00000183873.15_5	SCN5A	-0.306366	3.7012	5.7529	0.028014	0.469238	SCN5A
ENSG00000128944.13_4	KNSTRN	0.138155	5.73491	5.7527	0.0280163	0.469238	KNSTRN
ENSG00000124067.16_4	SLC12A4	0.303349	5.54356	5.78369	0.0280238	0.469238	SLC12A4
ENSG00000106571.13_4	GLI3	-0.206911	5.12727	5.74577	0.0280987	0.469692	GLI3
ENSG00000243709.1_3	LEFTY1	1.17646	4.87695	5.94043	0.0281436	0.469692	LEFTY1
ENSG00000154237.12_3	LRRK1	-0.322074	2.53179	5.73712	0.0282017	0.469692	LRRK1
ENSG00000184384.13_3	MAML2	-0.330993	2.77637	5.73602	0.0282149	0.469692	MAML2
ENSG00000167645.16_3	YIF1B	0.116064	5.84665	5.73461	0.0282318	0.469692	YIF1B
ENSG00000182872.15_4	RBM10	0.105614	6.19558	5.73401	0.028239	0.469692	RBM10
ENSG00000182645.5_2	CCDC172	-0.444702	1.86352	5.73103	0.0282746	0.469692	CCDC172
ENSG00000040608.13_4	RTN4R	0.279786	3.95141	5.72848	0.0283053	0.469692	RTN4R
ENSG00000071054.16_4	MAP4K4	-0.145604	7.99714	5.72803	0.0283107	0.469692	MAP4K4
ENSG00000063180.8_2	CA11	-0.263849	5.29595	5.72616	0.0283432	0.469692	CA11
ENSG00000182070.5_4	OR52A1	-0.89223	1.25718	5.76159	0.0283605	0.469692	OR52A1
ENSG00000175497.16_4	DPP10	-0.324485	3.02932	5.72001	0.0284071	0.469998	DPP10
ENSG00000173230.15_5	GOLGB1	-0.157779	6.2505	5.71393	0.0284804	0.470363	GOLGB1
ENSG00000272009.1_5	NA	0.518997	-0.417663	5.71279	0.0284943	0.470363	NA
ENSG00000101680.14_2	LAMA1	-0.184717	7.2397	5.71118	0.0285137	0.470363	LAMA1
ENSG00000112685.13_3	EXOC2	-0.114259	6.28011	5.70343	0.0286077	0.470559	EXOC2
ENSG00000175183.9_2	CSRP2	-0.0920914	6.79587	5.6995	0.0286555	0.470559	CSRP2
ENSG00000160223.17_3	ICOSLG	-0.271473	3.71581	5.69932	0.0286576	0.470559	ICOSLG
ENSG00000171962.17_4	DRC3	-0.605607	-0.938635	5.69647	0.0286923	0.470559	DRC3
ENSG00000155792.9_2	DEPTOR	-0.406508	2.60569	5.69638	0.0286934	0.470559	DEPTOR
ENSG00000111678.10_4	C12orf57	0.148274	5.55615	5.69628	0.0286947	0.470559	C12orf57
ENSG00000255310.2_6	NA	-0.307798	2.47409	5.68383	0.0288469	0.472591	NA
ENSG00000136811.16_5	ODF2	0.234866	4.82839	5.68089	0.0288829	0.472717	ODF2
ENSG00000169519.20_4	METTL15	-0.181367	4.68168	5.6736	0.0289726	0.473569	METTL15
ENSG00000234911.2_3	NA	-0.730823	-1.12601	5.66982	0.0290193	0.473569	NA
ENSG00000171161.12_2	ZNF672	0.176278	4.93225	5.66975	0.0290201	0.473569	ZNF672
ENSG00000155893.12_4	PXYLP1	-0.166704	4.5256	5.65681	0.0291804	0.474498	PXYLP1
ENSG00000168137.15_4	SETD5	-0.144251	7.89783	5.65447	0.0292095	0.474498	SETD5
ENSG00000110660.14_5	SLC35F2	-0.229843	5.14505	5.65369	0.0292191	0.474498	SLC35F2
ENSG00000254221.2_3	PCDHGB1	0.550336	0.885103	5.65315	0.0292259	0.474498	PCDHGB1
ENSG00000082898.16_2	XPO1	-0.104786	9.10336	5.65233	0.0292361	0.474498	XPO1
ENSG00000124370.10_3	MCEE	0.230309	2.23904	5.64911	0.0292762	0.474498	MCEE
ENSG00000089250.18_4	NOS1	-0.448147	2.76616	5.64765	0.0292944	0.474498	NOS1
ENSG00000138073.13_3	PREB	0.131234	5.54615	5.64685	0.0293044	0.474498	PREB
ENSG00000173020.10_5	GRK2	0.122439	6.12664	5.63981	0.0293925	0.475254	GRK2
ENSG00000187535.13_3	IFT140	-0.194809	4.77725	5.63818	0.0294129	0.475254	IFT140
ENSG00000260966.1_5	NA	-0.400945	1.12373	5.6363	0.0294365	0.475254	NA
ENSG00000173262.11_5	SLC2A14	1.06086	2.72072	5.75952	0.0295728	0.476232	SLC2A14
ENSG00000185585.19_3	OLFML2A	-0.249105	4.47984	5.62481	0.0295811	0.476232	OLFML2A
ENSG00000185818.7_3	NAT8L	-0.400509	4.66358	5.66861	0.0295889	0.476232	NAT8L
ENSG00000100564.8_3	PIGH	0.351193	2.22865	5.62155	0.0296222	0.476232	PIGH
ENSG00000013306.15_3	SLC25A39	0.131909	7.49738	5.62017	0.0296397	0.476232	SLC25A39
ENSG00000164180.13_3	TMEM161B	0.217708	3.86632	5.61527	0.0297017	0.476252	TMEM161B
ENSG00000112742.9_2	TTK	0.173426	6.77697	5.61184	0.0297453	0.476252	TTK
ENSG00000185847.7_4	LINC01405	-0.433004	3.69174	5.63045	0.0297566	0.476252	LINC01405
ENSG00000178752.15_6	ERFE	-0.463557	0.880123	5.61094	0.0297567	0.476252	ERFE
ENSG00000137601.16_5	NEK1	-0.162348	4.61136	5.60034	0.0298917	0.476252	NEK1
ENSG00000146966.12_2	DENND2A	-0.344457	3.94277	5.59975	0.0298993	0.476252	DENND2A
ENSG00000101181.17_3	MTG2	0.193403	4.21128	5.59791	0.0299227	0.476252	MTG2
ENSG00000124177.14_3	CHD6	-0.14673	6.25093	5.59741	0.0299291	0.476252	CHD6
ENSG00000118965.14_3	WDR35	-0.30109	5.25784	5.61516	0.029958	0.476252	WDR35
ENSG00000103852.12_4	TTC23	-0.201826	4.18608	5.59432	0.0299688	0.476252	TTC23
ENSG00000169442.8_2	CD52	0.596741	-0.041043	5.59375	0.0299761	0.476252	CD52
ENSG00000119541.9_3	VPS4B	-0.124383	5.76478	5.59318	0.0299833	0.476252	VPS4B
ENSG00000029153.14_5	BMAL2	-0.157191	4.57512	5.58987	0.0300258	0.476473	BMAL2
ENSG00000173113.6_3	TRMT112	0.128019	7.25955	5.58464	0.0300931	0.476797	TRMT112
ENSG00000100441.9_3	KHNYN	-0.148095	5.9416	5.58384	0.0301033	0.476797	KHNYN
ENSG00000264187.1_6	NA	1.32531	0.512659	5.66323	0.0301346	0.476842	NA
ENSG00000254946.1_5	LINC02751	-0.802915	-1.15129	5.57859	0.0301709	0.476964	LINC02751
ENSG00000105186.15_3	ANKRD27	-0.163503	6.26348	5.57397	0.0302307	0.477337	ANKRD27
ENSG00000126457.21_4	PRMT1	0.120524	8.79404	5.57234	0.0302517	0.477337	PRMT1
ENSG00000185245.7_2	GP1BA	-0.423354	-0.0645613	5.56751	0.0303143	0.477474	GP1BA
ENSG00000130962.17_3	PRRG1	-0.338685	4.19677	5.56339	0.0303959	0.477474	PRRG1
ENSG00000176887.6_3	SOX11	-0.272933	6.50634	5.59571	0.0304077	0.477474	SOX11
ENSG00000231789.2_5	PIK3CD-AS2	-0.266841	2.19072	5.56003	0.0304117	0.477474	PIK3CD-AS2
ENSG00000131016.16_2	AKAP12	-0.235038	7.63393	5.58333	0.0304131	0.477474	AKAP12
ENSG00000196588.15_5	MRTFA	-0.167761	4.97157	5.55847	0.030432	0.477474	MRTFA
ENSG00000188760.10_3	TMEM198	0.362225	2.8983	5.55121	0.0305267	0.478158	TMEM198
ENSG00000203952.9_2	CCDC160	-0.464106	1.85745	5.54597	0.0305954	0.478158	CCDC160
ENSG00000138688.15_3	BLTP1	-0.208995	5.97555	5.54514	0.0306063	0.478158	BLTP1
ENSG00000185596.16_2	NA	0.219369	3.76518	5.54472	0.0306118	0.478158	NA
ENSG00000279249.2_5	LOC102724859	-0.431487	0.263535	5.54418	0.0306189	0.478158	LOC102724859
ENSG00000163617.10_3	CCDC191	-0.633752	0.384802	5.54071	0.0306645	0.478424	CCDC191
ENSG00000102230.13_3	PCYT1B	-0.237915	5.83193	5.53657	0.0307471	0.479246	PCYT1B
ENSG00000268350.7_4	FAM156A	0.791265	1.45035	5.55797	0.0307779	0.479246	FAM156A
ENSG00000131831.17_2	RAI2	-0.624341	0.514145	5.53018	0.0308034	0.479246	RAI2
ENSG00000177225.16_5	GATD1	0.142576	4.63689	5.52357	0.0308908	0.480159	GATD1
ENSG00000204954.9_3	UQCC6	0.202659	3.10793	5.51755	0.0309708	0.480955	UQCC6
ENSG00000109475.16_2	RPL34	0.0876949	8.5776	5.51031	0.0310672	0.481744	RPL34
ENSG00000166136.15_3	NDUFB8	0.0898328	6.49554	5.5094	0.0310793	0.481744	NDUFB8
ENSG00000177200.17_5	CHD9	0.189378	5.29728	5.50638	0.0311197	0.481922	CHD9
ENSG00000257647.1_5	NA	-0.795464	-0.499598	5.50297	0.0311654	0.482183	NA
ENSG00000108306.12_5	FBXL20	-0.213925	4.3424	5.49562	0.031264	0.482993	FBXL20
ENSG00000138592.13_4	USP8	-0.135526	6.32523	5.49475	0.0312757	0.482993	USP8
ENSG00000266036.1_5	NA	0.518517	1.38776	5.49068	0.0313305	0.483039	NA
ENSG00000277531.2_6	PNMA8C	-0.512064	0.610897	5.49024	0.0313365	0.483039	PNMA8C
ENSG00000099194.5_2	SCD	0.310008	10.7225	5.57573	0.0315392	0.484205	SCD
ENSG00000144935.14_3	TRPC1	-0.210521	3.92388	5.47312	0.0315682	0.484205	TRPC1
ENSG00000145247.11_3	OCIAD2	0.233864	6.0197	5.47605	0.0315763	0.484205	OCIAD2
ENSG00000166145.14_3	SPINT1	0.140397	7.23916	5.47161	0.0315887	0.484205	SPINT1
ENSG00000273619.1_5	NA	0.469522	0.0694273	5.46778	0.0316409	0.484205	NA
ENSG00000116691.10_2	MIIP	0.16426	5.21967	5.4676	0.0316433	0.484205	MIIP
ENSG00000164933.11_4	SLC25A32	0.17656	5.03642	5.46635	0.0316604	0.484205	SLC25A32
ENSG00000103460.16_2	TOX3	-0.252498	3.90819	5.46397	0.0316929	0.484205	TOX3
ENSG00000189159.15_6	JPT1	0.136645	7.73043	5.46163	0.0317249	0.484205	JPT1
ENSG00000160801.13_3	PTH1R	-1.30027	1.15281	5.54529	0.0317335	0.484205	PTH1R
ENSG00000269906.1_6	NA	0.378413	0.456693	5.45971	0.0317512	0.484205	NA
ENSG00000138759.18_3	FRAS1	-0.273422	7.36661	5.50393	0.0317687	0.484205	FRAS1
ENSG00000166199.12_3	ALKBH3	0.203577	3.41891	5.45553	0.0318083	0.484205	ALKBH3
ENSG00000274487.2_5	NA	0.315898	2.72563	5.45393	0.0318303	0.484205	NA
ENSG00000086200.16_4	IPO11	-0.109565	6.53182	5.4527	0.0318472	0.484205	IPO11
ENSG00000174373.16_4	RALGAPA1	-0.161705	4.92366	5.44109	0.0320071	0.485432	RALGAPA1
ENSG00000146085.7_2	MMUT	0.121228	5.16393	5.44033	0.0320176	0.485432	MMUT
ENSG00000183161.5_3	FANCF	-0.18866	4.61651	5.43731	0.0320593	0.485432	FANCF
ENSG00000275400.1_5	NA	-0.891331	-0.725799	5.43668	0.0320681	0.485432	NA
ENSG00000175395.15_2	ZNF25	0.495946	0.37403	5.43042	0.0321548	0.485432	ZNF25
ENSG00000140538.16_3	NTRK3	-0.286061	2.75091	5.4294	0.032169	0.485432	NTRK3
ENSG00000184661.13_2	CDCA2	0.148715	6.14954	5.42902	0.0321742	0.485432	CDCA2
ENSG00000205090.8_2	TMEM240	-0.688197	0.282948	5.4285	0.0321815	0.485432	TMEM240
ENSG00000170456.15_3	DENND5B	-0.242411	4.7779	5.42792	0.0321896	0.485432	DENND5B
ENSG00000100697.14_3	DICER1	-0.128087	6.65352	5.42472	0.032234	0.485663	DICER1
ENSG00000107779.13_3	BMPR1A	-0.143125	7.2849	5.42251	0.0322649	0.485672	BMPR1A
ENSG00000205791.3_4	LOH12CR2	-0.591123	-0.904423	5.42051	0.0322928	0.485672	LOH12CR2
ENSG00000158055.15_2	GRHL3	-0.508552	1.93188	5.41186	0.0324137	0.486658	GRHL3
ENSG00000169083.16_3	AR	-0.21211	4.11879	5.41091	0.032427	0.486658	AR
ENSG00000174791.10_3	RIN1	0.50118	2.14161	5.40845	0.0324616	0.486658	RIN1
ENSG00000231698.2_5	NA	-0.283619	2.40736	5.40285	0.0325403	0.486658	NA
ENSG00000198146.4_3	ZNF770	-0.170255	7.86036	5.40102	0.032566	0.486658	ZNF770
ENSG00000174460.3_2	ZCCHC12	-0.444984	1.64062	5.40029	0.0325763	0.486658	ZCCHC12
ENSG00000130669.17_2	PAK4	0.166389	6.14743	5.39349	0.0326723	0.486658	PAK4
ENSG00000176915.14_2	ANKLE2	0.141347	5.75602	5.39266	0.032684	0.486658	ANKLE2
ENSG00000259479.6_4	NA	1.25422	3.59934	5.56028	0.0327062	0.486658	NA
ENSG00000100364.18_4	KIAA0930	-0.152422	6.47047	5.3907	0.0327118	0.486658	KIAA0930
ENSG00000239213.5_5	NA	-0.321834	1.86201	5.38549	0.0327856	0.486658	NA
ENSG00000131781.12_3	FMO5	-0.573679	-0.135321	5.38166	0.0328401	0.486658	FMO5
ENSG00000175054.14_3	ATR	-0.163693	5.43503	5.38027	0.0328599	0.486658	ATR
ENSG00000101670.11_3	LIPG	0.700871	3.74946	5.47668	0.0328777	0.486658	LIPG
ENSG00000145730.20_4	PAM	-0.200334	6.01987	5.37736	0.0329013	0.486658	PAM
ENSG00000115355.16_3	CCDC88A	-0.108567	6.61529	5.37456	0.0329412	0.486658	CCDC88A
ENSG00000183751.14_4	TBL3	0.132194	5.89966	5.37183	0.0329802	0.486658	TBL3
ENSG00000214736.7_3	TOMM6	0.115484	6.70213	5.37063	0.0329973	0.486658	TOMM6
ENSG00000174886.12_4	NDUFA11	0.138393	5.97286	5.36959	0.0330122	0.486658	NDUFA11
ENSG00000068383.18_2	INPP5A	-0.164429	4.58878	5.36952	0.0330132	0.486658	INPP5A
ENSG00000140471.16_2	LINS1	0.257058	2.97827	5.36801	0.0330348	0.486658	LINS1
ENSG00000231889.7_5	TRAF3IP2-AS1	0.261563	2.214	5.36719	0.0330467	0.486658	TRAF3IP2-AS1
ENSG00000176714.9_3	CCDC121	-0.366363	1.2964	5.36393	0.0330934	0.486658	CCDC121
ENSG00000072736.18_4	NFATC3	-0.134527	5.56512	5.36247	0.0331143	0.486658	NFATC3
ENSG00000137309.19_2	HMGA1	0.0886606	11.0107	5.36102	0.0331351	0.486658	HMGA1
ENSG00000157303.10_3	SUSD3	-0.249547	2.38601	5.36062	0.0331409	0.486658	SUSD3
ENSG00000173210.19_2	ABLIM3	-0.490561	0.555839	5.3603	0.0331455	0.486658	ABLIM3
ENSG00000242259.8_5	C22orf39	0.179359	4.3861	5.35385	0.0332384	0.487593	C22orf39
ENSG00000166562.8_2	SEC11C	0.152558	4.71107	5.35176	0.0332685	0.487607	SEC11C
ENSG00000155366.16_3	RHOC	0.219561	5.71257	5.34543	0.03336	0.487678	RHOC
ENSG00000214253.8_2	FIS1	0.108759	5.79403	5.34517	0.0333637	0.487678	FIS1
ENSG00000103047.7_3	TANGO6	-0.240653	4.27466	5.34459	0.0333722	0.487678	TANGO6
ENSG00000151348.13_3	EXT2	-0.126712	6.31946	5.34281	0.033398	0.487678	EXT2
ENSG00000186577.13_6	SMIM29	0.239116	2.36849	5.34134	0.0334194	0.487678	SMIM29
ENSG00000214135.8_5	NA	0.221152	2.60619	5.33581	0.0334997	0.487781	NA
ENSG00000104823.8_3	ECH1	0.150089	6.30489	5.33543	0.0335052	0.487781	ECH1
ENSG00000147155.10_4	EBP	0.290411	6.17297	5.37895	0.0335141	0.487781	EBP
ENSG00000206560.11_3	ANKRD28	-0.139204	6.05335	5.32933	0.0335941	0.487972	ANKRD28
ENSG00000112624.12_5	BICRAL	-0.151356	4.30646	5.32869	0.0336034	0.487972	BICRAL
ENSG00000066739.11_2	ATG2B	-0.177382	4.76855	5.3279	0.0336149	0.487972	ATG2B
ENSG00000257594.3_3	GALNT4	0.306432	3.00443	5.32344	0.0336802	0.488082	GALNT4
ENSG00000164934.13_4	DCAF13	0.13676	7.25163	5.32045	0.0337241	0.488082	DCAF13
ENSG00000099999.14_5	RNF215	0.179832	3.47286	5.31767	0.0337648	0.488082	RNF215
ENSG00000164405.10_2	UQCRQ	0.110647	5.67874	5.31661	0.0337805	0.488082	UQCRQ
ENSG00000167634.12_3	NLRP7	-0.563004	1.80524	5.31545	0.0337974	0.488082	NLRP7
ENSG00000203880.11_3	PCMTD2	-0.166645	5.86692	5.31541	0.033798	0.488082	PCMTD2
ENSG00000178852.15_5	EFCAB13	-0.494812	0.216232	5.31046	0.0338709	0.488697	EFCAB13
ENSG00000240972.1_3	MIF	0.44007	7.84845	5.43551	0.0338991	0.488697	MIF
ENSG00000123989.13_3	CHPF	0.213109	6.17732	5.30362	0.0339718	0.489323	CHPF
ENSG00000179271.2_2	GADD45GIP1	0.242234	5.88391	5.30981	0.0340293	0.489729	GADD45GIP1
ENSG00000243896.4_5	OR2A7	-0.992449	0.0672225	5.30867	0.0341441	0.490338	OR2A7
ENSG00000143761.15_3	ARF1	0.117051	8.28645	5.28862	0.0341944	0.490338	ARF1
ENSG00000250021.7_5	ARPIN-AP3S2	0.161764	4.97324	5.28831	0.0341991	0.490338	ARPIN-AP3S2
ENSG00000082556.10_2	OPRK1	0.483378	-0.17743	5.28725	0.0342149	0.490338	OPRK1
ENSG00000101974.14_2	ATP11C	-0.153142	6.37468	5.28701	0.0342185	0.490338	ATP11C
ENSG00000204164.6	NA	0.587384	0.818205	5.28418	0.0342606	0.490344	NA
ENSG00000152214.13_3	RIT2	-0.579046	-0.636773	5.28304	0.0342777	0.490344	RIT2
ENSG00000162493.16_4	PDPN	-0.212072	6.88154	5.28235	0.0343506	0.490633	PDPN
ENSG00000139178.10_4	C1RL	-0.308188	3.80737	5.27776	0.0343567	0.490633	C1RL
ENSG00000112541.14_2	PDE10A	-0.293536	2.03451	5.27015	0.0344709	0.490992	PDE10A
ENSG00000116299.16_2	ELAPOR1	-0.421699	0.291819	5.26528	0.0345442	0.490992	ELAPOR1
ENSG00000204851.6_6	PNMA8B	-0.553631	1.6145	5.26454	0.0345554	0.490992	PNMA8B
ENSG00000066933.15_4	MYO9A	-0.193569	4.79559	5.26453	0.0345556	0.490992	MYO9A
ENSG00000100629.16_5	CEP128	-0.179882	3.63702	5.25911	0.0346374	0.490992	CEP128
ENSG00000101639.18_4	CEP192	-0.239996	5.75614	5.259	0.0346684	0.490992	CEP192
ENSG00000162972.10_5	MAIP1	0.143081	4.83611	5.25617	0.0346818	0.490992	MAIP1
ENSG00000156052.10_2	GNAQ	-0.139013	6.46944	5.25536	0.0346941	0.490992	GNAQ
ENSG00000059804.15_2	SLC2A3	0.330129	10.3362	5.35904	0.034701	0.490992	SLC2A3
ENSG00000182287.14_5	AP1S2	-0.193956	8.09896	5.25488	0.0347014	0.490992	AP1S2
ENSG00000064393.15_3	HIPK2	-0.253199	5.77807	5.26642	0.0347053	0.490992	HIPK2
ENSG00000151093.7_2	OXSM	0.473166	1.38233	5.25114	0.0347581	0.491322	OXSM
ENSG00000184007.20_5	PTP4A2	-0.0938724	7.64186	5.24612	0.0348344	0.491462	PTP4A2
ENSG00000234912.12_5	SNHG20	0.35826	1.6404	5.24439	0.0348607	0.491462	SNHG20
ENSG00000179104.8_2	TMTC2	-0.242552	2.83999	5.24369	0.0348715	0.491462	TMTC2
ENSG00000117475.13_2	BLZF1	0.158571	3.64443	5.2419	0.0348986	0.491462	BLZF1
ENSG00000044574.7_2	HSPA5	0.309207	9.30538	5.32634	0.0349152	0.491462	HSPA5
ENSG00000131759.17_4	RARA	0.262371	4.1418	5.235	0.0350041	0.492298	RARA
ENSG00000108375.12_4	RNF43	0.451018	2.16102	5.22957	0.0350873	0.492739	RNF43
ENSG00000109790.16_3	KLHL5	-0.155061	5.27924	5.22774	0.0351153	0.492739	KLHL5
ENSG00000131495.8_2	NDUFA2	0.101105	5.37865	5.22718	0.035124	0.492739	NDUFA2
ENSG00000261740.6_6	BOLA2-SMG1P6	-0.389703	5.49417	5.29927	0.0351661	0.492916	BOLA2-SMG1P6
ENSG00000060971.17_3	ACAA1	0.19046	4.26343	5.22236	0.0351981	0.49295	ACAA1
ENSG00000183570.16_4	PCBP3	-0.242254	2.76547	5.21645	0.0352893	0.493813	PCBP3
ENSG00000070761.7_2	CFAP20	0.113031	5.31662	5.20802	0.0354198	0.495062	CFAP20
ENSG00000165091.16_3	TMC1	-0.836671	0.448425	5.21307	0.0354379	0.495062	TMC1
ENSG00000175467.14_2	SART1	0.125488	5.95257	5.20192	0.0355146	0.495188	SART1
ENSG00000189129.13_3	PLAC9	-0.446666	-0.0792602	5.19944	0.0355531	0.495188	PLAC9
ENSG00000108344.14_2	PSMD3	0.0893004	7.78392	5.19932	0.035555	0.495188	PSMD3
ENSG00000071189.21_2	SNX13	0.14368	5.39835	5.19865	0.0355655	0.495188	SNX13
ENSG00000055332.17_4	EIF2AK2	-0.113704	6.59439	5.19284	0.0356561	0.495445	EIF2AK2
ENSG00000120327.6_3	PCDHB14	0.299755	1.62397	5.19267	0.0356588	0.495445	PCDHB14
ENSG00000170681.6_5	CAVIN4	-0.267246	2.298	5.1904	0.0356942	0.495445	CAVIN4
ENSG00000117016.9_2	RIMS3	-0.184049	5.8558	5.18987	0.0357026	0.495445	RIMS3
ENSG00000175768.12_3	TOMM5	0.204233	6.42105	5.18548	0.0357713	0.495532	TOMM5
ENSG00000183287.14_5	CCBE1	-0.345417	4.31785	5.19952	0.035787	0.495532	CCBE1
ENSG00000114948.12_3	ADAM23	-0.220613	4.77927	5.18312	0.0358084	0.495532	ADAM23
ENSG00000130751.9_2	NPAS1	-0.262207	2.48777	5.18189	0.0358277	0.495532	NPAS1
ENSG00000115107.19_3	STEAP3	-0.166995	5.06368	5.1795	0.0358654	0.495643	STEAP3
ENSG00000169621.9_4	APLF	-0.282623	2.45178	5.17427	0.0359477	0.49637	APLF
ENSG00000013583.9_4	HEBP1	-0.20233	5.17649	5.16523	0.0360907	0.497661	HEBP1
ENSG00000158352.15_2	SHROOM4	-0.265045	3.31811	5.16271	0.0361306	0.497661	SHROOM4
ENSG00000077150.18_3	NFKB2	-0.395917	4.75435	5.21142	0.0361306	0.497661	NFKB2
ENSG00000183186.7_2	C2CD4C	-0.431318	2.21373	5.15928	0.0361851	0.497843	C2CD4C
ENSG00000125484.11_2	GTF3C4	-0.12808	7.1176	5.15813	0.0362035	0.497843	GTF3C4
ENSG00000151882.11_2	CCL28	0.64428	0.636869	5.154	0.0362692	0.498336	CCL28
ENSG00000116857.16_3	TMEM9	0.100388	6.51405	5.14398	0.0364292	0.499917	TMEM9
ENSG00000100596.6_3	SPTLC2	-0.1248	6.35597	5.14305	0.0364441	0.499917	SPTLC2
ENSG00000281189.1_2	GHET1	-0.74368	-0.834435	5.14095	0.0364778	0.499968	GHET1
ENSG00000130584.10_3	ZBTB46	-0.266543	4.98825	5.13333	0.0366003	0.500824	ZBTB46
ENSG00000114739.13_2	ACVR2B	-0.255322	7.54702	5.16743	0.0366301	0.500824	ACVR2B
ENSG00000129084.17_3	PSMA1	0.10235	7.30908	5.13066	0.0366434	0.500824	PSMA1
ENSG00000099341.11_4	PSMD8	0.0986186	7.07365	5.12961	0.0366603	0.500824	PSMD8
ENSG00000104081.13_3	BMF	-0.187493	5.36512	5.12478	0.0367384	0.500951	BMF
ENSG00000182512.4_2	GLRX5	0.0926545	6.11564	5.12402	0.0367507	0.500951	GLRX5
ENSG00000099365.10_2	STX1B	-0.204605	3.50576	5.12232	0.0367782	0.500951	STX1B
ENSG00000169018.5_2	FEM1B	-0.128961	7.26731	5.11996	0.0368164	0.500951	FEM1B
ENSG00000174607.10_4	UGT8	-0.186684	6.22339	5.11976	0.0368196	0.500951	UGT8
ENSG00000213160.9_5	KLHL23	-0.204372	6.48086	5.11686	0.0368667	0.501117	KLHL23
ENSG00000140451.12_2	PIF1	0.22493	5.54892	5.11508	0.0368957	0.501117	PIF1
ENSG00000102575.11_3	ACP5	0.344648	2.81269	5.11347	0.0369219	0.501117	ACP5
ENSG00000130558.19_4	OLFM1	-0.229734	4.90702	5.10332	0.0370873	0.502953	OLFM1
ENSG00000175390.13_3	EIF3F	0.116914	8.01767	5.09931	0.037153	0.503213	EIF3F
ENSG00000165782.10_3	PIP4P1	0.138454	4.94646	5.09309	0.0372551	0.503213	PIP4P1
ENSG00000133983.14_3	COX16	0.105299	5.76358	5.09189	0.0372748	0.503213	COX16
ENSG00000088305.18_3	DNMT3B	-0.283822	10.449	5.17259	0.0372757	0.503213	DNMT3B
ENSG00000113648.16_3	MACROH2A1	0.229718	6.53871	5.10477	0.0372831	0.503213	MACROH2A1
ENSG00000143207.20_5	COP1	-0.118913	5.76072	5.08568	0.0373772	0.503213	COP1
ENSG00000101194.17_4	SLC17A9	0.276754	4.84817	5.08505	0.0374179	0.503213	SLC17A9
ENSG00000131370.15_4	SH3BP5	-0.250312	3.60638	5.08284	0.037424	0.503213	SH3BP5
ENSG00000071205.11_2	ARHGAP10	-0.233035	3.29123	5.08156	0.0374452	0.503213	ARHGAP10
ENSG00000116990.10_3	MYCL	-0.189918	5.44105	5.08099	0.0374546	0.503213	MYCL
ENSG00000103978.15_3	TMEM87A	0.135677	5.94279	5.08089	0.0374563	0.503213	TMEM87A
ENSG00000270647.5_3	TAF15	-0.170861	8.13769	5.07822	0.0375005	0.503213	TAF15
ENSG00000116062.14_4	MSH6	-0.133256	8.49663	5.07742	0.0375137	0.503213	MSH6
ENSG00000168710.17_3	AHCYL1	-0.0822004	7.6226	5.07653	0.0375285	0.503213	AHCYL1
ENSG00000184465.16_4	WDR27	0.213904	4.05398	5.07362	0.0375768	0.503457	WDR27
ENSG00000074047.21_3	GLI2	-0.200625	5.00304	5.06778	0.0376739	0.503621	GLI2
ENSG00000259726.1_4	NA	-0.579739	-0.427083	5.06614	0.0377012	0.503621	NA
ENSG00000174744.13_3	BRMS1	0.130098	5.14149	5.06404	0.0377361	0.503621	BRMS1
ENSG00000133980.4_3	VRTN	-0.16865	8.18434	5.06318	0.0377505	0.503621	VRTN
ENSG00000126524.9_2	SBDS	0.126831	5.3537	5.06006	0.0378027	0.503621	SBDS
ENSG00000261067.7_6	NA	0.402738	0.0622669	5.05579	0.0378741	0.503621	NA
ENSG00000174669.11_2	SLC29A2	0.294293	4.38133	5.05466	0.0378931	0.503621	SLC29A2
ENSG00000144485.10_4	HES6	0.213488	4.58286	5.05327	0.0379164	0.503621	HES6
ENSG00000160710.16_5	ADAR	-0.096657	8.91118	5.05109	0.0379529	0.503621	ADAR
ENSG00000197859.9_4	ADAMTSL2	0.386533	0.987914	5.05051	0.0379626	0.503621	ADAMTSL2
ENSG00000069812.11_2	HES2	-0.620661	-0.256548	5.05043	0.037964	0.503621	HES2
ENSG00000151276.23_3	MAGI1	-0.207277	6.82329	5.04703	0.0380516	0.503621	MAGI1
ENSG00000137845.14_3	ADAM10	-0.100316	7.43755	5.0446	0.038062	0.503621	ADAM10
ENSG00000261586.2_5	NA	-0.775312	1.5182	5.07166	0.0380845	0.503621	NA
ENSG00000183742.12_3	MACC1	-0.228583	5.13178	5.04211	0.038104	0.503621	MACC1
ENSG00000166974.12_3	MAPRE2	0.171928	6.08326	5.04168	0.0381113	0.503621	MAPRE2
ENSG00000087303.17_3	NID2	-0.324162	3.95875	5.04122	0.038119	0.503621	NID2
ENSG00000186010.18_3	NDUFA13	0.114844	7.13509	5.03888	0.0381586	0.503621	NDUFA13
ENSG00000142684.8_3	ZNF593	0.266843	3.79145	5.03511	0.0382222	0.503621	ZNF593
ENSG00000165029.15_2	ABCA1	-0.280489	5.15473	5.04751	0.0382589	0.503621	ABCA1
ENSG00000137872.16_5	SEMA6D	-0.814137	2.09536	5.08424	0.0383149	0.503621	SEMA6D
ENSG00000198408.13_3	OGA	-0.121582	8.18559	5.0287	0.0383309	0.503621	OGA
ENSG00000149970.15_5	CNKSR2	-0.280934	3.35039	5.02818	0.0383398	0.503621	CNKSR2
ENSG00000204103.3_2	MAFB	0.49486	2.31109	5.02582	0.03838	0.503621	MAFB
ENSG00000162618.13_2	ADGRL4	-1.51269	1.32416	5.13594	0.0383867	0.503621	ADGRL4
ENSG00000182185.18_4	RAD51B	-0.231916	2.14445	5.02485	0.0383965	0.503621	RAD51B
ENSG00000232160.6_5	RAP2C-AS1	-0.649978	-0.404135	5.02443	0.0384036	0.503621	RAP2C-AS1
ENSG00000103496.14_4	STX4	-0.16283	4.54213	5.02011	0.0384771	0.503897	STX4
ENSG00000108518.7_2	PFN1	0.127667	9.77412	5.01828	0.0385085	0.503897	PFN1
ENSG00000241860.6_5	NA	0.420873	2.0112	5.01788	0.0385152	0.503897	NA
ENSG00000159267.14_3	HLCS	-0.203091	4.2887	5.0063	0.0387135	0.505843	HLCS
ENSG00000158715.5_2	SLC45A3	-0.198611	4.00194	5.00313	0.0387681	0.505843	SLC45A3
ENSG00000116663.10_2	FBXO6	0.654034	0.21116	5.00075	0.0388091	0.505843	FBXO6
ENSG00000106785.14_2	TRIM14	-0.25888	4.27051	5.00031	0.0388167	0.505843	TRIM14
ENSG00000231500.6_2	RPS18	0.102921	10.681	5	0.0388221	0.505843	RPS18
ENSG00000101871.14_3	MID1	-0.349951	6.17578	5.06582	0.0389042	0.505843	MID1
ENSG00000184207.8_3	PGP	0.162133	4.63293	4.99259	0.0389499	0.505843	PGP
ENSG00000204519.10_3	ZNF551	-0.207851	5.91368	4.99177	0.0389641	0.505843	ZNF551
ENSG00000198208.11_3	RPS6KL1	-0.235153	2.48356	4.98907	0.0390108	0.505843	RPS6KL1
ENSG00000101004.14_3	NINL	-0.219152	5.28509	4.98641	0.0390571	0.505843	NINL
ENSG00000020633.18_2	RUNX3	-0.488809	-0.111328	4.98552	0.0390724	0.505843	RUNX3
ENSG00000116747.12_4	RO60	-0.154369	5.79668	4.98542	0.0390742	0.505843	RO60
ENSG00000146122.16_2	DAAM2	-0.260673	2.68112	4.9852	0.039078	0.505843	DAAM2
ENSG00000070010.18_6	UFD1	0.120484	5.67364	4.98462	0.0390881	0.505843	UFD1
ENSG00000167291.15_4	TBC1D16	-0.15194	7.4951	4.97623	0.0392341	0.507338	TBC1D16
ENSG00000204177.6	NA	1.78508	-0.649033	5.05239	0.0393011	0.507561	NA
ENSG00000070214.15_2	SLC44A1	-0.147005	7.11571	4.97177	0.0393121	0.507561	SLC44A1
ENSG00000227615.1_5	NA	0.409936	-1.08805	5.56277	0.0394579	0.508874	NA
ENSG00000069535.13_2	MAOB	-0.395259	1.80235	4.96248	0.0394748	0.508874	MAOB
ENSG00000174306.21_4	ZHX3	-0.275438	2.77282	4.95577	0.0395929	0.509679	ZHX3
ENSG00000123358.19_4	NR4A1	0.388906	4.79004	5.00211	0.0396163	0.509679	NR4A1
ENSG00000269113.3_3	TRABD2B	-0.292664	2.43499	4.95281	0.0396452	0.509679	TRABD2B
ENSG00000157617.16_3	C2CD2	-0.198913	4.86048	4.95198	0.0396598	0.509679	C2CD2
ENSG00000125835.18_4	SNRPB	0.108863	8.6366	4.9471	0.0397462	0.509679	SNRPB
ENSG00000104129.9_2	DNAJC17	-0.261184	3.6784	4.94689	0.0397499	0.509679	DNAJC17
ENSG00000186814.13_4	ZSCAN30	-0.267728	3.92459	4.94683	0.0397509	0.509679	ZSCAN30
ENSG00000196922.10_4	NA	-0.287851	4.38641	4.94114	0.0398518	0.51024	NA
ENSG00000162623.15_2	TYW3	-0.196698	5.74976	4.93883	0.0398928	0.51024	TYW3
ENSG00000169894.13	MUC3A	-0.187469	4.32392	4.93589	0.0399453	0.51024	MUC3A
ENSG00000173486.12_2	FKBP2	0.143142	4.37955	4.93499	0.0399612	0.51024	FKBP2
ENSG00000137504.13_2	CREBZF	0.224481	5.36125	4.9335	0.0399877	0.51024	CREBZF
ENSG00000198947.15_4	DMD	-0.271263	3.735	4.92977	0.0400543	0.51024	DMD
ENSG00000133250.13_2	ZNF414	0.248267	3.19827	4.92813	0.0400837	0.51024	ZNF414
ENSG00000163872.15_3	YEATS2	-0.11454	6.67201	4.92763	0.0400927	0.51024	YEATS2
ENSG00000152969.19_6	JAKMIP1	-0.408638	1.41015	4.92716	0.040101	0.51024	JAKMIP1
ENSG00000131148.8_3	EMC8	0.0986221	5.38922	4.92378	0.0401616	0.51024	EMC8
ENSG00000101574.14_3	METTL4	0.177209	3.9837	4.92081	0.0402148	0.51024	METTL4
ENSG00000165929.12_3	TC2N	-0.144915	5.57437	4.91894	0.0402484	0.51024	TC2N
ENSG00000184507.15_2	NUTM1	-0.516831	0.0917211	4.91786	0.0402677	0.51024	NUTM1
ENSG00000185608.8_2	MRPL40	0.188743	3.85563	4.915	0.0403193	0.51024	MRPL40
ENSG00000274021.1_5	NA	0.583865	0.313052	4.91452	0.0403278	0.51024	NA
ENSG00000081051.7_3	AFP	-0.477274	0.627195	4.91181	0.0403766	0.51024	AFP
ENSG00000125686.11_3	MED1	-0.131634	6.66007	4.90988	0.0404115	0.51024	MED1
ENSG00000142867.13_3	BCL10	-0.204383	4.47222	4.90856	0.0404352	0.51024	BCL10
ENSG00000105676.13_5	ARMC6	0.11578	6.12818	4.9075	0.0404544	0.51024	ARMC6
ENSG00000227921.1	NA	-0.743761	-0.681971	4.90655	0.0404715	0.51024	NA
ENSG00000143797.11_3	MBOAT2	-0.169425	4.61541	4.90609	0.0404799	0.51024	MBOAT2
ENSG00000169100.13_2	SLC25A6	0.104925	9.25516	4.90556	0.0404896	0.51024	SLC25A6
ENSG00000187772.7_4	LIN28B	-0.168682	7.74	4.90215	0.0405513	0.51024	LIN28B
ENSG00000267383.6_6	NA	0.517805	2.02373	4.90093	0.0405733	0.51024	NA
ENSG00000167996.15_3	FTH1	0.210422	9.67216	4.92592	0.0406053	0.51024	FTH1
ENSG00000074071.14_3	MRPS34	0.166686	6.63929	4.89858	0.0406159	0.51024	MRPS34
ENSG00000170889.13_3	RPS9	0.0949418	9.7179	4.89752	0.0406353	0.51024	RPS9
ENSG00000163170.11_2	BOLA3	0.156648	4.64653	4.89668	0.0406505	0.51024	BOLA3
ENSG00000197279.3_2	ZNF165	0.395973	2.86688	4.89398	0.0406997	0.510322	ZNF165
ENSG00000140988.15_3	RPS2	0.196237	11.1272	4.92009	0.0407245	0.510322	RPS2
ENSG00000196821.9_4	ILRUN	-0.133443	7.34496	4.8909	0.0407557	0.510322	ILRUN
ENSG00000013810.18_3	TACC3	0.126032	7.76751	4.88504	0.0408626	0.510322	TACC3
ENSG00000106133.17_2	NA	0.229361	2.74845	4.88361	0.0408888	0.510322	NA
ENSG00000076513.16_3	ANKRD13A	-0.173794	4.5836	4.88342	0.0408924	0.510322	ANKRD13A
ENSG00000213246.6_4	SUPT4H1	0.0948124	6.30035	4.87957	0.0409629	0.510322	SUPT4H1
ENSG00000089057.14_4	SLC23A2	-0.172687	4.92871	4.87828	0.0409864	0.510322	SLC23A2
ENSG00000165025.14_2	SYK	-0.374504	3.09784	4.87805	0.0409906	0.510322	SYK
ENSG00000166206.14_4	GABRB3	-0.130318	7.68481	4.87715	0.0410072	0.510322	GABRB3
ENSG00000245532.8_4	NEAT1	0.455926	2.35441	4.87656	0.0410181	0.510322	NEAT1
ENSG00000116141.15_3	MARK1	-0.127394	4.46108	4.87382	0.0410684	0.510322	MARK1
ENSG00000137040.9_3	RANBP6	0.228731	5.18782	4.87307	0.0410821	0.510322	RANBP6
ENSG00000129347.19_2	KRI1	-0.136369	4.85773	4.87107	0.041119	0.510322	KRI1
ENSG00000181704.11_2	YIPF6	0.122748	6.08879	4.871	0.0411203	0.510322	YIPF6
ENSG00000137804.12_5	NUSAP1	0.0916939	7.3649	4.8688	0.0411608	0.510322	NUSAP1
ENSG00000181523.12_2	SGSH	0.229293	3.25318	4.86123	0.0413006	0.510322	SGSH
ENSG00000269896.2_5	LOC100129534	-0.678826	-0.220223	4.85793	0.0413616	0.510322	LOC100129534
ENSG00000161791.13_4	FMNL3	-0.15901	4.74357	4.85791	0.0413621	0.510322	FMNL3
ENSG00000162601.9_2	MYSM1	0.15873	6.10397	4.85285	0.041456	0.510322	MYSM1
ENSG00000120029.12_3	ARMH3	-0.13421	4.32413	4.84978	0.041513	0.510322	ARMH3
ENSG00000185052.11_2	SLC24A3	-0.308251	2.11323	4.84819	0.0415426	0.510322	SLC24A3
ENSG00000172586.7_2	CHCHD1	0.122019	5.36821	4.84665	0.0415714	0.510322	CHCHD1
ENSG00000113369.8_2	ARRDC3	0.870477	3.44091	4.95436	0.0415781	0.510322	ARRDC3
ENSG00000135090.13_3	TAOK3	-0.265546	3.79384	4.84619	0.04158	0.510322	TAOK3
ENSG00000118898.15_4	PPL	-0.203698	5.759	4.84618	0.0415802	0.510322	PPL
ENSG00000162706.12_3	CADM3	-0.251431	2.74718	4.84534	0.0415958	0.510322	CADM3
ENSG00000152700.13_2	SAR1B	0.188972	5.25865	4.84517	0.0415991	0.510322	SAR1B
ENSG00000079435.9_3	LIPE	0.277504	3.11877	4.84348	0.0416306	0.510322	LIPE
ENSG00000280071.3_6	LOC102724023	-0.36916	5.54357	4.90047	0.0416468	0.510322	LOC102724023
ENSG00000168936.10_2	TMEM129	0.156543	5.39927	4.84256	0.0416478	0.510322	TMEM129
ENSG00000181274.6_2	FRAT2	-0.395517	6.20888	4.92519	0.0416535	0.510322	FRAT2
ENSG00000156113.22_5	KCNMA1	-0.383294	2.57205	4.84078	0.0416811	0.510322	KCNMA1
ENSG00000028137.18_3	TNFRSF1B	-0.293023	1.7324	4.83996	0.0416964	0.510322	TNFRSF1B
ENSG00000078967.12_3	UBE2D4	0.230326	2.25818	4.8373	0.0417462	0.510471	UBE2D4
ENSG00000170085.17_3	SIMC1	-0.214578	3.26105	4.83605	0.0417697	0.510471	SIMC1
ENSG00000067208.14_3	EVI5	-0.217158	3.6803	4.83269	0.0418327	0.510774	EVI5
ENSG00000259994.1_5	NA	0.50424	-0.26788	4.83146	0.0418557	0.510774	NA
ENSG00000105464.3_2	GRIN2D	0.384553	4.91106	4.87642	0.0419154	0.510897	GRIN2D
ENSG00000164588.6_3	HCN1	-0.291184	2.167	4.82765	0.0419275	0.510897	HCN1
ENSG00000242125.3_4	SNHG3	0.190865	5.50508	4.8243	0.0419905	0.510897	SNHG3
ENSG00000177556.11_3	ATOX1	-0.154686	4.38479	4.82273	0.0420202	0.510897	ATOX1
ENSG00000151617.16_4	EDNRA	-0.299936	1.94541	4.82244	0.0420257	0.510897	EDNRA
ENSG00000083828.15_4	ZNF586	0.232922	3.52932	4.82118	0.0420494	0.510897	ZNF586
ENSG00000215883.10_3	CYB5RL	-0.222857	3.80304	4.8131	0.0422024	0.511251	CYB5RL
ENSG00000029364.11_2	SLC39A9	0.12792	6.24113	4.81287	0.0422068	0.511251	SLC39A9
ENSG00000134248.13_3	LAMTOR5	0.0947923	5.60361	4.81146	0.0422335	0.511251	LAMTOR5
ENSG00000160326.13_3	SLC2A6	0.256344	3.51705	4.80834	0.0422927	0.511251	SLC2A6
ENSG00000145824.12_2	CXCL14	-0.637418	1.16739	4.80823	0.042295	0.511251	CXCL14
ENSG00000102901.12_3	CENPT	0.145009	4.51333	4.80776	0.0423039	0.511251	CENPT
ENSG00000080854.14_4	IGSF9B	-0.265343	4.05526	4.80689	0.0423203	0.511251	IGSF9B
ENSG00000149531.15_4	NA	1.08831	1.43976	4.87683	0.0423393	0.511251	NA
ENSG00000130741.10_2	EIF2S3	-0.223994	9.03971	4.8351	0.0423699	0.511251	EIF2S3
ENSG00000132698.14_3	RAB25	0.16949	5.52892	4.80302	0.0423942	0.511251	RAB25
ENSG00000233369.7_5	GTF2IP4	-0.176108	7.54642	4.80191	0.0424154	0.511251	GTF2IP4
ENSG00000120549.17_5	KIAA1217	-0.324219	4.88441	4.82138	0.0424719	0.511425	KIAA1217
ENSG00000269374.1_5	LOC732229	-0.221277	1.91963	4.79637	0.0425212	0.511425	LOC732229
ENSG00000187372.11_2	PCDHB13	0.344405	1.23802	4.79634	0.0425217	0.511425	PCDHB13
ENSG00000137075.17_3	RNF38	-0.12116	6.12998	4.79443	0.0425583	0.511486	RNF38
ENSG00000115808.11_2	STRN	-0.163823	6.42903	4.79286	0.0425885	0.511486	STRN
ENSG00000172172.7_3	MRPL13	0.117537	6.02583	4.78907	0.0426611	0.511486	MRPL13
ENSG00000176986.15_2	SEC24C	0.135439	6.9808	4.78891	0.0426641	0.511486	SEC24C
ENSG00000161040.16_5	FBXL13	-0.394605	-0.111861	4.78652	0.0427102	0.511486	FBXL13
ENSG00000149357.9_2	LAMTOR1	0.126568	6.29357	4.78649	0.0427106	0.511486	LAMTOR1
ENSG00000259495.2_5	ARNT2-DT	-0.381804	1.59155	4.78011	0.0428336	0.512591	ARNT2-DT
ENSG00000225784.5	NA	-0.125679	4.66847	4.77628	0.0429077	0.512915	NA
ENSG00000198346.10_3	ZNF813	-0.26664	4.7371	4.77553	0.0429221	0.512915	ZNF813
ENSG00000184304.14_4	PRKD1	-0.359973	2.27968	4.77351	0.0429613	0.513016	PRKD1
ENSG00000108018.15_3	SORCS1	-0.287651	3.06216	4.76793	0.0430694	0.513599	SORCS1
ENSG00000214706.10_3	IFRD2	0.115372	5.69068	4.76717	0.0430842	0.513599	IFRD2
ENSG00000277200.1_5	CCDC92B	-0.283099	3.68748	4.76623	0.0431025	0.513599	CCDC92B
ENSG00000130429.14_5	ARPC1B	0.13495	5.74985	4.75584	0.0433049	0.515264	ARPC1B
ENSG00000198721.12_5	ECI2	-0.201532	6.00302	4.75578	0.0433062	0.515264	ECI2
ENSG00000176092.15_4	CRYBG2	-0.285947	4.22034	4.75293	0.043362	0.515264	CRYBG2
ENSG00000173218.14_2	VANGL1	-0.202381	5.27198	4.75218	0.0433766	0.515264	VANGL1
ENSG00000073417.14_4	PDE8A	-0.310471	2.82575	4.75116	0.0433965	0.515264	PDE8A
ENSG00000120051.14_4	CFAP58	-0.433011	0.365176	4.74937	0.0434316	0.515315	CFAP58
ENSG00000173166.17_3	RAPH1	-0.18422	4.67709	4.74343	0.0435483	0.515943	RAPH1
ENSG00000182774.12_5	RPS17	0.12221	9.69824	4.73972	0.0436214	0.515943	RPS17
ENSG00000131469.14_4	RPL27	0.091575	9.34101	4.73882	0.043639	0.515943	RPL27
ENSG00000018625.14_2	ATP1A2	0.178206	6.55466	4.7366	0.043683	0.515943	ATP1A2
ENSG00000131771.13_2	PPP1R1B	-0.338468	3.51291	4.73596	0.0436956	0.515943	PPP1R1B
ENSG00000260917.1_5	LOC103344931	-0.387506	0.670901	4.73383	0.0437375	0.515943	LOC103344931
ENSG00000145536.15_2	ADAMTS16	-0.258228	4.29591	4.73312	0.0437516	0.515943	ADAMTS16
ENSG00000104361.9_2	NIPAL2	-0.460441	0.913372	4.73181	0.0437776	0.515943	NIPAL2
ENSG00000167674.14_6	HDGFL2	0.160857	6.45213	4.72784	0.0438562	0.515943	HDGFL2
ENSG00000065526.10_2	SPEN	-0.118977	6.38186	4.72774	0.0438582	0.515943	SPEN
ENSG00000096060.14_2	FKBP5	-0.118746	6.54472	4.72603	0.0438921	0.515943	FKBP5
ENSG00000111269.2_2	CREBL2	-0.109282	5.49624	4.72585	0.0438956	0.515943	CREBL2
ENSG00000133424.20_6	LARGE1	-0.127764	6.387	4.72117	0.0439887	0.515943	LARGE1
ENSG00000112699.10_4	GMDS	-0.138355	5.11638	4.72064	0.0439992	0.515943	GMDS
ENSG00000116237.15_2	ICMT	-0.120687	7.61361	4.7196	0.0440199	0.515943	ICMT
ENSG00000205609.12_2	EIF3CL	0.195806	7.44014	4.72123	0.0440774	0.515943	EIF3CL
ENSG00000261189.1_5	DSP-AS1	-0.355501	0.67824	4.71651	0.0440815	0.515943	DSP-AS1
ENSG00000184014.7_3	DENND5A	-0.121049	6.55997	4.71432	0.0441252	0.515943	DENND5A
ENSG00000215712.10_3	TMEM242	0.149018	4.4651	4.71411	0.0441295	0.515943	TMEM242
ENSG00000110786.17_2	PTPN5	-0.205144	3.58712	4.714	0.0441316	0.515943	PTPN5
ENSG00000104889.6_4	RNASEH2A	0.164584	5.89944	4.7139	0.0441336	0.515943	RNASEH2A
ENSG00000068903.19_3	SIRT2	-0.226462	3.07438	4.71023	0.044207	0.516439	SIRT2
ENSG00000196199.13_2	MPHOSPH8	-0.140318	5.46765	4.70802	0.0442513	0.516595	MPHOSPH8
ENSG00000188186.10_2	LAMTOR4	0.133536	6.12929	4.70482	0.0443154	0.516982	LAMTOR4
ENSG00000165688.11_3	PMPCA	0.120706	6.46893	4.70008	0.0444108	0.517191	PMPCA
ENSG00000171634.17_5	BPTF	-0.109013	7.8528	4.69987	0.0444149	0.517191	BPTF
ENSG00000274523.4_5	RCC1L	0.0937646	6.04369	4.69637	0.0444853	0.517191	RCC1L
ENSG00000108963.17_4	DPH1	0.216071	4.71357	4.6954	0.044505	0.517191	DPH1
ENSG00000132467.3_2	UTP3	-0.115025	6.18284	4.6944	0.0445252	0.517191	UTP3
ENSG00000119888.10_2	EPCAM	-0.200437	7.93226	4.70406	0.0445255	0.517191	EPCAM
ENSG00000184988.8_3	TMEM106A	0.381366	-0.210385	4.69316	0.0445502	0.517191	TMEM106A
ENSG00000125107.17_2	CNOT1	-0.127937	9.00628	4.68443	0.0447269	0.518882	CNOT1
ENSG00000132661.3_3	NXT1	0.195532	3.86987	4.68243	0.0447673	0.51899	NXT1
ENSG00000197324.8_4	LRP10	0.224749	5.49971	4.67746	0.0448684	0.519359	LRP10
ENSG00000183054.11_2	RGPD6	-0.346702	5.49165	4.7297	0.0448801	0.519359	RGPD6
ENSG00000219626.8_5	FAM228B	-0.45058	0.567228	4.67512	0.0449161	0.519359	FAM228B
ENSG00000100138.14_3	SNU13	0.111215	7.10651	4.6735	0.0449491	0.519359	SNU13
ENSG00000133265.10_3	HSPBP1	0.166012	5.34966	4.673	0.0449593	0.519359	HSPBP1
ENSG00000178605.13_2	GTPBP6	0.170071	4.84098	4.67171	0.0449858	0.519359	GTPBP6
ENSG00000241186.9_3	CRIPTO	-0.190329	9.58051	4.68447	0.0450757	0.519688	CRIPTO
ENSG00000166333.13_3	ILK	0.122827	6.82951	4.66726	0.0450766	0.519688	ILK
ENSG00000145912.8_2	NHP2	0.0869109	6.95736	4.66518	0.0451192	0.519821	NHP2
ENSG00000006283.17_3	CACNA1G	-0.406293	2.44727	4.6605	0.0452154	0.520569	CACNA1G
ENSG00000189068.10_4	VSTM1	-0.802749	-1.16027	4.65604	0.0453069	0.520955	VSTM1
ENSG00000142676.14_4	RPL11	0.0825704	9.78705	4.6504	0.0454233	0.520955	RPL11
ENSG00000270882.2_2	H4C14	-0.345873	2.09772	4.64857	0.0454611	0.520955	H4C14
ENSG00000082805.19_4	ERC1	-0.197132	5.66825	4.64762	0.0454807	0.520955	ERC1
ENSG00000147100.10_3	SLC16A2	-0.232672	5.93509	4.6602	0.0454888	0.520955	SLC16A2
ENSG00000134780.9_2	DAGLA	0.317226	3.43413	4.64688	0.045496	0.520955	DAGLA
ENSG00000198464.13_2	ZNF480	-0.16684	5.1042	4.64585	0.0455174	0.520955	ZNF480
ENSG00000259171.1_6	NA	1.7055	-0.996964	4.71388	0.04554	0.520955	NA
ENSG00000280142.1_5	NA	-0.463562	-0.317345	4.64449	0.0455455	0.520955	NA
ENSG00000081059.19_3	TCF7	-0.294765	3.41946	4.64356	0.0455648	0.520955	TCF7
ENSG00000101544.8_3	ADNP2	-0.148355	7.01052	4.64156	0.0456063	0.520955	ADNP2
ENSG00000198825.13_4	INPP5F	-0.782682	6.09273	4.77676	0.0456234	0.520955	INPP5F
ENSG00000180953.11_3	ST20	0.282517	1.69457	4.63793	0.0456815	0.521263	ST20
ENSG00000169689.14_5	CENPX	0.0970956	5.03791	4.63549	0.0457325	0.521488	CENPX
ENSG00000163138.18_3	PACRGL	0.223685	3.59397	4.63266	0.0457912	0.521801	PACRGL
ENSG00000285864.1_1	NA	-0.369154	0.140004	4.62673	0.0459152	0.522726	NA
ENSG00000061676.14_3	NCKAP1	-0.107002	8.45266	4.62427	0.0459665	0.522726	NCKAP1
ENSG00000141012.12_3	GALNS	-0.194871	3.45626	4.62265	0.0460006	0.522726	GALNS
ENSG00000025293.16_3	PHF20	-0.0940465	6.58291	4.6223	0.0460078	0.522726	PHF20
ENSG00000138434.16_4	ITPRID2	0.229895	3.76813	4.62063	0.0460428	0.522726	ITPRID2
ENSG00000280670.2_4	CCDC163	0.364519	1.09413	4.6189	0.0460791	0.522726	CCDC163
ENSG00000125826.20_3	RBCK1	0.170679	4.95496	4.61831	0.0460916	0.522726	RBCK1
ENSG00000249846.6_5	LINC02021	-0.56924	-0.132398	4.61451	0.0461715	0.523206	LINC02021
ENSG00000108830.9_2	RND2	-0.175228	6.54562	4.61248	0.0462142	0.523206	RND2
ENSG00000198265.11_4	HELZ	-0.159927	6.18062	4.61064	0.0462529	0.523206	HELZ
ENSG00000131389.17_3	SLC6A6	-0.16035	7.98783	4.60837	0.0463008	0.523206	SLC6A6
ENSG00000122386.10_2	ZNF205	0.193203	3.96785	4.60769	0.0463151	0.523206	ZNF205
ENSG00000105254.11_4	TBCB	0.142095	5.83238	4.60737	0.046322	0.523206	TBCB
ENSG00000130511.15_3	SSBP4	0.278932	4.13637	4.60148	0.0464465	0.523439	SSBP4
ENSG00000120686.11_2	UFM1	0.17033	6.28676	4.60098	0.046457	0.523439	UFM1
ENSG00000084090.13_3	STARD7	-0.0939474	8.06323	4.60015	0.0464748	0.523439	STARD7
ENSG00000196968.10_3	FUT11	0.227033	3.61654	4.59989	0.0464803	0.523439	FUT11
ENSG00000198919.12_4	DZIP3	-0.2008	5.61647	4.59756	0.0465298	0.523439	DZIP3
ENSG00000133872.13_5	SARAF	0.0969861	7.15616	4.59751	0.0465307	0.523439	SARAF
ENSG00000276517.1_5	NA	0.654321	-1.28647	4.59579	0.0465673	0.523497	NA
ENSG00000106701.11_4	FSD1L	-0.256229	2.15653	4.59001	0.0466903	0.524311	FSD1L
ENSG00000115145.9_2	STAM2	0.176877	3.88382	4.58944	0.0467024	0.524311	STAM2
ENSG00000109084.13_2	TMEM97	0.183128	6.83581	4.58741	0.0467456	0.524354	TMEM97
ENSG00000114439.18_4	BBX	-0.151422	6.29114	4.58447	0.0468085	0.524354	BBX
ENSG00000133138.19_4	TBC1D8B	-0.337872	3.35483	4.58349	0.0468295	0.524354	TBC1D8B
ENSG00000149483.11_2	TMEM138	0.176216	3.99914	4.58127	0.0468769	0.524354	TMEM138
ENSG00000166821.8_3	PEX11A	-0.298541	1.79319	4.57927	0.0469199	0.524354	PEX11A
ENSG00000180998.11_4	GPR137C	-0.423073	1.60304	4.57902	0.0469253	0.524354	GPR137C
ENSG00000276231.4_2	PIK3R6	-1.02149	-0.85723	4.58223	0.0469261	0.524354	PIK3R6
ENSG00000283959.1_4	LOC101927245	-0.616115	-1.01691	4.57419	0.0470288	0.524517	LOC101927245
ENSG00000264964.1_5	NA	-0.408193	-0.926855	4.5729	0.0470567	0.524517	NA
ENSG00000196569.12_3	LAMA2	-0.321645	3.55886	4.57261	0.0470628	0.524517	LAMA2
ENSG00000083642.18_2	PDS5B	-0.152573	5.86603	4.57244	0.0470664	0.524517	PDS5B
ENSG00000101868.10_3	POLA1	-0.346037	6.12452	4.63399	0.0471226	0.52474	POLA1
ENSG00000188177.13_2	ZC3H6	-0.253271	4.0656	4.56859	0.0471493	0.52474	ZC3H6
ENSG00000172062.16_3	SMN1	0.14242	6.26513	4.56566	0.0472127	0.525096	SMN1
ENSG00000120690.15_4	ELF1	-0.281774	4.39632	4.55926	0.047351	0.526162	ELF1
ENSG00000100968.13_2	NFATC4	-0.188901	4.47404	4.55793	0.04738	0.526162	NFATC4
ENSG00000227232.5_2	NA	0.402687	2.18162	4.55686	0.0474031	0.526162	NA
ENSG00000130055.13_2	GDPD2	-0.332025	3.83276	4.5545	0.0474543	0.526166	GDPD2
ENSG00000250120.6_4	PCDHA10	0.317037	3.646	4.55394	0.0474665	0.526166	PCDHA10
ENSG00000204959.4_4	NA	-0.51247	4.31104	4.61012	0.0476913	0.527342	NA
ENSG00000139679.15_2	LPAR6	0.64178	1.76782	4.56037	0.0476945	0.527342	LPAR6
ENSG00000070961.15_2	ATP2B1	-0.120828	5.70023	4.54309	0.0477028	0.527342	ATP2B1
ENSG00000105248.15_3	YJU2	0.131906	4.65751	4.53985	0.0477737	0.527342	YJU2
ENSG00000180385.8_4	NA	0.194063	2.7018	4.53983	0.0477742	0.527342	NA
ENSG00000164329.13_4	TENT2	-0.122195	5.27719	4.53939	0.0477837	0.527342	TENT2
ENSG00000147010.17_3	SH3KBP1	-0.217148	4.7499	4.53776	0.0478195	0.527342	SH3KBP1
ENSG00000170322.14_5	NFRKB	-0.218525	5.41774	4.53589	0.0478604	0.527342	NFRKB
ENSG00000183307.3_5	TMEM121B	-0.280271	3.14487	4.53522	0.0478752	0.527342	TMEM121B
ENSG00000141552.17_3	ANAPC11	0.0853011	5.94638	4.53461	0.0478885	0.527342	ANAPC11
ENSG00000150893.10_2	FREM2	-0.209777	6.44618	4.53356	0.0480085	0.528315	FREM2
ENSG00000101463.5_2	SYNDIG1	-0.574172	1.85755	4.5277	0.0480735	0.528469	SYNDIG1
ENSG00000285982.1_1	NA	-1.70513	0.0903752	4.59681	0.0480995	0.528469	NA
ENSG00000188158.15_5	NHS	-0.33076	4.38466	4.54046	0.0481175	0.528469	NHS
ENSG00000275111.4_3	ZNF2	-0.304612	1.67045	4.52104	0.0481875	0.528584	ZNF2
ENSG00000254389.3_5	RHPN1-AS1	-0.467774	0.091009	4.51797	0.0482553	0.528584	RHPN1-AS1
ENSG00000145087.12_4	STXBP5L	-0.327415	2.19457	4.51784	0.0482582	0.528584	STXBP5L
ENSG00000273192.1_5	NA	0.513354	-0.0775845	4.51728	0.0482706	0.528584	NA
ENSG00000127580.16_4	WDR24	0.140172	4.29468	4.51608	0.0482972	0.528584	WDR24
ENSG00000165672.6_2	PRDX3	0.116563	8.29692	4.51515	0.0483179	0.528584	PRDX3
ENSG00000171130.18_4	ATP6V0E2	-0.288187	3.89067	4.511	0.04841	0.529245	ATP6V0E2
ENSG00000100938.17_2	GMPR2	0.0879648	6.25338	4.50734	0.0484913	0.529413	GMPR2
ENSG00000100142.14_3	POLR2F	0.0963561	5.73027	4.50693	0.0485004	0.529413	POLR2F
ENSG00000106615.9_2	RHEB	0.117423	7.14861	4.50575	0.0485267	0.529413	RHEB
ENSG00000140396.12_4	NCOA2	-0.194348	5.4855	4.50461	0.0485523	0.529413	NCOA2
ENSG00000110536.13_3	PTPMT1	0.154017	4.93452	4.49723	0.048717	0.530863	PTPMT1
ENSG00000101605.12_4	MYOM1	-0.532701	-0.319011	4.49365	0.0487973	0.531234	MYOM1
ENSG00000152348.15_4	ATG10	-0.213788	3.57458	4.4921	0.0488321	0.531234	ATG10
ENSG00000162738.5_2	VANGL2	-0.130812	7.1823	4.49146	0.0488465	0.531234	VANGL2
ENSG00000183207.13_3	RUVBL2	0.0862162	7.27614	4.48953	0.0488899	0.531359	RUVBL2
ENSG00000186350.10_3	RXRA	-0.13954	5.45646	4.48642	0.0489599	0.531523	RXRA
ENSG00000087586.17_2	AURKA	0.103226	6.97081	4.48603	0.0489686	0.531523	AURKA
ENSG00000167130.17_4	DOLPP1	0.106575	5.48658	4.48226	0.0490536	0.532079	DOLPP1
ENSG00000237624.1_4	OXCT2P1	0.487655	-0.203546	4.48055	0.0490923	0.532079	OXCT2P1
ENSG00000144021.2_2	CIAO1	0.0906654	6.35097	4.47882	0.0491313	0.532079	CIAO1
ENSG00000196418.12_4	ZNF124	-0.27535	4.11752	4.4765	0.0491837	0.532079	ZNF124
ENSG00000260296.1_5	NA	-0.656598	-0.99531	4.47555	0.0492053	0.532079	NA
ENSG00000090863.11_3	GLG1	-0.0784534	8.33722	4.47423	0.0492351	0.532079	GLG1
ENSG00000113163.16_4	CERT1	-0.126051	6.40176	4.47277	0.0492683	0.532079	CERT1
ENSG00000164548.10_2	TRA2A	0.152067	6.56413	4.47248	0.0492748	0.532079	TRA2A
ENSG00000198171.12_2	DDRGK1	0.182948	4.81972	4.46988	0.0493338	0.53232	DDRGK1
ENSG00000116985.11_3	BMP8B	-0.403028	0.721932	4.46869	0.0493609	0.53232	BMP8B
ENSG00000103495.13_4	MAZ	0.122226	7.91954	4.46554	0.0494326	0.532534	MAZ
ENSG00000100258.17_4	LMF2	0.177344	4.52032	4.46501	0.0494445	0.532534	LMF2
ENSG00000130449.5_3	ZSWIM6	-0.20207	4.597	4.46292	0.0494922	0.532703	ZSWIM6
ENSG00000279519.1_5	NA	-0.497202	0.0713493	4.45789	0.0496071	0.533555	NA
ENSG00000196154.11_3	S100A4	-0.401885	3.59788	4.47227	0.0496353	0.533555	S100A4
ENSG00000232112.3_2	TMA7	0.0942531	7.01136	4.4528	0.0497236	0.533827	TMA7
ENSG00000150760.12_3	DOCK1	-0.227948	6.76962	4.46783	0.049745	0.533827	DOCK1
ENSG00000184110.14_4	EIF3C	0.15882	8.93696	4.45133	0.0497573	0.533827	EIF3C
ENSG00000111913.18_5	RIPOR2	0.878265	5.02966	4.57563	0.0498031	0.533827	RIPOR2
ENSG00000179178.10_3	TMEM125	0.188998	4.35432	4.44762	0.0498424	0.533827	TMEM125
ENSG00000130479.10_5	MAP1S	0.119447	5.91191	4.44548	0.0498916	0.533827	MAP1S
ENSG00000196586.13_4	MYO6	-0.175004	6.13665	4.44284	0.0499525	0.533827	MYO6
ENSG00000081760.16_3	AACS	-0.197289	6.09812	4.43788	0.0500669	0.533827	AACS
ENSG00000102755.11_2	FLT1	-0.255756	7.31762	4.47163	0.0501114	0.533827	FLT1
ENSG00000178177.15_5	LCORL	0.185231	4.71013	4.43588	0.0501131	0.533827	LCORL
ENSG00000198010.12_4	DLGAP2	-0.749833	0.317946	4.43494	0.0501349	0.533827	DLGAP2
ENSG00000153721.18_4	CNKSR3	-0.353874	3.22263	4.43489	0.050136	0.533827	CNKSR3
ENSG00000078140.13_3	UBE2K	-0.12121	7.99528	4.43407	0.050155	0.533827	UBE2K
ENSG00000162032.15_3	SPSB3	0.165694	4.09189	4.43163	0.0502116	0.533827	SPSB3
ENSG00000102053.12_3	ZC3H12B	-0.25734	1.64578	4.42907	0.050271	0.533827	ZC3H12B
ENSG00000151247.12_5	EIF4E	0.0857235	7.73637	4.42887	0.0502757	0.533827	EIF4E
ENSG00000124496.12_3	TRERF1	-0.107929	5.45637	4.42784	0.0502996	0.533827	TRERF1
ENSG00000204217.13_3	BMPR2	-0.222056	5.02875	4.42776	0.0503014	0.533827	BMPR2
ENSG00000162191.13_3	UBXN1	0.0950305	6.22106	4.4271	0.0503167	0.533827	UBXN1
ENSG00000241878.11_3	PISD	0.11713	5.65931	4.42544	0.0503554	0.533827	PISD
ENSG00000133703.11_2	KRAS	-0.0953423	7.29789	4.42318	0.0504079	0.533827	KRAS
ENSG00000157542.10_4	KCNJ6	-0.486095	0.703682	4.42264	0.0504205	0.533827	KCNJ6
ENSG00000138756.17_4	BMP2K	-0.148184	4.7051	4.42082	0.050463	0.533827	BMP2K
ENSG00000143398.19_4	PIP5K1A	0.0836326	7.05413	4.41804	0.0505277	0.533827	PIP5K1A
ENSG00000180917.17_3	CMTR2	0.155966	4.40492	4.41656	0.0505624	0.533827	CMTR2
ENSG00000166848.5_2	TERF2IP	0.196307	4.16854	4.41637	0.0505668	0.533827	TERF2IP
ENSG00000171016.12_4	PYGO1	0.44339	0.676934	4.4156	0.0505849	0.533827	PYGO1
ENSG00000188859.6_3	FAM78B	-0.36032	0.946657	4.41542	0.050589	0.533827	FAM78B
ENSG00000225880.5_4	NA	0.568281	-0.93245	4.41365	0.0506304	0.533827	NA
ENSG00000167962.13_3	ZNF598	0.142709	5.12146	4.41041	0.0507064	0.533827	ZNF598
ENSG00000198155.5_2	NA	1.84625	2.00986	4.52336	0.0507238	0.533827	NA
ENSG00000171798.17_2	KNDC1	-0.236746	4.1424	4.40944	0.0507291	0.533827	KNDC1
ENSG00000100151.15_2	PICK1	0.154771	4.39271	4.40884	0.0507432	0.533827	PICK1
ENSG00000172809.12_3	RPL38	0.074562	8.4702	4.40864	0.0507478	0.533827	RPL38
ENSG00000181773.6_2	GPR3	0.292036	3.06372	4.40614	0.0508065	0.534108	GPR3
ENSG00000188636.3_5	RTL6	-0.144861	5.8985	4.40458	0.0508431	0.534157	RTL6
ENSG00000139624.12_2	CERS5	0.161365	5.20307	4.39927	0.0509683	0.535135	CERS5
ENSG00000278041.1_5	NA	0.394385	-0.19186	4.39087	0.0511667	0.536881	NA
ENSG00000128342.4_2	LIF	0.423971	2.33335	4.38636	0.051274	0.53709	LIF
ENSG00000106086.19_4	PLEKHA8	-0.130733	6.29073	4.38444	0.0513194	0.53709	PLEKHA8
ENSG00000171786.5_2	NHLH1	-0.647737	-0.7114	4.38407	0.0513282	0.53709	NHLH1
ENSG00000126934.13_2	MAP2K2	0.119711	6.70855	4.38394	0.0513313	0.53709	MAP2K2
ENSG00000154864.12_4	PIEZO2	-0.265782	4.94671	4.38931	0.0513477	0.53709	PIEZO2
ENSG00000135929.8_3	CYP27A1	-0.226835	3.14604	4.38191	0.0513797	0.53709	CYP27A1
ENSG00000132004.12_2	FBXW9	0.151748	3.67668	4.37624	0.0515149	0.538167	FBXW9
ENSG00000235026.5_5	DPP10-AS1	-0.566536	0.0811136	4.37404	0.0515674	0.538173	DPP10-AS1
ENSG00000211445.11_4	GPX3	0.164715	4.94316	4.37351	0.05158	0.538173	GPX3
ENSG00000223482.7_6	NUTM2A-AS1	0.25209	3.69984	4.36977	0.0516695	0.538401	NUTM2A-AS1
ENSG00000082196.20_3	C1QTNF3	-0.644205	-0.450463	4.36791	0.0517142	0.538401	C1QTNF3
ENSG00000171236.9_3	LRG1	-0.343814	0.77913	4.36728	0.0517293	0.538401	LRG1
ENSG00000114423.20_5	CBLB	-0.17091	4.41007	4.36363	0.051817	0.538401	CBLB
ENSG00000073792.15_3	IGF2BP2	-0.133962	7.21206	4.36135	0.0518718	0.538401	IGF2BP2
ENSG00000112787.13_5	FBRSL1	0.25218	5.22027	4.37121	0.051874	0.538401	FBRSL1
ENSG00000176142.12_3	TMEM39A	0.133287	5.37342	4.36092	0.0518821	0.538401	TMEM39A
ENSG00000182871.14_3	COL18A1	0.31833	8.32822	4.42807	0.0518853	0.538401	COL18A1
ENSG00000188997.7_3	KCTD21	-0.326721	1.74805	4.35946	0.0519175	0.538401	KCTD21
ENSG00000163608.14_5	NEPRO	-0.118902	5.82348	4.35917	0.0519244	0.538401	NEPRO
ENSG00000140983.13_3	RHOT2	0.115823	6.33932	4.35727	0.0519701	0.538541	RHOT2
ENSG00000268713.1_5	NA	-0.377095	0.297386	4.35507	0.0520232	0.538756	NA
ENSG00000153531.13_3	ADPRHL1	-0.570925	-0.465078	4.3521	0.0520951	0.538889	ADPRHL1
ENSG00000136051.14_3	WASHC4	-0.172323	6.15839	4.35187	0.0521005	0.538889	WASHC4
ENSG00000116830.11_2	TTF2	-0.178181	6.4057	4.34279	0.0523209	0.540636	TTF2
ENSG00000214553.10_4	NA	1.51533	0.0839069	4.41694	0.0523503	0.540636	NA
ENSG00000171877.20_5	FRMD5	-0.196746	4.01809	4.33989	0.0523914	0.540636	FRMD5
ENSG00000178338.10_2	ZNF354B	0.209263	2.6881	4.33958	0.052399	0.540636	ZNF354B
ENSG00000116675.15_3	DNAJC6	-0.264625	3.04792	4.32601	0.0527306	0.543312	DNAJC6
ENSG00000225663.7_6	MCRIP1	0.110444	6.15494	4.32501	0.0527552	0.543312	MCRIP1
ENSG00000046653.14_3	GPM6B	-0.317797	7.4382	4.38597	0.052756	0.543312	GPM6B
ENSG00000182010.10_2	RTKN2	-0.163183	5.24901	4.32028	0.0528714	0.544165	RTKN2
ENSG00000102030.15_5	NAA10	0.107298	5.48463	4.31735	0.0529436	0.544483	NAA10
ENSG00000105784.15_2	RUNDC3B	-0.482361	-0.169083	4.31629	0.0529697	0.544483	RUNDC3B
ENSG00000261652.2_2	PIERCE2	-0.571382	-0.665708	4.31506	0.0530001	0.544483	PIERCE2
ENSG00000132323.8_2	ILKAP	0.163916	3.95736	4.31314	0.0530476	0.544635	ILKAP
ENSG00000155903.11_3	RASA2	-0.186994	5.34335	4.31116	0.0530965	0.544745	RASA2
ENSG00000198954.7_4	KIFBP	-0.115991	5.44616	4.30989	0.0531277	0.544745	KIFBP
ENSG00000101417.11_2	PXMP4	0.292379	2.53229	4.30628	0.0532173	0.544745	PXMP4
ENSG00000092199.17_6	HNRNPC	0.0822237	10.5071	4.30191	0.0533256	0.544745	HNRNPC
ENSG00000095951.16_3	HIVEP1	-0.219356	4.76298	4.30161	0.0533333	0.544745	HIVEP1
ENSG00000130829.17_2	DUSP9	-0.416978	0.948911	4.30096	0.0533493	0.544745	DUSP9
ENSG00000159884.11_4	CCDC107	0.212254	2.61892	4.30076	0.0533543	0.544745	CCDC107
ENSG00000040199.18_4	PHLPP2	-0.137866	5.22349	4.29984	0.0533772	0.544745	PHLPP2
ENSG00000249898.7_5	NA	-0.677487	-0.172125	4.29916	0.0533941	0.544745	NA
ENSG00000105372.7_5	RPS19	0.108698	9.79547	4.29825	0.0534168	0.544745	RPS19
ENSG00000162402.13_2	USP24	-0.133095	6.51008	4.29823	0.0534172	0.544745	USP24
ENSG00000126878.12_2	AIF1L	0.149626	8.14926	4.2955	0.0534853	0.544789	AIF1L
ENSG00000131650.13_2	KREMEN2	-0.315138	2.80485	4.29544	0.0534868	0.544789	KREMEN2
ENSG00000198492.15_5	YTHDF2	-0.111079	7.93777	4.29385	0.0535265	0.544861	YTHDF2
ENSG00000150787.7_3	PTS	0.139202	3.68673	4.29226	0.0535661	0.544931	PTS
ENSG00000137628.16_3	DDX60	-0.279349	3.36882	4.29075	0.0536038	0.544983	DDX60
ENSG00000111816.7_2	FRK	-0.475953	0.140571	4.28938	0.0536383	0.545001	FRK
ENSG00000158863.21_2	FHIP2B	0.221584	4.17692	4.28619	0.0537182	0.545481	FHIP2B
ENSG00000081818.3_2	PCDHB4	0.504854	-1.27501	4.28323	0.0537923	0.545551	PCDHB4
ENSG00000196437.10_3	ZNF569	0.174522	4.21083	4.28188	0.0538263	0.545551	ZNF569
ENSG00000267023.5_2	NA	-0.443637	-0.18789	4.2795	0.0538862	0.545551	NA
ENSG00000260528.4_4	NA	-0.377785	0.767958	4.27947	0.0538867	0.545551	NA
ENSG00000129197.14_2	RPAIN	0.117454	5.44231	4.27669	0.0539568	0.545551	RPAIN
ENSG00000010818.9_2	HIVEP2	-0.229883	3.9502	4.27574	0.0539807	0.545551	HIVEP2
ENSG00000022267.16_4	FHL1	-0.142831	5.65097	4.27272	0.0540569	0.545551	FHL1
ENSG00000109956.12_2	B3GAT1	-0.153498	4.66182	4.27101	0.0541001	0.545551	B3GAT1
ENSG00000124275.14_4	MTRR	-0.224114	5.20469	4.26975	0.0541321	0.545551	MTRR
ENSG00000116183.10_2	PAPPA2	-0.493379	0.814299	4.26828	0.0541693	0.545551	PAPPA2
ENSG00000198648.10_3	STK39	-0.128222	5.43455	4.26809	0.054174	0.545551	STK39
ENSG00000095932.6_4	SMIM24	0.361747	3.00378	4.26656	0.0542127	0.545551	SMIM24
ENSG00000230445.4_4	LRRC37A6P	-0.487566	-0.135152	4.25973	0.0543862	0.545551	LRRC37A6P
ENSG00000111321.10_2	LTBR	0.229909	3.72654	4.25916	0.0544005	0.545551	LTBR
ENSG00000131069.19_4	ACSS2	0.492999	5.3551	4.34377	0.0544032	0.545551	ACSS2
ENSG00000255874.2_2	PRECSIT	-0.737072	-1.3935	4.25838	0.0544204	0.545551	PRECSIT
ENSG00000111203.12_5	ITFG2	0.203652	3.9683	4.25809	0.0544278	0.545551	ITFG2
ENSG00000260000.2_5	NA	0.300028	0.89151	4.25612	0.054478	0.545551	NA
ENSG00000121060.17_4	TRIM25	-0.161232	5.75788	4.25445	0.0545206	0.545551	TRIM25
ENSG00000272267.2_5	NA	0.666815	-0.356304	4.25406	0.0545306	0.545551	NA
ENSG00000229927.2_2	NA	-0.723294	-0.685112	4.25298	0.0545581	0.545551	NA
ENSG00000105072.8_5	C19orf44	-0.264368	1.8732	4.25237	0.0545735	0.545551	C19orf44
ENSG00000142186.16_4	SCYL1	0.112792	5.96983	4.25202	0.0545826	0.545551	SCYL1
ENSG00000242288.9_6	BMS1P4-AGAP5	-1.3098	0.339282	4.29654	0.0545868	0.545551	BMS1P4-AGAP5
ENSG00000282012.1_5	LOC124905092	-0.520334	0.54749	4.24966	0.0546428	0.545551	LOC124905092
ENSG00000064652.10_2	SNX24	-0.195755	4.04669	4.24924	0.0546536	0.545551	SNX24
ENSG00000282304.1_6	NA	0.505993	-0.233597	4.24901	0.0546595	0.545551	NA
ENSG00000126391.13_3	FRMD8	0.119987	4.5646	4.24657	0.0547218	0.545551	FRMD8
ENSG00000204789.4_5	NA	-0.280599	3.87306	4.24622	0.054731	0.545551	NA
ENSG00000025770.18_3	NCAPH2	0.111241	5.63669	4.24618	0.054732	0.545551	NCAPH2
ENSG00000162409.10_2	PRKAA2	-0.214647	4.60872	4.24586	0.0547402	0.545551	PRKAA2
ENSG00000124391.4_2	IL17C	0.543051	-0.276636	4.24466	0.0547708	0.545551	IL17C
ENSG00000166166.12_2	TRMT61A	0.146174	4.62315	4.24252	0.0548257	0.545773	TRMT61A
ENSG00000123975.4_2	CKS2	0.203313	7.43007	4.2535	0.0548858	0.545959	CKS2
ENSG00000089916.17_5	GPATCH2L	-0.147735	6.21572	4.23924	0.0549099	0.545959	GPATCH2L
ENSG00000184887.13_5	BTBD6	0.245547	3.43187	4.23667	0.0549762	0.546293	BTBD6
ENSG00000113552.15_3	GNPDA1	0.144444	6.79637	4.23473	0.0550261	0.546386	GNPDA1
ENSG00000186868.15_3	MAPT	-0.286414	1.81783	4.22971	0.0551558	0.546386	MAPT
ENSG00000137154.12_2	RPS6	0.105929	10.7818	4.22915	0.0551702	0.546386	RPS6
ENSG00000146555.18_3	SDK1	-0.143972	4.06642	4.22897	0.0551748	0.546386	SDK1
ENSG00000074842.7_5	MYDGF	0.135352	5.16433	4.22884	0.0551782	0.546386	MYDGF
ENSG00000116489.12_2	CAPZA1	0.0887714	7.22848	4.22776	0.0552062	0.546386	CAPZA1
ENSG00000122140.10_4	MRPS2	0.0973974	6.40525	4.22743	0.0552147	0.546386	MRPS2
ENSG00000146670.9_3	CDCA5	0.119112	6.97012	4.22507	0.0552756	0.546666	CDCA5
ENSG00000127957.17_4	NA	0.254329	1.67774	4.22287	0.0553328	0.546907	NA
ENSG00000119280.16_3	C1orf198	-0.117839	5.9643	4.21932	0.055425	0.547403	C1orf198
ENSG00000189157.13_5	FAM47E	-0.483412	0.486446	4.21841	0.0554486	0.547403	FAM47E
ENSG00000163932.13_5	PRKCD	-0.240814	4.83969	4.20973	0.0556749	0.548763	PRKCD
ENSG00000106153.12_2	CHCHD2	0.521517	7.1202	4.31177	0.0556797	0.548763	CHCHD2
ENSG00000119314.15_4	PTBP3	-0.156377	8.05511	4.20856	0.0557054	0.548763	PTBP3
ENSG00000170876.7_3	TMEM43	0.127225	6.04954	4.20808	0.0557179	0.548763	TMEM43
ENSG00000112320.11_2	SOBP	-0.343442	1.9353	4.2049	0.0558011	0.549086	SOBP
ENSG00000149557.13_4	FEZ1	-0.419684	4.63739	4.25388	0.0558164	0.549086	FEZ1
ENSG00000137807.15_4	KIF23	0.142425	6.91199	4.20159	0.055888	0.549168	KIF23
ENSG00000066136.20_3	NFYC	0.148635	5.46628	4.2015	0.0558905	0.549168	NFYC
ENSG00000144827.8_2	ABHD10	0.142534	4.79312	4.19883	0.0559605	0.549308	ABHD10
ENSG00000248375.1_5	NA	-1.03447	-0.46722	4.21209	0.0559906	0.549308	NA
ENSG00000214336.4_2	FOXI3	-0.400049	3.93904	4.22152	0.0560035	0.549308	FOXI3
ENSG00000141646.13_3	SMAD4	-0.158426	6.95736	4.18873	0.0562267	0.550167	SMAD4
ENSG00000100078.3_2	PLA2G3	0.37251	4.61499	4.22348	0.0562465	0.550167	PLA2G3
ENSG00000136059.14_2	VILL	0.265197	2.02768	4.18763	0.0562557	0.550167	VILL
ENSG00000116983.12_2	HPCAL4	-0.337047	1.64148	4.18741	0.0562616	0.550167	HPCAL4
ENSG00000148356.13_3	LRSAM1	-0.201881	4.12252	4.18685	0.0562764	0.550167	LRSAM1
ENSG00000159069.13_3	FBXW5	0.153822	4.96089	4.18638	0.0562888	0.550167	FBXW5
ENSG00000004777.18_3	ARHGAP33	0.157674	3.76914	4.18302	0.0563778	0.550261	ARHGAP33
ENSG00000006831.9_2	ADIPOR2	0.104925	6.31158	4.18294	0.05638	0.550261	ADIPOR2
ENSG00000228439.5_3	NA	0.311929	0.720444	4.18229	0.0563973	0.550261	NA
ENSG00000169884.13_3	WNT10B	-0.9456	-0.962573	4.18072	0.0564387	0.550294	WNT10B
ENSG00000164626.8_2	KCNK5	-0.196241	6.17351	4.17967	0.0564666	0.550294	KCNK5
ENSG00000138669.9_2	PRKG2	0.408583	1.85321	4.17411	0.0566145	0.551162	PRKG2
ENSG00000181830.8_5	SLC35C1	-0.213475	4.38733	4.17384	0.0566217	0.551162	SLC35C1
ENSG00000134824.13_3	FADS2	0.221172	9.02819	4.20203	0.0567239	0.551732	FADS2
ENSG00000148488.16_3	ST8SIA6	-0.504342	-0.0673309	4.16917	0.0567464	0.551732	ST8SIA6
ENSG00000196214.10_4	ZNF766	-0.186084	5.52862	4.16519	0.0568527	0.552102	ZNF766
ENSG00000124786.11_4	SLC35B3	-0.240444	3.19663	4.16413	0.0568811	0.552102	SLC35B3
ENSG00000168140.4_2	VASN	0.29905	4.44995	4.17499	0.0568836	0.552102	VASN
ENSG00000261308.2_2	FIGNL2	-0.409307	3.40563	4.17689	0.0569168	0.552103	FIGNL2
ENSG00000135924.15_3	DNAJB2	0.13161	4.73442	4.15929	0.0570109	0.552695	DNAJB2
ENSG00000137947.11_3	GTF2B	0.15756	4.54808	4.15595	0.0571007	0.552981	GTF2B
ENSG00000269554.1	NA	0.773699	-0.70997	4.15508	0.0571241	0.552981	NA
ENSG00000114346.13_3	ECT2	0.112914	7.56341	4.1545	0.0571399	0.552981	ECT2
ENSG00000143297.18_2	FCRL5	-0.37503	0.974944	4.14963	0.057271	0.553405	FCRL5
ENSG00000205937.11_4	RNPS1	0.0852558	8.25434	4.14949	0.0572749	0.553405	RNPS1
ENSG00000163754.17_3	GYG1	0.150537	5.7178	4.14918	0.0572831	0.553405	GYG1
ENSG00000188002.10_5	NA	0.26083	2.94246	4.14785	0.057319	0.553432	NA
ENSG00000135002.11_3	RFK	0.167324	4.43292	4.14606	0.0573674	0.553579	RFK
ENSG00000198060.9_2	MARCHF5	0.127868	5.02746	4.14387	0.0574269	0.553833	MARCHF5
ENSG00000142657.20_3	PGD	0.100506	8.5563	4.14107	0.0575026	0.553927	PGD
ENSG00000118160.13_3	SLC8A2	-0.298215	1.9611	4.14106	0.057503	0.553927	SLC8A2
ENSG00000170561.12_2	IRX2	-0.927021	5.22144	4.24711	0.0576396	0.554574	IRX2
ENSG00000153303.17_3	FRMD1	0.831689	-0.857134	4.13371	0.0577029	0.554574	FRMD1
ENSG00000143333.6_2	RGS16	0.450942	4.27863	4.17972	0.057763	0.554574	RGS16
ENSG00000102317.17_2	RBM3	0.155838	7.57638	4.12928	0.0578235	0.554574	RBM3
ENSG00000205923.3_2	CEMP1	0.978591	0.287193	4.16166	0.0578381	0.554574	CEMP1
ENSG00000151150.21_4	ANK3	-0.133607	6.60645	4.12832	0.0578497	0.554574	ANK3
ENSG00000165724.5_2	ZMYND19	0.107865	5.29298	4.12821	0.0578527	0.554574	ZMYND19
ENSG00000104907.12_2	TRMT1	0.131719	5.85663	4.12735	0.0578762	0.554574	TRMT1
ENSG00000188153.13_5	COL4A5	-0.356615	5.65399	4.18059	0.0578877	0.554574	COL4A5
ENSG00000105929.16_3	ATP6V0A4	-0.428848	0.533392	4.1264	0.0579024	0.554574	ATP6V0A4
ENSG00000009954.10_2	BAZ1B	-0.0965143	7.18011	4.12345	0.0579829	0.554704	BAZ1B
ENSG00000243678.11_3	NME2	0.110097	8.59416	4.12162	0.058033	0.554704	NME2
ENSG00000004779.9_2	NDUFAB1	0.123723	6.51574	4.12058	0.0580617	0.554704	NDUFAB1
ENSG00000186073.12_5	CDIN1	-0.169679	3.62583	4.12032	0.0580689	0.554704	CDIN1
ENSG00000050165.17_2	DKK3	-0.144093	4.45398	4.11935	0.0580955	0.554704	DKK3
ENSG00000185386.14_2	MAPK11	-0.39207	0.653215	4.1174	0.058149	0.554704	MAPK11
ENSG00000196843.15_2	ARID5A	0.262418	2.98862	4.11465	0.0582244	0.554704	ARID5A
ENSG00000128604.19_4	IRF5	-0.592383	-0.759655	4.11375	0.0582494	0.554704	IRF5
ENSG00000079313.14_4	REXO1	0.145746	5.61235	4.11298	0.0582705	0.554704	REXO1
ENSG00000198832.10_4	SELENOM	0.273514	3.11467	4.11122	0.058319	0.554704	SELENOM
ENSG00000152270.8_2	PDE3B	-0.226913	4.13831	4.11054	0.0583379	0.554704	PDE3B
ENSG00000139428.11_2	MMAB	0.178757	4.74115	4.10846	0.0583953	0.554704	MMAB
ENSG00000170522.9_2	ELOVL6	0.130438	7.21481	4.10825	0.0584009	0.554704	ELOVL6
ENSG00000198162.12_3	MAN1A2	-0.0987517	5.40287	4.10745	0.058423	0.554704	MAN1A2
ENSG00000170291.14_4	ELP5	0.0894919	5.50394	4.10561	0.0584739	0.554704	ELP5
ENSG00000075131.9_5	TIPIN	-0.18148	4.59601	4.10466	0.0585003	0.554704	TIPIN
ENSG00000134884.14_5	ARGLU1	0.159055	6.79122	4.10436	0.0585085	0.554704	ARGLU1
ENSG00000179526.16_2	SHARPIN	0.164682	4.24341	4.10324	0.0585394	0.554704	SHARPIN
ENSG00000279453.1_5	NA	-0.362297	1.25381	4.10187	0.0585776	0.554704	NA
ENSG00000137218.10_2	FRS3	0.271352	1.33693	4.10176	0.0585805	0.554704	FRS3
ENSG00000107262.21_6	BAG1	0.163923	5.0377	4.0995	0.0586432	0.554852	BAG1
ENSG00000175198.16_4	PCCA	-0.11732	5.91027	4.09504	0.0587671	0.554852	PCCA
ENSG00000179476.7_2	C14orf28	0.252334	2.17504	4.09376	0.0588028	0.554852	C14orf28
ENSG00000268575.1_6	NA	-0.404829	1.60048	4.09329	0.0588157	0.554852	NA
ENSG00000133256.12_2	PDE6B	-0.314953	2.34948	4.09255	0.0588366	0.554852	PDE6B
ENSG00000005889.15_3	ZFX	-0.133944	5.15019	4.09225	0.0588447	0.554852	ZFX
ENSG00000184675.10_4	AMER1	-0.16759	4.80631	4.08803	0.0589625	0.554852	AMER1
ENSG00000235961.5_2	PNMA6A	0.576607	1.34471	4.08676	0.058998	0.554852	PNMA6A
ENSG00000105698.15_3	USF2	0.13561	5.93041	4.0847	0.0590556	0.554852	USF2
ENSG00000219201.4_5	NA	0.475162	0.114101	4.08425	0.0590682	0.554852	NA
ENSG00000148308.17_3	GTF3C5	0.10846	6.60679	4.08038	0.0591767	0.554852	GTF3C5
ENSG00000258768.2_6	NA	-0.402314	-0.280273	4.08013	0.0591835	0.554852	NA
ENSG00000196482.16_4	ESRRG	-0.334881	1.37478	4.07912	0.0592118	0.554852	ESRRG
ENSG00000250486.4_3	FAM218A	0.481678	-0.446527	4.079	0.0592152	0.554852	FAM218A
ENSG00000091164.12_3	TXNL1	0.109855	6.43243	4.07739	0.0592605	0.554852	TXNL1
ENSG00000183770.6_3	FOXL2	0.671218	1.2998	4.09122	0.0592774	0.554852	FOXL2
ENSG00000197779.13_2	ZNF81	-0.207586	3.25769	4.07574	0.0593068	0.554852	ZNF81
ENSG00000169282.17_3	KCNAB1	-0.388863	1.56943	4.07524	0.0593208	0.554852	KCNAB1
ENSG00000174684.6_2	B4GAT1	0.168153	4.86234	4.07513	0.0593242	0.554852	B4GAT1
ENSG00000178952.10_3	TUFM	0.0889604	8.02663	4.07306	0.0593822	0.554852	TUFM
ENSG00000280798.1_2	LINC00294	-0.20117	3.24228	4.07301	0.0593836	0.554852	LINC00294
ENSG00000143774.16_3	GUK1	0.142043	5.34226	4.07147	0.059427	0.554852	GUK1
ENSG00000167468.16_4	GPX4	0.0950524	7.46333	4.07056	0.0594527	0.554852	GPX4
ENSG00000196268.11_3	ZNF493	-0.314844	4.19187	4.07369	0.0595264	0.554852	ZNF493
ENSG00000140854.12_3	KATNB1	0.132884	5.59267	4.06752	0.0595385	0.554852	KATNB1
ENSG00000049618.23_5	ARID1B	-0.133351	6.25619	4.06614	0.0595774	0.554852	ARID1B
ENSG00000140830.8_2	TXNL4B	0.168955	3.47043	4.06357	0.0596502	0.554852	TXNL4B
ENSG00000182196.13_5	ARL6IP4	0.111201	6.07223	4.06349	0.0596525	0.554852	ARL6IP4
ENSG00000205795.4_2	CYS1	-0.514374	-0.391552	4.06298	0.0596668	0.554852	CYS1
ENSG00000170881.4_3	RNF139	0.137124	5.40099	4.06009	0.0597487	0.554852	RNF139
ENSG00000256073.3_4	URB1-AS1	0.592239	-0.70622	4.06009	0.0597487	0.554852	URB1-AS1
ENSG00000064225.12_4	ST3GAL6	-0.30777	2.55448	4.05852	0.0597932	0.554852	ST3GAL6
ENSG00000274602.4_3	NA	-0.875604	2.89854	4.12941	0.0597949	0.554852	NA
ENSG00000111361.12_2	EIF2B1	0.0889577	5.62915	4.05844	0.0597954	0.554852	EIF2B1
ENSG00000230797.2_3	YY2	0.512346	-0.153931	4.05756	0.0598205	0.554852	YY2
ENSG00000228624.7_5	HDAC2-AS2	0.256884	2.51489	4.05656	0.0598489	0.554852	HDAC2-AS2
ENSG00000072518.20_3	MARK2	0.105672	6.03213	4.05592	0.0598672	0.554852	MARK2
ENSG00000267364.1_5	NA	0.865117	-1.23434	4.05502	0.0598928	0.554852	NA
ENSG00000129696.12_5	TTI2	0.121741	4.53916	4.05218	0.0599736	0.554852	TTI2
ENSG00000102984.14_5	ZNF821	0.182782	3.06026	4.05071	0.0600154	0.554852	ZNF821
ENSG00000156535.14_6	CD109	-0.17127	4.00264	4.04952	0.0600494	0.554852	CD109
ENSG00000166736.11_4	HTR3A	-0.22248	3.44929	4.04948	0.0600507	0.554852	HTR3A
ENSG00000140263.13_2	SORD	-0.169863	6.52153	4.04874	0.0600717	0.554852	SORD
ENSG00000169738.7_3	DCXR	0.137042	4.99114	4.04706	0.0601196	0.554852	DCXR
ENSG00000127241.16_5	MASP1	-0.325482	2.39721	4.04701	0.0601211	0.554852	MASP1
ENSG00000165684.4_3	SNAPC4	0.193669	4.6773	4.04687	0.060125	0.554852	SNAPC4
ENSG00000009724.16_2	MASP2	0.466931	-0.658066	4.04521	0.0601725	0.554983	MASP2
ENSG00000068489.12_3	PRR11	0.145889	6.05741	4.04333	0.0602262	0.555172	PRR11
ENSG00000136478.7_4	TEX2	-0.113428	4.40404	4.04102	0.0602924	0.55541	TEX2
ENSG00000149806.10_3	FAU	0.0786627	8.19995	4.04011	0.0603185	0.55541	FAU
ENSG00000263424.1_5	NA	-0.611896	2.59973	4.06292	0.0604852	0.555862	NA
ENSG00000145362.17_4	ANK2	-0.275104	4.78784	4.03947	0.06055	0.555862	ANK2
ENSG00000273274.1_3	ZBTB8B	-0.270488	2.7797	4.03119	0.060575	0.555862	ZBTB8B
ENSG00000099795.6_2	NDUFB7	0.116907	5.69555	4.02937	0.0606275	0.555862	NDUFB7
ENSG00000181610.12_2	MRPS23	0.109806	6.25058	4.02678	0.0607022	0.555862	MRPS23
ENSG00000254858.9_2	MPV17L2	0.197827	4.59127	4.02609	0.060722	0.555862	MPV17L2
ENSG00000170500.12_3	LONRF2	-0.757017	2.40604	4.07198	0.0607238	0.555862	LONRF2
ENSG00000083067.22_4	TRPM3	-0.254118	2.83187	4.02558	0.0607367	0.555862	TRPM3
ENSG00000107223.12_3	EDF1	0.100245	6.68338	4.02458	0.0607658	0.555862	EDF1
ENSG00000263917.1_6	NA	0.916916	-1.13343	4.0219	0.0608432	0.555862	NA
ENSG00000111666.10_5	CHPT1	-0.153725	4.32736	4.02	0.0608984	0.555862	CHPT1
ENSG00000135480.15_3	KRT7	-0.324642	3.10668	4.01832	0.0609472	0.555862	KRT7
ENSG00000103222.18_3	ABCC1	-0.123349	6.80471	4.01707	0.0609833	0.555862	ABCC1
ENSG00000181404.16_4	WASHC1	0.213856	2.81037	4.01669	0.0609944	0.555862	WASHC1
ENSG00000147669.10_2	POLR2K	0.107594	5.83508	4.01607	0.0610124	0.555862	POLR2K
ENSG00000096433.10_2	ITPR3	-0.148813	6.3268	4.01439	0.0610613	0.555862	ITPR3
ENSG00000213231.12_3	TCL1B	-0.413483	3.00642	4.01671	0.061069	0.555862	TCL1B
ENSG00000114391.12_2	RPL24	0.0757548	9.77699	4.01218	0.0611256	0.555862	RPL24
ENSG00000130309.10_6	COLGALT1	0.121502	6.42419	4.01217	0.0611257	0.555862	COLGALT1
ENSG00000152518.7_3	ZFP36L2	-0.497902	6.28578	4.10584	0.06113	0.555862	ZFP36L2
ENSG00000280018.3_6	LOC105379499	0.669053	-0.0275028	4.01106	0.0611581	0.555862	LOC105379499
ENSG00000162997.15_3	PRORSD1P	-0.57867	-0.410992	4.01073	0.0611678	0.555862	PRORSD1P
ENSG00000157851.16_2	DPYSL5	-0.475584	4.18907	4.05756	0.0612019	0.555862	DPYSL5
ENSG00000214174.8_2	NA	0.207435	2.83582	4.00923	0.0612116	0.555862	NA
ENSG00000273611.4_3	ZNHIT3	0.124339	5.58423	4.00544	0.061322	0.555862	ZNHIT3
ENSG00000136699.19_3	SMPD4	0.11006	7.22538	4.00451	0.0613492	0.555862	SMPD4
ENSG00000139880.19_2	CDH24	0.190129	4.17998	4.0042	0.0613585	0.555862	CDH24
ENSG00000164007.10_3	CLDN19	-0.182399	4.25342	4.00339	0.0613821	0.555862	CLDN19
ENSG00000114656.11_4	CFAP92	-0.232118	1.59231	4.00321	0.0613874	0.555862	CFAP92
ENSG00000116679.15_2	IVNS1ABP	-0.0942083	8.30078	4.00315	0.0613892	0.555862	IVNS1ABP
ENSG00000144659.12_4	SLC25A38	0.120527	5.7478	4.00189	0.0614259	0.555862	SLC25A38
ENSG00000088881.20_4	EBF4	-0.515428	-0.530643	4.00101	0.0614518	0.555862	EBF4
ENSG00000105607.12_3	GCDH	0.159127	5.73656	3.9987	0.0615196	0.555862	GCDH
ENSG00000198901.13_4	PRC1	0.121601	6.48182	3.99786	0.0615442	0.555862	PRC1
ENSG00000136682.14_4	ZNG1B	0.152488	5.0019	3.99595	0.0616001	0.555862	ZNG1B
ENSG00000157388.16_5	CACNA1D	-0.421809	-0.360733	3.99422	0.0616512	0.555862	CACNA1D
ENSG00000284862.1_2	CCDC39	-0.860263	-0.697584	3.99386	0.0616616	0.555862	CCDC39
ENSG00000171126.7_4	KCNG3	-0.444737	2.96511	4.00546	0.0617059	0.555862	KCNG3
ENSG00000272106.1_5	NA	0.367353	1.73946	3.99194	0.0617181	0.555862	NA
ENSG00000177692.11_2	DNAJC28	-0.319522	0.825782	3.99178	0.0617229	0.555862	DNAJC28
ENSG00000260578.1_5	NA	-0.595494	-1.33918	3.99001	0.061775	0.555862	NA
ENSG00000152315.4_3	KCNK13	-0.586423	-1.23698	3.98988	0.0617788	0.555862	KCNK13
ENSG00000166922.8_2	SCG5	0.249465	4.34931	3.98918	0.0617995	0.555862	SCG5
ENSG00000229152.2_5	NA	0.298296	0.617894	3.98378	0.061959	0.556997	NA
ENSG00000258301.3_5	VASH1-AS1	-0.260318	2.3558	3.98238	0.0620006	0.557071	VASH1-AS1
ENSG00000005007.12_3	UPF1	0.0946296	7.3139	3.98049	0.0620566	0.557274	UPF1
ENSG00000092051.16_3	JPH4	-0.259716	5.41266	3.99476	0.0621433	0.557497	JPH4
ENSG00000137312.14_2	FLOT1	0.135307	6.75987	3.9765	0.0621748	0.557497	FLOT1
ENSG00000136110.12_2	CNMD	-0.29897	6.27983	4.02124	0.0621815	0.557497	CNMD
ENSG00000181458.10_3	TMEM45A	-0.280293	3.52969	3.97331	0.0622695	0.557986	TMEM45A
ENSG00000115163.14_3	CENPA	0.205296	4.76129	3.96735	0.0624473	0.559124	CENPA
ENSG00000139209.15_3	SLC38A4	0.456431	4.45698	4.01881	0.0624635	0.559124	SLC38A4
ENSG00000223551.1_2	TMSB4XP4	1.13045	1.87649	4.02471	0.0625222	0.559349	TMSB4XP4
ENSG00000054654.16_5	SYNE2	-0.194326	6.24465	3.96513	0.0625881	0.55935	SYNE2
ENSG00000266967.6_3	AARSD1	0.123023	5.04657	3.9626	0.0625893	0.55935	AARSD1
ENSG00000110931.18_5	CAMKK2	-0.178154	5.71877	3.96005	0.0626657	0.559477	CAMKK2
ENSG00000105193.8_2	RPS16	0.0873348	9.52682	3.95849	0.0627125	0.559477	RPS16
ENSG00000131979.18_3	GCH1	0.172424	4.07139	3.95849	0.0627126	0.559477	GCH1
ENSG00000161888.11_4	SPC24	0.181029	4.38678	3.95712	0.0627536	0.559477	SPC24
ENSG00000185621.11_5	LMLN	-0.265054	2.75657	3.95586	0.0627916	0.559477	LMLN
ENSG00000114850.6_2	SSR3	0.11459	7.69662	3.95091	0.0629403	0.559477	SSR3
ENSG00000075336.11_3	TIMM21	0.122116	4.93839	3.95049	0.0629531	0.559477	TIMM21
ENSG00000258559.2_6	NA	0.637244	-1.19254	3.95041	0.0629554	0.559477	NA
ENSG00000284770.1_2	TBCE	-0.108139	5.99961	3.95024	0.0629604	0.559477	TBCE
ENSG00000145416.13_3	MARCHF1	0.319224	1.68967	3.94918	0.0629925	0.559477	MARCHF1
ENSG00000187555.14_3	USP7	-0.108757	8.13785	3.94892	0.0630004	0.559477	USP7
ENSG00000280780.2_4	JAKMIP2-AS1	-0.76029	2.76662	4.00043	0.0630057	0.559477	JAKMIP2-AS1
ENSG00000178773.14_5	CPNE7	0.484806	2.233	3.95351	0.0630496	0.559569	CPNE7
ENSG00000205476.8_3	CCDC85C	-0.171116	5.40056	3.94486	0.063123	0.559632	CCDC85C
ENSG00000273702.1_5	NA	-0.363364	0.209285	3.94379	0.0631554	0.559632	NA
ENSG00000168005.8_3	SPINDOC	0.116343	6.37397	3.94341	0.0631666	0.559632	SPINDOC
ENSG00000167281.19_4	RBFOX3	0.248571	3.28091	3.94111	0.0632365	0.559632	RBFOX3
ENSG00000044446.11_2	PHKA2	-0.130379	5.09543	3.94064	0.0632505	0.559632	PHKA2
ENSG00000158246.7_3	TENT5B	-0.204989	7.32025	3.95326	0.0632803	0.559632	TENT5B
ENSG00000087258.14_4	GNAO1	-0.22552	5.12363	3.93825	0.0633232	0.559632	GNAO1
ENSG00000107566.13_3	ERLIN1	0.0855922	6.1445	3.93561	0.0634032	0.559632	ERLIN1
ENSG00000268220.1_5	NA	1.09269	-0.889479	3.94736	0.0634632	0.559632	NA
ENSG00000121988.17_3	ZRANB3	-0.230062	3.83095	3.93281	0.0634884	0.559632	ZRANB3
ENSG00000116117.17_3	PARD3B	-0.466177	2.48805	3.93913	0.0634946	0.559632	PARD3B
ENSG00000132341.11_2	RAN	0.0868509	9.99832	3.93215	0.0635083	0.559632	RAN
ENSG00000245571.6_6	FAM111A-DT	-0.30928	1.13103	3.93177	0.06352	0.559632	FAM111A-DT
ENSG00000179240.9_6	GVQW3	-0.261201	1.72532	3.93157	0.063526	0.559632	GVQW3
ENSG00000153827.13_4	TRIP12	-0.0882945	7.35213	3.92674	0.0636735	0.559884	TRIP12
ENSG00000160446.18_5	ZDHHC12	0.150386	4.44307	3.92643	0.0636829	0.559884	ZDHHC12
ENSG00000168843.13_3	FSTL5	-0.595497	-1.06259	3.9242	0.063751	0.559884	FSTL5
ENSG00000099956.19_5	SMARCB1	0.105164	7.18891	3.92381	0.0637631	0.559884	SMARCB1
ENSG00000254996.5_3	ANKHD1-EIF4EBP3	-0.534013	3.36876	3.95484	0.0637667	0.559884	ANKHD1-EIF4EBP3
ENSG00000139990.17_3	DCAF5	-0.127148	5.46057	3.92341	0.0637752	0.559884	DCAF5
ENSG00000205581.10_3	HMGN1	0.110653	8.77641	3.92235	0.0638076	0.559884	HMGN1
ENSG00000162104.9_2	ADCY9	-0.232498	4.14981	3.92109	0.0638461	0.559884	ADCY9
ENSG00000166750.9_2	SLFN5	-0.370572	3.8466	3.93431	0.0638734	0.559884	SLFN5
ENSG00000178896.8_3	EXOSC4	0.203209	3.87807	3.91966	0.06389	0.559884	EXOSC4
ENSG00000177697.18_3	CD151	-0.191297	6.51755	3.92152	0.0639641	0.559945	CD151
ENSG00000120963.11_3	ZNF706	0.102344	5.154	3.91508	0.0640306	0.559945	ZNF706
ENSG00000197345.12_2	MRPL21	0.153134	5.26696	3.91467	0.0640433	0.559945	MRPL21
ENSG00000278978.1_6	NA	-0.25612	2.04542	3.9146	0.0640454	0.559945	NA
ENSG00000122068.12_2	FYTTD1	0.137858	5.68569	3.9136	0.064076	0.559945	FYTTD1
ENSG00000101846.6_2	STS	-0.355428	1.442	3.91288	0.0640982	0.559945	STS
ENSG00000115353.10_2	TACR1	-1.0065	0.174227	3.93668	0.0641465	0.560074	TACR1
ENSG00000170356.9_3	OR2A20P	-0.628753	3.75199	3.96315	0.0642701	0.56012	OR2A20P
ENSG00000163888.3_2	CAMK2N2	-0.253021	2.00239	3.9067	0.0642889	0.56012	CAMK2N2
ENSG00000104442.9_4	ARMC1	0.123197	6.19953	3.90647	0.064296	0.56012	ARMC1
ENSG00000145022.4_2	TCTA	0.244023	3.03655	3.90627	0.064302	0.56012	TCTA
ENSG00000178409.13_2	BEND3	-0.185639	6.2122	3.90571	0.0643195	0.56012	BEND3
ENSG00000102057.9_3	KCND1	-0.224976	2.7216	3.90366	0.0643827	0.560377	KCND1
ENSG00000148700.14_3	ADD3	-0.118562	7.42915	3.90091	0.0644679	0.560827	ADD3
ENSG00000107263.18_3	RAPGEF1	-0.114779	6.6682	3.8995	0.0645116	0.560915	RAPGEF1
ENSG00000137168.7_2	PPIL1	0.161099	6.83647	3.89292	0.0647158	0.561567	PPIL1
ENSG00000244342.5_4	LINC00698	-0.437625	2.41903	3.8927	0.0647229	0.561567	LINC00698
ENSG00000214160.9_2	ALG3	0.114879	5.42835	3.89209	0.064742	0.561567	ALG3
ENSG00000235560.3_5	ZNF747-DT	-0.239236	1.27274	3.89126	0.0647676	0.561567	ZNF747-DT
ENSG00000064933.17_4	PMS1	-0.209997	5.60334	3.8924	0.064768	0.561567	PMS1
ENSG00000215251.3_3	FASTKD5	-0.149207	5.55231	3.88925	0.0648303	0.561567	FASTKD5
ENSG00000109618.11_2	SEPSECS	0.219466	3.35907	3.88855	0.0648521	0.561567	SEPSECS
ENSG00000101198.14_2	NKAIN4	-0.38623	1.96047	3.88759	0.064882	0.561567	NKAIN4
ENSG00000283930.1_4	NA	1.22441	-1.19637	3.90627	0.0648958	0.561567	NA
ENSG00000131981.15_2	LGALS3	-0.219355	2.18271	3.88564	0.064943	0.561567	LGALS3
ENSG00000265681.7_4	RPL17	0.070833	10.1267	3.88323	0.0650183	0.561567	RPL17
ENSG00000124215.16_4	CDH26	-0.515744	0.355311	3.88321	0.0650191	0.561567	CDH26
ENSG00000101349.16_5	PAK5	-0.382689	-0.169759	3.88224	0.0650494	0.561567	PAK5
ENSG00000128923.10_5	MINDY2	-0.110932	5.78719	3.88057	0.0651018	0.561567	MINDY2
ENSG00000080709.15_4	KCNN2	-0.234501	3.30562	3.87957	0.065133	0.561567	KCNN2
ENSG00000167220.11_5	HDHD2	-0.154931	5.67049	3.87893	0.0651531	0.561567	HDHD2
ENSG00000110057.7_3	UNC93B1	0.246018	3.81672	3.87826	0.0651741	0.561567	UNC93B1
ENSG00000074855.10_3	ANO8	0.246658	3.58915	3.87699	0.065214	0.561567	ANO8
ENSG00000223959.8_2	AFG3L1P	0.213617	2.95416	3.87662	0.0652257	0.561567	AFG3L1P
ENSG00000188060.7_2	RAB42	-0.233564	3.08611	3.86945	0.065451	0.562494	RAB42
ENSG00000135686.12_2	KLHL36	-0.128049	5.83942	3.86942	0.0654522	0.562494	KLHL36
ENSG00000245573.7_6	BDNF-AS	0.328557	0.324654	3.86927	0.0654569	0.562494	BDNF-AS
ENSG00000170677.5_3	SOCS6	-0.136881	4.94951	3.86642	0.0655467	0.562494	SOCS6
ENSG00000136003.15_2	ISCU	0.114901	5.7683	3.86597	0.0655612	0.562494	ISCU
ENSG00000168002.11_3	POLR2G	0.129067	6.48119	3.86465	0.0656026	0.562494	POLR2G
ENSG00000169375.15_5	SIN3A	-0.141328	7.06508	3.8632	0.0656485	0.562494	SIN3A
ENSG00000109929.9_2	SC5D	0.327949	7.0336	3.91713	0.0656852	0.562494	SC5D
ENSG00000261441.1_5	NA	0.432192	-1.12348	3.86196	0.065688	0.562494	NA
ENSG00000175785.12_2	PRIMA1	-0.312685	2.07364	3.86108	0.0657157	0.562494	PRIMA1
ENSG00000105726.16_2	ATP13A1	0.112319	5.63276	3.8604	0.0657372	0.562494	ATP13A1
ENSG00000121022.13_4	COPS5	0.105935	5.99837	3.86038	0.0657378	0.562494	COPS5
ENSG00000147649.9_2	MTDH	0.101763	6.48574	3.85538	0.0658964	0.563209	MTDH
ENSG00000203326.11_3	ZNF525	0.208458	5.40033	3.85276	0.0659798	0.563209	ZNF525
ENSG00000010256.10_2	UQCRC1	0.100997	7.6819	3.85266	0.0659829	0.563209	UQCRC1
ENSG00000234678.2_5	NA	-0.37649	1.59001	3.85207	0.0660018	0.563209	NA
ENSG00000167755.14_3	KLK6	-0.414698	1.12084	3.85166	0.0660149	0.563209	KLK6
ENSG00000245526.10_3	MIR9-2HG	-0.71213	-0.609085	3.84921	0.0660928	0.563209	MIR9-2HG
ENSG00000146143.17_3	PRIM2	-0.134104	4.69913	3.84854	0.0661145	0.563209	PRIM2
ENSG00000162981.13_2	LRATD1	0.414215	1.91264	3.84731	0.0661536	0.563209	LRATD1
ENSG00000204176.13_5	SYT15	-0.409415	-0.369714	3.8473	0.066154	0.563209	SYT15
ENSG00000131747.14_3	TOP2A	0.126678	9.38399	3.84715	0.0661587	0.563209	TOP2A
ENSG00000112159.11_2	MDN1	-0.19228	7.97959	3.85589	0.0662713	0.56388	MDN1
ENSG00000110713.16_4	NUP98	-0.120012	7.35439	3.83958	0.0664011	0.564393	NUP98
ENSG00000136270.13_5	TBRG4	0.128534	6.67098	3.83865	0.0664309	0.564393	TBRG4
ENSG00000071073.12_2	MGAT4A	-0.239755	2.96826	3.83858	0.066433	0.564393	MGAT4A
ENSG00000100504.16_2	PYGL	-0.177677	6.5718	3.8342	0.0665738	0.564941	PYGL
ENSG00000261115.5_4	TMEM178B	-0.214474	5.03618	3.83406	0.0665781	0.564941	TMEM178B
ENSG00000169570.9_3	DTWD2	-0.306834	3.80293	3.83341	0.066599	0.564941	DTWD2
ENSG00000177098.8_2	SCN4B	-0.502075	1.46307	3.82983	0.0667143	0.565501	SCN4B
ENSG00000150054.18_2	MPP7	-0.159393	4.26673	3.82926	0.0667328	0.565501	MPP7
ENSG00000180448.10_5	ARHGAP45	0.201307	5.06396	3.82346	0.0669202	0.566296	ARHGAP45
ENSG00000196873.15_4	ZNG1C	0.51918	2.81686	3.83999	0.0669514	0.566296	ZNG1C
ENSG00000120158.11_2	RCL1	0.151447	4.81098	3.8222	0.0669609	0.566296	RCL1
ENSG00000074211.13_2	PPP2R2C	-0.270609	3.62373	3.82181	0.0669736	0.566296	PPP2R2C
ENSG00000283293.1_2	RN7SK	0.36691	2.00768	3.82111	0.0669962	0.566296	RN7SK
ENSG00000135824.12_3	RGS8	0.528461	-1.13269	3.81975	0.0670404	0.566383	RGS8
ENSG00000185885.15_3	IFITM1	-0.264527	7.78562	3.85995	0.0670952	0.566559	IFITM1
ENSG00000170017.12_4	ALCAM	-0.242021	5.72825	3.834	0.0671321	0.566584	ALCAM
ENSG00000146433.8_2	TMEM181	-0.0981992	5.50141	3.81421	0.0672203	0.567042	TMEM181
ENSG00000144036.15_3	EXOC6B	-0.0996864	6.03874	3.8115	0.0673085	0.567449	EXOC6B
ENSG00000196663.15_2	TECPR2	-0.170377	4.72691	3.81064	0.0673365	0.567449	TECPR2
ENSG00000105669.13_3	COPE	0.0942793	6.62702	3.80722	0.067448	0.567742	COPE
ENSG00000132781.17_5	MUTYH	-0.146359	4.74511	3.80629	0.0674783	0.567742	MUTYH
ENSG00000169255.14_3	B3GALNT1	0.198569	3.60301	3.80588	0.0674918	0.567742	B3GALNT1
ENSG00000038532.15_4	CLEC16A	-0.172235	4.11774	3.80541	0.0675073	0.567742	CLEC16A
ENSG00000101493.10_3	ZNF516	-0.248361	5.06929	3.80882	0.0676482	0.568566	ZNF516
ENSG00000226268.3_5	NA	0.831702	-0.625369	3.80301	0.0676925	0.568566	NA
ENSG00000272711.1_5	NA	-0.221712	2.69161	3.7993	0.0677075	0.568566	NA
ENSG00000143126.7_2	CELSR2	-0.296535	5.60452	3.82557	0.0678829	0.568738	CELSR2
ENSG00000118508.4_2	RAB32	0.225221	2.30836	3.7936	0.0678947	0.568738	RAB32
ENSG00000156471.12_2	PTDSS1	0.0774348	6.36691	3.79224	0.0679392	0.568738	PTDSS1
ENSG00000153395.9_2	LPCAT1	-0.1275	8.49439	3.79166	0.0679585	0.568738	LPCAT1
ENSG00000274292.1_6	NA	0.441192	0.905226	3.79139	0.0679675	0.568738	NA
ENSG00000254894.1_5	NA	-1.47695	-0.705161	3.83018	0.0680321	0.568738	NA
ENSG00000108561.8_3	C1QBP	0.0875659	8.05654	3.78898	0.0680469	0.568738	C1QBP
ENSG00000196878.14_3	LAMB3	-0.533805	0.112885	3.78744	0.0680976	0.568738	LAMB3
ENSG00000077152.10_3	UBE2T	0.165587	5.24768	3.78653	0.0681278	0.568738	UBE2T
ENSG00000168434.12_3	COG7	-0.149527	4.57035	3.78555	0.0681601	0.568738	COG7
ENSG00000205307.11_3	SAP25	0.442337	0.478245	3.78311	0.0682409	0.568738	SAP25
[truncated: 14,695 more rows]
