# Supplementary material for: Transcriptomic analysis of iPSC-derived endothelium reveals adaptations to high altitude hypoxia in energy metabolism and inflammation
Source: PLoS Genet. 2025 Feb 10;21(2):e1011570. doi: 10.1371/journal.pgen.1011570 (PMC11809796; doi:10.1371/journal.pgen.1011570)
Supplement: S3 Table — (XLSX) [file pgen.1011570.s017.xlsx]

## Sheet: S3_Table
ENH5 Genotype and Clone Number	Endothelial Cell Count (UMAP clusters 2 & 4)
KO1	3661
KO2	2078
KO3	1732
KO4	1517
KO5	1859
WT1	3853
WT2	1649
WT3	1133
WT4	2313
WT5	1336
