# Supplementary material for: Transcriptomic analysis of iPSC-derived endothelium reveals adaptations to high altitude hypoxia in energy metabolism and inflammation
Source: PLoS Genet. 2025 Feb 10;21(2):e1011570. doi: 10.1371/journal.pgen.1011570 (PMC11809796; doi:10.1371/journal.pgen.1011570)
Supplement: S4 Table — (XLSX) [file pgen.1011570.s018.xlsx]

## Sheet: S4_Table
Gene Name	baseMean	log2FoldChange	lfcSE	stat	pvalue	padj
MGMT	223.397	-0.901657	0.1152	-7.82685	5e-15	5.73e-11
DNAJC10	311.42	-0.763292	0.116379	-6.55866	5.43e-11	2.27e-07
HOXD11	200.012	-0.833931	0.12742	-6.54473	5.96e-11	2.27e-07
LPL	864.582	0.489121	0.0756212	6.46804	9.93e-11	2.84e-07
HOXA10	638.94	-0.608007	0.0957842	-6.34767	2.19e-10	5e-07
CAV1	2544.62	-0.467804	0.0751842	-6.2221	4.91e-10	9.36e-07
HOXA13	254.023	-0.734415	0.125771	-5.83928	5.24e-09	8.57e-06
CXADR	218.798	-0.584923	0.109951	-5.31987	1.04e-07	0.000148558
FN1	8298.13	-0.533521	0.101225	-5.27067	1.36e-07	0.000161336
STEAP2	187.148	-0.73533	0.139691	-5.26398	1.41e-07	0.000161336
RGCC	164.883	-0.740345	0.141532	-5.23093	1.69e-07	0.000175479
HAPLN1	1345.97	0.573892	0.11227	5.1117	3.19e-07	0.000304513
CRHBP	1667.37	-0.96311	0.192887	-4.99313	5.94e-07	0.000523025
TM4SF1	1108.34	0.412388	0.0830341	4.96649	6.82e-07	0.000557335
P2RY1	404.993	-0.563476	0.117186	-4.80838	1.52e-06	0.00116097
HACE1	156.842	-0.759905	0.159122	-4.77561	1.79e-06	0.0012816
HOXB9	230.28	0.616618	0.129624	4.75699	1.97e-06	0.00132294
HOXD10	48.6154	-0.987364	0.212943	-4.63676	3.54e-06	0.00225034
ENPP2	90.2238	-0.878722	0.191726	-4.58321	4.58e-06	0.00275821
HOXB8	255.163	0.46577	0.102349	4.5508	5.34e-06	0.00295937
ACSM3	1029.31	-0.395059	0.0868748	-4.54745	5.43e-06	0.00295937
ZNF737	23.912	-1.2794	0.286905	-4.45932	8.22e-06	0.00422563
COL15A1	97.3071	-0.759639	0.171243	-4.43603	9.16e-06	0.00422563
LGALS1	3143.4	0.366415	0.0826289	4.43446	9.23e-06	0.00422563
SFRP1	149.271	0.644086	0.14489	4.44535	8.77e-06	0.00422563
TTC29	78.6292	-0.91678	0.208124	-4.40497	1.06e-05	0.00465709
ARHGAP28	569.001	-0.418543	0.095754	-4.37102	1.24e-05	0.00524209
SPARC	4933.09	-0.294469	0.067718	-4.34847	1.37e-05	0.00560365
STEAP1	542.153	-0.398754	0.0921164	-4.3288	1.5e-05	0.0059168
HOXB5	122.983	0.571103	0.133552	4.27627	1.9e-05	0.00725055
SOST	102.066	0.678336	0.164326	4.12798	3.66e-05	0.0135112
UTS2	16.1322	1.42742	0.347974	4.10207	4.09e-05	0.0144481
CACNA1A	99.7888	0.618114	0.15083	4.09808	4.17e-05	0.0144481
FAM162A	1212.32	0.355142	0.0882415	4.02466	5.71e-05	0.0192069
IL7R	81.5446	-0.807873	0.202314	-3.99316	6.52e-05	0.0213199
SLC2A1	1214.28	-0.394127	0.0990436	-3.97932	6.91e-05	0.0217729
HIST3H2A	79.9502	-0.648491	0.163144	-3.97497	7.04e-05	0.0217729
CALCRL	895.467	-0.401143	0.101492	-3.95245	7.74e-05	0.023298
LMCD1	122.926	-0.573204	0.146599	-3.91002	9.23e-05	0.0269529
CAMK1D	81.535	-0.822158	0.210536	-3.90507	9.42e-05	0.0269529
HOXB4	114.521	0.546204	0.141047	3.87249	0.000107727	0.0300717
NREP	715.577	-0.302306	0.0793178	-3.81133	0.000138223	0.0367529
FHL1	133.103	-0.644035	0.168917	-3.81273	0.000137439	0.0367529
MYCN	23.1554	1.14652	0.301249	3.80589	0.000141296	0.0367529
CXXC4	54.8953	-0.743008	0.195861	-3.79355	0.000148506	0.03777
ADGRG6	382.234	-0.470131	0.124742	-3.76884	0.000164008	0.040806
ENC1	827.306	-0.303004	0.0809	-3.74541	0.000180098	0.0438557
PRSS23	2029.12	0.322277	0.0868706	3.70986	0.000207376	0.0494463
PPARG	75.6399	-0.627512	0.169505	-3.70202	0.000213891	0.0499589
OCIAD2	419.766	-0.402287	0.109337	-3.67934	0.000233841	0.0535263
JAG1	500.737	-0.322304	0.0878029	-3.67076	0.000241826	0.0542686
MMP2	995.009	-0.273547	0.074756	-3.6592	0.000253006	0.0556855
S100A4	173.375	0.591532	0.162041	3.65051	0.000261716	0.0565158
S100A6	5264.63	0.291593	0.0802407	3.63398	0.000279081	0.0591496
DCTPP1	271.132	0.380348	0.105206	3.61527	0.000300036	0.0624347
MAGI1	447.128	-0.352962	0.0982199	-3.59359	0.000326157	0.0666583
PVR	297.295	-0.47859	0.133352	-3.58891	0.00033206	0.0666741
RAD51C	65.5805	-0.647841	0.181245	-3.57439	0.000351044	0.0692706
FAM43A	535.251	-0.31287	0.0877875	-3.56394	0.000365328	0.0708674
SCD	1288.81	0.308789	0.0870135	3.54874	0.000387074	0.0714526
RARRES2	301.378	0.37734	0.106146	3.55492	0.00037809	0.0714526
USP4	116.428	0.47737	0.1345	3.54922	0.000386373	0.0714526
TSPAN2	52.5158	-0.826196	0.234197	-3.52777	0.000419069	0.0750067
ECM1	98.426	0.571524	0.162018	3.52754	0.000419435	0.0750067
ZNF467	199.05	-0.542007	0.154129	-3.51658	0.000437148	0.0769718
THSD7A	161.467	-0.579731	0.165292	-3.50731	0.00045267	0.0773255
CYB5A	242.552	-0.389673	0.111062	-3.50862	0.000450433	0.0773255
PFKFB4	105.765	0.531397	0.152667	3.48075	0.000500004	0.084155
ABCA1	252.228	-0.430505	0.124333	-3.4625	0.000535174	0.088769
FGD1	164.013	-0.508637	0.147513	-3.44807	0.000564602	0.0914852
CHST1	46.2637	-0.856015	0.248537	-3.44422	0.000572713	0.0914852
EXOC3L2	170.908	0.412438	0.119794	3.44289	0.000575529	0.0914852
TCIM	528.967	-0.423997	0.123645	-3.42914	0.000605496	0.0949302
NDUFA4L2	109.309	1.27031	0.372208	3.4129	0.000642759	0.0961088
PDCD4	755.781	-0.286595	0.084101	-3.40775	0.000655001	0.0961088
BZW1	842.307	0.372477	0.1093	3.40783	0.000654826	0.0961088
ADAMTS1	56.0119	0.731662	0.214312	3.414	0.000640171	0.0961088
CCDC3	35.169	0.839803	0.245419	3.42192	0.00062181	0.0961088
LAMB1	953.823	-0.314725	0.0925956	-3.39892	0.00067653	0.0980112
HOXA11	318.091	-0.400514	0.118208	-3.38822	0.000703473	0.0990133
FGD4	140.507	-0.447054	0.13185	-3.39061	0.000697369	0.0990133
TRIM16	100.755	-0.518376	0.153097	-3.38592	0.0007094	0.0990133
COMT	23.2156	-1.08334	0.320293	-3.38236	0.000718669	0.0990983
GREM1	34.2897	0.810095	0.239803	3.37816	0.000729719	0.0994242
STEAP1B	15.1983	1.33774	0.396437	3.37441	0.000739746	0.0996047
PCSK5	169.395	-0.452143	0.135084	-3.34713	0.000816525	0.107415
HTRA3	89.3139	0.537014	0.160339	3.34924	0.000810344	0.107415
LRRC36	36.7411	-0.842979	0.25297	-3.33233	0.000861214	0.112007
PALLD	793.883	-0.304757	0.0917247	-3.32252	0.000892091	0.112198
ITM2B	6365.22	-0.308059	0.0926779	-3.32397	0.000887446	0.112198
SLC16A2	112.641	-0.600079	0.180578	-3.32311	0.000890204	0.112198
HSD17B2	18.6322	-1.13321	0.342172	-3.31183	0.000926887	0.114274
ROBO2	76.6174	-1.11428	0.336506	-3.31132	0.000928572	0.114274
JAM2	66.3959	-1.11446	0.337392	-3.30317	0.000955967	0.11535
MASP1	49.7344	0.729699	0.220938	3.30273	0.000957474	0.11535
PDLIM5	768.73	-0.254953	0.07741	-3.29354	0.000989329	0.117947
ADAMTS6	370.624	-0.31831	0.0967519	-3.28996	0.001002	0.118226
MID1	155.001	-0.401786	0.122308	-3.28504	0.00101968	0.119084
TOMM40	321.19	0.353988	0.108914	3.25016	0.00115339	0.130891
HILPDA	239.616	0.350311	0.107787	3.25004	0.00115389	0.130891
FBN1	242.479	-0.399665	0.12309	-3.24694	0.00116653	0.130891
GNAI1	282.137	0.333795	0.102767	3.24807	0.00116189	0.130891
COL4A1	6210.94	-0.283915	0.0876453	-3.23937	0.00119795	0.133112
CRYL1	115.222	-0.461705	0.142689	-3.23574	0.00121328	0.133519
SLC22A23	133.682	-0.407397	0.126731	-3.21465	0.00130603	0.142358
ETV4	78.286	0.652222	0.203526	3.20461	0.00135248	0.146029
FDFT1	885.196	0.341171	0.10693	3.1906	0.0014198	0.151866
TOX2	144.207	-0.533903	0.167693	-3.18381	0.00145353	0.15262
PLAC8	147.536	-0.484375	0.152056	-3.1855	0.00144504	0.15262
DIAPH1	232.874	0.373076	0.117977	3.16227	0.00156547	0.16288
TP53INP2	86.4181	0.503277	0.160091	3.14369	0.00166832	0.172018
SYNM	177.74	-0.411583	0.131312	-3.13438	0.0017222	0.175987
COL5A2	1235.39	-0.354501	0.113395	-3.12625	0.00177051	0.177749
MYB	14.4098	1.31053	0.418889	3.1286	0.00175644	0.177749
CLDN5	592.707	-0.728147	0.233768	-3.11483	0.00184049	0.183169
LRIF1	93.0984	0.455045	0.146501	3.10609	0.0018958	0.187013
LRP6	329.8	-0.310056	0.0999021	-3.1036	0.0019118	0.187013
MCM2	64.4898	0.526559	0.170943	3.08033	0.00206774	0.200553
NAV2	218.557	-0.740841	0.241456	-3.06822	0.00215336	0.204594
LMNA	837.689	0.288944	0.0941753	3.06815	0.00215385	0.204594
SAMHD1	86.2898	-0.506044	0.165003	-3.06688	0.00216303	0.204594
EFEMP1	188.649	-0.408758	0.133426	-3.06356	0.00218721	0.205186
KCNK17	88.2292	0.592293	0.19362	3.05905	0.00222038	0.206604
AKAP12	2554.31	0.281559	0.0926173	3.04002	0.00236559	0.216017
SMTN	348.474	0.331905	0.109236	3.03843	0.00237817	0.216017
ZNF521	456.823	-0.276008	0.0907603	-3.04107	0.00235742	0.216017
CP	87.7558	-0.565959	0.187106	-3.02481	0.00248789	0.224204
EFNA5	83.1955	-0.539745	0.178716	-3.02012	0.00252673	0.225925
COL3A1	128.026	-0.520478	0.173327	-3.00287	0.00267443	0.234498
HOXB6	152.733	0.369056	0.122856	3.00397	0.0026648	0.234498
MANSC1	52.6949	-0.596897	0.198848	-3.00178	0.00268407	0.234498
COL6A2	1266.81	-0.30846	0.103052	-2.99323	0.00276038	0.234794
SCUBE3	28.4373	-0.783456	0.262028	-2.98997	0.00279003	0.234794
CYP51A1	555.07	0.314042	0.104985	2.99129	0.00277798	0.234794
CD40	315.681	0.305702	0.10216	2.99238	0.00276807	0.234794
AMD1	1105.22	-0.547689	0.18271	-2.99758	0.00272128	0.234794
PKN2	692.859	-0.26378	0.0884361	-2.98272	0.00285698	0.238673
CFLAR	517.629	0.251115	0.0844211	2.97455	0.00293416	0.241769
STX3	776.792	-0.290056	0.0975199	-2.97433	0.00293629	0.241769
MTFP1	384.517	0.303356	0.102122	2.97051	0.00297304	0.243046
SEC14L1	978.339	0.323024	0.109298	2.95544	0.00312226	0.25165
CXCL12	78.9334	-1.32611	0.44862	-2.95597	0.00311683	0.25165
KCTD16	42.4517	-0.702774	0.238008	-2.95273	0.00314979	0.252094
EPAS1	774.087	-0.320966	0.108958	-2.94577	0.00322147	0.25604
SLC20A1	281.543	0.379569	0.129263	2.93642	0.00332029	0.25952
INSIG1	132.323	0.499569	0.169981	2.93896	0.00329313	0.25952
HOXB7	288.481	0.317	0.107999	2.9352	0.00333328	0.25952
PA2G4	1491.22	0.252105	0.0860459	2.92989	0.0033908	0.260953
SLC44A1	1329.66	-0.208875	0.0713057	-2.9293	0.0033973	0.260953
POU2F2	112.582	0.416399	0.14249	2.9223	0.00347455	0.265108
DLGAP5	486.037	0.287232	0.0985555	2.91442	0.00356353	0.270097
CHSY1	327.144	-0.371287	0.127582	-2.91018	0.00361226	0.271989
ITPR1	178.949	-0.392857	0.13519	-2.90596	0.00366133	0.273882
JCAD	416.36	-0.277264	0.0957599	-2.89541	0.00378663	0.281416
SAMD1	276.14	-0.3271	0.113415	-2.8841	0.00392534	0.287984
POP5	159.817	0.384763	0.133355	2.88526	0.00391091	0.287984
VAX1	99.7172	0.436306	0.151463	2.88061	0.0039691	0.28934
TPP1	251.353	-0.300364	0.104575	-2.87224	0.00407573	0.295232
ZNF827	169.709	-0.408831	0.142572	-2.86754	0.00413672	0.297766
CACNA1D	12.0566	-1.15024	0.401724	-2.86327	0.00419299	0.29993
NTRK2	48.2398	-0.569079	0.199371	-2.85437	0.00431223	0.304651
RAD51	63.4002	0.528306	0.185028	2.85528	0.00429984	0.304651
EHD3	63.7724	0.490481	0.172107	2.84986	0.00437383	0.305817
SNCG	357.205	0.278426	0.0977187	2.84925	0.00438218	0.305817
IRAK1	148.407	0.347621	0.12228	2.84283	0.00447145	0.310156
FRMD8	101.107	0.409071	0.144312	2.83462	0.00458799	0.316323
NOTCH4	801.36	-0.318271	0.112652	-2.82526	0.00472418	0.323762
TMEM123	938.195	-0.213537	0.0757646	-2.81843	0.00482593	0.328766
SELENOP	345.086	-0.335051	0.119142	-2.81221	0.00492023	0.329292
CPQ	141.132	-0.389621	0.138531	-2.81253	0.00491539	0.329292
RBMS3	185.78	-0.339863	0.120933	-2.81035	0.00494873	0.329292
SYN2	82.7262	-0.568919	0.202399	-2.81088	0.00494059	0.329292
ITGA10	55.6826	0.523048	0.186565	2.80357	0.00505397	0.334351
NFKBIA	244.937	-0.323429	0.115535	-2.79939	0.00511991	0.336767
CAVIN3	1326.75	0.251708	0.0900495	2.79522	0.00518649	0.339196
TUBA1C	2487.94	0.287256	0.103358	2.77923	0.00544876	0.340428
UPP1	552.257	0.250561	0.0902017	2.77779	0.00547303	0.340428
LDHA	7361.14	0.288338	0.103508	2.78567	0.00534169	0.340428
TWISTNB	274.636	0.347187	0.124593	2.78657	0.00532698	0.340428
PBK	191.889	0.395226	0.141897	2.78531	0.00534769	0.340428
SPATA7	220.224	-0.395717	0.142197	-2.78288	0.0053879	0.340428
CD34	1044.61	-0.244061	0.087781	-2.78034	0.00543025	0.340428
PROS1	206.437	-0.371542	0.133586	-2.7813	0.00541424	0.340428
MAFB	89.1452	-0.479052	0.172109	-2.78342	0.00537892	0.340428
KCTD12	120.81	-0.444509	0.160608	-2.76766	0.00564609	0.349295
UTP11	277.631	0.282842	0.102531	2.75859	0.00580509	0.357201
SKIL	352.659	-0.302624	0.110198	-2.74618	0.00602931	0.360752
LAPTM4A	1053.19	-0.20787	0.0756765	-2.74683	0.00601748	0.360752
ABCD4	198.142	-0.327078	0.119215	-2.74361	0.00607678	0.360752
ZFHX3	418.502	-0.249027	0.0907781	-2.74325	0.00608345	0.360752
HSPG2	6740.37	-0.252777	0.0920967	-2.74469	0.00605675	0.360752
C8orf33	1088.07	-0.265292	0.0965622	-2.74737	0.00600752	0.360752
SELENOM	248.164	0.294548	0.107207	2.74746	0.00600585	0.360752
PAM	382.626	-0.253559	0.0926082	-2.73797	0.00618197	0.364704
BLCAP	813.387	-0.219971	0.0804349	-2.73477	0.00624237	0.366379
PLEKHA5	124.397	-0.356922	0.13131	-2.71817	0.00656447	0.368709
TUBB6	1346.7	0.293977	0.107976	2.72261	0.00647676	0.368709
BNIP3	2392.31	0.227494	0.083665	2.7191	0.00654598	0.368709
CCDC113	15.5801	0.930724	0.342518	2.7173	0.00658175	0.368709
HOXD9	35.3299	-0.794037	0.291677	-2.72232	0.00648254	0.368709
SPRY3	37.6087	-0.75393	0.276824	-2.7235	0.0064594	0.368709
SPRY3.1	37.6087	-0.75393	0.276824	-2.7235	0.0064594	0.368709
MME	95.1707	0.442604	0.162951	2.71617	0.00660422	0.368709
COL13A1	60.8137	0.619208	0.227732	2.71902	0.00654756	0.368709
PCDHA9	11.4341	-1.1091	0.407904	-2.71901	0.0065477	0.368709
NUP85	120.291	0.3875	0.142908	2.71153	0.0066974	0.372096
KDM6B	230.813	-0.312531	0.115466	-2.70668	0.00679593	0.373155
APLF	118.809	-0.432212	0.159736	-2.70579	0.00681428	0.373155
GAP43	456.371	0.336902	0.124494	2.70617	0.00680639	0.373155
BUB1B	149.453	0.350561	0.129778	2.70124	0.00690823	0.376498
MAD2L1	218.328	0.304237	0.112831	2.69639	0.00700947	0.380205
ENO1	12612.5	0.207168	0.0769452	2.69241	0.00709367	0.381504
PLCXD1	118.342	-0.366379	0.136172	-2.69055	0.0071334	0.381504
PLCXD1.1	118.342	-0.366379	0.136172	-2.69055	0.0071334	0.381504
QPCT	94.4134	-0.421074	0.156815	-2.68517	0.00724932	0.3859
ADAMTS4	11.4755	1.0707	0.39907	2.683	0.0072966	0.386619
RBM8A	1688.22	0.216998	0.0810044	2.67884	0.00738771	0.389642
C19orf81	57.4356	-0.509272	0.190253	-2.67682	0.00743245	0.390203
TUBB4B	3278.54	0.291886	0.109513	2.66532	0.00769157	0.398313
JPT1	1869.58	0.289537	0.108541	2.66753	0.00764107	0.398313
CDC42EP5	262.205	-0.354511	0.133084	-2.66381	0.00772612	0.398313
HMGB3	1063.23	0.2747	0.103026	2.66631	0.00766883	0.398313
SPTAN1	1225.53	-0.180077	0.0678472	-2.65415	0.00795088	0.408062
PLEK2	17.2488	0.976172	0.368009	2.65257	0.00798808	0.408141
SCG5	13.936	1.04346	0.393839	2.64945	0.00806218	0.410096
S100A16	2074.96	0.209387	0.0792959	2.64057	0.00827662	0.419141
SOX6	489.4	-0.319305	0.12132	-2.63192	0.00849049	0.428078
FBL	1136.34	0.206825	0.0786321	2.63029	0.00853115	0.428241
RBM3	1696.8	0.197154	0.0751232	2.62441	0.0086799	0.433805
TMED7	166.986	-0.313416	0.119601	-2.62052	0.00877967	0.435493
SH3BP5	298.048	0.257807	0.0983949	2.62012	0.00878976	0.435493
TENM3	34.0709	-0.622773	0.238081	-2.6158	0.00890192	0.439149
AURKB	328.923	0.26083	0.0999331	2.61004	0.00905305	0.442213
CENPL	70.1406	0.439707	0.168398	2.61112	0.00902456	0.442213
VWF	665.261	-0.27105	0.103889	-2.60903	0.00907996	0.442213
MYLIP	134.509	-0.330277	0.126844	-2.60381	0.00921949	0.447106
NCL	3311.57	0.235582	0.0905936	2.60043	0.00931074	0.449626
RRP7A	184.265	0.300667	0.116448	2.58197	0.00982369	0.472404
RALGAPA2	122.286	-0.354211	0.137301	-2.57981	0.00988545	0.473385
DEF8	384.723	0.266013	0.103186	2.578	0.00993737	0.473427
MICAL2	47.2746	0.655258	0.254378	2.57592	0.00999737	0.473427
FANCD2	104.073	0.385945	0.149854	2.57547	0.0100104	0.473427
GBP5	27.3327	-0.665678	0.258841	-2.57176	0.0101183	0.476558
DPYSL2	663.789	0.298442	0.116291	2.56633	0.010278	0.48013
GNG12	172.572	0.306777	0.11952	2.56674	0.010266	0.48013
TYMS	933.25	0.247376	0.0964989	2.56351	0.010362	0.480702
LPIN1	61.7867	0.473035	0.184582	2.56274	0.0103851	0.480702
FSTL1	978.888	-0.224628	0.0876873	-2.5617	0.0104163	0.480702
PRTG	790.651	0.208717	0.0815609	2.55903	0.0104963	0.482452
CDCA8	216.7	0.301251	0.117873	2.55573	0.0105966	0.485113
CBLB	190.263	-0.297438	0.116528	-2.55251	0.0106949	0.485727
ZIK1	13.652	-0.982619	0.384819	-2.55346	0.0106659	0.485727
CAT	92.2169	0.380288	0.149188	2.54905	0.0108018	0.486719
SDF2L1	279.942	0.366896	0.143925	2.54921	0.0107966	0.486719
MS4A4A	72.5094	-0.531312	0.208604	-2.54699	0.0108657	0.487676
KNOP1	339.758	0.292726	0.115253	2.53986	0.0110898	0.495792
TNIP1	594.293	-0.212293	0.0836396	-2.53819	0.0111428	0.496221
CRABP2	72.9747	0.539181	0.212556	2.53666	0.0111916	0.496466
ACP5	17.4338	0.970473	0.383282	2.53201	0.0113411	0.499226
TIAM1	222.85	-0.276486	0.109183	-2.53231	0.0113315	0.499226
GMNN	319.465	0.301126	0.119063	2.52912	0.0114348	0.499561
NPW	102.059	0.385068	0.152256	2.52909	0.011436	0.499561
PFDN6	293.588	0.261943	0.103742	2.52495	0.0115713	0.501643
ZNF703	55.6052	-0.493896	0.195531	-2.52592	0.0115395	0.501643
HOXA7	28.6969	-0.635814	0.25249	-2.51817	0.0117965	0.506352
PGK1	3885.28	0.232438	0.0923221	2.51769	0.0118127	0.506352
SORL1	150.341	-0.38108	0.151214	-2.52015	0.0117306	0.506352
ARHGDIA	1135.19	0.2611	0.103928	2.51231	0.0119943	0.510316
MLEC	492.517	0.267127	0.106289	2.51322	0.0119634	0.510316
KIAA1549L	37.6698	0.554995	0.22116	2.50947	0.0120914	0.512542
POMP	5106.46	0.260753	0.10407	2.50556	0.0122258	0.51296
CDKN3	398.122	0.25677	0.102492	2.50527	0.0122357	0.51296
PIGX	142.167	-0.309143	0.123328	-2.50667	0.0121874	0.51296
ATP1B3	871.527	0.195082	0.0780052	2.50089	0.0123882	0.517456
IL1RL1	60.2004	0.547624	0.220741	2.48085	0.013107	0.519628
CDCA7	120.722	0.343253	0.138212	2.48352	0.013009	0.519628
NOP56	408.181	0.241048	0.0972269	2.47923	0.0131666	0.519628
IDI1	283.295	0.337988	0.136274	2.48021	0.0131303	0.519628
RUVBL1	247.294	0.303271	0.12174	2.49114	0.0127333	0.519628
FUS	1344.45	0.249618	0.100401	2.48622	0.012911	0.519628
TAX1BP1	1423.08	-0.198632	0.0796449	-2.49397	0.0126324	0.519628
CLCN3	359.4	-0.236815	0.0951675	-2.4884	0.0128318	0.519628
HMGCS1	364.764	0.535023	0.214976	2.48876	0.012819	0.519628
TMPO	530.172	0.260921	0.105081	2.48304	0.0130265	0.519628
DENND4C	102.377	0.357036	0.14321	2.49309	0.0126636	0.519628
FAM13A	239.038	-0.309804	0.124803	-2.48236	0.0130517	0.519628
CHEK1	179.884	0.340161	0.137166	2.47992	0.0131412	0.519628
PFKFB3	63.5788	0.501373	0.201622	2.4867	0.0128934	0.519628
RCSD1	27.2109	0.65068	0.262112	2.48245	0.0130482	0.519628
ETV5	68.4595	0.480651	0.192997	2.49046	0.0127579	0.519628
CCDC124	793.135	0.23662	0.0957044	2.47241	0.0134207	0.520677
FOXD1	13.8865	0.877181	0.354662	2.47329	0.0133877	0.520677
BRCA2	100.177	0.391371	0.158271	2.47278	0.0134065	0.520677
ATP6V1B2	309.432	-0.262354	0.106084	-2.47307	0.0133957	0.520677
CHD3	460.512	-0.239665	0.0969004	-2.47331	0.0133868	0.520677
HMGB2	1304.97	0.216014	0.0877702	2.46113	0.0138498	0.524185
SRSF7	676.995	0.239965	0.0975095	2.46094	0.0138574	0.524185
TCF15	61.3153	0.481535	0.19533	2.46523	0.0136924	0.524185
HOXA9	475.376	-0.229062	0.0930671	-2.46126	0.0138451	0.524185
ITGA4	174.088	-0.304382	0.123461	-2.46542	0.0136852	0.524185
STXBP5L	24.3572	-0.730343	0.29724	-2.45709	0.0140069	0.524185
PIEZO2	93.6667	0.374388	0.152064	2.46205	0.0138146	0.524185
NPY1R	11.6752	-0.993026	0.40299	-2.46415	0.013734	0.524185
ZNF613	19.8654	-0.740935	0.301575	-2.45688	0.0140149	0.524185
STON1	72.9695	-0.445933	0.181487	-2.45711	0.014006	0.524185
TESC	16.8404	0.863072	0.351133	2.45797	0.0139727	0.524185
SIVA1	1075.3	0.23254	0.0947547	2.45413	0.0141227	0.525106
ANKS1A	102.565	-0.361774	0.147568	-2.45158	0.0142231	0.525106
NES	683.978	0.275904	0.112459	2.45336	0.0141527	0.525106
BTNL9	13.8234	-0.935427	0.381466	-2.45219	0.014199	0.525106
DIXDC1	185.39	-0.310513	0.126801	-2.44883	0.014332	0.527427
MRTO4	215.799	0.292311	0.119634	2.44337	0.0145506	0.52838
POLR3K	141.71	0.350551	0.143374	2.44501	0.0144847	0.52838
SLC16A3	838.859	0.216561	0.0886661	2.44243	0.0145887	0.52838
INSR	191.009	-0.326647	0.133575	-2.44542	0.0144683	0.52838
PCGF2	258.895	-0.258236	0.105689	-2.44337	0.0145509	0.52838
ACAT2	640.902	0.588519	0.241509	2.43684	0.014816	0.53492
ADGRG1	13.7179	0.877857	0.360423	2.43563	0.0148659	0.535034
GREB1L	23.9429	0.766756	0.315112	2.43328	0.0149628	0.53683
VRK1	146.471	0.38406	0.157966	2.43128	0.0150457	0.538117
NGFR	18.5153	0.874471	0.359949	2.42943	0.0151226	0.539185
NCS1	100.823	0.416174	0.1714	2.42809	0.0151786	0.539499
USO1	413.638	-0.23054	0.0950244	-2.42612	0.0152613	0.54076
NPDC1	533.401	-0.211242	0.0871675	-2.4234	0.0153759	0.54314
SNRPD1	1333.99	0.213574	0.0884037	2.41589	0.0156968	0.548261
GBGT1	63.8927	-0.426664	0.176634	-2.41553	0.0157125	0.548261
NLGN1	12.6489	0.918657	0.37998	2.41764	0.0156213	0.548261
MYO7A	27.7305	0.664385	0.274941	2.41646	0.0156722	0.548261
MYOZ2	13.3757	1.00553	0.417209	2.41015	0.0159462	0.554723
PLK1	471.162	0.233968	0.0976386	2.39627	0.0165629	0.567838
LIG1	225.945	0.28108	0.117142	2.39948	0.0164185	0.567838
LMNB1	319.022	0.310572	0.129459	2.399	0.01644	0.567838
RFC3	116.851	0.342306	0.142844	2.39636	0.0165589	0.567838
IGF2	65.9268	-1.0957	0.457498	-2.39499	0.0166208	0.567838
IGF2.1	65.9268	-1.0957	0.457498	-2.39499	0.0166208	0.567838
SH2D3C	132.284	0.326307	0.136693	2.38716	0.016979	0.578347
CHCHD2	3128.65	-0.184583	0.0778643	-2.37057	0.0177607	0.588384
ALDH1A2	24.3286	0.641918	0.270532	2.3728	0.0176539	0.588384
VAV3	96.8173	0.370441	0.156197	2.37163	0.01771	0.588384
PTPRN	14.6874	0.831676	0.350367	2.37373	0.0176095	0.588384
FAM107B	793.747	0.252427	0.106566	2.36873	0.0178491	0.588384
ASPM	720.68	0.222411	0.0938595	2.36962	0.0178064	0.588384
LOX	362.29	-0.245227	0.103091	-2.37873	0.0173722	0.588384
PLK2	471.186	0.238539	0.10074	2.36788	0.0178906	0.588384
LEO1	205.293	0.269725	0.113408	2.37835	0.0173901	0.588384
PAQR8	131.108	-0.385738	0.162326	-2.37631	0.0174867	0.588384
NRG3	91.6966	-0.392881	0.165632	-2.37201	0.0176915	0.588384
CCDC160	15.794	-0.818665	0.34562	-2.36868	0.0178515	0.588384
TRIP13	55.1001	0.512593	0.216927	2.36297	0.0181292	0.591136
FARSB	93.6438	0.406904	0.172152	2.36363	0.0180967	0.591136
NLGN4X	70.7058	-0.399022	0.168743	-2.36467	0.0180462	0.591136
CACNB4	18.7808	-0.756125	0.32137	-2.35282	0.0186317	0.605794
COL4A2	5289.43	-0.184684	0.0787079	-2.34644	0.0189535	0.614513
LY6K	18.7671	0.806694	0.34442	2.34218	0.0191714	0.617664
IGFBP6	242.609	0.547068	0.234067	2.33723	0.0194271	0.617664
FDX1	377.384	0.242255	0.103529	2.33997	0.0192852	0.617664
BEND5	73.8109	0.404682	0.173378	2.3341	0.0195904	0.617664
LATS1	73.7215	-0.390563	0.167324	-2.33417	0.0195867	0.617664
FCN3	598.296	0.286322	0.122296	2.34122	0.0192206	0.617664
CGN	10.1498	0.98192	0.419084	2.34302	0.0191286	0.617664
PDGFC	31.4654	-0.56902	0.243627	-2.33562	0.019511	0.617664
RASGRP3	301.265	0.236166	0.100965	2.3391	0.0193305	0.617664
RASGEF1B	16.5885	0.852545	0.364827	2.33684	0.0194473	0.617664
MICU2	120.565	-0.310796	0.133291	-2.3317	0.0197165	0.619931
RPS27	15906.9	-0.21062	0.090383	-2.3303	0.0197902	0.620545
DMD	13.9818	-0.95264	0.409252	-2.32776	0.0199249	0.62059
TEAD4	144.079	0.293973	0.12632	2.32721	0.0199543	0.62059
TTYH3	166.801	-0.303107	0.130243	-2.32724	0.0199526	0.62059
PLEKHB1	30.8817	-0.702381	0.302367	-2.32295	0.020182	0.62597
PRDM11	17.5075	-0.76409	0.329383	-2.31976	0.020354	0.627903
SAMD11	23.446	-0.775743	0.334342	-2.32021	0.0203297	0.627903
CD276	460.427	-0.232268	0.100311	-2.31549	0.0205861	0.629968
C15orf39	72.7178	0.377787	0.163141	2.3157	0.0205744	0.629968
GIMAP1	353.794	-0.213518	0.0922101	-2.31556	0.0205825	0.629968
PBX1	335.695	-0.231647	0.100432	-2.3065	0.0210828	0.633315
HNRNPD	1993.19	0.201618	0.0873587	2.30793	0.0210032	0.633315
TPPP3	13.8247	-0.913356	0.395477	-2.30951	0.0209155	0.633315
SLC46A3	69.4146	0.471573	0.204032	2.31127	0.020818	0.633315
FGF13	16.9922	-0.795669	0.344103	-2.3123	0.020761	0.633315
SLFN5	355.704	-0.240163	0.104015	-2.30892	0.0209481	0.633315
DEAF1	272.51	-0.259451	0.112446	-2.30735	0.0210355	0.633315
RANBP1	1123.56	0.257977	0.11273	2.28845	0.0221111	0.636708
TOMM6	1298.29	0.20006	0.0870329	2.29867	0.021524	0.636708
VAMP5	3878.17	0.167056	0.0727547	2.29616	0.0216668	0.636708
CENPW	646.843	0.273923	0.119405	2.29407	0.0217866	0.636708
FBN2	364.725	-0.215017	0.0937736	-2.29294	0.0218516	0.636708
PPIC	114.331	-0.351458	0.152732	-2.30114	0.0213835	0.636708
ANXA1	2036.5	0.240156	0.104701	2.29373	0.0218057	0.636708
PFAS	64.7104	0.421617	0.183525	2.29733	0.0215999	0.636708
AC118549.1	107.523	-0.31157	0.136104	-2.2892	0.0220678	0.636708
ALDOC	179.219	0.28001	0.122236	2.29074	0.0219785	0.636708
ARRDC3	261.547	-0.268566	0.117282	-2.28992	0.0220259	0.636708
TPST2	259.475	-0.240734	0.105086	-2.29084	0.0219728	0.636708
ACTR3B	14.9655	0.806911	0.351803	2.29364	0.0218109	0.636708
TLN1	1943.03	0.193018	0.0843637	2.28793	0.0221415	0.636708
SLC7A1	49.5115	0.492044	0.214873	2.28993	0.0220253	0.636708
HTRA1	35.3172	0.55738	0.24246	2.29885	0.0215133	0.636708
CASC4	144.197	-0.280003	0.122363	-2.28829	0.0221204	0.636708
CCNI	3130.4	-0.173203	0.0757593	-2.28623	0.0222409	0.636789
TNFAIP2	31.5034	0.569338	0.249057	2.28598	0.0222556	0.636789
DNMT1	397.612	0.267243	0.117173	2.28075	0.0225632	0.640783
STK17A	88.9543	0.366525	0.160624	2.28189	0.0224958	0.640783
ROR1	24.2083	-0.668826	0.293197	-2.28115	0.0225395	0.640783
OST4	2870.51	-0.161139	0.07073	-2.27822	0.0227132	0.643448
COL6A1	337.547	-0.248684	0.109331	-2.27459	0.0229303	0.647993
CLDN3	20.9207	-0.824367	0.36263	-2.2733	0.0230083	0.648596
TPM3	3956.68	0.230402	0.101444	2.27122	0.0231336	0.650527
RTN3	365.773	-0.226343	0.0997214	-2.26975	0.0232227	0.65122
RFLNB	181.389	0.301537	0.132898	2.26894	0.0232721	0.65122
POPDC3	53.0256	-0.455495	0.20102	-2.26592	0.0234564	0.654776
HIP1R	122.103	-0.299575	0.132269	-2.26488	0.0235197	0.654948
ZNF219	56.143	-0.419279	0.185417	-2.26127	0.0237423	0.656354
MYO15B	35.3848	0.512188	0.226326	2.26306	0.0236321	0.656354
MRC1	37.8506	0.526447	0.232802	2.26135	0.0237375	0.656354
BUD23	182.052	0.295468	0.130747	2.25985	0.0238307	0.657209
OLFML3	69.3261	0.407749	0.180512	2.25884	0.0238931	0.657348
CCNB1IP1	338.423	-0.253185	0.112179	-2.25696	0.0240103	0.657931
BACH1	173.873	-0.263433	0.116736	-2.25666	0.0240293	0.657931
EIF4B	1258.36	-0.165156	0.0732801	-2.25376	0.0242113	0.659757
PABPC4L	71.6778	-0.396375	0.175859	-2.25394	0.0242	0.659757
CENPN	293.781	0.22863	0.101581	2.25071	0.0244037	0.663422
EIF6	882.119	0.216368	0.0962545	2.24788	0.0245841	0.664432
EIF2AK2	344.605	-0.201779	0.0897397	-2.24849	0.0245452	0.664432
MGST2	629.893	-0.196181	0.0872929	-2.24739	0.024615	0.664432
FAM214A	66.0981	-0.379912	0.169295	-2.24408	0.024827	0.668578
SLC27A3	256.208	0.2393	0.106694	2.24287	0.0249051	0.669105
CHCHD10	769.893	0.188098	0.083974	2.23995	0.025094	0.672602
MCM5	243.506	0.308062	0.137703	2.23715	0.0252763	0.674746
TTF2	92.6209	0.387067	0.173106	2.23601	0.0253509	0.674746
CPM	60.2069	0.398715	0.178249	2.23685	0.0252963	0.674746
XRCC3	23.46	0.626706	0.281242	2.22835	0.025857	0.680524
LRP1	71.18	-0.472387	0.211784	-2.23051	0.0257135	0.680524
PLEKHH3	56.3978	-0.419077	0.18804	-2.22866	0.0258367	0.680524
NLK	81.5563	-0.350244	0.157185	-2.22823	0.0258653	0.680524
PRC1	363.534	0.233214	0.104645	2.22863	0.0258388	0.680524
PDCD5	824.528	0.219311	0.0986016	2.22421	0.0261343	0.684808
SPRYD7	84.6312	0.358159	0.161042	2.22401	0.0261478	0.684808
CAP1	1394.29	0.213407	0.0961591	2.21931	0.0264654	0.6884
PSMC3IP	54.4672	0.488692	0.220188	2.21943	0.0264576	0.6884
TMEM233	52.1337	0.447577	0.201578	2.22037	0.0263937	0.6884
MRPS11	346.227	0.231074	0.104246	2.21663	0.0266484	0.691589
SH3YL1	78.9955	-0.348802	0.157457	-2.21521	0.0267454	0.692537
SNRPA1	429.012	0.203735	0.0921285	2.21143	0.0270064	0.695415
GRPEL1	276.386	0.269236	0.121795	2.21057	0.0270656	0.695415
TRIM24	267.702	-0.245397	0.111011	-2.21057	0.027066	0.695415
SERTAD2	111.564	-0.309783	0.140168	-2.21008	0.0270996	0.695415
SOX5	127.11	-0.328134	0.148626	-2.20778	0.0272593	0.69639
CCDC153	13.5385	0.791736	0.358479	2.2086	0.0272025	0.69639
GIMAP8	284.021	0.235265	0.106629	2.20639	0.0273564	0.697314
SLC38A2	1524.07	-0.16266	0.0737591	-2.20529	0.0274337	0.697729
MGAT4B	641.466	-0.190977	0.0866518	-2.20396	0.0275274	0.698562
UBE2M	715.684	0.196159	0.0891376	2.20063	0.0277624	0.700512
GINS2	249.109	0.301791	0.137161	2.20027	0.0277879	0.700512
LRRC59	373.416	0.260514	0.118326	2.20166	0.027689	0.700512
SPIN2A	10.8021	0.910742	0.41433	2.19811	0.0279414	0.701292
NPAS2	37.327	-0.50401	0.229209	-2.19891	0.0278846	0.701292
PCYT2	96.3224	0.407563	0.185535	2.19668	0.0280431	0.702305
C15orf41	41.6954	0.498057	0.226939	2.19467	0.0281873	0.704374
LYAR	161.578	0.263568	0.121445	2.17026	0.0299874	0.709955
EIF4A2	1015.53	-0.205442	0.0946831	-2.16978	0.0300234	0.709955
BNC2	18.7315	-0.683688	0.314321	-2.17513	0.0296205	0.709955
NUDC	955.972	0.21506	0.0989447	2.17354	0.0297396	0.709955
ERRFI1	104.236	-0.313158	0.143294	-2.18543	0.0288576	0.709955
ADK	143.68	0.298471	0.137548	2.16994	0.0300118	0.709955
PSMC3	1420.77	0.203463	0.0932584	2.18171	0.0291306	0.709955
KDELR1	2298.03	-0.180327	0.0826861	-2.18087	0.0291933	0.709955
KIF23	149.229	0.305392	0.140591	2.17221	0.0298399	0.709955
BLM	87.3254	0.389443	0.178039	2.18741	0.028713	0.709955
NEK11	14.3303	-0.778699	0.355639	-2.18958	0.0285548	0.709955
MEF2C	805.159	0.181878	0.0837243	2.17235	0.0298293	0.709955
PSMD2	1254.47	0.212782	0.097496	2.18247	0.029075	0.709955
TMEM159	131.854	-0.302666	0.138293	-2.18858	0.0286271	0.709955
FGF9	185.048	-0.546232	0.251488	-2.172	0.0298558	0.709955
MET	109.205	-0.610947	0.281548	-2.16996	0.03001	0.709955
CCDC18	54.9223	0.439598	0.202047	2.17572	0.0295762	0.709955
ZWINT	154.369	0.311198	0.14262	2.18201	0.0291086	0.709955
HAUS8	57.4091	0.422473	0.193083	2.18804	0.0286665	0.709955
MKI67	890.988	0.221785	0.102169	2.17077	0.0299485	0.709955
FCER1G	16.9831	0.745085	0.341787	2.17997	0.0292598	0.709955
IFNAR2	223.935	-0.24406	0.112022	-2.17867	0.0293563	0.709955
CSRP2	1564.28	-0.203664	0.0937776	-2.17178	0.0298722	0.709955
SRA1	310.802	0.229095	0.105465	2.17224	0.0298375	0.709955
TRPC4	39.8419	-0.580478	0.265765	-2.18418	0.028949	0.709955
CST1	15.8506	0.734506	0.336125	2.18522	0.0288727	0.709955
DISC1	71.4498	0.360201	0.166177	2.16758	0.0301907	0.712439
RUNX1	74.9365	0.364041	0.168099	2.16563	0.0303393	0.714272
DIO3	601.303	-0.602062	0.278098	-2.16493	0.0303932	0.714272
ATP5MC1	929.201	0.25773	0.119118	2.16366	0.0304906	0.715091
LIPG	451.833	-0.194919	0.0901884	-2.16124	0.0306766	0.715159
TBCE	57.7798	0.415922	0.192451	2.16119	0.0306809	0.715159
TBCE.1	57.7798	0.415922	0.192451	2.16119	0.0306809	0.715159
LSM3	1017.7	0.200928	0.0930097	2.16029	0.03075	0.715313
EMP1	329.467	0.26509	0.122791	2.15886	0.0308609	0.716436
GMPPB	69.6446	0.366921	0.170047	2.15776	0.0309466	0.716972
TRPV2	24.5814	0.578496	0.268275	2.15635	0.0310561	0.717405
KALRN	62.3103	0.409592	0.189986	2.15591	0.0310907	0.717405
HMCN2	107.747	-0.382152	0.177435	-2.15376	0.0312587	0.719832
PSMD1	826.603	0.24622	0.114494	2.1505	0.0315157	0.724292
CTHRC1	88.544	0.390883	0.181835	2.14966	0.0315821	0.724364
FRMD4A	478.423	0.186171	0.0866388	2.14882	0.0316488	0.724442
PTTG1	1226.49	0.189241	0.0884604	2.13927	0.0324134	0.725972
NCSTN	185.293	-0.245386	0.114697	-2.13942	0.0324017	0.725972
HOXB3	236.815	0.218214	0.101734	2.14495	0.0319572	0.725972
PRR11	309.605	0.229596	0.107185	2.14205	0.0321894	0.725972
RAD18	52.2355	0.412751	0.192288	2.14652	0.0318312	0.725972
RAMP2	2169.64	-0.209398	0.0976726	-2.14387	0.0320429	0.725972
IL33	9.77928	-1.0932	0.510213	-2.14263	0.0321427	0.725972
MRPS28	173.911	0.266063	0.124272	2.14097	0.0322767	0.725972
CCDC58	91.9018	0.347299	0.162253	2.14048	0.0323162	0.725972
DAB1	12.9811	-0.898362	0.418663	-2.14579	0.0318899	0.725972
SIRPA	25.5112	0.558748	0.260707	2.1432	0.0320968	0.725972
ATF5	135.534	0.294036	0.137507	2.13833	0.0324898	0.726262
ACTG1	17930.8	-0.166759	0.078119	-2.13468	0.032787	0.731475
HOXA6	10.1688	-0.904293	0.423853	-2.1335	0.0328833	0.731853
DUSP5	43.1037	0.458841	0.215124	2.13291	0.0329318	0.731853
SEZ6L2	306.445	-0.26682	0.12517	-2.13167	0.0330343	0.73271
H2AFZ	4923.37	0.2364	0.111032	2.12911	0.0332451	0.732808
SSBP1	1211.45	0.188476	0.0885488	2.1285	0.0332957	0.732808
NDUFS6	1940.69	0.230353	0.108248	2.12801	0.0333366	0.732808
SYTL4	220.736	-0.242348	0.1139	-2.12774	0.0333589	0.732808
OTUD1	80.0683	-0.374738	0.176006	-2.12912	0.0332443	0.732808
VEPH1	118.821	0.318601	0.150203	2.12114	0.0339101	0.734067
CTNNBL1	354.992	0.193953	0.0915248	2.11913	0.0340794	0.734067
PCDHB3	14.5292	0.758738	0.357767	2.12076	0.0339417	0.734067
OIP5	45.9624	0.436181	0.205938	2.11802	0.0341732	0.734067
CKS1B	728.956	0.210343	0.0992693	2.11891	0.0340979	0.734067
FAR2	103.422	0.31411	0.147899	2.12381	0.0336862	0.734067
LNX1	10.1849	-0.951938	0.449338	-2.11854	0.0341297	0.734067
NDFIP2	71.6605	-0.355913	0.168052	-2.11787	0.0341859	0.734067
RBP1	483.915	0.220422	0.103855	2.12241	0.0338037	0.734067
RHOBTB3	1090.35	0.148045	0.0698696	2.11888	0.0341007	0.734067
SCN3B	47.1358	0.450432	0.212013	2.12455	0.0336244	0.734067
SNRPE	1675.07	0.187492	0.0882636	2.12422	0.0336515	0.734067
CD59	935.204	0.216403	0.102245	2.11652	0.0343005	0.735149
POGZ	336.787	-0.200808	0.0949114	-2.11575	0.0343664	0.735184
TMEM121	66.8719	-0.451669	0.213556	-2.11499	0.0344311	0.735194
VAPA	992.732	-0.165708	0.0785612	-2.10929	0.0349196	0.74023
CBR1	28.9669	0.521386	0.247149	2.1096	0.0348925	0.74023
USP1	222.903	0.25904	0.122698	2.1112	0.0347553	0.74023
TDGF1	12.3403	-0.804637	0.381486	-2.10922	0.0349257	0.74023
WSB2	192.874	-0.265163	0.125855	-2.1069	0.0351263	0.743106
CCND3	94.0644	0.3322	0.157882	2.1041	0.03537	0.744135
NUSAP1	481.963	0.224614	0.106744	2.10422	0.035359	0.744135
ANP32E	639.98	0.209031	0.0993044	2.10495	0.0352957	0.744135
MRPL20	1025.77	0.179276	0.0854148	2.09889	0.0358267	0.744995
CMSS1	277.868	0.241495	0.114882	2.10212	0.035543	0.744995
TMCC3	229.896	-0.249758	0.11901	-2.09863	0.0358491	0.744995
DCBLD1	275.902	0.221911	0.10566	2.10023	0.0357087	0.744995
SOX17	1256.96	-0.164959	0.078526	-2.10069	0.0356684	0.744995
NDUFB8	1704.69	0.167748	0.0797887	2.10241	0.0355178	0.744995
TMEM220	13.1627	0.783767	0.3735	2.09844	0.0358665	0.744995
INTU	56.6888	-0.38062	0.181481	-2.0973	0.0359667	0.745722
RPS25	11026.6	-0.137491	0.0656479	-2.09438	0.0362266	0.748399
INHBA	73.222	-0.446689	0.213254	-2.09464	0.0362034	0.748399
AURKAIP1	1698.58	0.1684	0.0805359	2.091	0.0365283	0.751918
EXOSC8	307.495	0.221174	0.105742	2.09163	0.0364713	0.751918
EMD	247.599	0.237217	0.113649	2.08727	0.0368634	0.752515
EIF2A	268.911	-0.21965	0.105232	-2.0873	0.0368612	0.752515
SLC16A1	954.094	-0.209098	0.100071	-2.0895	0.0366629	0.752515
ANTXR2	472.275	-0.188615	0.0903751	-2.08702	0.0368861	0.752515
WDHD1	65.3233	0.406355	0.194592	2.08824	0.0367762	0.752515
F2RL1	29.7265	0.559928	0.268418	2.08603	0.0369755	0.752997
MBD2	175.635	0.305354	0.147684	2.06762	0.0386755	0.755777
RALA	1671.25	0.180144	0.087049	2.06945	0.0385038	0.755777
PAICS	542.763	0.199559	0.0967499	2.06262	0.0391486	0.755777
PPA1	460.321	-0.18613	0.0902621	-2.0621	0.0391979	0.755777
DHCR24	218.606	0.576273	0.27682	2.08176	0.0373645	0.755777
DPCD	330.351	0.200621	0.0969544	2.06923	0.0385246	0.755777
TMCC1	120.365	-0.270769	0.130372	-2.07689	0.037812	0.755777
NOVA1	247.744	-0.296982	0.144053	-2.06162	0.0392441	0.755777
REXO2	560.218	0.200606	0.0968444	2.07143	0.038319	0.755777
AP1B1	351.698	0.201553	0.0967545	2.08314	0.0372388	0.755777
SEC23B	60.8078	-0.376895	0.181444	-2.0772	0.0377831	0.755777
STMN1	6203.67	0.155837	0.0752418	2.07114	0.0383453	0.755777
CCND2	549.921	0.170104	0.0819968	2.07452	0.0380306	0.755777
EPC1	313.717	-0.202081	0.0971948	-2.07913	0.0376052	0.755777
ATP8A1	129.577	-0.338308	0.163738	-2.06615	0.0388139	0.755777
CFP	18.1525	0.647547	0.31297	2.06904	0.0385424	0.755777
ECSIT	103.263	-0.318277	0.153254	-2.07679	0.037821	0.755777
CABLES1	64.1533	-0.381966	0.18513	-2.06323	0.0390905	0.755777
PCNX2	90.0022	-0.377253	0.182678	-2.06513	0.0389109	0.755777
SCRN1	354.511	0.196471	0.0950107	2.06789	0.0386508	0.755777
PPM1J	18.3907	0.674645	0.324035	2.08201	0.0373414	0.755777
JAK1	1782.62	0.185747	0.0896534	2.07184	0.0382803	0.755777
LTBP3	51.7896	-0.426093	0.20557	-2.07274	0.0381969	0.755777
MLLT3	154.882	-0.276197	0.133145	-2.07441	0.0380416	0.755777
PNMA8A	22.1627	-0.612078	0.296959	-2.06115	0.0392888	0.755777
ARMCX2	561.934	-0.188611	0.0911635	-2.06893	0.0385531	0.755777
AHNAK2	24.771	0.583176	0.282941	2.06112	0.0392912	0.755777
B3GLCT	71.5489	-0.35797	0.172936	-2.06996	0.0384564	0.755777
ZNF383	32.199	-0.514279	0.247408	-2.07867	0.0376476	0.755777
DDRGK1	296.528	-0.219118	0.10596	-2.06794	0.0386461	0.755777
HELZ	224.135	-0.228966	0.111076	-2.06135	0.0392699	0.755777
CCDC167	806.095	0.196561	0.0952401	2.06385	0.0390324	0.755777
MMP24	18.4412	-0.705561	0.34198	-2.06317	0.0390968	0.755777
ORC6	227.256	0.275982	0.134143	2.05737	0.0396507	0.757587
CYP1B1	26.3923	0.569396	0.277067	2.05509	0.0398705	0.757587
CETN3	138.309	0.322098	0.156731	2.0551	0.0398695	0.757587
MRC2	755.701	-0.250564	0.1219	-2.05549	0.0398313	0.757587
ZDHHC2	128.008	-0.270567	0.131488	-2.05773	0.0396156	0.757587
SARAF	504.656	-0.180334	0.0876167	-2.05821	0.0395698	0.757587
DRAXIN	9.30665	0.932732	0.453113	2.0585	0.0395423	0.757587
CAPZA2	485.779	-0.209911	0.102165	-2.05463	0.0399148	0.757587
MIS18A	103.146	0.295019	0.143743	2.0524	0.0401307	0.760424
VRK2	65.6006	0.368199	0.179529	2.05092	0.0402749	0.761436
PNPLA3	23.6934	0.595051	0.2902	2.05048	0.0403172	0.761436
PITX2	111.138	-0.280634	0.137081	-2.04721	0.0406375	0.763736
MRI1	240.004	-0.213971	0.104474	-2.04807	0.0405527	0.763736
TLE4	550.903	-0.208437	0.101816	-2.04719	0.0406392	0.763736
MGAT5	205.583	-0.253846	0.124083	-2.04578	0.0407775	0.76508
CREG2	61.0178	0.414435	0.202691	2.04467	0.0408878	0.765892
NUDT1	488.095	0.195186	0.0955233	2.04334	0.041019	0.767095
FARP1	447.361	-0.198377	0.0972092	-2.04072	0.0412782	0.769429
PPME1	195.73	0.235791	0.115538	2.04081	0.0412698	0.769429
VSTM1	25.4904	0.583188	0.286203	2.03767	0.0415826	0.773841
PPM1F	274.719	0.240396	0.118082	2.03584	0.0417666	0.776005
TNFSF12	85.0011	-0.322064	0.158296	-2.03456	0.0418947	0.777123
PRELID1	2168.86	0.182499	0.089856	2.03101	0.0422535	0.777638
DDX41	276.96	0.211686	0.1043	2.02959	0.0423981	0.777638
FCGRT	1080.46	-0.163603	0.0804912	-2.03256	0.0420967	0.777638
MEF2D	82.6586	-0.320281	0.157594	-2.03232	0.0421214	0.777638
SMAD9	330.356	-0.281349	0.138616	-2.0297	0.0423874	0.777638
NUDT22	187.263	0.237179	0.116851	2.02976	0.042381	0.777638
PFKM	116.951	-0.279433	0.137518	-2.03198	0.042156	0.777638
PRICKLE3	42.2354	0.433036	0.21346	2.02864	0.0424945	0.778159
CDIPT	221.809	-0.220783	0.108944	-2.02658	0.042705	0.780765
TOP2A	853.751	0.184331	0.0909976	2.02567	0.0427984	0.781225
RFC2	176.598	0.246725	0.121881	2.02432	0.0429373	0.781269
TSR1	144.118	0.260391	0.128631	2.02432	0.0429368	0.781269
FAM234B	29.4799	-0.529436	0.261749	-2.02268	0.0431058	0.783088
EHD4	342.32	0.236919	0.117262	2.02042	0.0433402	0.7861
TXNDC17	1596.74	0.213463	0.105958	2.0146	0.0439462	0.787285
ASTE1	16.1293	-0.696133	0.347364	-2.00405	0.045065	0.787285
CBX3	1264.7	0.164882	0.082291	2.00364	0.0451084	0.787285
CLDN7	345.847	0.193366	0.0961973	2.0101	0.0444203	0.787285
ANKRD13A	127.32	-0.268248	0.133569	-2.00831	0.0446106	0.787285
CDC6	70.3261	0.408741	0.203193	2.01159	0.0442629	0.787285
DLC1	628.689	-0.170376	0.0851127	-2.00177	0.0453098	0.787285
S100A3	29.4533	0.524906	0.262084	2.00282	0.0451967	0.787285
EHD2	316.579	0.188774	0.093944	2.00943	0.0444918	0.787285
MSMO1	295.963	0.239059	0.11909	2.00737	0.04471	0.787285
POLR1A	40.9586	0.415777	0.207496	2.00378	0.0450936	0.787285
PABPC1	3076.55	-0.15261	0.075977	-2.00863	0.044576	0.787285
TFPT	282.167	0.196102	0.0972671	2.01611	0.0437881	0.787285
SH2B3	112.431	0.280344	0.139753	2.006	0.0448565	0.787285
SPRY2	24.9698	0.548994	0.27293	2.01148	0.0442743	0.787285
COP1	104.045	-0.275675	0.13773	-2.00156	0.0453317	0.787285
FAM171A1	401.637	-0.192746	0.0958406	-2.01111	0.0443138	0.787285
CENPH	231.574	0.217387	0.10809	2.01117	0.0443079	0.787285
CDCA7L	207.935	-0.227441	0.113327	-2.00694	0.044756	0.787285
EEF2	6295.47	-0.129146	0.0640825	-2.01531	0.043872	0.787285
ISG20	13.5146	0.748912	0.371104	2.01806	0.0435848	0.787285
CAVIN1	1643.17	0.198391	0.0989373	2.00522	0.0449396	0.787285
LCN15	11.8041	-0.983715	0.490699	-2.00472	0.0449929	0.787285
TTC32	21.2015	0.5864	0.292171	2.00704	0.0447452	0.787285
NDUFA6	929.922	0.187257	0.0933071	2.00689	0.0447619	0.787285
LDLRAD2	29.8335	-0.503969	0.251567	-2.00332	0.0451431	0.787285
EVL	634.68	-0.228728	0.114154	-2.00368	0.0451039	0.787285
ZNF248	35.7404	-0.475186	0.23708	-2.00433	0.0450349	0.787285
THY1	317.963	0.247958	0.123929	2.00081	0.0454131	0.787505
SNRNP25	466.109	0.248312	0.12429	1.99784	0.0457336	0.791081
CDCA5	90.948	0.30567	0.153017	1.99762	0.0457576	0.791081
CDKN1A	141.932	0.293821	0.147143	1.99684	0.0458421	0.791347
ZKSCAN4	33.6223	-0.453647	0.227422	-1.99474	0.0460712	0.794104
SALL2	49.3441	-0.403177	0.202222	-1.99374	0.046181	0.794799
GIPC3	70.385	-0.361696	0.181602	-1.99169	0.0464047	0.79745
POLD2	428.434	0.228587	0.114922	1.98907	0.046694	0.797659
MYCBP2	623.239	-0.180608	0.0907793	-1.98953	0.0466427	0.797659
LOXL3	15.1588	-0.722792	0.363385	-1.98905	0.0466957	0.797659
ZNF33B	145.179	-0.255466	0.128429	-1.98917	0.0466829	0.797659
EMC8	184.823	0.244476	0.123241	1.98372	0.0472867	0.79824
KLHL28	57.7326	-0.352897	0.177539	-1.98772	0.0468428	0.79824
RDX	3348.93	0.129129	0.0651703	1.98141	0.0475454	0.79824
COL18A1	797.726	-0.164221	0.0828616	-1.98188	0.047493	0.79824
SUPT16H	810.153	0.16981	0.0856904	1.98167	0.0475162	0.79824
DIAPH3	163.819	0.301443	0.151724	1.98679	0.0469459	0.79824
TNFRSF1A	310.127	-0.204267	0.102929	-1.98454	0.0471956	0.79824
ORC1	25.6808	0.512364	0.258524	1.98188	0.0474923	0.79824
BVES	21.9698	-0.583186	0.29411	-1.98289	0.0473799	0.79824
B3GNT2	102.802	-0.319309	0.161168	-1.98122	0.0475666	0.79824
DPY19L2	30.2744	-0.495797	0.249881	-1.98413	0.047241	0.79824
ARHGEF15	101.282	0.28196	0.14199	1.98577	0.0470585	0.79824
IDH1	322.947	0.215761	0.108955	1.98029	0.0476714	0.798827
PPP2CB	309.784	0.209512	0.105899	1.97841	0.0478828	0.798921
PLEKHJ1	463.439	0.200651	0.101482	1.97722	0.048017	0.798921
NUDT10	10.8826	0.83037	0.419756	1.97822	0.0479041	0.798921
TPM1	4214.42	0.364467	0.184341	1.97714	0.048026	0.798921
ACRBP	40.6966	0.459366	0.232276	1.97767	0.0479657	0.798921
LIPA	171.494	-0.244131	0.123652	-1.97434	0.0483428	0.802913
LLPH	298.251	0.191519	0.0970315	1.97378	0.0484063	0.802913
CYYR1	290.288	-0.217768	0.110446	-1.97171	0.0486427	0.805667
RCAN3	59.5448	0.365604	0.185549	1.97039	0.0487935	0.806997
MNS1	49.1632	0.39635	0.201978	1.96234	0.0497225	0.810114
RAN	3394.02	0.177863	0.0905631	1.96397	0.0495332	0.810114
DTL	51.2587	0.416204	0.211662	1.96636	0.0492569	0.810114
FUZ	60.4483	-0.371099	0.189029	-1.96318	0.0496248	0.810114
SMAP2	123.041	0.285909	0.145644	1.96306	0.0496388	0.810114
LPCAT2	133.418	-0.258068	0.131415	-1.96377	0.0495572	0.810114
EDEM2	150.946	-0.247338	0.125808	-1.966	0.0492991	0.810114
GRAMD1A	382.662	-0.219151	0.111556	-1.96449	0.0494738	0.810114
WRNIP1	81.8442	0.311424	0.158678	1.96262	0.04969	0.810114
ZCCHC24	165.114	-0.248976	0.126898	-1.96202	0.0497606	0.810114
SVIL	190.329	0.245631	0.124904	1.96656	0.0492339	0.810114
ACVR2A	50.8821	-0.37355	0.190582	-1.96004	0.0499906	0.812295
CACHD1	309.366	-0.244501	0.124768	-1.95965	0.0500365	0.812295
RFK	329.838	-0.197333	0.100781	-1.95804	0.0502252	0.814203
HSPE1	1329.18	0.223648	0.114262	1.95732	0.0503102	0.814268
TTR	30.0741	0.611472	0.312487	1.9568	0.0503715	0.814268
PLPPR3	118.887	-0.314596	0.160972	-1.95435	0.05066	0.815631
ELK4	160.594	-0.2341	0.119746	-1.95497	0.0505869	0.815631
CDC25A	29.8881	0.516458	0.264272	1.95427	0.0506696	0.815631
ARL6IP4	3298.27	0.144348	0.0739111	1.953	0.05082	0.816436
ZBTB22	41.1179	-0.416941	0.213527	-1.95264	0.0508623	0.816436
TM2D1	168.372	-0.226054	0.11588	-1.95075	0.0510863	0.817815
GNGT2	14.1716	0.7139	0.365968	1.95071	0.0510911	0.817815
DUSP4	31.2727	0.564846	0.289839	1.94883	0.0513157	0.820263
RPA3	439.584	0.200148	0.102787	1.9472	0.0515105	0.821435
NME3	261.162	-0.24479	0.125785	-1.9461	0.0516425	0.821435
RAB8A	283.676	0.21149	0.108629	1.9469	0.0515469	0.821435
NYNRIN	121.749	-0.28451	0.146216	-1.94582	0.0516762	0.821435
GABRE	68.2499	-0.338334	0.17402	-1.94422	0.0518686	0.82221
CAV2	298.18	-0.208907	0.107418	-1.9448	0.051799	0.82221
FSBP	188.986	-0.244339	0.12583	-1.94183	0.0521582	0.825658
NASP	1668.17	0.178762	0.0921182	1.94057	0.0523106	0.825785
DYNC1LI1	474.493	0.163529	0.0842457	1.9411	0.0522464	0.825785
LRR1	85.8195	0.337004	0.173946	1.93741	0.0526952	0.82616
MYLK	130.504	0.275288	0.142002	1.93862	0.0525475	0.82616
FOSL2	54.6313	-0.359963	0.185578	-1.93968	0.052418	0.82616
GATA6	176.333	-0.249289	0.128664	-1.93752	0.0526822	0.82616
GINS3	25.6821	0.529669	0.273372	1.93754	0.0526799	0.82616
CACYBP	614.418	0.177408	0.0921225	1.92578	0.0541318	0.826284
MAGED2	3368.15	-0.13542	0.0702457	-1.9278	0.0538797	0.826284
LTA4H	228.419	-0.250585	0.130209	-1.92449	0.0542933	0.826284
UQCC3	422.207	0.180492	0.0935582	1.9292	0.0537063	0.826284
SOX12	221.625	-0.20235	0.105238	-1.92278	0.054508	0.826284
SCX	9.79375	-0.84691	0.439666	-1.92626	0.0540723	0.826284
DKK1	327.953	-0.202486	0.105295	-1.92304	0.0544752	0.826284
BMPER	19.0577	0.59148	0.307589	1.92295	0.0544859	0.826284
XAB2	175.215	-0.226604	0.117115	-1.93489	0.0530038	0.826284
KIF22	330.342	0.203875	0.105573	1.93113	0.0534671	0.826284
HNRNPH3	748.095	0.166183	0.0858346	1.93609	0.0528571	0.826284
TUSC3	493.372	-0.190149	0.098553	-1.9294	0.0536807	0.826284
UAP1	53.6188	0.352821	0.183405	1.92372	0.0543892	0.826284
DNAH8	18.2859	-0.614832	0.318881	-1.92809	0.0538438	0.826284
DTD1	254.281	0.21414	0.110933	1.93035	0.0535637	0.826284
TMEM106C	151.689	-0.234329	0.121755	-1.9246	0.0542797	0.826284
EBP	382.216	0.18099	0.093702	1.93155	0.0534146	0.826284
ATXN7	73.0662	-0.328726	0.170309	-1.93017	0.0535859	0.826284
CARTPT	78.7295	-0.794069	0.412698	-1.92409	0.0543432	0.826284
TADA2B	30.6243	0.479184	0.248523	1.92813	0.0538391	0.826284
HIST2H2AC	121.795	0.254166	0.131254	1.93644	0.0528139	0.826284
ERI2	18.6337	0.614921	0.319167	1.92664	0.0540241	0.826284
ZNF431	239.49	-0.215215	0.111642	-1.92773	0.053889	0.826284
ATXN7.1	73.0662	-0.328726	0.170309	-1.93017	0.0535859	0.826284
MS4A2	20.0678	-0.654164	0.338039	-1.93517	0.0529692	0.826284
SLC22A18	19.5728	-0.625454	0.325786	-1.91983	0.0548795	0.828623
HMGN2	1986.98	0.174544	0.0908964	1.92025	0.0548266	0.828623
VARS	165.03	0.259901	0.135301	1.92091	0.0547428	0.828623
PSMA7	4592.09	0.161888	0.0844391	1.91722	0.0552105	0.830334
PSMD10	216.077	0.223981	0.116811	1.91747	0.0551786	0.830334
NFAT5	236.631	-0.217766	0.113533	-1.91809	0.0550997	0.830334
TXNL4B	42.7582	-0.409685	0.214002	-1.9144	0.0555691	0.83463
WDR74	115.82	0.257048	0.134392	1.91268	0.0557888	0.835498
OSBPL10	177.219	-0.225917	0.118107	-1.91282	0.0557707	0.835498
TTC26	24.8742	0.539915	0.282536	1.91096	0.0560097	0.835498
LGALS8	255.977	0.209794	0.109793	1.91081	0.0560289	0.835498
ATXN1	158.516	-0.241446	0.126376	-1.91053	0.0560649	0.835498
ARMCX6	850.529	-0.177707	0.0929552	-1.91175	0.0559084	0.835498
SAR1A	379.667	0.202543	0.10605	1.90988	0.0561488	0.835661
SAT2	507.967	-0.190308	0.0996791	-1.90921	0.0562353	0.835861
MMP9	12.6958	0.831986	0.435993	1.90826	0.0563582	0.836601
MAGOH	426.19	0.196323	0.103039	1.90533	0.0567377	0.836808
FLNC	117.85	0.262975	0.138011	1.90546	0.05672	0.836808
USP25	116.976	-0.254445	0.133458	-1.90655	0.0565786	0.836808
FAM192A	261.391	0.189814	0.0995649	1.90644	0.0565934	0.836808
TNFRSF10C	30.7927	0.469071	0.245963	1.90708	0.0565105	0.836808
PCDHB9	18.3127	-0.615483	0.323306	-1.90372	0.056947	0.838815
HES1	196.085	-0.253605	0.133342	-1.90191	0.0571823	0.840117
RPL39	16989.9	-0.168812	0.0887451	-1.90221	0.0571434	0.840117
CCDC93	127.536	-0.239899	0.126223	-1.9006	0.0573551	0.840498
DENND4B	47.971	0.387229	0.203694	1.90103	0.0572983	0.840498
PDXP	80.9258	0.296062	0.156541	1.89127	0.0585884	0.844668
BID	138.457	0.247455	0.13055	1.89548	0.0580282	0.844668
SMOX	53.9654	0.385384	0.203502	1.89376	0.0582566	0.844668
NUCB1	764.581	-0.165702	0.0873298	-1.89743	0.0577707	0.844668
ELP2	225.155	-0.206495	0.109123	-1.89231	0.0584498	0.844668
GINS4	75.2416	0.367428	0.19394	1.89454	0.0581528	0.844668
ANKRD33B	25.9466	0.498675	0.263629	1.89158	0.0585475	0.844668
CYB5D2	125.111	-0.248563	0.131288	-1.89327	0.0583225	0.844668
ESCO2	50.634	0.389822	0.20549	1.89704	0.0578229	0.844668
MOB1B	125.783	-0.274199	0.144755	-1.89423	0.0581944	0.844668
PHC3	78.0092	-0.307765	0.16232	-1.89604	0.057955	0.844668
MYCBP	208.816	0.217265	0.114883	1.89119	0.0585991	0.844668
NFIX	30.8138	-0.498843	0.263157	-1.89561	0.0580113	0.844668
FUT8	114.975	0.263554	0.139411	1.89049	0.058693	0.844958
GNPTG	117.656	-0.256645	0.135837	-1.88936	0.0588442	0.84607
POLA2	60.7421	0.408154	0.216438	1.88577	0.0593254	0.848497
SNCAIP	232.506	-0.197611	0.104765	-1.88623	0.0592641	0.848497
VPS37A	113.438	-0.265322	0.140576	-1.88739	0.0591073	0.848497
CDH5	1758.22	-0.151365	0.080285	-1.88534	0.0593837	0.848497
TMEM265	23.5469	0.551926	0.292721	1.8855	0.0593627	0.848497
MYO5A	80.7671	-0.330736	0.175845	-1.88084	0.0599932	0.84873
RTL6	48.1	0.368571	0.195915	1.88128	0.0599341	0.84873
CHMP5	487.654	-0.164491	0.0874356	-1.88128	0.0599339	0.84873
TARS	392.849	0.195304	0.103831	1.88098	0.0599741	0.84873
RTKN	90.5329	-0.280723	0.149148	-1.88218	0.0598114	0.84873
COX7C	4621.26	-0.14263	0.0757359	-1.88325	0.0596663	0.84873
TLL1	48.3814	-0.415864	0.220849	-1.88302	0.0596976	0.84873
C2CD4B	46.3046	-0.412883	0.219187	-1.8837	0.059605	0.84873
CYB5B	382.084	0.21256	0.113105	1.87933	0.0601998	0.850601
PMP22	608.553	0.174687	0.0929958	1.87844	0.0603216	0.85127
VMP1	348.62	-0.188086	0.100189	-1.87731	0.060475	0.852385
FASN	552.578	0.348439	0.186172	1.8716	0.0612623	0.855344
RPL37A	23131.9	-0.152928	0.0816056	-1.87398	0.0609325	0.855344
LRRC1	10.0291	-0.823625	0.439686	-1.87321	0.0610391	0.855344
TPX2	753.463	0.189816	0.101504	1.87005	0.0614774	0.855344
TRIO	196.116	-0.208576	0.11158	-1.86929	0.0615818	0.855344
TRO	127.558	-0.26055	0.13915	-1.87244	0.061146	0.855344
ZNF671	17.2369	-0.607928	0.324883	-1.87122	0.0613146	0.855344
SQLE	553.941	0.350185	0.18724	1.87025	0.0614496	0.855344
SIPA1L2	471.378	-0.180205	0.0963665	-1.87	0.0614842	0.855344
ETV6	111.153	0.258702	0.138383	1.86946	0.0615595	0.855344
DPH3	293.545	0.210313	0.112306	1.87269	0.0611118	0.855344
EPS8L2	9.29046	0.903633	0.482022	1.87467	0.0608383	0.855344
RFTN1	84.0937	0.295136	0.158022	1.8677	0.0618044	0.856358
AFAP1L1	377.87	0.187872	0.100565	1.86816	0.0617392	0.856358
DDX17	1736.09	-0.136637	0.0732008	-1.8666	0.0619576	0.85657
TNFSF10	85.1416	-0.337715	0.180934	-1.86651	0.0619694	0.85657
MRM3	77.3925	-0.301201	0.16148	-1.86525	0.0621461	0.856943
GPR19	12.7779	0.710109	0.380622	1.86565	0.0620901	0.856943
KHDRBS3	509.031	-0.211838	0.113794	-1.86159	0.0626613	0.857468
PSMB1	2400.04	0.143764	0.07711	1.8644	0.0622658	0.857468
MKNK2	235.9	-0.202757	0.108893	-1.86199	0.0626039	0.857468
GGCX	167.039	0.215418	0.115726	1.86144	0.0626821	0.857468
STAT5A	58.2486	-0.341722	0.18349	-1.86234	0.0625551	0.857468
RFNG	112.056	-0.294608	0.158128	-1.8631	0.062448	0.857468
TMEM184B	80.4844	-0.293858	0.157882	-1.86125	0.0627086	0.857468
PNP	479.932	0.187341	0.100926	1.85622	0.0634229	0.857705
LAS1L	171.183	0.242189	0.1305	1.85585	0.0634754	0.857705
SLC25A23	130.934	-0.263277	0.141631	-1.85889	0.0630427	0.857705
SMC1A	462.828	0.17754	0.0956123	1.85687	0.0633295	0.857705
DLD	197.117	-0.200687	0.108135	-1.8559	0.0634685	0.857705
NOP53	1165.51	-0.143804	0.0774852	-1.85588	0.06347	0.857705
EIF4G1	508.775	0.220958	0.118807	1.8598	0.0629132	0.857705
THOC2	523.152	-0.15534	0.08361	-1.85791	0.0631812	0.857705
CDK19	287.748	-0.242221	0.130232	-1.85992	0.0628968	0.857705
FAM104B	126.934	-0.243512	0.130973	-1.85925	0.0629913	0.857705
CENPA	102.512	0.276711	0.149199	1.85464	0.0636474	0.857995
LRRCC1	32.1566	0.508473	0.274171	1.85458	0.063656	0.857995
EXO1	21.9709	0.544119	0.293465	1.85412	0.0637218	0.857995
DNAJA3	56.8366	0.349549	0.18858	1.85359	0.0637981	0.858013
NDUFB9	792.792	0.158595	0.0857845	1.84876	0.0644926	0.86179
UBE2T	196.915	0.235002	0.127236	1.84698	0.0647495	0.86179
MRPL22	690.914	0.181307	0.0980656	1.84883	0.0644818	0.86179
SKAP2	168.289	0.214284	0.116021	1.84693	0.0647566	0.86179
ITGA3	137.352	0.29574	0.15989	1.84964	0.0643649	0.86179
MRPL3	239.781	0.219506	0.118658	1.8499	0.0643274	0.86179
DEK	1081.54	0.170429	0.0921738	1.849	0.0644576	0.86179
GFOD1	132.811	-0.279446	0.151224	-1.8479	0.0646167	0.86179
B4GAT1	163.512	-0.2304	0.12467	-1.84808	0.0645913	0.86179
SMS	2204.04	-0.140862	0.0763035	-1.84607	0.0648817	0.862452
PARP11	41.1526	-0.407031	0.220681	-1.84443	0.0651199	0.864614
ZFPM2	117.356	-0.249179	0.135155	-1.84365	0.0652343	0.865129
BMP4	250.822	0.55714	0.302646	1.8409	0.0656368	0.86739
DCAF10	139.879	-0.234937	0.127884	-1.83711	0.0661929	0.86739
SMC2	325.398	0.211232	0.114885	1.83863	0.065969	0.86739
ARHGDIB	1455.77	0.191499	0.104135	1.83895	0.0659222	0.86739
OSGEP	138.228	0.236962	0.12877	1.84019	0.0657402	0.86739
COMMD6	1383.35	-0.162078	0.0882636	-1.83629	0.0663143	0.86739
GPC4	23.356	-0.528401	0.287016	-1.84102	0.0656188	0.86739
OTUB2	25.5273	-0.498894	0.271643	-1.83658	0.066272	0.86739
TICRR	21.6575	0.563368	0.306741	1.83662	0.0662653	0.86739
RALB	430.642	0.202737	0.110307	1.83793	0.0660722	0.86739
ZDHHC20	227.48	-0.197433	0.107489	-1.83678	0.0662431	0.86739
PCDHGB6	15.8206	-0.640198	0.348368	-1.83771	0.0661058	0.86739
ZNF761	87.126	-0.291306	0.158727	-1.83526	0.0664676	0.868403
PKMYT1	40.5225	0.405024	0.220978	1.83287	0.0668217	0.870002
MRPL47	360.478	0.185752	0.10134	1.83296	0.0668091	0.870002
RNF181	1707.73	0.152871	0.0834737	1.83137	0.067046	0.870002
APP	2361.24	-0.132076	0.0721145	-1.83147	0.06703	0.870002
CGNL1	394.134	-0.212151	0.115785	-1.83228	0.0669095	0.870002
MYC	59.2232	-0.334675	0.182577	-1.83306	0.0667938	0.870002
NHP2	1504.89	0.180633	0.0991199	1.82237	0.0683993	0.870859
HSP90AA1	4807.21	0.179667	0.0983069	1.82761	0.0676077	0.870859
BRD1	84.3223	0.285998	0.156997	1.82167	0.0685043	0.870859
TMEM160	1313.89	0.151425	0.0830151	1.82407	0.0681417	0.870859
TUBB2A	642.398	0.211742	0.116471	1.81797	0.0690683	0.870859
GBP2	125.648	-0.251385	0.138241	-1.81846	0.0689943	0.870859
MTX1	449.719	0.167919	0.0919163	1.82687	0.0677195	0.870859
ZNF704	82.8007	-0.288103	0.15742	-1.83016	0.0672266	0.870859
RNF19A	409.095	-0.182642	0.10054	-1.8166	0.0692778	0.870859
SPA17	72.2429	0.293599	0.160969	1.82395	0.0681595	0.870859
TIE1	1359.34	-0.155315	0.0851642	-1.82371	0.0681958	0.870859
HMMR	439.671	0.193725	0.106485	1.81926	0.0688714	0.870859
RBMS2	200.019	-0.210744	0.11571	-1.82132	0.0685583	0.870859
TRMT6	40.8364	0.385354	0.212091	1.81693	0.0692283	0.870859
UBE2R2	975.052	-0.126881	0.0697216	-1.81982	0.0687859	0.870859
ILF3	799.909	0.17227	0.0942478	1.82784	0.0675736	0.870859
EIF2S3	674.236	-0.14357	0.0785706	-1.82727	0.0676595	0.870859
STXBP1	81.8988	0.283351	0.155293	1.82462	0.0680579	0.870859
GLTP	312.53	-0.184105	0.101151	-1.8201	0.0687433	0.870859
PELI2	96.3116	-0.286244	0.156846	-1.825	0.0680017	0.870859
INCENP	105.492	0.285571	0.157027	1.81862	0.0689699	0.870859
MIPOL1	81.9368	-0.334613	0.182908	-1.82941	0.0673386	0.870859
PPP1CC	917.528	-0.143781	0.0789129	-1.82203	0.0684509	0.870859
FAT4	178.096	-0.244938	0.134525	-1.82077	0.0686426	0.870859
S100A2	11.3749	0.752576	0.412992	1.82225	0.0684168	0.870859
ZSCAN25	20.7813	-0.531508	0.292626	-1.81634	0.0693187	0.870859
TSPAN4	365.796	0.176585	0.097158	1.8175	0.0691402	0.870859
IFRD2	172.291	0.26674	0.146628	1.81916	0.0688869	0.870859
RPS28	20722.4	-0.173912	0.0950824	-1.82907	0.0673891	0.870859
IGFBP3	76.1575	-0.330165	0.181928	-1.81481	0.0695532	0.870937
EGLN1	242.932	0.181111	0.0997903	1.81492	0.069537	0.870937
CRIP1	76.8527	0.313319	0.172638	1.81489	0.0695408	0.870937
C17orf53	19.146	0.556933	0.307103	1.81351	0.0697538	0.871549
NOS1AP	69.1413	0.32903	0.181433	1.8135	0.0697544	0.871549
TNFRSF12A	182.173	0.290725	0.160408	1.81241	0.0699221	0.872692
NSDHL	161.53	0.279641	0.154354	1.81168	0.0700357	0.873158
CDC123	426.493	0.167625	0.0928272	1.80577	0.0709537	0.874128
H2AFY	749.693	0.152362	0.0842871	1.80766	0.0706594	0.874128
S100A10	6214.05	0.145807	0.0806258	1.80845	0.0705369	0.874128
PCBD1	405.775	-0.17364	0.0961305	-1.80629	0.070873	0.874128
CLEC16A	37.4407	-0.395356	0.21849	-1.80949	0.0703747	0.874128
TGFBR3	93.9244	0.275908	0.15238	1.81065	0.0701943	0.874128
RASL10A	71.0202	0.299842	0.165816	1.80828	0.0705634	0.874128
VWA5A	163.305	-0.252288	0.139678	-1.80621	0.0708854	0.874128
CTDSP1	324.231	-0.171808	0.0949135	-1.81016	0.0702713	0.874128
SSRP1	888.58	0.143338	0.0793411	1.80661	0.0708234	0.874128
DCUN1D3	47.7308	-0.357335	0.197862	-1.80598	0.0709213	0.874128
CDC45	56.8391	0.385706	0.214141	1.80118	0.0716748	0.875567
RTN4	1995.45	0.156851	0.087132	1.80016	0.0718355	0.875567
DNAJC9	250.337	0.231821	0.128716	1.80103	0.0716979	0.875567
ZWILCH	86.3735	0.311306	0.172881	1.8007	0.0717504	0.875567
LRP10	356.297	-0.163282	0.0907007	-1.80023	0.071824	0.875567
SORBS3	535.418	0.156299	0.0867411	1.80191	0.0715599	0.875567
PDLIM1	588.819	0.207091	0.115023	1.80043	0.0717935	0.875567
DPYSL4	60.9696	0.338205	0.187632	1.80249	0.0714685	0.875567
CMTM4	19.2112	0.546225	0.303214	1.80145	0.0716321	0.875567
CHAMP1	79.4509	0.29212	0.162163	1.80139	0.071641	0.875567
ALDH2	316.892	-0.180568	0.100422	-1.79809	0.0721628	0.878621
GATD3B	66.1837	-0.342323	0.19055	-1.7965	0.0724149	0.880752
VAMP8	609.688	0.156963	0.0875379	1.79309	0.0729587	0.881046
PPAN	98.9462	0.260234	0.14514	1.79298	0.0729753	0.881046
CENPF	1559.82	0.195204	0.108901	1.79249	0.0730549	0.881046
PMEPA1	324.077	-0.191281	0.106653	-1.79348	0.072896	0.881046
PHF21A	129.309	-0.262549	0.146324	-1.79429	0.0727662	0.881046
RGS16	170.617	-0.280461	0.156203	-1.79549	0.072575	0.881046
EPB41	340.106	-0.196261	0.10948	-1.79267	0.0730259	0.881046
STIP1	416.6	0.214657	0.119687	1.79348	0.0728958	0.881046
NTS	151.492	0.482455	0.269704	1.78883	0.0736422	0.881605
SNRPG	1462.37	0.199642	0.11177	1.78619	0.0740687	0.881605
NPTN	150.993	-0.222842	0.124439	-1.79078	0.0733289	0.881605
ZNF516	69.7139	-0.325355	0.182005	-1.78762	0.073838	0.881605
PYROXD1	30.7823	0.437373	0.244166	1.79129	0.0732462	0.881605
HEBP2	1272.63	0.146764	0.0820879	1.78788	0.0737949	0.881605
CAD	97.616	0.260485	0.145497	1.79031	0.0734039	0.881605
AHCY	766.796	-0.215568	0.120732	-1.7855	0.0741796	0.881605
CDK6	306.347	-0.172976	0.0968441	-1.78613	0.0740779	0.881605
GNL2	124.766	0.241129	0.134915	1.78727	0.0738946	0.881605
TMEM60	153.654	-0.219384	0.1227	-1.78798	0.0737798	0.881605
RPRD1A	194.416	-0.196849	0.11022	-1.78596	0.0741053	0.881605
TRH	13.3284	-0.661266	0.369784	-1.78825	0.0737355	0.881605
SPOUT1	62.5124	0.318026	0.177931	1.78736	0.0738799	0.881605
CA3	46.6357	-0.374219	0.21026	-1.77979	0.0751106	0.881621
MBD6	121.123	-0.233619	0.131329	-1.77888	0.0752594	0.881621
GAR1	200.304	0.205209	0.115148	1.78214	0.0747265	0.881621
NPC2	854.872	-0.169877	0.0953207	-1.78217	0.074722	0.881621
COTL1	1288.26	0.187402	0.105286	1.77993	0.0750871	0.881621
WDR34	222.539	0.203179	0.114006	1.78219	0.0747187	0.881621
TIMM17A	222.812	0.199094	0.111656	1.7831	0.0745703	0.881621
EIF2D	111.163	-0.276263	0.155125	-1.78091	0.0749271	0.881621
NFIB	436.024	-0.183297	0.103015	-1.77932	0.0751878	0.881621
ADM	293.898	-0.174984	0.0983243	-1.77966	0.0751316	0.881621
CAMK4	9.41008	-0.91591	0.514675	-1.77959	0.075143	0.881621
WDFY3	212.769	-0.200572	0.112452	-1.78362	0.0744847	0.881621
MAP2K1	111.823	0.274249	0.154016	1.78066	0.0749683	0.881621
SPATS2L	1166.21	-0.145642	0.0816167	-1.78447	0.0743473	0.881621
EBNA1BP2	271.924	0.408279	0.229829	1.77645	0.0756592	0.88355
MCFD2	748.746	0.154497	0.0870495	1.77481	0.0759289	0.88355
PGP	445.15	0.198471	0.111899	1.77366	0.0761188	0.88355
BCCIP	154.959	0.233392	0.131328	1.77716	0.0755411	0.88355
SNRPC	1063.62	0.149464	0.0842286	1.7745	0.0759801	0.88355
EEPD1	21.4033	-0.529149	0.29824	-1.77424	0.0760233	0.88355
HECTD2	40.2152	-0.394027	0.222033	-1.77463	0.0759585	0.88355
ZRSR2	63.6878	-0.310887	0.17509	-1.77559	0.0758009	0.88355
B4GALNT4	35.0701	-0.43705	0.246383	-1.77386	0.0760856	0.88355
ATRX	1143.11	-0.143414	0.0809619	-1.77138	0.0764983	0.885261
ZNF343	18.366	0.572495	0.323168	1.77151	0.0764762	0.885261
ITGA1	322.996	0.187826	0.10599	1.77212	0.0763743	0.885261
TPD52L1	133.096	-0.30976	0.174945	-1.77062	0.0766241	0.885821
TIMP2	407.526	-0.157356	0.0889434	-1.76916	0.0768665	0.887727
MYBL2	276.554	0.209876	0.119008	1.76354	0.0778089	0.890523
FDPS	2668.06	0.157305	0.0891109	1.76527	0.0775183	0.890523
TMEM38B	79.2467	-0.31798	0.180264	-1.76397	0.0777365	0.890523
EIF3B	413.803	0.164602	0.093278	1.76464	0.0776248	0.890523
TOB1	50.7292	-0.354045	0.200731	-1.76377	0.07777	0.890523
NDUFV3	588.692	0.152346	0.0863703	1.76388	0.077753	0.890523
C4orf3	1602.87	0.138337	0.0784328	1.76376	0.077772	0.890523
STAT2	89.0038	-0.281523	0.15947	-1.76536	0.0775025	0.890523
MGA	178.208	-0.197125	0.11168	-1.76508	0.0775509	0.890523
SORBS1	74.365	-0.304085	0.172533	-1.76247	0.0779898	0.890812
ABHD13	60.7799	-0.313336	0.17775	-1.76279	0.0779354	0.890812
RAB3D	120.616	-0.236995	0.134576	-1.76105	0.0782298	0.892662
AP2S1	4585.46	0.143738	0.0816429	1.76057	0.0783119	0.892709
RPL41	39405.1	-0.121557	0.0690671	-1.75998	0.0784111	0.892951
PIK3C2B	151.139	-0.261541	0.148675	-1.75915	0.0785528	0.893675
SC5D	1899.7	-0.169143	0.0962204	-1.75788	0.0787688	0.895242
TOMM5	931.734	0.21003	0.119632	1.75564	0.0791498	0.895751
NCOA1	101.218	-0.255481	0.145547	-1.75532	0.0792049	0.895751
C1orf54	263.129	-0.223512	0.127249	-1.75649	0.0790041	0.895751
PLXDC2	183.771	-0.267243	0.152246	-1.75534	0.0792006	0.895751
SPC24	104.812	0.259445	0.147671	1.75691	0.0789333	0.895751
TRIQK	110.905	-0.241976	0.138131	-1.75179	0.0798099	0.901702
AURKA	287.454	0.183781	0.104963	1.75091	0.0799611	0.902519
PSMD14	532.772	0.213168	0.1219	1.74871	0.0803409	0.904131
TTC7B	63.6472	0.305465	0.174624	1.74928	0.0802433	0.904131
TTC30B	19.7481	-0.536938	0.306978	-1.74911	0.0802724	0.904131
SNAI2	18.6753	0.572156	0.327597	1.74653	0.0807197	0.90439
MVD	307.12	0.383497	0.219711	1.74546	0.0809045	0.90439
TIMM50	303.722	0.211726	0.121155	1.74756	0.0805402	0.90439
H3F3B	3098.02	0.127533	0.073118	1.74421	0.0811219	0.90439
KIAA0040	22.8461	0.487918	0.280229	1.74114	0.0816588	0.90439
TMEM200B	30.3337	-0.456731	0.261703	-1.74523	0.0809453	0.90439
SNRPB	2188.73	0.15722	0.0903099	1.7409	0.0817016	0.90439
SLC9A3R1	142.104	0.238874	0.137206	1.74098	0.0816867	0.90439
PLXND1	1695.3	-0.125995	0.0723292	-1.74197	0.081514	0.90439
CD82	76.2554	0.278169	0.15984	1.7403	0.0818065	0.90439
NMRK1	195.964	-0.260186	0.149535	-1.73996	0.0818653	0.90439
MTRF1L	302.849	0.171974	0.0988107	1.74044	0.0817823	0.90439
PPP1R7	503.658	0.163227	0.0937374	1.74133	0.0816263	0.90439
MESD	756.211	0.185677	0.106384	1.74534	0.080926	0.90439
ROPN1L	13.2405	0.647759	0.371107	1.74548	0.0809019	0.90439
FADS1	1011.15	0.148775	0.0853647	1.74282	0.0813648	0.90439
SPINT1	15.0369	0.610129	0.350437	1.74105	0.0816744	0.90439
CNP	198.425	-0.200541	0.115139	-1.74173	0.0815563	0.90439
C11orf54	142.898	-0.246025	0.141396	-1.73996	0.0818652	0.90439
ITM2C	631.897	-0.18883	0.109291	-1.72776	0.0840308	0.904563
ENOPH1	124.13	0.239966	0.139099	1.72514	0.0845015	0.904563
CARHSP1	1025.81	0.141826	0.0817077	1.73578	0.0826035	0.904563
CTDSPL	311.208	0.191292	0.110868	1.7254	0.084456	0.904563
NTMT1	376.048	0.198846	0.114728	1.73319	0.0830613	0.904563
SPAG4	61.9207	-0.316153	0.183769	-1.72038	0.0853632	0.904563
GPATCH4	140.107	0.25558	0.148457	1.72158	0.085146	0.904563
KLHL24	213.015	-0.201204	0.11715	-1.71749	0.085889	0.904563
MCM3	349.849	0.206594	0.120183	1.719	0.0856147	0.904563
NUDT8	121.417	0.270886	0.156153	1.73475	0.0827849	0.904563
RRS1	31.5937	0.423034	0.246154	1.71858	0.0856913	0.904563
ADAMTS12	58.0256	0.366068	0.211231	1.73302	0.083092	0.904563
LETMD1	143.192	-0.248672	0.144074	-1.72601	0.0843464	0.904563
CLIP3	171.549	-0.246631	0.143142	-1.72298	0.0848917	0.904563
PSAP	1497.32	-0.135228	0.0784347	-1.72409	0.084692	0.904563
SSNA1	603.207	0.151396	0.0876452	1.72738	0.0841001	0.904563
SLC18A1	398.623	-0.353493	0.20528	-1.722	0.0850694	0.904563
CA11	29.8568	-0.45109	0.262604	-1.71776	0.0858412	0.904563
AP1M1	217.129	0.181381	0.104852	1.72987	0.0836528	0.904563
PXN	342.815	-0.161248	0.0931137	-1.73173	0.0833216	0.904563
PSMD8	2038.04	0.148523	0.0859987	1.72703	0.0841618	0.904563
GNPNAT1	99.168	0.268316	0.155054	1.73047	0.0835464	0.904563
LMF1	75.4093	-0.276396	0.16087	-1.71814	0.0857714	0.904563
MTFMT	36.4222	0.399693	0.231025	1.73008	0.0836159	0.904563
LYL1	875.696	-0.14211	0.0820436	-1.73213	0.0832497	0.904563
ANAPC15	354.175	0.196995	0.113333	1.7382	0.0821761	0.904563
FYTTD1	176.903	0.202642	0.117054	1.73118	0.0834189	0.904563
RPL23	11329.4	-0.13	0.0755454	-1.72081	0.0852848	0.904563
HAT1	146.691	0.22177	0.128952	1.71978	0.0854726	0.904563
ABHD17A	1688.72	-0.148656	0.0856675	-1.73527	0.0826929	0.904563
CHRM3	17.1261	0.559459	0.323624	1.72873	0.0838574	0.904563
CKAP2	480.02	0.174949	0.100906	1.73378	0.0829563	0.904563
NEDD1	90.2971	0.257146	0.148767	1.72851	0.0838967	0.904563
N4BP3	73.7177	-0.29869	0.173321	-1.72333	0.0848286	0.904563
VIPAS39	93.4438	-0.268541	0.154512	-1.738	0.0822113	0.904563
SUV39H2	38.3276	0.377016	0.21912	1.72059	0.0853247	0.904563
ZC3H18	249.739	0.17939	0.104191	1.72175	0.0851155	0.904563
CAPN2	565.308	0.152867	0.0880716	1.73572	0.0826141	0.904563
RFTN2	79.3032	-0.297945	0.173489	-1.71737	0.0859118	0.904563
TUBA1A	6149.79	0.33703	0.195673	1.72241	0.0849948	0.904563
COA6	208.391	0.199145	0.115147	1.72949	0.0837213	0.904563
ARL13B	80.6542	-0.283474	0.164234	-1.72604	0.084341	0.904563
CSTF3	152.591	0.230922	0.133169	1.73404	0.0829103	0.904563
GEN1	59.4179	0.312984	0.180636	1.73267	0.0831542	0.904563
LDOC1	136.237	-0.236339	0.136678	-1.72916	0.0837797	0.904563
MEX3B	52.2911	-0.332726	0.192284	-1.73038	0.0835616	0.904563
CBX6	59.9291	-0.300421	0.173362	-1.73291	0.083111	0.904563
RPS27L	1682.09	0.157727	0.0914679	1.7244	0.0846352	0.904563
ZNF627	33.7685	-0.396565	0.229751	-1.72606	0.0843364	0.904563
CFAP44	10.3857	-0.714388	0.41079	-1.73906	0.0820242	0.904563
PDE6G	27.0286	0.44623	0.25857	1.72576	0.0843905	0.904563
EZH2	212.563	0.192356	0.112068	1.71642	0.0860858	0.904914
PRCP	3484.57	-0.128984	0.0751515	-1.71632	0.0861032	0.904914
PSMC1	926.113	0.156326	0.0911289	1.71544	0.0862646	0.904948
ARRDC4	12.8808	0.62566	0.364664	1.71571	0.0862144	0.904948
ZDHHC6	60.1281	-0.306463	0.178839	-1.71363	0.0865969	0.905349
ERP29	1964.83	-0.127675	0.0745111	-1.71351	0.0866192	0.905349
SHE	402.158	-0.167661	0.0977797	-1.71468	0.086404	0.905349
STARD8	39.0374	0.426888	0.249008	1.71435	0.0864638	0.905349
CLTB	454.935	0.174414	0.101839	1.71264	0.086779	0.905714
NEDD8	2742.27	0.142215	0.0831345	1.71066	0.0871434	0.905714
DDOST	758.174	-0.15479	0.0905687	-1.70909	0.0874344	0.905714
CCDC47	242.547	0.202795	0.118557	1.71053	0.0871675	0.905714
DGKA	75.0232	0.28845	0.168863	1.70819	0.0876012	0.905714
NOTCH3	259.327	-0.249346	0.14566	-1.71183	0.0869274	0.905714
CDS2	180.221	-0.191311	0.111983	-1.7084	0.0875622	0.905714
MND1	85.9739	0.261321	0.153031	1.70763	0.0877041	0.905714
NCOA5	61.7768	0.330539	0.19351	1.70812	0.0876138	0.905714
RAB15	23.5347	-0.468627	0.27411	-1.70963	0.0873338	0.905714
EIF4EBP2	300.21	-0.15943	0.0932504	-1.7097	0.0873213	0.905714
FOXK1	93.274	-0.252616	0.14796	-1.70732	0.0877621	0.905714
DDX21	248.569	0.222749	0.130435	1.70773	0.0876858	0.905714
PSMD13	885.821	0.151015	0.0884027	1.70826	0.0875886	0.905714
SPRED1	139.089	-0.236649	0.138751	-1.70557	0.0880884	0.908262
SH3PXD2A	238.175	-0.185746	0.10896	-1.70472	0.0882466	0.909075
NUP93	128.042	0.234504	0.137616	1.70405	0.0883711	0.909539
P3H4	210.288	-0.19947	0.117236	-1.70144	0.0888598	0.910395
MYCT1	386.396	-0.185784	0.109159	-1.70196	0.0887623	0.910395
NT5C	398.251	0.163217	0.0959288	1.70144	0.0888596	0.910395
FDXR	169.322	0.218635	0.128529	1.70106	0.0889316	0.910395
PTX3	9.30906	0.768666	0.451774	1.70144	0.0888603	0.910395
CLP1	53.1063	0.324162	0.190421	1.70234	0.0886919	0.910395
NUF2	172.899	0.219705	0.129219	1.70025	0.0890837	0.911138
XRCC2	40.1864	0.375604	0.22097	1.69979	0.0891696	0.911202
BMF	87.3878	-0.296052	0.174251	-1.699	0.0893194	0.911396
MAN1B1	305.27	-0.174938	0.102974	-1.69885	0.0893479	0.911396
ATRNL1	12.7424	-0.656229	0.386376	-1.69842	0.0894286	0.911408
UGDH	98.6052	0.250113	0.147457	1.69617	0.0898528	0.91199
PRX	21.3901	0.489237	0.288464	1.69601	0.0898842	0.91199
RPL34	17124	-0.125187	0.0738035	-1.69622	0.089844	0.91199
GABRB3	18.9284	-0.542065	0.319584	-1.69616	0.0898559	0.91199
CRABP1	24.5899	-0.928272	0.547002	-1.69702	0.0896932	0.91199
WBP1L	186.959	-0.217438	0.128243	-1.69552	0.089977	0.912123
SFPQ	1166.26	0.176496	0.104182	1.69411	0.0902452	0.913224
TANC2	210.799	-0.18648	0.110052	-1.69448	0.0901743	0.913224
PWP1	352.854	0.157728	0.0945922	1.66746	0.0954235	0.914718
RUVBL2	491.605	0.158429	0.0939627	1.68609	0.0917791	0.914718
NCAPH	84.5806	0.291365	0.174301	1.67162	0.0946	0.914718
SPC25	176.292	0.237185	0.142211	1.66784	0.0953472	0.914718
KCNMA1	26.0129	0.487227	0.289716	1.68174	0.0926197	0.914718
POP7	246.061	0.202048	0.121107	1.66835	0.0952468	0.914718
PCMT1	401.018	0.186838	0.112212	1.66504	0.095904	0.914718
EGFL7	3691.23	0.149144	0.089197	1.67208	0.0945089	0.914718
CCND1	520.532	0.505977	0.300336	1.6847	0.0920457	0.914718
NDFIP1	334.975	-0.159239	0.0956004	-1.66568	0.0957779	0.914718
SMAD7	298.261	-0.236906	0.140282	-1.68878	0.0912609	0.914718
IL18	30.4143	-0.408856	0.245099	-1.66813	0.0952908	0.914718
EMP3	922.383	0.146439	0.0865019	1.6929	0.0904741	0.914718
TMEM258	2181.76	-0.141374	0.0841256	-1.68051	0.0928588	0.914718
AGPAT1	356.118	-0.159034	0.0943979	-1.68472	0.0920421	0.914718
PKIB	31.6444	0.428911	0.255235	1.68045	0.092869	0.914718
PPP5C	252.044	0.18766	0.1119	1.67704	0.0935352	0.914718
CTNNBIP1	354.051	-0.166067	0.0995885	-1.66754	0.0954079	0.914718
RRM2	378.805	0.214413	0.128022	1.67482	0.0939697	0.914718
BOLA3	244.077	0.23898	0.143203	1.66882	0.0951521	0.914718
F12	19.0237	0.523785	0.311142	1.68343	0.0922928	0.914718
CNOT6L	314.081	-0.167207	0.100154	-1.6695	0.0950189	0.914718
ITLN2	27.7181	0.446265	0.267706	1.667	0.0955148	0.914718
KIAA1324L	136.949	-0.219884	0.13059	-1.68377	0.0922262	0.914718
PLCB4	63.8602	-0.324244	0.194397	-1.66795	0.0953257	0.914718
SEMA3G	437.392	-0.17817	0.10603	-1.68037	0.0928854	0.914718
STAB1	330.48	-0.159628	0.0949882	-1.68051	0.0928586	0.914718
NCAPH2	135.417	0.217382	0.12998	1.67242	0.0944414	0.914718
RELT	24.1507	0.471264	0.281266	1.67551	0.0938341	0.914718
PKP2	45.5226	-0.365004	0.218289	-1.67212	0.0945011	0.914718
EPN1	864.158	-0.140907	0.08384	-1.68066	0.0928289	0.914718
NFYC	169.496	-0.200332	0.119118	-1.6818	0.0926077	0.914718
PKM	6723.6	0.164588	0.0973591	1.69053	0.0909267	0.914718
EXOSC5	108.497	0.232216	0.138589	1.67557	0.0938219	0.914718
GINS1	50.23	0.356299	0.210756	1.69057	0.0909183	0.914718
DDX49	172.381	0.2017	0.119677	1.68537	0.0919164	0.914718
SLC11A2	75.2538	-0.265329	0.15872	-1.67168	0.0945879	0.914718
PPARD	56.1745	-0.315246	0.186521	-1.69014	0.0910007	0.914718
GNAI2	3259.67	0.117304	0.0704688	1.66463	0.0959875	0.914718
ZNF410	71.8385	-0.287923	0.171149	-1.6823	0.0925108	0.914718
DNMT3A	292.973	-0.16598	0.0988355	-1.67935	0.093083	0.914718
MRPS14	343.697	-0.157577	0.0943075	-1.67088	0.0947453	0.914718
IQSEC3	10.8173	0.663101	0.395232	1.67775	0.0933961	0.914718
GTF3A	376.532	0.165424	0.0987119	1.67583	0.0937722	0.914718
GLIPR2	82.4516	0.289335	0.172577	1.67655	0.0936298	0.914718
ACSL3	374.855	0.214768	0.12746	1.68499	0.0919897	0.914718
MBOAT7	657.817	0.134045	0.0798316	1.6791	0.0931324	0.914718
UBE4B	145.655	-0.203489	0.121936	-1.66882	0.0951529	0.914718
SERINC3	420.029	-0.151797	0.0901496	-1.68383	0.0922145	0.914718
OS9	508.03	-0.155777	0.0930394	-1.67431	0.0940689	0.914718
LEF1	48.0606	0.328642	0.196706	1.67073	0.0947755	0.914718
TMEM44	91.1904	-0.253832	0.150779	-1.68347	0.0922841	0.914718
BICD1	755.412	-0.149405	0.08903	-1.67815	0.0933184	0.914718
LRRC14	56.9675	0.303571	0.182	1.66797	0.095321	0.914718
HEXIM2	77.6285	-0.300909	0.180748	-1.6648	0.0959533	0.914718
ATOH8	37.6412	-0.461258	0.275014	-1.67722	0.0935004	0.914718
ZNF35	29.6509	0.407603	0.244779	1.66519	0.0958743	0.914718
ZNF581	427.161	-0.180159	0.107991	-1.66828	0.0952607	0.914718
FRMD3	12.1631	-0.656323	0.388545	-1.68918	0.0911853	0.914718
KLHL6	74.6114	-0.275533	0.164357	-1.67643	0.0936542	0.914718
THAP2	61.517	-0.322749	0.193151	-1.67096	0.0947291	0.914718
EPM2AIP1	150.301	-0.221021	0.132655	-1.66613	0.0956872	0.914718
DNHD1	9.75621	0.770273	0.456965	1.68563	0.0918672	0.914718
BRWD1	227.245	-0.187701	0.112585	-1.66719	0.0954757	0.914718
S100A13	2026.17	0.126517	0.0753883	1.67821	0.0933069	0.914718
TLE1	350.353	-0.193147	0.114123	-1.69244	0.0905623	0.914718
ZNF628	31.8267	0.394205	0.236346	1.66792	0.0953324	0.914718
TSEN15	131.203	0.246167	0.146859	1.67621	0.0936963	0.914718
ATF6B	166.802	-0.201509	0.120065	-1.67833	0.0932822	0.914718
NOL12	141.038	0.216581	0.12856	1.68467	0.092053	0.914718
COMMD1	407.332	0.151044	0.0909027	1.66161	0.096592	0.915145
PSMG3	274.344	0.183371	0.110239	1.6634	0.0962332	0.915145
RAB5C	1194.45	0.159569	0.0960318	1.66163	0.0965871	0.915145
SLC9A3R2	424.229	0.14552	0.0875567	1.66201	0.0965101	0.915145
CEP126	197.981	-0.223678	0.13457	-1.66216	0.09648	0.915145
SMC6	213.823	0.190433	0.114579	1.66203	0.0965068	0.915145
FZD8	61.1881	-0.31785	0.191258	-1.66189	0.0965345	0.915145
PCDH7	62.2974	-0.34801	0.20957	-1.6606	0.0967947	0.915267
GPRASP2	14.2452	-0.609955	0.367366	-1.66035	0.0968447	0.915267
ZNF124	350.077	-0.176657	0.106356	-1.66099	0.096715	0.915267
MTA1	137.125	-0.216939	0.130706	-1.65975	0.0969652	0.915649
ATAD5	92.9028	0.27589	0.1663	1.65899	0.0971182	0.916337
RAD51AP1	202.462	0.263063	0.158718	1.65742	0.0974338	0.916431
PLEKHO1	469.699	0.152496	0.0920116	1.65735	0.0974483	0.916431
FOXN3	349.853	-0.171964	0.103694	-1.65837	0.0972426	0.916431
LIN28B	281.128	-0.177771	0.10724	-1.6577	0.0973776	0.916431
WNT5B	18.3612	-0.535049	0.324181	-1.65047	0.0988477	0.916784
CDH11	80.7316	0.27702	0.167402	1.65482	0.0979613	0.916784
KIF26B	11.2599	-0.646489	0.391648	-1.65069	0.0988023	0.916784
SEC24A	68.9907	-0.274019	0.165519	-1.65551	0.0978201	0.916784
IGF2R	248.742	-0.172481	0.104504	-1.65047	0.0988463	0.916784
MAP2K3	69.5156	0.281215	0.170383	1.65049	0.0988436	0.916784
MCM4	156.96	0.417155	0.252663	1.65104	0.0987313	0.916784
TTBK2	88.0919	-0.261747	0.158357	-1.65289	0.0983529	0.916784
SLF1	46.6773	0.336791	0.204048	1.65055	0.0988302	0.916784
DNAJC14	39.5586	-0.352261	0.213285	-1.6516	0.0986167	0.916784
HUS1	112.869	0.2297	0.139134	1.65092	0.0987546	0.916784
ATAT1	93.3302	-0.240982	0.14584	-1.65237	0.0984592	0.916784
HNRNPU	2477.11	0.125374	0.0757633	1.65481	0.0979622	0.916784
NR1D2	68.3246	-0.31889	0.192996	-1.65231	0.0984711	0.916784
CALM1	5675.07	0.152498	0.0920715	1.6563	0.0976602	0.916784
GLMP	266.975	-0.168036	0.101638	-1.65327	0.0982751	0.916784
SYCE1L	122.108	-0.228586	0.138132	-1.65484	0.0979568	0.916784
TRAF7	259.012	-0.172936	0.104854	-1.6493	0.0990855	0.918246
USP5	172.226	0.210914	0.127923	1.64876	0.0991977	0.918542
TBPL1	105.15	-0.229576	0.139498	-1.64574	0.0998178	0.923537
TCOF1	181.336	0.198632	0.120755	1.64491	0.0999877	0.924361
VCAN	156.762	-0.209478	0.12868	-1.62789	0.103547	0.924882
CYCS	494.547	0.320435	0.196084	1.63417	0.102222	0.924882
PARP1	753.489	0.174088	0.106607	1.63298	0.102473	0.924882
NDUFAB1	1202.18	0.128033	0.0784583	1.63187	0.102708	0.924882
NDUFB7	2022.63	0.128218	0.0787479	1.62821	0.103481	0.924882
ADRM1	1052.16	0.168119	0.103175	1.62946	0.103216	0.924882
RNF126	154.351	0.201761	0.12386	1.62895	0.103324	0.924882
CENPX	464.266	0.149897	0.0920525	1.62838	0.103443	0.924882
HNRNPAB	932.754	0.287485	0.175846	1.63487	0.102076	0.924882
LARP7	371.387	0.157401	0.0965655	1.63	0.103102	0.924882
HYOU1	246.991	-0.168646	0.102789	-1.6407	0.10086	0.924882
NF1	227.726	-0.185236	0.11384	-1.62716	0.103703	0.924882
MRPL54	501.08	0.158252	0.0969064	1.63304	0.10246	0.924882
ANXA2	11774.4	0.111293	0.0682563	1.63052	0.102991	0.924882
CCDC28A	126.12	-0.209944	0.128306	-1.63627	0.101782	0.924882
MPPED2	80.2925	-0.30578	0.187954	-1.62689	0.103761	0.924882
AAMDC	540.39	0.149628	0.0916448	1.63269	0.102534	0.924882
RBX1	2044.58	0.131577	0.0804127	1.63628	0.101782	0.924882
KIAA0586	164.489	0.225211	0.137467	1.63829	0.101362	0.924882
KIAA1211	16.0511	0.55102	0.335654	1.64163	0.100667	0.924882
GALNT18	191.667	-0.203349	0.124635	-1.63156	0.102773	0.924882
TPI1	9829.8	0.151743	0.0924751	1.64091	0.100816	0.924882
FANCE	39.7495	-0.346319	0.211748	-1.63552	0.101939	0.924882
PARK7	2769.85	0.133855	0.0819898	1.63258	0.102557	0.924882
TJP2	177.484	-0.192797	0.118026	-1.6335	0.102363	0.924882
APAF1	156.874	0.214609	0.131903	1.62702	0.103733	0.924882
GPCPD1	102.685	0.25951	0.158312	1.63923	0.101166	0.924882
PGPEP1	216.886	-0.190097	0.115839	-1.64105	0.100788	0.924882
ARNTL	10.2106	-0.746888	0.45665	-1.63558	0.101927	0.924882
TXN	1844.49	0.145096	0.0888566	1.63293	0.102484	0.924882
FAM8A1	101.881	-0.246498	0.151348	-1.62868	0.103381	0.924882
ENPEP	9.86039	-0.826829	0.506672	-1.63188	0.102704	0.924882
PSMB6	2181.14	0.128354	0.0782108	1.64113	0.100771	0.924882
NUDT5	468.338	0.167381	0.102148	1.63862	0.101292	0.924882
RRM1	353.042	0.164132	0.100463	1.63376	0.102309	0.924882
FABP4	34.3949	-0.492862	0.302057	-1.63168	0.102746	0.924882
CTPS1	94.1625	0.278743	0.169944	1.64021	0.100962	0.924882
METTL18	54.2286	0.305752	0.187669	1.62921	0.103269	0.924882
PTEN	350.348	-0.176552	0.108268	-1.63069	0.102956	0.924882
RHOD	9.71487	-0.737716	0.451681	-1.63327	0.102412	0.924882
CKAP5	309.117	0.175275	0.107393	1.63209	0.10266	0.924882
PUS1	50.996	0.32371	0.198245	1.63288	0.102495	0.924882
GVQW3	60.0795	0.291002	0.177575	1.63875	0.101265	0.924882
SATB1	211.053	-0.190865	0.116927	-1.63235	0.102606	0.924882
ZNRF1	333.291	-0.158778	0.0975697	-1.62733	0.103667	0.924882
USP7	349.742	0.152129	0.0925719	1.64336	0.100309	0.924882
PROCR	591.996	-0.173118	0.106565	-1.62453	0.104263	0.927187
DTX4	31.5544	-0.474619	0.292151	-1.62457	0.104255	0.927187
POLR1D	810.53	-0.138487	0.0852179	-1.62509	0.104143	0.927187
HRAS	499.748	0.171458	0.105655	1.62281	0.10463	0.927673
MRPL57	834.501	0.124756	0.0768787	1.62276	0.10464	0.927673
DNM1	36.5538	-0.366596	0.22596	-1.62239	0.104719	0.927673
FADS2	851.619	0.155292	0.0957191	1.62238	0.104723	0.927673
RSPH9	40.4078	-0.355593	0.219099	-1.62298	0.104593	0.927673
HPRT1	151.814	0.232876	0.14385	1.61888	0.105472	0.931106
HIST1H1B	115.841	0.276495	0.170854	1.61831	0.105596	0.931106
ASAH1	250.282	-0.159648	0.098652	-1.6183	0.105599	0.931106
TENT5B	31.2899	0.389961	0.240853	1.61909	0.105429	0.931106
FLRT2	361.683	0.206702	0.127685	1.61884	0.105481	0.931106
GTF2H5	522.591	0.161808	0.0998856	1.61993	0.105247	0.931106
LRRC42	121.565	-0.216393	0.133856	-1.61661	0.105963	0.93288
YWHAB	2605.03	0.148806	0.0920321	1.61689	0.105901	0.93288
TMEM267	19.3302	-0.48176	0.298387	-1.61455	0.106409	0.936087
HIGD1A	302.126	0.225238	0.139668	1.61266	0.106818	0.936628
PYCR1	120.737	-0.239673	0.14867	-1.61211	0.106938	0.936628
MCTS1	659.62	0.156139	0.0968409	1.61232	0.106892	0.936628
DARS	884.661	0.145432	0.0901397	1.61341	0.106656	0.936628
VPS53	125.439	0.21502	0.133338	1.61259	0.106835	0.936628
TPRG1L	96.3078	0.265597	0.164762	1.612	0.106961	0.936628
VSIG10	149.21	-0.228559	0.14182	-1.61161	0.107046	0.936657
HELLS	231.923	0.238265	0.148002	1.60987	0.107426	0.937277
ABI2	716.194	-0.155321	0.096467	-1.6101	0.107376	0.937277
NBEA	41.8147	-0.359593	0.223316	-1.61024	0.107345	0.937277
BCOR	81.1154	-0.26685	0.165767	-1.60978	0.107445	0.937277
TSPAN5	274.575	0.166563	0.103503	1.60926	0.107559	0.937554
PPP1R9A	26.637	-0.433547	0.269487	-1.60878	0.107664	0.937753
LDLRAD4	17.1639	-0.531084	0.330192	-1.60841	0.107745	0.937753
POLD3	133.013	0.247682	0.154122	1.60706	0.108042	0.939078
PUS3	80.4215	-0.24846	0.15467	-1.60639	0.108188	0.939078
PDLIM2	1196.86	-0.138157	0.0860138	-1.60622	0.108226	0.939078
TRMT13	63.7793	-0.29864	0.185841	-1.60697	0.108062	0.939078
EIF3E	1862.4	-0.138467	0.0862836	-1.60479	0.10854	0.939716
RAPGEF5	107.852	0.220588	0.137401	1.60543	0.1084	0.939716
MMRN1	193.162	-0.213674	0.13315	-1.60476	0.108546	0.939716
CCNB1	847.159	0.159368	0.0994546	1.60242	0.109063	0.939927
SELENOK	430.364	0.153457	0.0957344	1.60295	0.108946	0.939927
CCDC136	12.861	0.587275	0.366446	1.60262	0.109018	0.939927
PRR5L	18.5683	0.489779	0.305619	1.60258	0.109027	0.939927
TMEM50B	86.7461	-0.246449	0.153674	-1.60372	0.108776	0.939927
RAD54B	57.7968	-0.300407	0.187385	-1.60315	0.108901	0.939927
XIAP	277.112	-0.159396	0.0994979	-1.602	0.109156	0.94002
SPP1	69.7607	0.321778	0.200956	1.60123	0.109325	0.94064
RPS21	15461	-0.151218	0.0944561	-1.60093	0.109392	0.94064
EMC9	178.41	0.188518	0.117828	1.59995	0.109611	0.941813
LSAMP	34.6081	-0.40508	0.253724	-1.59654	0.110368	0.942021
CCNE2	17.6091	0.566922	0.355266	1.59577	0.11054	0.942021
HIF3A	287.644	-0.234097	0.146644	-1.59636	0.110408	0.942021
EBPL	386.028	-0.145537	0.0911683	-1.59635	0.11041	0.942021
ZNF436	48.928	-0.324731	0.203467	-1.59599	0.110491	0.942021
ARHGEF19	10.5125	0.65725	0.411349	1.59779	0.11009	0.942021
FREM1	15.381	0.569749	0.35661	1.59768	0.110114	0.942021
KCTD5	37.1116	-0.368387	0.230663	-1.59708	0.110249	0.942021
COX8A	2427.51	0.109097	0.0683473	1.59621	0.110442	0.942021
ZFP36L1	464.865	-0.150538	0.0942249	-1.59764	0.110122	0.942021
ZSWIM7	347.321	0.148695	0.0931758	1.59585	0.110521	0.942021
SRM	901.992	0.313935	0.197099	1.59278	0.111209	0.942462
MRPL36	357.038	0.150512	0.0944878	1.59292	0.111177	0.942462
ZMAT5	181.929	0.188426	0.118301	1.59276	0.111214	0.942462
PI4K2A	56.1876	0.303398	0.190499	1.59265	0.111238	0.942462
ZDHHC14	16.7543	-0.516699	0.324256	-1.59349	0.11105	0.942462
HYI	219.538	0.175736	0.110345	1.5926	0.111251	0.942462
HSD17B11	242.958	-0.189087	0.118546	-1.59506	0.1107	0.942462
PPP1R3E	30.4325	-0.408822	0.256449	-1.59417	0.110899	0.942462
PPCDC	77.1571	0.256784	0.16135	1.59147	0.111503	0.943455
CENPE	400.342	0.17612	0.110674	1.59134	0.111533	0.943455
C7orf50	574.969	0.148188	0.0931643	1.59061	0.111697	0.944142
CLN6	96.7654	0.227613	0.143162	1.5899	0.111858	0.944195
SET	3944.27	0.117094	0.073651	1.58985	0.111868	0.944195
NDUFB6	414.542	0.164737	0.103647	1.5894	0.111969	0.944353
SEC62	897.51	-0.140357	0.0883313	-1.58899	0.112064	0.944454
PTPN1	208.642	0.177233	0.111571	1.58852	0.112168	0.944636
SLBP	249.747	0.188919	0.118991	1.58768	0.112358	0.945127
SUMF2	467.171	-0.136166	0.0857716	-1.58754	0.112391	0.945127
CACNB3	92.6627	-0.246845	0.155592	-1.58649	0.112628	0.945752
NAV1	261.544	0.1639	0.103311	1.58648	0.112631	0.945752
SNX8	86.7366	0.291805	0.184188	1.58428	0.11313	0.947971
TMEM106B	135.115	-0.236146	0.149053	-1.5843	0.113125	0.947971
SPTLC1	196.603	-0.171547	0.108286	-1.5842	0.113149	0.947971
RAB14	682.39	-0.121706	0.0768414	-1.58386	0.113226	0.947971
LAMTOR4	1770.88	0.115602	0.0730464	1.58258	0.113517	0.949708
KMT2C	283.416	-0.170391	0.107771	-1.58105	0.113866	0.949967
OGFR	129.201	-0.20707	0.130958	-1.58119	0.113835	0.949967
SCAMP1	124.259	-0.208849	0.132188	-1.57994	0.114121	0.949967
KLHL4	434.657	-0.15387	0.0973461	-1.58065	0.113959	0.949967
VAC14	64.3771	0.279935	0.177185	1.5799	0.114129	0.949967
WDR45B	371.462	0.185884	0.117631	1.58023	0.114055	0.949967
TP53I11	150.397	0.191252	0.121049	1.57995	0.114118	0.949967
CEP70	65.4692	-0.291245	0.184396	-1.57945	0.114232	0.950137
ABCF2	117.473	0.222937	0.14127	1.57809	0.114545	0.951355
ARHGAP10	47.7638	0.342088	0.216747	1.57829	0.1145	0.951355
DCXR	332.592	0.174189	0.110646	1.5743	0.115419	0.951707
PRKAR2B	114.535	0.226749	0.143908	1.57566	0.115105	0.951707
PSMC6	391.056	0.150323	0.0953021	1.57733	0.11472	0.951707
KCNMB4	281.333	-0.214005	0.135911	-1.5746	0.11535	0.951707
SELENBP1	147.645	-0.237477	0.150633	-1.57653	0.114904	0.951707
ACSF2	71.5861	-0.277914	0.176265	-1.57668	0.114869	0.951707
SPHK1	57.5935	0.308987	0.196212	1.57476	0.115311	0.951707
CMC1	151.276	-0.204728	0.129896	-1.57609	0.115006	0.951707
GIMAP5	112.083	0.528063	0.335065	1.576	0.115025	0.951707
FAM110D	98.4272	-0.238679	0.151532	-1.5751	0.115232	0.951707
MRPL21	425.075	0.14211	0.0913349	1.55593	0.119726	0.951841
PRAC2	19.8223	-0.476899	0.305779	-1.55962	0.11885	0.951841
AKAP9	594.231	-0.152413	0.0973014	-1.5664	0.117255	0.951841
SCARB2	537.988	-0.133248	0.0849273	-1.56897	0.116655	0.951841
COLEC12	670.792	0.130861	0.08398	1.55824	0.119175	0.951841
RPL36AL	2613.55	0.109811	0.0709372	1.548	0.121621	0.951841
RPS19BP1	794.569	0.129431	0.0832111	1.55546	0.119837	0.951841
PSMC5	1161.79	0.138988	0.0890026	1.56162	0.118378	0.951841
ZBED8	18.0373	-0.494923	0.319736	-1.54791	0.121644	0.951841
NAV3	16.8209	0.510627	0.32445	1.57382	0.115528	0.951841
BCAP29	553.363	0.144843	0.092459	1.56657	0.117216	0.951841
DYNC1I2	968.114	0.146704	0.0945496	1.55161	0.120757	0.951841
YPEL3	652.582	-0.186416	0.120145	-1.55159	0.120761	0.951841
CDC7	33.4505	0.388338	0.247615	1.56832	0.116807	0.951841
GCAT	54.3616	0.312143	0.19935	1.56581	0.117393	0.951841
PICK1	47.2502	-0.326375	0.208333	-1.5666	0.117208	0.951841
EEA1	346.482	0.188507	0.121294	1.55413	0.120153	0.951841
USB1	122.418	0.230455	0.147573	1.56163	0.118375	0.951841
NUBP1	143.174	0.207323	0.132378	1.56614	0.117316	0.951841
CCDC130	540.114	-0.143304	0.0921401	-1.55528	0.119879	0.951841
ASF1B	74.0396	0.277256	0.176235	1.57322	0.115668	0.951841
MPDZ	444.838	-0.145291	0.0939175	-1.54701	0.121861	0.951841
DHX15	280.547	0.155124	0.100244	1.54747	0.12175	0.951841
HARS2	53.7305	0.294801	0.190428	1.5481	0.121599	0.951841
HMGCR	242.081	0.345285	0.219809	1.57084	0.11622	0.951841
TTC33	50.7075	-0.318756	0.204897	-1.55569	0.119781	0.951841
IVNS1ABP	169.059	0.197942	0.126609	1.56342	0.117955	0.951841
RPA2	201.985	0.179755	0.115113	1.56155	0.118394	0.951841
SGK1	257.058	-0.190221	0.122658	-1.55083	0.120943	0.951841
MXI1	242.258	-0.172725	0.110315	-1.56574	0.117409	0.951841
RNF170	160.077	-0.184773	0.118904	-1.55397	0.120192	0.951841
A1BG	367.05	-0.175206	0.112819	-1.55297	0.120429	0.951841
RAB3IP	74.7761	0.252092	0.161729	1.55873	0.11906	0.951841
E2F8	26.9783	0.411982	0.262685	1.56835	0.116799	0.951841
LSM7	1988.14	0.124156	0.0796143	1.55947	0.118886	0.951841
MATN3	10.1683	-0.656409	0.421086	-1.55885	0.119032	0.951841
PDE6B	29.5103	-0.39601	0.253463	-1.5624	0.118194	0.951841
IL11RA	200.095	-0.241231	0.154566	-1.5607	0.118594	0.951841
TMEM63B	35.1391	-0.381087	0.242955	-1.56855	0.116754	0.951841
UQCC2	624.251	0.139076	0.0898192	1.5484	0.121525	0.951841
ARHGAP17	151.395	-0.189102	0.122102	-1.54872	0.121449	0.951841
CACNG8	277.903	-0.165628	0.106518	-1.55493	0.119963	0.951841
GTF2H2	57.7371	-0.301612	0.193007	-1.5627	0.118124	0.951841
NOM1	90.4202	0.244077	0.156169	1.5629	0.118076	0.951841
RPL7A	19660.2	-0.106146	0.067548	-1.57141	0.116087	0.951841
FAM177A1	365.765	0.152603	0.0983002	1.55241	0.120563	0.951841
MERTK	29.4647	-0.421782	0.272286	-1.54904	0.121373	0.951841
CCSAP	24.8989	-0.423733	0.270019	-1.56927	0.116585	0.951841
ZCCHC10	138.539	0.20337	0.129467	1.57082	0.116225	0.951841
RER1	678.943	0.12918	0.0832152	1.55236	0.120576	0.951841
LSS	141.063	0.242565	0.154642	1.56855	0.116753	0.951841
LRRC58	102.541	0.222799	0.143306	1.55471	0.120015	0.951841
PPM1K	89.7649	-0.241055	0.154941	-1.55579	0.119759	0.951841
U2SURP	490.667	0.158376	0.100791	1.57134	0.116104	0.951841
DNAAF2	63.6502	0.275811	0.176727	1.56066	0.118604	0.951841
DCHS1	443.012	0.149789	0.0963067	1.55533	0.119868	0.951841
ENDOG	171.071	0.202135	0.1302	1.5525	0.120543	0.951841
THAP11	116.167	-0.219471	0.141891	-1.54676	0.121922	0.951841
KLF13	159.144	0.204636	0.131707	1.55372	0.120252	0.951841
PRKCE	70.3578	-0.256349	0.165301	-1.5508	0.120949	0.951841
NR2F1	62.6572	0.336277	0.215002	1.56407	0.117801	0.951841
PLEKHF2	56.1516	-0.28577	0.182455	-1.56625	0.11729	0.951841
EID2B	36.5094	0.359572	0.232219	1.54842	0.121521	0.951841
SIX5	55.2414	-0.298751	0.191259	-1.56202	0.118284	0.951841
RPRM	15.4169	-0.547584	0.351501	-1.55785	0.11927	0.951841
ARID3B	258.98	-0.17614	0.112645	-1.56368	0.117892	0.951841
SLC26A11	82.269	-0.252129	0.161371	-1.56242	0.11819	0.951841
LRRC75A	114.247	0.265123	0.171054	1.54994	0.121156	0.951841
BGN	2691.9	0.158766	0.10117	1.5693	0.116578	0.951841
BOLA2	185.327	0.185656	0.118108	1.57192	0.11597	0.951841
NDUFA12	1574.29	0.115804	0.0745622	1.55312	0.120393	0.951841
PRR5	51.7548	0.312327	0.199621	1.5646	0.117677	0.951841
C11orf96	14.0534	0.590738	0.377565	1.5646	0.117677	0.951841
SLC35E2B	105.505	-0.219147	0.14071	-1.55744	0.119367	0.951841
KIAA0408	13.8691	0.573744	0.370424	1.54888	0.12141	0.951841
VKORC1L1	190.929	0.201535	0.130256	1.54722	0.121809	0.951841
PCBP2	1507.2	-0.125873	0.0805302	-1.56305	0.118041	0.951841
RPL36A	9487.29	-0.125742	0.081134	-1.54981	0.121187	0.951841
MTHFD1L	323.272	0.161018	0.10446	1.54142	0.123214	0.952558
MCM10	48.8499	0.371464	0.242028	1.5348	0.124833	0.952558
SAP30	181.734	0.180195	0.117538	1.53308	0.125256	0.952558
TFDP1	153.486	0.215338	0.140686	1.53063	0.125862	0.952558
ZNF200	35.5187	-0.347992	0.227526	-1.52946	0.126151	0.952558
FLYWCH1	64.6782	-0.274952	0.178948	-1.53649	0.124418	0.952558
HIPK2	263.852	0.151383	0.0982516	1.54077	0.123374	0.952558
ELOVL1	356.615	0.154022	0.10058	1.53134	0.125684	0.952558
ACSL4	88.1726	0.268864	0.17573	1.52998	0.126021	0.952558
PHRF1	114.423	0.209689	0.137014	1.53042	0.125914	0.952558
EDN1	2734.59	-0.169708	0.110251	-1.53929	0.123733	0.952558
PIK3IP1	39.2879	0.344374	0.223198	1.54291	0.122853	0.952558
BCKDK	431.4	0.148647	0.096621	1.53845	0.123938	0.952558
VPS18	60.4711	0.297542	0.1932	1.54008	0.123542	0.952558
EFNB3	38.9968	-0.346722	0.225969	-1.53438	0.124937	0.952558
SIAE	47.6418	-0.299479	0.195523	-1.53168	0.125601	0.952558
COPS7A	101.026	0.217966	0.141967	1.53533	0.124702	0.952558
TMEM30A	316.907	0.156552	0.101422	1.54356	0.122694	0.952558
PCSK4	9.8078	0.693905	0.450477	1.54038	0.123468	0.952558
KRI1	71.9639	0.271165	0.176126	1.53961	0.123655	0.952558
LDLR	215.249	0.209418	0.136672	1.53226	0.125457	0.952558
TULP4	153.902	-0.196603	0.128124	-1.53448	0.124911	0.952558
ACLY	492.099	0.148477	0.0961313	1.54452	0.122462	0.952558
RTL8C	449.858	0.158968	0.102828	1.54595	0.122116	0.952558
UBAC2	205.802	-0.168342	0.109494	-1.53746	0.12418	0.952558
MDC1	83.4372	0.252965	0.164338	1.5393	0.123731	0.952558
MAP2K5	93.0957	-0.242868	0.158338	-1.53386	0.125065	0.952558
BNIP2	335.128	0.148527	0.096468	1.53965	0.123645	0.952558
SFXN5	91.6381	0.231336	0.150385	1.53829	0.123977	0.952558
PTDSS1	165.006	-0.188684	0.122589	-1.53916	0.123765	0.952558
EEF1A1	39067.8	-0.135653	0.0879541	-1.54231	0.122997	0.952558
DYRK1A	155.731	-0.199798	0.129304	-1.54518	0.122304	0.952558
GPAT4	156.197	0.186157	0.121316	1.53447	0.124913	0.952558
S100A11	8116.91	0.149343	0.096877	1.54157	0.123178	0.952558
ARPC2	3500.69	0.117881	0.0767822	1.53526	0.12472	0.952558
NDUFS5	3346.3	0.128826	0.0837657	1.53794	0.124064	0.952558
HNRNPA3	2051.65	0.126917	0.0828547	1.5318	0.125571	0.952558
SERPINB9	437.586	-0.16759	0.10843	-1.5456	0.1222	0.952558
RNASEH1	207.349	0.189037	0.122666	1.54107	0.123299	0.952558
EIF1	10061.9	-0.113751	0.0742097	-1.53283	0.125317	0.952558
DPY19L1	163.266	-0.183365	0.119896	-1.52936	0.126175	0.952558
THBD	62.8568	0.303037	0.197551	1.53397	0.125037	0.952558
SLC25A21	9.79553	-0.647845	0.421235	-1.53796	0.124057	0.952558
C15orf61	45.8852	-0.31237	0.204249	-1.52936	0.126175	0.952558
SDHAF3	84.1812	0.243265	0.157601	1.54355	0.122697	0.952558
APRT	1558.14	0.127344	0.0827098	1.53964	0.123648	0.952558
NBPF20	12.2002	-0.569967	0.371646	-1.53363	0.125121	0.952558
GTF2I	1686.01	-0.132041	0.086262	-1.5307	0.125845	0.952558
ACACA	95.1577	0.25662	0.16763	1.53087	0.125801	0.952558
FCGR2B	19.007	-0.518738	0.338767	-1.53125	0.125707	0.952558
ATP13A1	90.6018	-0.23233	0.151987	-1.52861	0.126361	0.952699
ZNF624	18.7232	-0.496942	0.325022	-1.52895	0.126277	0.952699
TGFBI	513.064	-0.172135	0.113181	-1.52088	0.128289	0.952769
CCDC34	288.903	0.145157	0.0952457	1.52403	0.127502	0.952769
HCCS	114.851	0.208543	0.137266	1.51926	0.128698	0.952769
CREB3L1	41.2395	0.324057	0.212835	1.52257	0.127865	0.952769
PRPF31	425.45	0.14954	0.0982625	1.52184	0.12805	0.952769
LTV1	79.6597	0.254864	0.167309	1.52331	0.12768	0.952769
UFL1	300.448	-0.168241	0.110778	-1.51872	0.128832	0.952769
KLHL42	140.608	-0.188016	0.123498	-1.52242	0.127905	0.952769
BIRC5	723.896	0.139051	0.0910972	1.5264	0.126909	0.952769
CDC37	1159.81	0.11203	0.0737727	1.51858	0.128867	0.952769
PPIF	86.587	0.238309	0.156166	1.526	0.127011	0.952769
AIP	335.607	-0.16351	0.107309	-1.52373	0.127576	0.952769
SOBP	9.26308	-0.66078	0.435413	-1.51759	0.129117	0.952769
FAM98A	160.065	0.204799	0.134517	1.52248	0.127889	0.952769
MBD4	234.164	-0.156133	0.102904	-1.51726	0.1292	0.952769
PDHA1	398.066	0.158151	0.103948	1.52144	0.128149	0.952769
CEP55	169.941	0.221687	0.14532	1.5255	0.127133	0.952769
FAM117B	39.9727	-0.325421	0.213464	-1.52448	0.127389	0.952769
FAM171B	57.1321	-0.276451	0.180982	-1.52751	0.126635	0.952769
SMARCA5	893.148	0.142354	0.0931791	1.52775	0.126576	0.952769
LRP5	25.4316	-0.415506	0.273772	-1.51771	0.129088	0.952769
SRGAP2	256.381	0.156606	0.102588	1.52656	0.12687	0.952769
KIF15	93.2929	0.242484	0.159657	1.51878	0.128819	0.952769
DCLK2	14.3512	0.541411	0.356043	1.52063	0.128352	0.952769
DNAJC18	189.049	-0.180867	0.119181	-1.51759	0.129119	0.952769
PTDSS2	123.345	-0.222995	0.146042	-1.52692	0.126782	0.952769
NSUN3	45.7571	-0.302248	0.198084	-1.52586	0.127044	0.952769
ZFP41	17.351	-0.502033	0.328852	-1.52662	0.126855	0.952769
EWSR1	460.426	0.127609	0.0840728	1.51784	0.129054	0.952769
CIB1	674.776	0.15208	0.100022	1.52047	0.128392	0.952769
NUDT17	18.9635	0.467131	0.307381	1.51971	0.128583	0.952769
NHS	71.812	-0.251761	0.165476	-1.52144	0.12815	0.952769
TAF13	55.6968	0.283059	0.186028	1.52159	0.128112	0.952769
PRR13	586.263	0.129329	0.0851002	1.51973	0.12858	0.952769
TIMM13	1938.68	0.117181	0.0773364	1.51521	0.12972	0.952776
RPL22L1	541.782	0.170372	0.112601	1.51306	0.130264	0.952776
RILPL1	80.1917	0.236855	0.15627	1.51567	0.129603	0.952776
SESN3	144.559	-0.213155	0.140806	-1.51381	0.130073	0.952776
KMT2E	594.833	-0.1389	0.0918165	-1.5128	0.130331	0.952776
MCM6	128.642	0.233392	0.154442	1.51119	0.130739	0.952776
KLHL20	81.4704	-0.243798	0.161231	-1.51211	0.130506	0.952776
MAST2	31.0498	0.415344	0.274739	1.51178	0.13059	0.952776
RAB2A	1030.55	0.125281	0.0826947	1.51498	0.129778	0.952776
H2AFV	1589.28	0.106153	0.0702828	1.51037	0.130949	0.952776
CIT	119.458	0.204258	0.135097	1.51193	0.130551	0.952776
DYSF	299.6	0.147089	0.0972293	1.51281	0.130328	0.952776
COG3	54.614	0.281128	0.185486	1.51563	0.129614	0.952776
KIF20B	278.241	0.181433	0.119972	1.51229	0.130461	0.952776
SHF	138.666	-0.200759	0.132908	-1.51051	0.130913	0.952776
KLRG1	11.1444	-0.594394	0.393309	-1.51127	0.130721	0.952776
NEU3	22.3292	-0.418101	0.276643	-1.51134	0.130703	0.952776
RICTOR	204.217	-0.180191	0.119191	-1.51179	0.130588	0.952776
CARD19	87.9834	0.224462	0.148202	1.51457	0.129881	0.952776
IFFO2	78.3179	-0.282957	0.187341	-1.51038	0.130946	0.952776
POLR3C	74.5019	0.248665	0.164109	1.51524	0.129711	0.952776
LIPT1	42.4196	-0.31664	0.209787	-1.50934	0.131212	0.953753
MMGT1	74.7659	-0.260392	0.172537	-1.50919	0.13125	0.953753
LRP8	18.8939	0.480853	0.318938	1.50767	0.13164	0.953962
PSMA2	1312.71	0.114514	0.075926	1.50823	0.131495	0.953962
NISCH	422.728	-0.131477	0.0872076	-1.50764	0.131648	0.953962
MSH6	222.3	0.188689	0.125084	1.50849	0.131428	0.953962
FBXL7	135.575	-0.24467	0.162342	-1.50712	0.131779	0.953962
MAP2	10.7418	-0.758413	0.503125	-1.50741	0.131707	0.953962
ALYREF	219.961	0.213374	0.141628	1.50658	0.131918	0.954361
YWHAQ	1259.7	0.119956	0.0796549	1.50595	0.132081	0.954939
CREB1	299.08	-0.146861	0.0975629	-1.50529	0.132249	0.954949
RNFT2	66.8162	0.253039	0.168079	1.50547	0.132203	0.954949
PPP3R1	60.0351	-0.276926	0.184512	-1.50085	0.133394	0.956029
PLOD2	491.22	-0.12908	0.0861412	-1.49847	0.134012	0.956029
PHB	1586.23	0.13328	0.0890093	1.49737	0.134297	0.956029
EIF3J	634.486	0.171706	0.114624	1.49799	0.134136	0.956029
GTPBP4	297.334	0.154303	0.102662	1.50303	0.132832	0.956029
FAM216A	42.992	0.316375	0.210843	1.50052	0.13348	0.956029
PDE5A	11.3219	0.582596	0.387788	1.50235	0.133005	0.956029
RPP25	36.781	0.346202	0.230849	1.49969	0.133695	0.956029
TUBA1B	13544.2	0.268576	0.178974	1.50065	0.133447	0.956029
IGBP1	399.321	-0.149262	0.0992932	-1.50325	0.132775	0.956029
UNC5B	999.041	-0.281878	0.187986	-1.49947	0.133753	0.956029
SRRM1	942.447	0.140807	0.0938258	1.50073	0.133426	0.956029
TLNRD1	174.33	0.180478	0.120537	1.49728	0.13432	0.956029
CYP11A1	9.1698	0.652842	0.436015	1.49729	0.134317	0.956029
GLUD1	169.29	0.178251	0.119045	1.49734	0.134306	0.956029
RHOC	2617.41	0.123847	0.0825998	1.49936	0.133781	0.956029
ANPEP	29.6791	-0.366141	0.244055	-1.50024	0.133553	0.956029
CDK2AP2	360.647	0.184414	0.122888	1.50066	0.133443	0.956029
MAMDC4	10.326	0.649948	0.433836	1.49814	0.134096	0.956029
SULF2	147.149	0.2069	0.138043	1.49881	0.133923	0.956029
WNK3	69.6982	-0.258642	0.17257	-1.49877	0.133934	0.956029
FAM49A	142.485	0.198778	0.132601	1.49907	0.133856	0.956029
HIST1H3G	23.0565	0.42553	0.28327	1.50221	0.133044	0.956029
TMEM256	828.198	-0.131874	0.0881639	-1.49579	0.134709	0.957835
SSR2	1689.14	0.1115	0.074549	1.49566	0.134741	0.957835
FOXP1	564.19	-0.119942	0.0805132	-1.48972	0.136299	0.958679
C20orf27	236.924	0.17893	0.120094	1.48992	0.136245	0.958679
CTU1	111.367	0.208846	0.141088	1.48026	0.138804	0.958679
KRT18	4920.59	0.147877	0.100025	1.4784	0.1393	0.958679
HNRNPA2B1	3581.89	0.125437	0.0841626	1.49042	0.136115	0.958679
FERMT3	69.217	0.264202	0.177648	1.48722	0.136957	0.958679
SMIM3	78.1705	-0.25637	0.173321	-1.47917	0.139096	0.958679
DACT1	16.1463	-0.519171	0.34882	-1.48836	0.136655	0.958679
OLFM2	9.95458	-0.650865	0.438964	-1.48273	0.138147	0.958679
GTSE1	379	0.173737	0.11738	1.48013	0.138839	0.958679
PAG1	28.9241	-0.404605	0.272874	-1.48275	0.13814	0.958679
EZR	1175.23	-0.137677	0.0925931	-1.4869	0.13704	0.958679
PCDH12	130.758	0.225774	0.152441	1.48106	0.138592	0.958679
MANBA	25.4882	-0.389115	0.261844	-1.48606	0.137264	0.958679
FCF1	93.5187	0.236272	0.158242	1.4931	0.13541	0.958679
CHMP1A	221.834	0.159483	0.107855	1.47868	0.139227	0.958679
CUL7	122.364	-0.220877	0.14861	-1.48629	0.137203	0.958679
UVRAG	90.3541	0.230544	0.155092	1.4865	0.137146	0.958679
IFFO1	33.8477	-0.341604	0.230012	-1.48516	0.137503	0.958679
INPP4A	60.9259	-0.264934	0.178831	-1.48148	0.138478	0.958679
WDR62	27.6797	0.389767	0.260797	1.49452	0.135039	0.958679
ZBTB25	77.9805	-0.250282	0.1682	-1.488	0.136751	0.958679
BAMBI	382.511	-0.165479	0.111281	-1.48704	0.137004	0.958679
CABIN1	206.214	0.158082	0.106926	1.47842	0.139295	0.958679
DIDO1	148.834	-0.191865	0.129434	-1.48234	0.138251	0.958679
LPIN2	116.018	0.214898	0.143824	1.49417	0.135131	0.958679
TRADD	62.9601	-0.273713	0.184098	-1.48678	0.137073	0.958679
STUB1	897.324	0.12512	0.0842335	1.4854	0.137438	0.958679
ING4	233.681	-0.168334	0.113648	-1.48119	0.138556	0.958679
BACH2	18.7837	-0.454086	0.305619	-1.48579	0.137335	0.958679
ZNF205	159.278	-0.196676	0.132017	-1.48978	0.136283	0.958679
NDUFA10	629.535	-0.120935	0.0812898	-1.48771	0.136828	0.958679
FBH1	190.893	-0.176978	0.118464	-1.49394	0.135192	0.958679
YARS	310.935	0.155427	0.105012	1.48009	0.138848	0.958679
AMHR2	16.1773	0.590196	0.397894	1.4833	0.137995	0.958679
ACTL6A	149.988	0.190511	0.128203	1.48601	0.137277	0.958679
DEGS1	221.171	0.169211	0.113561	1.49004	0.136213	0.958679
IQGAP2	264.506	0.153714	0.103586	1.48393	0.137827	0.958679
NRG1	9.26012	0.65493	0.438726	1.4928	0.135489	0.958679
PDXK	378.031	0.140573	0.0948516	1.48203	0.138332	0.958679
SIK3	51.3969	-0.284418	0.19154	-1.4849	0.137571	0.958679
SPRY1	93.0035	0.247447	0.166443	1.48668	0.137101	0.958679
MOCS2	224.275	0.155872	0.105413	1.47869	0.139224	0.958679
PCMTD1	299.973	-0.157018	0.106103	-1.47985	0.138912	0.958679
GLB1	223.302	-0.159528	0.107868	-1.47891	0.139163	0.958679
CMTM8	194.813	-0.353788	0.238108	-1.48583	0.137324	0.958679
PLRG1	161.072	-0.181758	0.122803	-1.48007	0.138854	0.958679
FGFBP3	31.2849	0.369916	0.249308	1.48377	0.13787	0.958679
SPRED2	36.7029	0.348771	0.233514	1.49358	0.135286	0.958679
SARNP	672.148	0.117032	0.0783389	1.49392	0.135196	0.958679
UPK3BL1	231.968	0.168365	0.112944	1.4907	0.136039	0.958679
GPR4	65.3671	0.280441	0.189524	1.47971	0.138951	0.958679
GIMAP6	25.8132	0.404962	0.271754	1.49018	0.136177	0.958679
PPARGC1B	10.7288	0.635597	0.430129	1.47769	0.139491	0.95942
PLAT	96.0942	0.247602	0.167911	1.4746	0.14032	0.959991
LTBP2	112.959	0.246866	0.167383	1.47485	0.140252	0.959991
FLRT3	20.5652	0.450819	0.305724	1.47459	0.140322	0.959991
PHF11	93.2071	0.219391	0.148728	1.47512	0.140181	0.959991
NOB1	210.81	-0.170025	0.115282	-1.47487	0.140248	0.959991
ZNF182	31.2406	-0.368996	0.249974	-1.47614	0.139908	0.959991
PPP1R36	9.98579	0.620097	0.420528	1.47457	0.140329	0.959991
ST6GALNAC3	80.5911	-0.244301	0.165444	-1.47664	0.139773	0.959991
SIPA1L1	66.8299	0.250466	0.169579	1.47698	0.13968	0.959991
VBP1	270.169	0.154045	0.104496	1.47417	0.140435	0.960144
BAP1	176.172	0.168838	0.114636	1.47282	0.1408	0.96206
NDUFC2	2594.85	0.0980509	0.0665953	1.47234	0.140929	0.96222
ZDHHC21	214.486	0.172873	0.117432	1.47211	0.140991	0.96222
GSR	81.8783	-0.228365	0.155275	-1.47071	0.14137	0.963725
CDK1	282.427	0.17503	0.119013	1.47067	0.14138	0.963725
PGAP2	61.88	-0.276991	0.188442	-1.4699	0.141588	0.964569
RIN3	54.0379	-0.280296	0.190816	-1.46893	0.141851	0.96567
SMAP1	804.411	-0.13117	0.0893115	-1.46868	0.141918	0.96567
OSBPL2	80.1756	-0.227899	0.155218	-1.46825	0.142037	0.965903
ACTR5	18.2204	0.473663	0.323229	1.46541	0.142808	0.967124
CTSD	983.497	-0.135485	0.0924545	-1.46542	0.142806	0.967124
ARL5A	703.551	-0.121729	0.082982	-1.46694	0.142393	0.967124
CD2BP2	279.147	0.148652	0.101315	1.46722	0.142316	0.967124
CERS6	168.815	-0.175272	0.119505	-1.46665	0.142471	0.967124
COX20	281.275	0.205639	0.140264	1.46609	0.142625	0.967124
ACSM1	9.36242	-0.636322	0.434201	-1.4655	0.142784	0.967124
CDKN1C	225.046	-0.174428	0.119148	-1.46396	0.143206	0.967513
BCL11A	90.1514	-0.230821	0.157787	-1.46287	0.143504	0.967513
WDR54	917.258	0.123885	0.0846752	1.46306	0.143452	0.967513
GRN	1324.23	-0.124206	0.0848127	-1.46447	0.143065	0.967513
SP100	68.2659	-0.258043	0.176412	-1.46273	0.143542	0.967513
MMAB	323.936	0.167713	0.114505	1.46468	0.143009	0.967513
ING5	72.1988	0.242727	0.165849	1.46354	0.143321	0.967513
GNG7	52.3568	-0.302513	0.206773	-1.46302	0.143462	0.967513
EHHADH	16.0083	0.485516	0.332111	1.46191	0.143767	0.96789
PATL1	76.9429	-0.239371	0.163726	-1.46203	0.143734	0.96789
PSMB7	1095.65	0.109946	0.0753053	1.46	0.14429	0.968932
TMEM246	104.868	0.20942	0.143522	1.45915	0.144523	0.968932
GNAS	6482.06	0.24626	0.168652	1.46017	0.144244	0.968932
WDR86	246.256	-0.178165	0.12219	-1.45809	0.144815	0.968932
TRMT11	54.787	0.26827	0.183981	1.45814	0.144802	0.968932
SLC23A2	39.4776	0.321383	0.220325	1.45868	0.144654	0.968932
PCNX1	183.899	-0.204597	0.140331	-1.45795	0.144853	0.968932
ANKRD17	333.705	-0.136248	0.0934335	-1.45823	0.144777	0.968932
PHOSPHO2	55.7647	-0.279619	0.191638	-1.4591	0.144538	0.968932
REXO4	198.176	0.163221	0.111742	1.4607	0.144099	0.968932
PXDC1	41.0073	-0.310246	0.212351	-1.461	0.144014	0.968932
DLK1	46.7182	-0.346889	0.238211	-1.45623	0.14533	0.969188
GCSH	445.835	0.158403	0.10895	1.45391	0.145971	0.969188
BOP1	179.016	0.200604	0.137956	1.45411	0.145916	0.969188
EIF1AX	783.171	0.140892	0.096848	1.45477	0.145732	0.969188
AHNAK	1188.28	0.119513	0.0822228	1.45353	0.146077	0.969188
CSDE1	1795.89	-0.113264	0.0778712	-1.4545	0.145807	0.969188
TRIB3	62.7352	0.273629	0.187768	1.45727	0.145041	0.969188
CCDC9	45.32	0.300631	0.206543	1.45554	0.14552	0.969188
HNRNPR	1068.94	0.137515	0.0945944	1.45374	0.14602	0.969188
EIF4A3	246.643	0.177394	0.122011	1.45393	0.145967	0.969188
MSRB2	732.788	-0.119509	0.0821214	-1.45527	0.145594	0.969188
ZNF496	132.61	-0.193646	0.133169	-1.45414	0.145908	0.969188
RIOX2	34.481	0.352134	0.241974	1.45525	0.145599	0.969188
HCLS1	93.7882	-0.243976	0.167526	-1.45635	0.145296	0.969188
KIDINS220	314.566	-0.138008	0.0950519	-1.45192	0.146524	0.970656
PRMT2	864.969	0.113102	0.0778927	1.45202	0.146496	0.970656
IARS	246.67	0.153123	0.10547	1.45182	0.146553	0.970656
P4HA1	715.969	-0.148839	0.102996	-1.44509	0.148431	0.970859
MRPL12	668.386	0.141205	0.0976839	1.44553	0.148309	0.970859
NME1	1336.93	0.281248	0.196225	1.43329	0.151774	0.970859
SRPX2	168.755	-0.19485	0.136146	-1.43118	0.15238	0.970859
COPRS	316.927	0.142982	0.0999511	1.43052	0.152569	0.970859
LRRC41	205.587	-0.159828	0.111374	-1.43506	0.151269	0.970859
ZNF148	294.686	-0.151338	0.10611	-1.42624	0.153799	0.970859
NOL7	649.542	0.12247	0.0851787	1.4378	0.15049	0.970859
RIOK1	73.5935	0.247568	0.171638	1.44238	0.149194	0.970859
UBE2V2	338.25	0.137416	0.0963107	1.4268	0.153637	0.970859
ABCD1	88.6792	-0.223008	0.155499	-1.43414	0.151532	0.970859
LETM2	9.87054	0.602571	0.419086	1.43782	0.150484	0.970859
COL4A6	30.2626	-0.348652	0.2421	-1.44012	0.149834	0.970859
CDC42EP2	55.2279	0.28142	0.196901	1.42925	0.152933	0.970859
PDAP1	1247.64	0.118033	0.0818448	1.44215	0.14926	0.970859
SHC2	137.345	-0.242857	0.168741	-1.43922	0.150087	0.970859
DTYMK	674.878	0.16647	0.115077	1.44659	0.14801	0.970859
BRWD3	157.446	-0.185321	0.1295	-1.43105	0.152415	0.970859
PTGES2	215.274	0.178765	0.124681	1.43377	0.151638	0.970859
CRTAP	537.58	-0.128147	0.089396	-1.43348	0.151721	0.970859
ZMYM2	311.648	-0.149507	0.104728	-1.42757	0.153415	0.970859
PPP1R2	178.928	0.163681	0.113875	1.43737	0.150612	0.970859
FAM241A	85.498	0.217791	0.152717	1.42611	0.153837	0.970859
ALKBH1	30.0878	-0.353018	0.246198	-1.43388	0.151607	0.970859
KBTBD7	47.4673	-0.292841	0.203568	-1.43854	0.15028	0.970859
TSR3	463.797	0.119932	0.0833964	1.43809	0.150408	0.970859
DPF1	12.5251	0.550439	0.384971	1.42982	0.152769	0.970859
TNFRSF1B	465.588	0.150095	0.104108	1.44172	0.149381	0.970859
CUL3	349.26	-0.138439	0.0971346	-1.42522	0.154092	0.970859
TG	14.2409	-0.51252	0.353994	-1.44782	0.147667	0.970859
LIMA1	200.463	0.160998	0.112312	1.43349	0.151718	0.970859
LAMC3	24.658	0.393752	0.2719	1.44815	0.147575	0.970859
HOMER3	387.909	-0.130918	0.0918667	-1.42508	0.154133	0.970859
EPN2	232.609	-0.172929	0.119265	-1.44995	0.147072	0.970859
P4HA2	337.517	0.139507	0.0976384	1.42881	0.153059	0.970859
VDAC3	868.499	0.127645	0.0894707	1.42666	0.153677	0.970859
PGM1	275.038	0.155607	0.108926	1.42855	0.153132	0.970859
WDR47	34.4842	0.331669	0.231944	1.42995	0.15273	0.970859
MED15	269.461	-0.169419	0.117525	-1.44155	0.149428	0.970859
ARFRP1	150.88	0.176948	0.122447	1.4451	0.148431	0.970859
HNRNPL	267.909	0.15311	0.106443	1.43842	0.150314	0.970859
BET1	189.993	-0.174643	0.122386	-1.42699	0.153583	0.970859
MFSD10	431.823	-0.130398	0.090871	-1.43497	0.151295	0.970859
AMBRA1	38.0338	-0.316932	0.221487	-1.43093	0.152451	0.970859
DBN1	730.121	0.128116	0.0898898	1.42526	0.154082	0.970859
BCHE	61.578	-0.262884	0.182068	-1.44388	0.148774	0.970859
GTF3C2	115.267	0.19807	0.137938	1.43594	0.151018	0.970859
FHL2	76.3432	-0.268261	0.186249	-1.44034	0.149772	0.970859
KCNC4	179.711	0.165456	0.115989	1.42648	0.153729	0.970859
MFAP2	67.1964	-0.268129	0.185934	-1.44207	0.149284	0.970859
CCDC181	18.5728	-0.44869	0.312377	-1.43638	0.150895	0.970859
FKBP9	216.099	-0.174218	0.121862	-1.42964	0.152821	0.970859
METTL8	80.5403	0.225616	0.158182	1.42631	0.15378	0.970859
OPRL1	21.3688	-0.434045	0.300633	-1.44377	0.148803	0.970859
DSTN	3016.59	0.132473	0.0914495	1.44859	0.147452	0.970859
TMEM115	189.923	-0.183757	0.127335	-1.4431	0.148993	0.970859
SBDS	256.746	0.194041	0.135019	1.43713	0.15068	0.970859
ATP5IF1	1934.36	0.107851	0.0753354	1.43162	0.152254	0.970859
HSD17B7	45.5865	0.303016	0.21254	1.42569	0.153958	0.970859
ARL8B	155.234	-0.178666	0.124818	-1.43141	0.152312	0.970859
DDB2	215.704	0.161022	0.112978	1.42525	0.154085	0.970859
CCNG2	108.597	-0.211351	0.147659	-1.43135	0.15233	0.970859
TMTC3	131.782	-0.186225	0.130667	-1.42519	0.154103	0.970859
IFNAR1	327.296	-0.13857	0.0967978	-1.43154	0.152275	0.970859
CSRNP1	30.996	0.348498	0.242027	1.43991	0.149892	0.970859
HMBOX1	256.059	-0.148203	0.103407	-1.4332	0.1518	0.970859
ZNF215	16.4453	0.472743	0.329	1.43691	0.150745	0.970859
NRGN	332.537	-0.147835	0.102227	-1.44614	0.148138	0.970859
CD109	413.868	-0.141636	0.0983281	-1.44045	0.149741	0.970859
FBRS	115.851	-0.203242	0.142005	-1.43124	0.152362	0.970859
IFNGR2	184.207	-0.171689	0.120426	-1.42568	0.153962	0.970859
ANO10	236.592	0.170778	0.118569	1.44033	0.149774	0.970859
ZSWIM5	15.176	-0.513795	0.356296	-1.44204	0.14929	0.970859
NDUFAF2	198.074	0.194299	0.135145	1.4377	0.150518	0.970859
DDIAS	36.6766	0.33037	0.230973	1.43034	0.152619	0.970859
CENPV	221.621	0.203218	0.140232	1.44916	0.147294	0.970859
ZNF32	109.061	-0.202383	0.141307	-1.43223	0.152079	0.970859
PHLDB3	23.2052	-0.458811	0.318685	-1.4397	0.149951	0.970859
C2orf69	63.0644	0.254742	0.178486	1.42724	0.153511	0.970859
SNX18	145.922	-0.179586	0.124501	-1.44245	0.149177	0.970859
TRIML2	17.2974	0.479212	0.332083	1.44305	0.149007	0.970859
SLITRK4	78.645	0.242572	0.168358	1.44081	0.149637	0.970859
ATP6V0A2	81.5044	0.234051	0.161715	1.4473	0.147813	0.970859
ZNF197	48.8583	-0.279132	0.192413	-1.45069	0.146866	0.970859
MPZL1	443.653	-0.123714	0.0862473	-1.43441	0.151456	0.970859
GNL1	330.553	0.138826	0.0961821	1.44336	0.148918	0.970859
CSKMT	92.6755	0.218178	0.150889	1.44595	0.148191	0.970859
CRYBB2	35.3561	0.334319	0.232895	1.43549	0.151147	0.970859
HIST1H3F	17.6771	0.469217	0.327976	1.43064	0.152533	0.970859
TSC22D1	452.687	-0.155455	0.109271	-1.42266	0.154836	0.972018
IDS	264.352	-0.142404	0.100006	-1.42395	0.154461	0.972018
RIOK3	409.07	0.138983	0.0976467	1.42333	0.154641	0.972018
SNRNP70	645.881	0.124797	0.0876501	1.42381	0.154501	0.972018
RAP2C	78.1096	-0.229845	0.16159	-1.4224	0.154911	0.972018
LIMS1	1596.17	0.124484	0.0874942	1.42277	0.154803	0.972018
ZDHHC23	11.1242	-0.565925	0.397632	-1.42324	0.154668	0.972018
ACD	154.097	0.182979	0.12944	1.41362	0.157472	0.972447
PCDHA4	11.0968	-0.568405	0.400129	-1.42055	0.155446	0.972447
HMOX2	331.088	0.170163	0.120256	1.41501	0.157065	0.972447
MTCL1	27.0148	0.408687	0.288646	1.41587	0.156812	0.972447
LAMC1	567.411	-0.135872	0.0958588	-1.41742	0.15636	0.972447
BCL2L12	315.11	0.145898	0.102954	1.41712	0.156447	0.972447
IGF1	14.4966	-0.493548	0.348522	-1.41612	0.156742	0.972447
FBLN1	1039.45	-0.103139	0.0729617	-1.4136	0.157479	0.972447
WAC	502.667	-0.12308	0.0870726	-1.41353	0.1575	0.972447
MMP11	10.4542	0.58623	0.41442	1.41458	0.157192	0.972447
RPS6KA5	69.7958	-0.292026	0.206719	-1.41267	0.157753	0.972447
RBBP7	382.455	0.126446	0.0891663	1.41809	0.156166	0.972447
BMPR1A	56.9566	0.306264	0.216139	1.41698	0.15649	0.972447
HSD17B1	17.2527	0.447487	0.316163	1.41537	0.15696	0.972447
SHLD2	49.9464	0.289858	0.203923	1.42141	0.155199	0.972447
ENOSF1	281.753	0.154497	0.109233	1.41438	0.157252	0.972447
OSTF1	177.12	0.198136	0.140156	1.41368	0.157456	0.972447
SLC35A5	49.8425	-0.271649	0.191231	-1.42053	0.155455	0.972447
NONO	1130.47	-0.108532	0.0766787	-1.41541	0.156949	0.972447
KAT14	36.6082	-0.321047	0.227154	-1.41335	0.157554	0.972447
CNBD2	27.882	0.372515	0.263758	1.41234	0.157851	0.972447
ZNF618	143.675	-0.171796	0.121272	-1.41662	0.156594	0.972447
PDE9A	41.0252	-0.350077	0.247868	-1.41235	0.157847	0.972447
PEA15	526.722	0.14666	0.10329	1.41988	0.155642	0.972447
TMEM184C	52.3936	0.27076	0.19103	1.41737	0.156374	0.972447
COPS2	349.008	-0.152762	0.10808	-1.41341	0.157535	0.972447
ZSWIM1	17.9219	0.446933	0.316463	1.41228	0.157869	0.972447
JUP	491.644	-0.118917	0.0836696	-1.42127	0.15524	0.972447
ORAI3	208.871	-0.199157	0.140891	-1.41355	0.157493	0.972447
LIMK2	94.9021	0.207924	0.146785	1.41653	0.156621	0.972447
PPIA	8945.16	0.0970821	0.0685603	1.41601	0.156772	0.972447
RUSC2	25.7086	0.374997	0.263973	1.42059	0.155436	0.972447
DOK6	39.3746	-0.570889	0.403072	-1.41634	0.156675	0.972447
ZNF611	42.4689	-0.293206	0.207251	-1.41474	0.157145	0.972447
ZNF207	885.203	-0.104381	0.0739493	-1.41152	0.15809	0.972765
ERMAP	25.1873	0.399818	0.283217	1.4117	0.158038	0.972765
CLDND1	193.132	-0.16729	0.118581	-1.41077	0.158313	0.9729
MRPS18B	396.939	0.127535	0.0905236	1.40886	0.158877	0.9729
OSTM1	45.4123	-0.290147	0.205813	-1.40976	0.15861	0.9729
SLC4A7	117.507	0.203472	0.14426	1.41045	0.158407	0.9729
RUNX1T1	499.677	0.154072	0.109347	1.40903	0.158827	0.9729
BYSL	73.6497	0.246174	0.174679	1.4093	0.158747	0.9729
MRPS25	209.234	0.174113	0.123461	1.41026	0.158462	0.9729
NR2C2AP	22.8355	0.389643	0.276158	1.41094	0.158263	0.9729
AFAP1	104.518	0.211433	0.150069	1.4089	0.158864	0.9729
ZNF749	89.7698	0.21661	0.153784	1.40854	0.158972	0.972961
RENBP	47.6713	-0.280976	0.199651	-1.40734	0.159327	0.974038
ZNF852	10.8386	0.550871	0.3915	1.40708	0.159404	0.974038
PET117	60.8374	0.256009	0.181887	1.40752	0.159275	0.974038
RWDD4	147.443	0.17249	0.122724	1.40552	0.159867	0.974367
FANCA	41.3238	0.323055	0.229857	1.40546	0.159885	0.974367
ING3	103.528	0.198594	0.141299	1.40549	0.159876	0.974367
POP4	183.868	0.171878	0.122317	1.40518	0.159968	0.974367
EPHB2	14.7872	0.501815	0.356932	1.40591	0.15975	0.974367
CDK7	61.9315	0.267076	0.190058	1.40523	0.159953	0.974367
CPEB2	23.9188	-0.389949	0.277724	-1.40409	0.160292	0.974927
ABHD18	46.9463	-0.277187	0.197375	-1.40437	0.160208	0.974927
NOC3L	79.7476	0.233112	0.166033	1.40401	0.160316	0.974927
PEX14	58.4898	-0.248652	0.177177	-1.40341	0.160494	0.975044
NAA20	239.523	0.149759	0.106714	1.40337	0.160505	0.975044
MCM7	495.695	0.266432	0.190533	1.39835	0.162009	0.975367
IMP4	253.087	0.152543	0.1095	1.39309	0.163594	0.975367
NEXN	49.5529	-0.28055	0.20368	-1.37741	0.168386	0.975367
NMT1	402.103	0.176036	0.126543	1.39111	0.164191	0.975367
MRPL23	370.357	0.14977	0.107734	1.39019	0.164472	0.975367
EMP2	81.8601	0.221163	0.159736	1.38456	0.166188	0.975367
ACAA1	220.759	0.14512	0.104927	1.38306	0.166648	0.975367
KCNQ2	14.7492	-0.526927	0.381297	-1.38193	0.166992	0.975367
COL23A1	65.4671	-0.295141	0.211438	-1.39587	0.162753	0.975367
EIF5A	2067.2	0.247805	0.178998	1.3844	0.166235	0.975367
TSPAN31	120.918	-0.194314	0.140989	-1.37823	0.168134	0.975367
PSME1	307.545	-0.157405	0.112303	-1.4016	0.161033	0.975367
BUB3	500.472	0.124798	0.0905199	1.37868	0.167995	0.975367
PDCD11	184.816	0.1796	0.129314	1.38887	0.164872	0.975367
EIF2S1	241.613	0.190072	0.135693	1.40075	0.161288	0.975367
MRPS23	278.084	0.147339	0.105236	1.40009	0.161487	0.975367
AK2	334.277	0.137196	0.0982322	1.39665	0.162519	0.975367
GLRX3	628.046	0.121001	0.0867039	1.39557	0.162845	0.975367
NAA10	1006.42	0.123463	0.0884866	1.39527	0.162934	0.975367
SUCLG1	417.296	0.120237	0.0870184	1.38175	0.167049	0.975367
ST7	40.6477	0.293034	0.212989	1.37582	0.168878	0.975367
MGST1	320.469	0.157558	0.114272	1.37879	0.16796	0.975367
PLAUR	51.1194	0.34313	0.247743	1.38502	0.166045	0.975367
FAM136A	293.732	0.138224	0.0995201	1.38891	0.164862	0.975367
HPF1	337.17	0.13163	0.0951821	1.38293	0.166687	0.975367
MTA3	254.078	-0.154195	0.11206	-1.376	0.168822	0.975367
NDUFB4	1390.98	-0.107063	0.0765451	-1.39869	0.161905	0.975367
MSANTD3	204.224	0.168312	0.120706	1.39439	0.163198	0.975367
CLNS1A	412.761	-0.129358	0.0926545	-1.39614	0.162674	0.975367
FRYL	249.067	-0.148683	0.108098	-1.37544	0.168995	0.975367
RBL1	39.2163	0.297583	0.21602	1.37757	0.168336	0.975367
PCDHA6	9.21531	-0.617901	0.443379	-1.39362	0.163432	0.975367
CPNE3	288.466	-0.139728	0.100111	-1.39572	0.162799	0.975367
LTBP4	315.42	-0.314935	0.228653	-1.37735	0.168405	0.975367
NDUFB2	2251.18	0.129407	0.0939799	1.37696	0.168524	0.975367
SLC22A17	92.2259	-0.226431	0.162431	-1.39401	0.163314	0.975367
CDC34	628.943	-0.126377	0.0915733	-1.38007	0.167565	0.975367
NFATC4	133.938	-0.216896	0.155975	-1.39059	0.164351	0.975367
CDK5RAP1	101.046	0.215546	0.156182	1.38009	0.167559	0.975367
CLN5	100.524	-0.198217	0.143074	-1.38542	0.165925	0.975367
KCTD9	75.0607	0.239341	0.171047	1.39928	0.16173	0.975367
MED26	26.1445	-0.376491	0.268598	-1.40169	0.161007	0.975367
OCIAD1	753.156	-0.111906	0.0802277	-1.39486	0.163059	0.975367
PLEKHB2	324.087	0.127995	0.0920575	1.39038	0.164415	0.975367
DOCK7	109.839	0.203985	0.145627	1.40074	0.161292	0.975367
UTP25	63.6573	-0.236431	0.170571	-1.38612	0.165711	0.975367
SENP5	153.62	-0.175149	0.126871	-1.38053	0.167424	0.975367
PHF19	365.9	0.153217	0.109358	1.40106	0.161197	0.975367
RAB38	49.4787	-0.267204	0.193651	-1.37983	0.16764	0.975367
MKKS	65.0852	-0.24244	0.175368	-1.38246	0.16683	0.975367
MPST	704.537	-0.114856	0.0823332	-1.39502	0.16301	0.975367
ARHGAP22	10.7509	0.562979	0.403244	1.39613	0.162676	0.975367
BCL2L2	48.0889	-0.275296	0.198434	-1.38734	0.165337	0.975367
PLVAP	3734.32	-0.10497	0.0763103	-1.37556	0.168957	0.975367
APLNR	159.917	0.361817	0.261048	1.38602	0.165742	0.975367
SYNCRIP	785.098	0.133546	0.0968835	1.37842	0.168073	0.975367
CALCOCO2	226.643	-0.164952	0.119916	-1.37557	0.168956	0.975367
UACA	857.769	0.163752	0.116771	1.40234	0.160815	0.975367
RAB40B	52.9806	-0.268866	0.193306	-1.39089	0.16426	0.975367
CERS2	129.28	-0.195478	0.141099	-1.38539	0.165932	0.975367
CAMKMT	15.1989	0.491628	0.350959	1.40082	0.161269	0.975367
SLC25A38	60.9147	-0.259095	0.186294	-1.39079	0.164289	0.975367
COMMD10	116.029	0.199721	0.144447	1.38267	0.166767	0.975367
RGS20	48.4142	0.300827	0.218689	1.37559	0.168947	0.975367
PCDH1	106.282	0.223167	0.160538	1.39012	0.164493	0.975367
LDLRAP1	46.5423	0.27984	0.201188	1.39093	0.164245	0.975367
DONSON	49.8656	0.267998	0.192776	1.3902	0.164468	0.975367
SLC2A6	73.1628	0.223729	0.161157	1.38827	0.165056	0.975367
RPL39L	180.871	0.161347	0.11681	1.38128	0.167193	0.975367
BMT2	30.0241	-0.345403	0.250545	-1.37861	0.168016	0.975367
GAPVD1	154.401	-0.173135	0.124381	-1.39197	0.163933	0.975367
PIP4P1	79.5285	0.229104	0.164099	1.39613	0.162674	0.975367
BTRC	102.92	-0.209379	0.151528	-1.38179	0.167037	0.975367
ZNF319	12.8402	-0.510393	0.366709	-1.39182	0.163977	0.975367
ZNF606	41.1771	-0.297033	0.214514	-1.38468	0.166151	0.975367
ZNF232	25.6097	0.370397	0.266559	1.38955	0.164665	0.975367
KIAA1586	115.901	0.196381	0.141665	1.38623	0.165677	0.975367
REEP4	109.052	0.197007	0.143171	1.37603	0.168812	0.975367
LRRC28	156.16	-0.166635	0.119104	-1.39906	0.161794	0.975367
LINGO1	124.882	-0.251225	0.181011	-1.3879	0.165169	0.975367
LAMB2	225.984	-0.158606	0.113757	-1.39426	0.16324	0.975367
AGFG1	167.674	-0.167385	0.119513	-1.40056	0.161347	0.975367
SRP72	1088.27	-0.101161	0.0732442	-1.38115	0.167234	0.975367
RSRC1	227.078	0.146203	0.104439	1.39989	0.161547	0.975367
PTPN2	106.551	0.189239	0.135369	1.39795	0.162128	0.975367
CLEC14A	906.514	0.109626	0.0796818	1.3758	0.168883	0.975367
GTPBP6	280.338	0.157871	0.11343	1.39179	0.163986	0.975367
GTPBP6.1	280.338	0.157871	0.11343	1.39179	0.163986	0.975367
OGFOD3	114.751	0.19127	0.138377	1.38224	0.166898	0.975367
NTM	17.9513	0.448629	0.324395	1.38297	0.166673	0.975367
SRPRA	149.926	0.204481	0.147855	1.38298	0.16667	0.975367
ZNF730	30.4026	0.357656	0.257326	1.38989	0.164562	0.975367
GPRIN3	165.881	-0.195723	0.140928	-1.38881	0.164889	0.975367
BACE1	112.847	-0.18546	0.134671	-1.37713	0.168471	0.975367
FAM3C	221.79	0.153928	0.111296	1.38306	0.166648	0.975367
INKA2	10.2577	0.564814	0.406954	1.38791	0.165166	0.975367
ARHGAP11A	156.04	0.185596	0.134057	1.38445	0.166219	0.975367
C12orf73	100.99	-0.195414	0.141474	-1.38127	0.167195	0.975367
HIST1H2BH	239.076	0.144223	0.10404	1.38623	0.165678	0.975367
FNDC3A	353.736	-0.129568	0.0943198	-1.37371	0.169532	0.975512
ADGRL4	975.444	0.106549	0.0775216	1.37445	0.169303	0.975512
HDDC2	183.904	0.174412	0.126963	1.37373	0.169526	0.975512
PPP2R5D	186.374	0.160117	0.116528	1.37406	0.169423	0.975512
RAB4B	140.252	0.175642	0.127776	1.37461	0.169254	0.975512
NCKAP5	14.0526	0.536642	0.39052	1.37417	0.169388	0.975512
CARNMT1	46.5463	-0.27345	0.199147	-1.37311	0.169719	0.975607
UBLCP1	122.412	0.193065	0.140596	1.37319	0.169694	0.975607
RPAP3	120.217	0.183101	0.133423	1.37234	0.169958	0.975756
CNN2	1088.73	-0.103184	0.075196	-1.3722	0.170001	0.975756
FADS3	54.1999	-0.270322	0.196954	-1.37251	0.169904	0.975756
HEY1	710.588	-0.16093	0.117363	-1.37122	0.170308	0.976352
ARHGEF2	202.595	-0.158165	0.115361	-1.37105	0.17036	0.976352
NFIA	163.5	-0.177366	0.129327	-1.37145	0.170236	0.976352
NDST1	139.041	0.192274	0.140333	1.37012	0.170649	0.977517
ENY2	1137.19	0.11947	0.087225	1.36968	0.170788	0.977823
[truncated: 9,446 more rows]
