# Supplementary material for: Transcriptomic analysis of iPSC-derived endothelium reveals adaptations to high altitude hypoxia in energy metabolism and inflammation
Source: PLoS Genet. 2025 Feb 10;21(2):e1011570. doi: 10.1371/journal.pgen.1011570 (PMC11809796; doi:10.1371/journal.pgen.1011570)
Supplement: S5 Table — We used the expression profiles from each cluster identified in scRNA-seq of a WT replicate to deconvolute the cell type composition of all 20 iPSC-EC lines in hypoxia and normoxia. Each column represents the percentage of cells mapped to each cluster identified by single cell RNA-seq. Clusters 2 & 4 represent endothelial cells as defined by canonical marker gene expression. While proportions vary by line, we find no significant differences between populations in either condition. (XLSX) [file pgen.1011570.s019.xlsx]

## Sheet: S5_Table
ID	Treatment	Pop	C24	C0	C1	C2	C3	C4	C5	C6	C7	C8	C9
C528	N	CHB	0.8088	0	0.107389	0.297012	0	0.511788	0.00121175	0.0825994	0	0	0
C531	N	CHB	0.890777	0	0.0707391	0.302721	0	0.588056	0.00377015	0.0114407	0	0.0232728	0
C557	N	CHB	0.77228	0	0.130467	0.248198	0.0360497	0.524082	0	0.0612027	0	0	0
C596	N	CHB	0.811726	0.00295828	0.0443383	0.299101	0	0.512626	0	0.140977	0	0	0
C606	N	CHB	0.860131	0	0	0.293361	0	0.566771	0.00067347	0.120156	0	0.0190388	0
C608	N	CHB	0.784523	0	0.115846	0.228579	0	0.555944	0.0203035	0.0793275	0	0	0
C614	N	CHB	0.827509	0	0.0123736	0.327049	0	0.50046	0.00821571	0.137677	0.000804735	0.0134204	0
C619	N	CHB	0.565791	0	0.169565	0.124984	0.231648	0.440807	0	0	0.00927029	0.0237247	0
C633	N	CHB	0.73499	0	0.212655	0.183559	0.016017	0.551431	0.017852	0	0	0.0184855	0
C748	N	CHB	0.744586	0.00744224	0.151789	0.140155	0	0.604432	0.0130015	0.0831812	0	0	0
T252	N	TBN	0.888709	0	0.0484417	0.338245	0	0.550464	0	0.0436177	0	0.019232	0
T462	N	TBN	0.874074	0	0.0630766	0.24685	0	0.627224	0	0.0628496	0	0	0
T540	N	TBN	0.670529	0	0.20095	0.247833	0.105385	0.422696	0	0	0.00845897	0.0146782	0
T569	N	TBN	0.669549	0	0.114894	0.186842	0.121757	0.482707	0	0.0937992	0	0	0
T750	N	TBN	0.690246	0	0.186086	0.236803	0.0802594	0.453442	0.0239323	0	0	0.0194771	0
T801	N	TBN	0.673357	0	0.260362	0.170075	0.0171085	0.503281	0	0	0.0419944	0.00717806	0
T841	N	TBN	0.722892	0.00953261	0.170001	0.161165	0	0.561726	0	0.0859558	0.0116185	0	0
T859	N	TBN	0.847781	0	0.0233927	0.305629	0	0.542152	0	0.128827	0	0	0
T86	N	TBN	0.596247	0	0.203388	0.164679	0.178795	0.431568	0	0	0.000245306	0.0213249	0
T988	N	TBN	0.821945	0	0.0399239	0.29363	0	0.528316	0.0105345	0.127596	0	0	0
C528	H	CHB	0.800514	0	0.083532	0.309482	0	0.491032	0	0.115954	0	0	0
C531	H	CHB	0.877893	0	0.0283274	0.310834	0	0.567059	0.000771853	0.0568688	0.0162205	0.0199182	0
C557	H	CHB	0.593135	0	0.0944313	0.144183	0.146155	0.448952	0	0.166279	0	0	0
C596	H	CHB	0.701853	0	0	0.305506	0	0.396347	0	0.298147	0	0	0
C606	H	CHB	0.867538	0	0	0.366885	0	0.500653	0	0.102593	0.00869527	0.0211745	0
C608	H	CHB	0.742922	0	0.111287	0.204366	0	0.538556	0.0163523	0.129439	0	0	0
C614	H	CHB	0.740331	0	0.0239025	0.285413	0	0.454918	0	0.189955	0.0251229	0.0206884	0
C619	H	CHB	0.451178	0	0.113514	0.107468	0.241752	0.343709	0	0.132354	0.0314051	0.0297981	0
C633	H	CHB	0.600181	0	0.282191	0.145174	0.0730389	0.455007	0.00785095	0	0.0238768	0.0128623	0
C748	H	CHB	0.431788	0	0.133248	0.10991	0.152396	0.321878	0.0184555	0.210084	0.0284546	0.0255739	0
T252	H	TBN	0.86222	0	0	0.336632	0	0.525589	0	0.13778	0	0	0
T462	H	TBN	0.85637	0	0.027847	0.322541	0	0.533829	0	0.115783	0	0	0
T540	H	TBN	0.51789	0	0.170227	0.181294	0.20154	0.336596	0	0.0663139	0.0227136	0.0213151	0
T569	H	TBN	0.525595	0	0.136352	0.141895	0.209393	0.3837	0	0.108625	0.000719438	0.0193157	0
T750	H	TBN	0.452664	0	0.11138	0.131135	0.225287	0.321529	0	0.206367	0.00430252	0	0
T801	H	TBN	0.611773	0	0.290858	0.139611	0	0.472162	0	0.00147996	0.0958896	0	0
T841	H	TBN	0.525733	0	0.203618	0.187518	0.0742605	0.338215	0	0.126969	0.0694195	0	0
T859	H	TBN	0.823029	0	0	0.363826	0	0.459204	0	0.143533	0.0180294	0.015408	0
T86	H	TBN	0.374618	0	0.197301	0.102452	0.2213	0.272166	0	0.129941	0.0218186	0.0550219	0
T988	H	TBN	0.736353	0	0	0.228516	0.0220713	0.507837	0	0.241576	0	0	0
