# Supplementary material for: Transcriptomic analysis of iPSC-derived endothelium reveals adaptations to high altitude hypoxia in energy metabolism and inflammation
Source: PLoS Genet. 2025 Feb 10;21(2):e1011570. doi: 10.1371/journal.pgen.1011570 (PMC11809796; doi:10.1371/journal.pgen.1011570)
Supplement: S6 Table — (XLSX) [file pgen.1011570.s020.xlsx]

## Sheet: S6_Table
Ensembl Transcript ID	Gene Name	logFC(Conditionition)	AveExpr(Conditionition)	t(Condition)	P.Value(Condition)	adj.P.Val(Condition)	z.std(Condition)	logFC(Response)	AveExpr(Response)	t(Response)	P.Value(Response)	adj.P.Val(Response)	z.std(Response)	logFC(PopulationNormoxia)	AveExpr(PopulationNormoxia)	t(PopulationNormoxia)	P.Value(PopulationNormoxia)	adj.P.Val(PopulationNormoxia)	z.std(PopulationNormoxia)	logFC(PopulationHypoxia)	AveExpr(PopulationHypoxia)	t(PopulationHypoxia)	P.Value(PopulationHypoxia)	adj.P.Val(PopulationHypoxia)	z.std(PopulationHypoxia)
ENSG00000131981.15_2	LGALS3	0.644567	1.43696	5.03373	3.07441e-05	0.00018119	4.16788	0.575583	1.43696	3.53497	0.00155187	0.998928	3.16481	0.372971	1.43696	3.05296	0.00517336	0.134371	2.79604	0.948554	1.43696	8.90518	2.23803e-09	4.09806e-05	5.97951
ENSG00000172183.14_2	ISG20	0.798368	0.0167403	8.40464	2.24929e-08	5.22012e-07	5.59164	0.0214553	0.0167403	0.149514	0.882731	0.998928	0.147508	-0.80695	0.0167403	-7.20199	1.50807e-07	0.000690359	-5.25157	-0.785495	0.0167403	-8.38784	5.58289e-08	0.000511141	-5.43167
ENSG00000116016.13_2	EPAS1	-0.874605	9.2509	-7.84831	2.52796e-08	5.75741e-07	-5.57133	-0.450824	9.2509	-3.0319	0.00544606	0.998928	-2.77939	-0.283897	9.2509	-2.66579	0.0130289	0.19291	-2.48298	-0.734721	9.2509	-7.06667	1.66816e-07	0.00101819	-5.23296
ENSG00000285184.2_2	AC244033.2	-0.0158148	-0.876185	-0.164778	0.870393	0.909275	-0.163159	-0.776547	-0.876185	-5.66223	5.90974e-06	0.108213	-4.52959	0.0755643	-0.876185	0.87399	0.390125	0.766644	0.85939	-0.700983	-0.876185	-6.5212	6.50677e-07	0.00238291	-4.97553
ENSG00000173894.10_2	CBX2	1.18994	6.02467	23.0794	1.94478e-16	1.18703e-13	8.22544	-0.24981	6.02467	-3.67749	0.00170625	0.998928	-3.13711	-0.148017	6.02467	-2.64588	0.0155419	0.208185	-2.4195	-0.397826	6.02467	-7.28193	6.46601e-07	0.00238291	-4.97675
ENSG00000119408.16_3	NEK6	0.165478	6.3879	2.59117	0.0154803	0.0345726	2.42094	-0.00340003	6.3879	-0.0398781	0.968495	0.998928	-0.039496	0.386957	6.3879	6.41384	8.53929e-07	0.00260605	4.92262	0.383557	6.3879	6.35259	9.97752e-07	0.00260998	4.89208
ENSG00000167608.11_2	TMC4	0.277509	-0.78223	1.5386	0.135985	0.213699	1.49091	0.089797	-0.78223	0.415543	0.681154	0.998928	0.410888	0.863815	-0.78223	5.47095	9.74012e-06	0.00882857	4.42286	0.953612	-0.78223	6.35273	9.9738e-07	0.00260998	4.89215
ENSG00000162909.17_2	CAPN2	0.0893819	8.50103	2.73225	0.0129362	0.0296057	2.48552	0.0371891	8.50103	0.856663	0.403909	0.998928	0.83466	0.184128	8.50103	5.58336	1.87421e-05	0.0127106	4.27937	0.221317	8.50103	6.72717	1.55124e-06	0.00284048	4.80452
ENSG00000182022.17_3	CHST15	0.536849	5.76594	5.44098	1.05353e-05	7.51439e-05	4.40588	-0.429516	5.76594	-3.20617	0.00354804	0.998928	-2.91578	-0.164992	5.76594	-1.74624	0.0925768	0.440534	-1.68196	-0.594508	5.76594	-6.26119	1.25949e-06	0.00284048	-4.84604
ENSG00000163877.10_2	SNIP1	-0.108936	4.21956	-3.91932	0.000576796	0.00209641	-3.4423	-0.0776652	4.21956	-2.05056	0.0505167	0.998928	-1.95556	-0.0937689	4.21956	-3.61679	0.00125928	0.0767615	-3.2251	-0.171434	4.21956	-6.19733	1.48286e-06	0.00284048	-4.81353
ENSG00000120645.11_2	IQSEC3	1.6344	2.16613	12.5707	4.08508e-11	3.39628e-09	6.60096	-0.225732	2.16613	-1.13406	0.271909	0.998928	-1.09868	-0.86144	2.16613	-5.09557	3.9421e-05	0.0176058	-4.11085	-1.08717	2.16613	-7.76277	1.9414e-06	0.00323173	-4.75943
ENSG00000159788.19_4	RGS12	-0.467271	5.20508	-11.9656	4.46714e-12	5.6804e-10	-6.92155	-0.0387176	5.20508	-0.729972	0.471933	0.998928	-0.719337	-0.196403	5.20508	-5.43393	1.0732e-05	0.00882857	-4.40187	-0.23512	5.20508	-6.04472	2.19405e-06	0.00334794	-4.73468
ENSG00000167601.11_2	AXL	0.644864	6.23942	8.49246	5.66744e-09	1.70966e-07	5.82629	-0.136127	6.23942	-1.34576	0.189997	0.998928	-1.31059	0.56004	6.23942	7.75726	3.13674e-08	0.000287184	5.53363	0.423913	6.23942	5.94972	2.80305e-06	0.0039482	4.68475
ENSG00000181541.5_2	MAB21L2	-0.201179	-2.8452	-0.751647	0.459014	0.565689	-0.740472	-1.96113	-2.8452	-4.84191	5.10076e-05	0.456412	-4.05096	-0.00905868	-2.8452	-0.0378338	0.970109	0.991584	-0.0374713	-1.97019	-2.8452	-5.77856	4.36667e-06	0.00486427	-4.59312
ENSG00000023902.13_2	PLEKHO1	-0.00586029	6.06735	-0.197254	0.845541	0.890869	-0.194811	-0.00436546	6.06735	-0.11143	0.91253	0.998928	-0.109848	-0.193815	6.06735	-6.1663	6.04394e-06	0.00737804	-4.52485	-0.198181	6.06735	-6.27097	4.34471e-06	0.00486427	-4.59417
ENSG00000104812.14_3	GYS1	0.337651	6.10074	9.06486	1.57169e-09	6.35301e-08	6.03683	0.122638	6.10074	2.46277	0.020727	0.998928	2.31292	0.0799757	6.10074	2.25948	0.0324632	0.286176	2.13866	0.202613	6.10074	5.76561	4.516e-06	0.00486427	4.5861
ENSG00000130037.4_2	KCNA5	1.91541	-1.88968	5.33677	1.3847e-05	9.38735e-05	4.34627	-0.913422	-1.88968	-1.45022	0.158955	0.998928	-1.40859	-1.2638	-1.88968	-2.50917	0.0186658	0.225796	-2.35214	-2.17722	-1.88968	-5.81542	3.96828e-06	0.00486427	-4.61304
ENSG00000058262.9_2	SEC61A1	-0.0351967	9.00814	-0.745451	0.464589	0.57129	-0.731312	0.133829	9.00814	2.1243	0.0484236	0.998928	1.97363	0.145594	9.00814	3.14419	0.00481902	0.131278	2.81889	0.279423	9.00814	6.05569	4.80897e-06	0.00489206	4.57295
ENSG00000104635.13_5	SLC39A14	-0.322943	5.08583	-3.52845	0.00157784	0.00492676	-3.15997	0.175227	5.08583	1.46036	0.156172	0.998928	1.41806	0.321932	5.08583	3.87668	0.000644333	0.0550898	3.41223	0.497159	5.08583	5.71494	5.15188e-06	0.00496505	4.55851
ENSG00000133065.10_2	SLC41A1	-0.13282	5.37385	-2.81813	0.0091089	0.0219349	-2.60794	0.00748564	5.37385	0.116803	0.907914	0.998928	0.11567	-0.269514	5.37385	-6.04564	2.18887e-06	0.00501005	-4.73516	-0.262028	5.37385	-5.678	5.6719e-06	0.00519291	-4.53826
ENSG00000268500.5_6	AC018755.2	0.362282	-1.06501	1.14598	0.262242	0.363066	1.12111	0.717743	-1.06501	1.92138	0.065711	0.998928	1.84039	0.723707	-1.06501	2.70442	0.0119071	0.186337	2.51488	1.44145	-1.06501	5.55299	7.85901e-06	0.00654119	4.46899
ENSG00000183323.12_4	CCDC125	-0.459079	-0.249237	-2.78516	0.0122059	0.0281561	-2.50613	0.371078	-0.249237	1.84149	0.0842716	0.998928	1.72642	0.676592	-0.249237	4.43874	0.000661909	0.0553782	3.40489	1.04767	-0.249237	5.87446	7.84616e-06	0.00654119	4.46934
ENSG00000129521.13_3	EGLN3	3.90017	3.08067	23.4382	5.18971e-19	7.30991e-16	8.90814	-0.219583	3.08067	-0.923278	0.364352	0.998928	-0.907104	-0.363065	3.08067	-1.71038	0.0991051	0.454815	-1.64921	-0.582648	3.08067	-5.50932	8.80954e-06	0.00701354	-4.4445
ENSG00000073417.14_4	PDE8A	-0.294012	4.5775	-4.26117	0.000235937	0.000997514	-3.67706	-0.161988	4.5775	-1.70775	0.099599	0.998928	-1.6468	-0.223187	4.5775	-3.47849	0.00179142	0.087474	-3.1228	-0.385176	4.5775	-5.49054	9.25324e-06	0.00705983	-4.43393
ENSG00000230943.2_5	LINC02541	0.281128	-1.3681	1.48452	0.149694	0.231	1.44061	0.517707	-1.3681	2.21667	0.0356002	0.998928	2.10146	0.336004	-1.3681	1.93239	0.0642757	0.383123	1.85026	0.853711	-1.3681	5.41562	1.12593e-05	0.00824677	4.39146
ENSG00000165633.12_3	VSTM4	0.0723948	0.936198	0.451323	0.655499	0.740094	0.446136	0.426413	0.936198	1.70952	0.0992657	0.998928	1.64842	-1.41431	0.936198	-7.92346	2.11734e-08	0.000287184	-5.60213	-0.987899	0.936198	-5.38666	1.21478e-05	0.00855534	-4.37492
ENSG00000114023.15_2	FAM162A	1.32358	4.89025	17.535	6.33053e-16	3.40937e-13	8.08278	0.271213	4.89025	2.69697	0.0121162	0.998928	2.50874	0.0777514	4.89025	1.01483	0.319538	0.716603	0.995407	0.348965	4.89025	5.34568	1.3527e-05	0.00884618	4.3514
ENSG00000102924.11_2	CBLN1	1.39085	-0.0182908	8.27267	9.38176e-09	2.5833e-07	5.74154	-0.206339	-0.0182908	-0.801714	0.429985	0.998928	-0.789217	-0.632788	-0.0182908	-3.05207	0.00518462	0.134371	-2.79533	-0.839128	-0.0182908	-5.35041	1.33598e-05	0.00884618	-4.35413
ENSG00000184307.14_4	ZDHHC23	-0.166091	0.105252	-1.3964	0.177853	0.266525	-1.34739	-0.203223	0.105252	-1.16152	0.262592	0.998928	-1.12029	-0.561788	0.105252	-4.48386	0.000378417	0.0466215	-3.5547	-0.765011	0.105252	-5.45656	1.89337e-05	0.0112808	-4.27711
ENSG00000253846.2_3	PCDHGA10	-0.527849	5.3547	-3.75132	0.00153089	0.00479837	-3.16876	0.0415093	5.3547	0.246157	0.80927	0.998928	0.241368	1.18853	5.3547	6.77097	4.30142e-05	0.018317	4.09066	1.23004	5.3547	6.83515	1.92856e-05	0.0112808	4.27301
ENSG00000159167.11_2	STC1	2.49616	3.27901	19.7754	3.42946e-17	2.8544e-14	8.43092	-0.256848	3.27901	-1.44372	0.160759	0.998928	-1.40252	-0.254419	3.27901	-1.70392	0.100321	0.4573	-1.6433	-0.511267	3.27901	-5.20239	1.97141e-05	0.0112808	-4.2681
ENSG00000171843.15_2	MLLT3	-0.425269	4.54748	-6.15825	1.63901e-06	1.60577e-05	-4.79349	0.172495	4.54748	1.88245	0.0710119	0.998928	1.8054	0.181513	4.54748	2.94771	0.00667948	0.150163	2.71242	0.354008	4.54748	5.20926	1.93607e-05	0.0112808	4.27214
ENSG00000178947.8_2	SMIM10L2A	0.241418	4.84245	1.89886	0.0687338	0.121602	1.82017	-0.155193	4.84245	-0.876683	0.388687	0.998928	-0.862001	-0.495594	4.84245	-3.99956	0.000468037	0.0486945	-3.49841	-0.650787	4.84245	-5.17116	2.1403e-05	0.0115268	-4.24973
ENSG00000182575.7_3	NXPH3	-0.286166	1.28483	-1.73536	0.097459	0.162648	-1.6573	-0.402476	1.28483	-1.60567	0.126133	0.998928	-1.52953	-0.727819	1.28483	-4.10906	0.000920603	0.0663668	-3.31373	-1.1303	1.28483	-5.35239	2.13203e-05	0.0115268	-4.2506
ENSG00000284116.1_4	AL772307.1	0.295499	0.279173	1.35707	0.189183	0.28027	1.313	0.30943	0.279173	1.22361	0.236294	0.998928	1.1843	1.10101	0.279173	4.5329	0.000298056	0.0423078	3.61698	1.41044	0.279173	5.95167	2.29553e-05	0.0120095	4.23402
ENSG00000112576.12_3	CCND3	0.0222456	6.40207	0.409207	0.686676	0.76557	0.40337	0.04526	6.40207	0.645059	0.527589	0.998928	0.63169	0.30504	6.40207	4.99038	0.000115244	0.0281224	3.85603	0.3503	6.40207	5.72923	2.38813e-05	0.0121469	4.22512
ENSG00000162654.8_2	GBP4	-0.337544	4.61428	-2.90531	0.00739727	0.0183588	-2.67841	-0.103359	4.61428	-0.638024	0.529038	0.998928	-0.629476	-0.499143	4.61428	-4.57056	0.00010443	0.0269327	-3.88006	-0.602502	4.61428	-5.05942	2.87307e-05	0.0134894	-4.1833
ENSG00000186314.11_4	PRELID2	0.395996	1.88403	4.54418	0.000111959	0.000534154	3.8631	0.152624	1.88403	1.34297	0.190888	0.998928	1.30796	0.24027	1.88403	2.88257	0.0078117	0.159287	2.6601	0.392894	1.88403	5.06799	2.80887e-05	0.0134894	4.18843
ENSG00000147853.16_3	AK3	0.147194	6.4756	2.3432	0.0270427	0.055557	2.2109	0.0919123	6.4756	1.09405	0.283966	0.998928	1.07145	0.209386	6.4756	3.51939	0.00161463	0.0837547	3.15325	0.301298	6.4756	5.06971	2.7961e-05	0.0134894	4.18947
ENSG00000172461.10_2	FUT9	-0.89235	4.48786	-9.79207	3.6948e-09	1.22122e-07	-5.89731	-0.0909489	4.48786	-0.732996	0.473544	0.998928	-0.716724	-0.566676	4.48786	-5.15617	0.000153299	0.0313659	-3.78566	-0.657625	4.48786	-5.41339	3.2965e-05	0.0150905	-4.15195
ENSG00000241717.1_2	VWFP1	-0.0304625	1.3971	-0.172969	0.864016	0.904212	-0.171265	0.0517498	1.3971	0.190226	0.850609	0.998928	0.188341	-1.04981	1.3971	-5.67516	5.71404e-06	0.00737804	-4.5367	-0.998064	1.3971	-4.98901	3.45932e-05	0.0154497	-4.14091
ENSG00000259775.1_5	AL138976.2	1.75925	-1.55384	10.0515	1.90475e-10	1.17874e-08	6.36883	-1.00498	-1.55384	-4.18677	0.000286828	0.998928	-3.62691	0.2972	-1.55384	1.54141	0.135302	0.51388	1.49351	-0.707782	-1.55384	-4.9619	3.71591e-05	0.0162005	-4.12447
ENSG00000078295.16_3	ADCY2	-0.0235989	0.188727	-0.195832	0.846264	0.891256	-0.193887	0.450744	0.188727	2.93095	0.00695486	0.998928	2.699	0.106867	0.188727	0.952551	0.34959	0.737457	0.935385	0.557611	0.188727	4.90282	4.34295e-05	0.0164236	4.08843
ENSG00000223496.2_3	EXOSC6	-0.0224888	5.51828	-0.681273	0.501722	0.604688	-0.671783	-0.0237663	5.51828	-0.533057	0.598521	0.998928	-0.526528	-0.132791	5.51828	-4.2562	0.00023904	0.0395173	-3.67373	-0.156557	5.51828	-4.91032	4.25779e-05	0.0164236	-4.09303
ENSG00000137054.15_2	POLR1E	0.281263	3.54854	4.79125	5.83089e-05	0.000308136	4.01955	0.0471112	3.54854	0.608686	0.548015	0.998928	0.600738	0.21895	3.54854	3.96648	0.000510185	0.0494285	3.47535	0.266061	3.54854	4.89832	4.39493e-05	0.0164236	4.08567
ENSG00000197646.7_2	PDCD1LG2	0.320827	1.94668	1.88296	0.0709397	0.124817	1.80586	0.0866118	1.94668	0.403893	0.689594	0.998928	0.399406	0.654932	1.94668	4.20785	0.000271398	0.0417349	3.64117	0.741544	1.94668	4.92892	4.05383e-05	0.0164236	4.10439
ENSG00000168646.12_4	AXIN2	0.280827	2.4053	3.38468	0.0027843	0.00802886	2.9906	-0.225247	2.4053	-1.96006	0.0655321	0.998928	-1.84161	-0.311588	2.4053	-3.14284	0.00576072	0.139961	-2.7611	-0.536835	2.4053	-5.31565	4.31986e-05	0.0164236	-4.08967
ENSG00000181885.18_3	CLDN7	0.656572	4.31967	6.69963	1.06809e-06	1.1404e-05	4.87866	-0.154362	4.31967	-1.14766	0.265671	0.998928	-1.11309	-0.355762	4.31967	-3.39316	0.00254206	0.101223	-3.01829	-0.510124	4.31967	-5.18023	4.21144e-05	0.0164236	-4.09556
ENSG00000176697.18_4	BDNF	-0.743044	4.42581	-5.90158	9.44779e-06	6.86502e-05	-4.42944	0.374062	4.42581	2.56111	0.0205307	0.998928	2.31651	0.680111	4.42581	3.85011	0.00219997	0.0954588	3.06182	1.05417	4.42581	5.77788	4.21356e-05	0.0164236	4.09545
ENSG00000132334.16_4	PTPRE	-0.32804	5.49012	-5.40425	1.16001e-05	8.1389e-05	-4.38497	-0.0123668	5.49012	-0.150307	0.881682	0.998928	-0.148837	-0.278018	5.49012	-4.87529	4.67045e-05	0.0185779	-4.07153	-0.290385	5.49012	-4.86266	4.82884e-05	0.0176842	-4.06376
ENSG00000065833.8_2	ME1	-0.340041	4.34093	-4.35314	0.000284423	0.00116099	-3.62909	0.0695827	4.34093	0.711203	0.486726	0.998928	0.695525	0.36995	4.34093	4.62789	0.000279887	0.0417349	3.63324	0.439533	4.34093	5.20321	5.00561e-05	0.017823	4.05537
ENSG00000142552.7_2	RCN3	0.534234	4.07243	2.83415	0.0103187	0.0243994	2.56496	0.148349	4.07243	0.664082	0.515292	0.998928	0.65062	1.2207	4.07243	4.82667	0.00018612	0.0344247	3.73715	1.36905	4.07243	5.50259	5.37712e-05	0.017823	4.0386
ENSG00000144320.13_4	LNPK	0.232666	3.99873	2.59091	0.0154897	0.034585	2.42072	0.218976	3.99873	1.86453	0.0735742	0.998928	1.78925	0.177207	3.99873	2.08729	0.0468069	0.330919	1.98804	0.396183	3.99873	4.82761	5.29707e-05	0.017823	4.04212
ENSG00000168461.12_3	RAB31	-0.147765	7.44462	-2.27665	0.0312772	0.0627504	-2.15353	0.128774	7.44462	1.48004	0.150879	0.998928	1.43643	0.167395	7.44462	2.71532	0.0116074	0.184932	2.52386	0.296169	7.44462	4.81678	5.45076e-05	0.017823	4.03541
ENSG00000279094.3_4	LINC01670	0.365428	-1.47343	1.69518	0.101987	0.168881	1.6353	0.262457	-1.47343	0.995634	0.328605	0.998928	0.976928	0.59855	-1.47343	3.07511	0.00490071	0.13216	2.81349	0.861007	-1.47343	4.83999	5.12664e-05	0.017823	4.04978
ENSG00000106351.12_3	AGFG2	0.19327	5.00026	2.45824	0.0231023	0.0486349	2.27174	-0.1552	5.00026	-1.49571	0.153105	0.998928	-1.42865	-0.390307	5.00026	-3.93631	0.00127669	0.0768997	-3.22117	-0.545507	5.00026	-5.46091	5.37208e-05	0.017823	-4.03882
ENSG00000015413.9_5	DPEP1	0.523962	1.62298	3.33482	0.00257403	0.00750287	3.0145	-0.136324	1.62298	-0.581132	0.566156	0.998928	-0.573722	-0.656122	1.62298	-3.92887	0.000562646	0.0517343	-3.44901	-0.792445	1.62298	-4.77276	6.12282e-05	0.0196693	-4.00803
ENSG00000269155.2_5	AL009178.2	2.77285	0.161709	12.1616	3.11431e-12	4.26104e-10	6.97247	-0.588151	0.161709	-1.79159	0.0848459	0.998928	-1.72324	-0.175798	0.161709	-0.615175	0.543787	0.859349	-0.607097	-0.763949	0.161709	-4.70876	7.25036e-05	0.0210277	-3.96792
ENSG00000268297.1_2	CLEC4GP1	0.0701523	-1.66381	0.254448	0.801152	0.85588	0.251857	0.945118	-1.66381	2.76721	0.0102752	0.998928	2.56643	0.216108	-1.66381	0.870456	0.392017	0.76795	0.855965	1.16123	-1.66381	4.72094	7.02077e-05	0.0210277	3.97558
ENSG00000170876.7_3	TMEM43	-0.112278	7.03244	-3.76381	0.000862936	0.00295626	-3.33178	0.0877669	7.03244	2.19638	0.0371803	0.998928	2.08378	0.0454334	7.03244	1.60592	0.12037	0.489188	1.55322	0.1332	7.03244	4.7125	7.17906e-05	0.0210277	3.97027
ENSG00000092929.11_4	UNC13D	0.389747	0.039637	2.79095	0.0097149	0.0231296	2.58582	0.321351	0.039637	1.76614	0.0891133	0.998928	1.70009	0.27106	0.039637	2.05762	0.0497843	0.342192	1.96181	0.592411	0.039637	4.71141	7.19966e-05	0.0210277	3.96959
ENSG00000164326.4_2	CARTPT	2.39314	3.447	8.19901	1.11242e-08	3.00434e-07	5.71263	0.595265	3.447	1.27322	0.214205	0.998928	1.24209	-1.80291	3.447	-4.61105	9.38457e-05	0.0259001	-3.90598	-1.20765	3.447	-4.70832	7.2588e-05	0.0210277	-3.96764
ENSG00000180801.13_3	ARSJ	-0.2138	5.06564	-2.20517	0.0401175	0.0774722	-2.05254	0.245388	5.06564	2.19471	0.0428565	0.998928	2.02511	0.665684	5.06564	4.1233	0.00125493	0.0767615	3.22609	0.911073	5.06564	5.64931	7.34954e-05	0.0210277	3.96468
ENSG00000123096.11_3	SSPN	0.0733567	1.63817	0.92449	0.363733	0.472933	0.908275	0.0800425	1.63817	0.773655	0.446113	0.998928	0.761912	0.269012	1.63817	3.677	0.00107911	0.0721507	3.26905	0.349054	1.63817	4.72638	6.92064e-05	0.0210277	3.979
ENSG00000180447.6_2	GAS1	0.0346731	2.85862	0.378416	0.708194	0.781566	0.374282	0.0505302	2.85862	0.390763	0.699156	0.998928	0.38646	-0.487607	2.85862	-5.45262	1.02189e-05	0.00882857	-4.41249	-0.437077	2.85862	-4.67996	7.82331e-05	0.0217049	-3.94975
ENSG00000254614.2_5	AP003068.2	0.445866	0.800071	4.28898	0.000219309	0.000938701	3.69567	-0.155147	0.800071	-1.05819	0.299701	0.998928	-1.03707	-0.329666	0.800071	-3.09051	0.00471922	0.12975	-2.8256	-0.484813	0.800071	-4.68041	7.81393e-05	0.0217049	-3.95004
ENSG00000157693.14_4	TMEM268	-0.248906	2.89163	-4.9648	3.68759e-05	0.000210419	-4.12623	0.177167	2.89163	2.66857	0.0129447	0.998928	2.48529	0.0487725	2.89163	1.08614	0.287387	0.688787	1.06387	0.225939	2.89163	4.61804	9.21293e-05	0.0221971	3.91044
ENSG00000104756.15_2	KCTD9	0.00931424	4.55886	0.177674	0.860682	0.901857	0.175506	0.186996	4.55886	2.7191	0.0140397	0.998928	2.45625	0.0633097	4.55886	1.22317	0.234864	0.637786	1.18792	0.250305	4.55886	4.79472	9.18641e-05	0.0221971	3.91113
ENSG00000256073.3_4	URB1-AS1	-0.0687381	-1.48506	-0.253123	0.802164	0.856667	-0.250548	0.510521	-1.48506	1.55094	0.133005	0.998928	1.50236	0.56819	-1.48506	2.42866	0.0223743	0.243432	2.28395	1.07871	-1.48506	4.63347	8.84512e-05	0.0221971	3.92027
ENSG00000187840.4_2	EIF4EBP1	0.318667	6.36536	8.28502	9.11821e-09	2.52211e-07	5.74637	0.0205568	6.36536	0.399537	0.692761	0.998928	0.395111	0.148686	6.36536	4.07445	0.000384913	0.0466215	3.55022	0.169243	6.36536	4.65661	8.3208e-05	0.0221971	3.93497
ENSG00000204428.12_3	LY6G5C	-0.165437	1.98776	-3.0477	0.00524029	0.0137039	-2.79188	-0.12727	1.98776	-1.70079	0.100916	0.998928	-1.64043	-0.129616	1.98776	-2.5878	0.0156005	0.208289	-2.41813	-0.256886	1.98776	-4.63042	8.91663e-05	0.0221971	-3.91833
ENSG00000164211.12_2	STARD4	-0.205316	5.57777	-1.88494	0.0706615	0.124436	-1.80765	0.079043	5.57777	0.55386	0.584407	0.998928	0.546959	0.397289	5.57777	3.97673	0.000496737	0.0494265	3.48251	0.476332	5.57777	4.63931	8.70968e-05	0.0221971	3.92398
ENSG00000154027.18_3	AK5	-0.484004	2.28604	-3.17292	0.00385251	0.0105414	-2.88999	0.154155	2.28604	0.809011	0.42585	0.998928	0.796313	0.509731	2.28604	3.98759	0.00048288	0.0491223	3.49008	0.663886	2.28604	4.64197	8.6487e-05	0.0221971	3.92567
ENSG00000171724.2_4	VAT1L	0.392969	2.73987	3.72471	0.0016685	0.00515907	3.14366	-0.0305001	2.73987	-0.249925	0.80618	0.998928	-0.245357	0.928972	2.73987	5.94083	6.54813e-05	0.021254	3.99213	0.898472	2.73987	5.88324	8.83947e-05	0.0221971	3.92042
ENSG00000186814.13_4	ZSCAN30	0.0269296	3.38409	0.312078	0.757471	0.82114	0.308804	-0.128504	3.38409	-1.06377	0.297215	0.998928	-1.04242	-0.277356	3.38409	-3.33934	0.00254497	0.101223	-3.01794	-0.40586	3.38409	-4.61911	9.18694e-05	0.0221971	-3.91112
ENSG00000007312.12_4	CD79B	1.4221	0.556803	8.32471	8.32156e-09	2.34425e-07	5.76181	0.037397	0.556803	0.144613	0.886131	0.998928	0.143201	-0.734044	0.556803	-3.50187	0.00168818	0.0859938	-3.14023	-0.696647	0.556803	-4.62622	9.01594e-05	0.0221971	-3.91565
ENSG00000205542.10_2	TMSB4X	0.529425	11.3141	4.06181	0.000785031	0.00272389	3.35802	-0.169422	11.3141	-0.977032	0.345183	0.998928	-0.943975	-0.434985	11.3141	-3.51169	0.00222289	0.0959985	-3.05871	-0.604407	11.3141	-4.84778	9.38653e-05	0.0223216	-3.90593
ENSG00000160404.17_2	TOR2A	0.162445	4.53157	3.14207	0.00415742	0.0112397	2.86596	-0.0697426	4.53157	-0.987628	0.332437	0.998928	-0.969217	-0.161902	4.53157	-3.27094	0.00302004	0.109505	-2.96569	-0.231644	4.53157	-4.60013	9.65888e-05	0.0223878	-3.89901
ENSG00000206341.7_2	HLA-H	-0.0665067	1.75561	-0.234903	0.816542	0.868124	-0.231994	0.267256	1.75561	0.780175	0.444717	0.998928	0.764251	1.0061	1.75561	3.86605	0.000982966	0.068962	3.29536	1.27335	1.75561	4.80895	9.59271e-05	0.0223878	3.90067
ENSG00000066697.14_3	MSANTD3	0.225272	5.3868	5.07292	2.77261e-05	0.000166456	4.19138	0.130958	5.3868	2.214	0.0358046	0.998928	2.09914	0.0601421	5.3868	1.42699	0.165483	0.558348	1.38687	0.1911	5.3868	4.57997	0.000101868	0.022648	3.8861
ENSG00000101331.15_3	CCM2L	-0.118268	5.14383	-1.4465	0.162915	0.247954	-1.39533	0.00488352	5.14383	0.0436827	0.965639	0.998928	0.0430788	-0.392667	5.14383	-4.9431	6.60124e-05	0.021254	-3.99022	-0.387784	5.14383	-4.70907	9.9892e-05	0.022648	-3.89085
ENSG00000163703.17_3	CRELD1	-0.467759	5.87742	-7.94876	1.99499e-08	4.73804e-07	-5.61243	-0.0330568	5.87742	-0.415604	0.68111	0.998928	-0.410949	-0.229268	5.87742	-4.1567	0.000310359	0.0429005	-3.6065	-0.262325	5.87742	-4.57704	0.000102659	0.022648	-3.88422
ENSG00000105655.18_4	ISYNA1	0.0239088	6.70236	0.399721	0.692627	0.770113	0.395293	0.10272	6.70236	1.28278	0.210887	0.998928	1.25113	0.157024	6.70236	2.77206	0.0101584	0.175647	2.57039	0.259745	6.70236	4.58205	0.000101312	0.022648	3.88743
ENSG00000151458.11_2	ANKRD50	-0.249031	6.608	-8.29403	8.93076e-09	2.48233e-07	-5.74988	-0.0367941	6.608	-0.913688	0.369277	0.998928	-0.897829	-0.0935075	6.608	-3.28907	0.00288642	0.107593	-2.97958	-0.130302	6.608	-4.56054	0.000107228	0.0233745	-3.87363
ENSG00000018189.12_3	RUFY3	-0.190635	4.7613	-4.67484	0.000149695	0.000678813	-3.79157	-0.0184962	4.7613	-0.336783	0.740542	0.998928	-0.331136	-0.189078	4.7613	-4.56732	0.000242138	0.0395173	-3.67043	-0.207574	4.7613	-4.78868	0.000109144	0.0235121	-3.86931
ENSG00000166750.9_2	SLFN5	-0.591483	6.21478	-12.9646	7.41391e-13	1.4364e-10	-7.17158	-0.066242	6.21478	-1.07859	0.290677	0.998928	-1.05664	-0.133551	6.21478	-3.11546	0.00443883	0.126182	-2.84517	-0.199793	6.21478	-4.53391	0.000115036	0.0244934	-3.85647
ENSG00000177951.17_2	BET1L	0.0146447	5.99076	0.446695	0.659902	0.743506	0.440049	0.0583559	5.99076	1.39503	0.181257	0.998928	1.3369	0.150567	5.99076	3.68061	0.00219671	0.0954588	3.06226	0.208923	5.99076	5.09728	0.000117533	0.0247373	3.85122
ENSG00000033800.13_2	PIAS1	-0.0449967	5.52571	-1.2775	0.216099	0.311206	-1.23697	0.00984342	5.52571	0.208937	0.837023	0.998928	0.205703	-0.181245	5.52571	-5.09687	6.07135e-05	0.0209759	-4.01002	-0.171402	5.52571	-4.73317	0.000122196	0.0251409	-3.84168
ENSG00000154803.12_3	FLCN	-0.362583	5.25327	-10.0139	2.48929e-09	8.9551e-08	-5.96216	-0.0517751	5.25327	-1.069	0.299753	0.998928	-1.03696	-0.12775	5.25327	-3.52013	0.00232466	0.0980888	-3.04528	-0.179525	5.25327	-4.69124	0.000121523	0.0251409	-3.84303
ENSG00000069943.9_2	PIGB	0.261017	2.3751	3.6413	0.00118264	0.00386395	3.24303	0.220107	2.3751	2.33083	0.0277879	0.998928	2.20027	0.0735642	2.3751	1.07678	0.291469	0.691947	1.0549	0.293671	2.3751	4.50666	0.000123608	0.0251488	3.83886
ENSG00000189283.9_3	FHIT	0.221311	2.15405	1.64516	0.115206	0.186338	1.57522	0.100791	2.15405	0.590849	0.561956	0.998928	0.579939	0.559494	2.15405	4.04413	0.000698657	0.0570381	3.39011	0.660285	2.15405	4.77612	0.000134221	0.0270078	3.81858
ENSG00000163155.11_2	LYSMD1	-0.206469	2.51621	-3.8172	0.00104506	0.0034793	-3.27811	0.139509	2.51621	2.03598	0.0573982	0.998928	1.90027	0.166608	2.51621	2.74746	0.0147331	0.203606	2.43887	0.306118	2.51621	4.81022	0.000141184	0.0281002	3.80609
ENSG00000113328.18_3	CCNG1	0.782836	8.51379	9.28961	9.61114e-10	4.25096e-08	6.11574	0.01184	8.51379	0.104686	0.917428	0.998928	0.103674	0.345689	8.51379	4.33533	0.000194138	0.0352141	3.72652	0.357529	8.51379	4.45013	0.000143481	0.0282504	3.80209
ENSG00000234636.2_4	MED14OS	0.277796	0.613283	2.99541	0.00595144	0.0152607	2.75044	-0.291275	0.613283	-2.26342	0.0321876	0.998928	-2.14207	-0.115321	0.613283	-1.27564	0.213364	0.61546	-1.24437	-0.406596	0.613283	-4.43793	0.000148167	0.0287122	-3.79412
ENSG00000196388.8_2	INCA1	0.343328	0.254605	3.58906	0.00135184	0.00431323	3.20474	-0.113709	0.254605	-0.838503	0.409391	0.998928	-0.824966	-0.30825	0.254605	-3.18751	0.00371594	0.118539	-2.90132	-0.421959	0.254605	-4.4359	0.000148963	0.0287122	-3.79279
ENSG00000103175.10_2	WFDC1	-0.393676	-0.129356	-2.16038	0.0401397	0.0775069	-2.05231	0.605819	-0.129356	2.59712	0.01527	0.998928	2.42591	0.156074	-0.129356	1.00615	0.323617	0.720544	0.987052	0.761893	-0.129356	4.36753	0.000178361	0.0332229	3.74784
ENSG00000233622.3_5	CYP2T1P	0.292213	0.104671	2.67037	0.0128907	0.0295089	2.48677	0.154724	0.104671	1.08749	0.286798	0.998928	1.06517	0.285793	0.104671	2.82911	0.00887439	0.167698	2.61686	0.440517	0.104671	4.36485	0.000179622	0.0332229	3.74608
ENSG00000245694.9_3	CRNDE	0.0331052	0.934463	0.328165	0.745415	0.81183	0.324691	-0.0469517	0.934463	-0.331548	0.742888	0.998928	-0.328031	-0.399466	0.934463	-4.00304	0.000463819	0.0485314	-3.50083	-0.446418	0.934463	-4.36757	0.000178345	0.0332229	-3.74787
ENSG00000095637.22_5	SORBS1	0.0231365	5.43433	0.264759	0.793283	0.849429	0.26205	-0.0928113	5.43433	-0.778376	0.443374	0.998928	-0.766508	-0.281422	5.43433	-3.3877	0.00225359	0.0968675	-3.0546	-0.374233	5.43433	-4.37511	0.000174837	0.0332229	-3.75285
ENSG00000187624.8_5	C17orf97	-0.820855	0.8151	-5.68066	5.63275e-06	4.44575e-05	-4.53973	0.323238	0.8151	1.74194	0.0933395	0.998928	1.67804	0.315476	0.8151	2.75946	0.0104645	0.177916	2.56009	0.638714	0.8151	4.36054	0.000181675	0.0332665	3.74322
ENSG00000161558.10_4	TMEM143	0.56904	2.63131	6.0475	4.89073e-06	3.95557e-05	4.56942	-0.109892	2.63131	-0.840242	0.4117	0.998928	-0.820907	-0.37033	2.63131	-3.43265	0.00259996	0.102163	-3.01146	-0.480221	2.63131	-4.65603	0.000185733	0.0336729	-3.73767
ENSG00000112414.14_4	ADGRG6	-0.757639	8.66761	-14.0556	6.6271e-12	7.93129e-10	-6.86547	0.244385	8.66761	3.40987	0.00329654	0.998928	2.93864	-0.00355132	8.66761	-0.0658209	0.948143	0.985506	-0.0650383	0.240834	8.66761	4.5178	0.000195736	0.0344767	3.72446
ENSG00000171130.18_4	ATP6V0E2	-0.0235652	4.85252	-0.316058	0.754482	0.818928	-0.312736	0.0809469	4.85252	0.792692	0.435131	0.998928	0.780441	-0.397115	4.85252	-5.54498	8.02523e-06	0.00882857	-4.46451	-0.316168	4.85252	-4.33206	0.000195816	0.0344767	-3.72435
ENSG00000095752.6_4	IL11	0.13126	2.35235	0.687577	0.49933	0.602718	0.675544	0.26861	2.35235	1.16366	0.259687	0.998928	1.12713	0.622216	2.35235	3.22382	0.00462925	0.128239	2.83176	0.890826	2.35235	4.63842	0.000192916	0.0344767	3.72812
ENSG00000064652.10_2	SNX24	0.0807605	3.79028	1.51275	0.142405	0.221846	1.46689	0.141222	3.79028	1.99706	0.0563862	0.998928	1.90804	0.0763491	3.79028	1.5298	0.138144	0.518671	1.48274	0.217572	3.79028	4.32115	0.000201516	0.0351425	3.71711
ENSG00000173727.12_6	AP000769.1	0.437898	-1.12346	2.74551	0.0108137	0.0254055	2.54866	0.151913	-1.12346	0.750449	0.459722	0.998928	0.739304	0.443805	-1.12346	2.96448	0.00641436	0.146817	2.72581	0.595718	-1.12346	4.31145	0.000206724	0.0353769	3.71065
ENSG00000156103.15_3	MMP16	-0.468669	6.34665	-5.9326	2.9298e-06	2.59669e-05	-4.67568	-0.0379137	6.34665	-0.358989	0.722503	0.998928	-0.355116	0.363834	6.34665	4.92251	4.12296e-05	0.0179751	4.10048	0.32592	6.34665	4.31484	0.000204889	0.0353769	3.71291
ENSG00000181274.6_2	FRAT2	0.0434394	3.8179	0.669736	0.510443	0.612579	0.658148	-0.0438541	3.8179	-0.497571	0.624951	0.998928	-0.488846	-0.30299	3.8179	-4.11386	0.000701561	0.0570381	-3.38897	-0.346844	3.8179	-4.58156	0.000210847	0.0357484	-3.70565
ENSG00000119703.13_3	ZC2HC1C	0.0382489	0.466407	0.420532	0.677553	0.758261	0.415805	-0.305489	0.466407	-2.40341	0.0236702	0.998928	-2.26244	-0.096643	0.466407	-1.12579	0.270541	0.673726	-1.10182	-0.402132	0.466407	-4.29155	0.000217832	0.0360779	-3.69738
ENSG00000129646.14_6	QRICH2	-1.13184	0.0457051	-7.60711	4.48771e-08	9.01035e-07	-5.4705	-0.487206	0.0457051	-2.15807	0.0403373	0.998928	-2.05028	-0.338336	0.0457051	-2.84053	0.00863642	0.166001	-2.62612	-0.825543	0.0457051	-4.29252	0.000217279	0.0360779	-3.69803
ENSG00000126456.15_3	IRF3	-0.137601	4.53812	-5.05763	2.88661e-05	0.000172172	-4.18223	0.0331607	4.53812	0.913295	0.369479	0.998928	0.897449	0.0797098	4.53812	3.17885	0.00379648	0.119037	2.89459	0.112871	4.53812	4.29003	0.000218702	0.0360779	3.69637
ENSG00000169744.12_2	LDB2	-0.244731	7.27062	-5.04944	0.000130714	0.000607951	-3.82511	-0.0738553	7.27062	-1.25427	0.229251	0.998928	-1.20229	-0.509386	7.27062	-4.42084	0.000737868	0.0584896	-3.37511	-0.583241	7.27062	-5.09335	0.000222443	0.0363674	-3.69206
ENSG00000270055.1_6	AC127502.2	0.146537	0.56584	1.27978	0.211924	0.306351	1.24829	-0.0188559	0.56584	-0.116151	0.908426	0.998928	-0.115025	-0.476746	0.56584	-4.1923	0.000282702	0.0417349	-3.63066	-0.495602	0.56584	-4.27942	0.000224891	0.0364424	-3.68928
ENSG00000163734.4_2	CXCL3	-0.808611	0.438892	-3.88213	0.000860308	0.00294836	-3.33263	-1.00208	0.438892	-3.13328	0.00565143	0.998928	-2.76735	-0.197539	0.438892	-1.02784	0.321547	0.719057	-0.991283	-1.19962	0.438892	-4.27628	0.000228903	0.0364473	-3.68478
ENSG00000183273.6_4	CCDC60	-0.650631	-0.147858	-2.58081	0.0158529	0.0352713	-2.41228	0.574659	-0.147858	1.87587	0.0719432	0.998928	1.79948	0.439696	-0.147858	2.26512	0.0320692	0.284506	2.14355	1.01435	-0.147858	4.27514	0.000227432	0.0364473	3.68642
ENSG00000103005.11_3	USB1	-0.531332	5.80984	-11.5975	8.89467e-12	1.00717e-09	-6.82334	0.157242	5.80984	2.5703	0.0162392	0.998928	2.40349	0.0311003	5.80984	0.732484	0.470425	0.817046	0.721787	0.188342	5.80984	4.26019	0.000236549	0.0368515	3.6764
ENSG00000163171.7_2	CDC42EP3	0.496783	6.51528	8.3304	5.7456e-08	1.10281e-06	5.42654	-0.174944	6.51528	-2.20061	0.0417062	0.998928	-2.03644	-0.0823271	6.51528	-1.40729	0.173766	0.568109	-1.3602	-0.257271	6.51528	-4.40595	0.000237479	0.0368515	-3.6754
ENSG00000228451.4_4	SDAD1P1	0.0932181	1.02323	0.814758	0.424652	0.532881	0.798377	0.248932	1.02323	1.70647	0.105615	0.998928	1.61822	0.275357	1.02323	2.373	0.0283039	0.270922	2.19305	0.52429	1.02323	4.50064	0.000234828	0.0368515	3.67826
ENSG00000163516.13_2	ANKZF1	0.336421	4.04351	7.38069	1.07089e-06	1.14139e-05	4.87814	0.225783	4.04351	3.82092	0.00212074	0.998928	3.07278	0.023664	4.04351	0.463295	0.650241	0.897689	0.453427	0.249447	4.04351	5.00145	0.000241875	0.0369645	3.67071
ENSG00000179023.8_2	KLHDC7A	-0.398665	-2.12818	-1.51836	0.149432	0.230756	-1.44154	0.991552	-2.12818	3.20682	0.0078781	0.998928	2.65725	0.364295	-2.12818	1.39939	0.191058	0.587205	1.30745	1.35585	-2.12818	5.04068	0.000242245	0.0369645	3.67032
ENSG00000158156.7_2	XKR8	0.000693168	5.25629	0.0190661	0.984934	0.990179	0.0188836	0.00436834	5.25629	0.0900834	0.928911	0.998928	0.0892146	0.142433	5.25629	4.18707	0.000286605	0.0417349	3.62712	0.146801	5.25629	4.24539	0.000245927	0.0372162	3.66646
ENSG00000164105.3_2	SAP30	0.491185	3.19232	8.81104	2.76088e-09	9.68478e-08	5.94522	-0.0449735	3.19232	-0.589336	0.560722	0.998928	-0.581769	-0.176616	3.19232	-3.1594	0.00398339	0.120962	-2.87947	-0.221589	3.19232	-4.23968	0.000249637	0.0374681	-3.66263
ENSG00000244005.12_3	NFS1	-0.0203602	4.11277	-0.525531	0.60479	0.697814	-0.517525	0.128081	4.11277	2.57351	0.019437	0.998928	2.33704	0.0716326	4.11277	1.64813	0.117752	0.485132	1.56428	0.199713	4.11277	4.52992	0.000262628	0.0387821	3.64962
ENSG00000141655.16_3	TNFRSF11A	-0.578459	5.52563	-5.07107	5.62384e-05	0.000299094	-4.02806	-0.0474448	5.52563	-0.304781	0.764192	0.998928	-0.29998	-0.465875	5.52563	-4.18926	0.000470879	0.0487134	-3.4968	-0.51332	5.52563	-4.33988	0.000260584	0.0387821	-3.65163
ENSG00000122557.9_3	HERPUD2	-0.0142803	5.24877	-0.57642	0.569288	0.666881	-0.5691	-0.0238764	5.24877	-0.714993	0.480985	0.998928	-0.704719	-0.0769488	5.24877	-3.29476	0.00284563	0.107418	-2.98394	-0.100825	5.24877	-4.2162	0.000265513	0.0388944	-3.64681
ENSG00000093010.13_4	COMT	-0.333089	5.53998	-2.44503	0.02408	0.0503469	-2.25585	0.300352	5.53998	1.76201	0.0971098	0.998928	1.65903	0.460904	5.53998	2.8876	0.0116803	0.185259	2.52166	0.761255	5.53998	4.70726	0.000268333	0.0389956	3.6441
ENSG00000205838.14_6	TTC23L	-0.559807	-1.48488	-1.97358	0.0598566	0.108454	-1.88185	0.0508361	-1.48488	0.11033	0.913193	0.998928	0.109012	-1.64198	-1.48488	-5.48423	8.30827e-05	0.0245375	-3.93533	-1.59114	-1.48488	-4.33288	0.000277377	0.0396801	-3.63556
ENSG00000164023.14_3	SGMS2	-0.0848271	3.556	-0.728401	0.474977	0.58071	-0.714405	-0.00682284	3.556	-0.0477876	0.962485	0.998928	-0.047035	0.596184	3.556	4.77941	0.00026147	0.0414552	3.65076	0.589362	3.556	4.5926	0.000275493	0.0396801	3.63732
ENSG00000169733.11_3	RFNG	0.0329359	4.43958	0.578097	0.568172	0.665801	0.570745	0.0957277	4.43958	1.26615	0.216688	0.998928	1.23538	0.131532	4.43958	2.48947	0.0195166	0.228059	2.33551	0.22726	4.43958	4.19522	0.000280539	0.0398213	3.63264
ENSG00000153561.12_2	RMND5A	-0.168166	5.92826	-3.64531	0.00117055	0.00382954	-3.24596	-0.151548	5.92826	-2.43833	0.0218955	0.998928	-2.29218	-0.0343893	5.92826	-0.792129	0.435453	0.794993	-0.779894	-0.185938	5.92826	-4.17974	0.000292162	0.0411362	-3.62215
ENSG00000137962.12_2	ARHGAP29	-0.20628	8.23828	-4.14658	0.000318692	0.00127777	-3.59961	-0.0700055	8.23828	-1.05189	0.302527	0.998928	-1.03103	-0.126069	8.23828	-2.66838	0.0129506	0.19291	-2.48512	-0.196074	8.23828	-4.17697	0.000294295	0.0411362	-3.62027
ENSG00000182195.7_2	LDOC1	-0.284875	4.84385	-5.18289	2.07519e-05	0.000131166	-4.25664	0.0440281	4.84385	0.605767	0.549922	0.998928	0.597878	0.177157	4.84385	3.55599	0.00147093	0.0804007	3.18036	0.221185	4.84385	4.16721	0.000301922	0.0415676	3.61365
ENSG00000137266.14_2	SLC22A23	0.206158	5.77243	1.76751	0.0942254	0.158232	1.67352	-0.0787676	5.77243	-0.503492	0.622346	0.998928	-0.492528	-0.468541	5.77243	-3.90062	0.00119464	0.0746588	-3.24016	-0.547309	5.77243	-4.49567	0.000300152	0.0415676	-3.61517
ENSG00000074706.13_5	IPCEF1	1.24245	-0.961621	5.87395	1.18248e-05	8.25799e-05	4.38079	-0.46955	-0.961621	-1.43656	0.170788	0.998928	-1.36968	-0.592977	-0.961621	-2.27586	0.0327171	0.286917	-2.13554	-1.06253	-0.961621	-4.93047	0.000306396	0.0418688	-3.60983
ENSG00000146151.13_3	HMGCLL1	0.385103	-0.994642	1.60586	0.123731	0.19751	1.5393	-0.578231	-0.994642	-1.54088	0.142669	0.998928	-1.46592	-1.33295	-0.994642	-3.24083	0.00580165	0.14015	-2.75879	-1.91118	-0.994642	-4.6504	0.000320413	0.0434599	-3.59821
ENSG00000081014.10_3	AP4E1	0.106284	3.97908	2.57697	0.0159932	0.0355272	2.40907	0.0752906	3.97908	1.37348	0.181332	0.998928	1.33666	0.0866487	3.97908	2.24536	0.0334694	0.289613	2.12641	0.161939	3.97908	4.13813	0.00032583	0.0438197	3.59385
ENSG00000137462.7_3	TLR2	-0.0546163	-1.44323	-0.206099	0.838319	0.885457	-0.204044	-0.173527	-1.44323	-0.551292	0.586141	0.998928	-0.544437	1.12185	-1.44323	5.17396	2.12457e-05	0.0133626	4.25138	0.948321	-1.44323	4.13577	0.000327852	0.0438197	3.59224
ENSG00000279393.1_5	AL139005.1	1.74089	3.58188	19.4592	5.08275e-17	3.72281e-14	8.38476	-0.1653	3.58188	-1.34235	0.191087	0.998928	-1.30737	-0.138946	3.58188	-1.40237	0.172634	0.567291	-1.36379	-0.304246	3.58188	-4.12882	0.000333874	0.0440288	-3.58749
ENSG00000130054.4_2	FAM155B	-1.02253	-0.802391	-6.45766	2.11632e-06	1.98118e-05	-4.74199	-0.475471	-0.802391	-2.05251	0.0556184	0.998928	-1.91401	-0.394789	-0.802391	-2.71961	0.0177282	0.220831	-2.37125	-0.87026	-0.802391	-4.12816	0.00033663	0.0440288	-3.58535
ENSG00000236022.6_6	AC106017.1	0.261215	0.0046331	1.13047	0.268601	0.370469	1.10629	0.203301	0.0046331	0.558665	0.58117	0.998928	0.551676	-1.18693	0.0046331	-4.33514	0.000194234	0.0352141	-3.7264	-0.983628	0.0046331	-4.12751	0.000335019	0.0440288	-3.5866
ENSG00000170113.15_4	NIPA1	-0.0137337	5.3934	-0.371388	0.713358	0.78586	-0.36735	-0.0320824	5.3934	-0.642564	0.526133	0.998928	-0.63392	-0.115098	5.3934	-3.29162	0.00286808	0.107593	-2.98153	-0.147181	5.3934	-4.12172	0.000340138	0.0441721	-3.58264
ENSG00000104825.16_2	NFKBIB	-0.40269	3.68787	-6.71484	3.99768e-07	5.10115e-06	-5.06907	0.0298451	3.68787	0.360155	0.72164	0.998928	0.356267	-0.284622	3.68787	-5.19148	2.02883e-05	0.0132678	-4.26169	-0.254777	3.68787	-4.09108	0.000368534	0.0471903	-3.56165
ENSG00000107819.13_2	SFXN3	0.142399	6.16048	3.08797	0.00474872	0.0125929	2.8236	0.00142524	6.16048	0.0231557	0.981703	0.998928	0.0229341	0.177028	6.16048	4.0649	0.000394645	0.0466215	3.54364	0.178453	6.16048	4.09233	0.000367334	0.0471903	3.5625
ENSG00000177707.10_5	NECTIN3	-0.316876	5.93699	-5.35364	1.32473e-05	9.06132e-05	-4.35598	0.100812	5.93699	1.27474	0.213676	0.998928	1.24352	0.130455	5.93699	2.35792	0.0261801	0.261393	2.22353	0.231267	5.93699	4.08589	0.00037357	0.047503	3.55808
ENSG00000165813.19_5	CCDC186	-0.550518	3.50956	-8.3623	7.63275e-09	2.17024e-07	-5.77637	-0.318275	3.50956	-3.53212	0.00156317	0.998928	-3.16269	0.0323177	3.50956	0.566122	0.576165	0.875422	0.558995	-0.285957	3.50956	-4.07884	0.000380519	0.048053	-3.55324
ENSG00000131095.12_4	GFAP	0.0988143	-1.95725	0.268765	0.790232	0.847285	0.26601	0.696789	-1.95725	1.5372	0.136326	0.998928	1.48961	0.598522	-1.95725	1.82684	0.0792268	0.415442	1.75519	1.29531	-1.95725	4.07356	0.000385807	0.048387	3.54961
ENSG00000128245.14_4	YWHAH	0.439581	7.34138	12.1996	1.4477e-10	9.34794e-09	6.41079	-0.0633685	7.34138	-1.35193	0.195319	0.998928	-1.295	-0.114841	7.34138	-2.85079	0.0114188	0.184872	-2.52961	-0.178209	7.34138	-4.42821	0.000394541	0.0491458	-3.54371
ENSG00000153157.12_4	SYCP2L	-0.965049	-0.823383	-3.73043	0.000940516	0.00317921	-3.30774	0.46256	-0.823383	1.47603	0.151945	0.998928	1.43269	0.550732	-0.823383	2.86866	0.00807595	0.160903	2.64888	1.01329	-0.823383	4.05621	0.000403705	0.0499476	3.53765
ENSG00000170017.12_4	ALCAM	-0.888038	5.17475	-3.6525	0.00114917	0.00377325	-3.25121	0.123505	5.17475	0.396567	0.694923	0.998928	0.392183	0.818687	5.17475	3.90285	0.000602019	0.052998	3.4307	0.942191	5.17475	4.04291	0.000417974	0.0513659	3.52847
ENSG00000273382.1_6	AL356488.3	-0.686121	-1.69211	-3.24847	0.00319406	0.00901177	-2.94842	0.790616	-1.69211	2.96462	0.00641225	0.998928	2.72592	0.0210638	-1.69211	0.120268	0.905195	0.974093	0.119101	0.81168	-1.69211	4.02603	0.000436808	0.0533226	3.51678
ENSG00000197312.11_3	DDI2	-0.179968	5.75073	-3.81429	0.000757401	0.0026452	-3.36791	-0.204213	5.75073	-3.21075	0.00350798	0.998928	-2.91932	0.0201882	5.75073	0.456363	0.651919	0.897701	0.451099	-0.184025	5.75073	-4.01575	0.000448684	0.0544096	-3.50966
ENSG00000130005.12_2	GAMT	0.0791271	4.87588	1.0017	0.327802	0.43486	0.978551	0.194473	4.87588	1.88028	0.0761912	0.998928	1.77323	0.11902	4.87588	1.56136	0.132798	0.509491	1.50316	0.313494	4.87588	4.11698	0.000453989	0.0546907	3.50653
ENSG00000102802.9_2	MEDAG	0.486752	2.25787	2.00076	0.0559615	0.102481	1.91134	0.0672632	2.25787	0.221675	0.826299	0.998928	0.219451	0.772561	2.25787	3.50811	0.00166162	0.0854658	3.14487	0.839824	2.25787	4.00773	0.000458174	0.0548341	3.50409
ENSG00000266311.6_6	AC007952.8	0.249533	-0.0122473	1.06052	0.298662	0.403631	1.03931	0.213383	-0.0122473	0.577027	0.568884	0.998928	0.569695	-1.18051	-0.0122473	-4.24859	0.000243867	0.0395173	-3.66862	-0.967125	-0.0122473	-3.98598	0.000484909	0.056902	-3.48896
ENSG00000101871.14_3	MID1	-0.011997	5.53499	-0.12797	0.899157	0.930459	-0.126726	-0.169929	5.53499	-1.33335	0.193982	0.998928	-1.29889	-0.194051	5.53499	-2.18145	0.0383829	0.305445	-2.07074	-0.363979	5.53499	-3.97856	0.000494372	0.056902	-3.48379
ENSG00000040487.12_3	PQLC2	-0.0526767	4.80229	-1.06983	0.294528	0.399341	-1.04824	-0.0469628	4.80229	-0.702533	0.48859	0.998928	-0.692554	-0.145198	4.80229	-3.13144	0.00426773	0.123883	-2.85766	-0.192161	4.80229	-3.97671	0.000496765	0.056902	-3.48249
ENSG00000162976.12_2	PQLC3	0.084002	3.58922	1.23892	0.229999	0.326752	1.20036	0.230836	3.58922	2.61322	0.0189105	0.998928	2.34729	0.0459631	3.58922	0.684673	0.501508	0.835715	0.672119	0.276799	3.58922	4.17332	0.000497205	0.056902	3.48226
ENSG00000103051.18_3	COG4	-0.292301	5.59708	-4.16881	0.000441247	0.00166936	-3.5141	0.266015	5.59708	2.99067	0.00790576	0.998928	2.65607	0.108811	5.59708	1.26077	0.225292	0.628065	1.21258	0.374826	5.59708	4.29644	0.000490298	0.056902	3.486
ENSG00000261716.2_5	HIST2H2BC	0.0752105	1.00054	0.475713	0.638251	0.725541	0.470145	0.204293	1.00054	1.0191	0.317547	0.998928	0.999511	0.365961	1.00054	2.613	0.0147219	0.203604	2.43915	0.570255	1.00054	3.98496	0.000486202	0.056902	3.48824
ENSG00000134330.18_3	IAH1	0.0959378	2.63409	0.397842	0.695185	0.772188	0.391829	0.552704	2.63409	2.09564	0.0509227	0.998928	1.95213	1.17577	2.63409	3.05493	0.0088455	0.167497	2.61797	1.72848	2.63409	4.5288	0.000488792	0.056902	3.48682
ENSG00000160193.11_2	WDR4	-0.33919	2.94582	-4.32433	0.000199839	0.000866929	-3.71922	0.117365	2.94582	1.14521	0.262553	0.998928	1.12038	0.184252	2.94582	2.66223	0.0131369	0.19291	2.48004	0.301617	2.94582	3.96341	0.00051428	0.0584905	3.47321
ENSG00000189120.4_2	SP6	0.731826	4.55069	9.601	4.91556e-10	2.43926e-08	6.22178	-0.0274086	4.55069	-0.261583	0.795704	0.998928	-0.258911	-0.254025	4.55069	-3.29601	0.00283678	0.107323	-2.98489	-0.281434	4.55069	-3.95587	0.000524472	0.0592815	-3.46794
ENSG00000164823.10_4	OSGIN2	-0.136216	4.41112	-2.11551	0.0441243	0.0837524	-2.01291	0.046412	4.41112	0.546806	0.589175	0.998928	0.540033	0.198329	4.41112	3.37629	0.00231929	0.0980888	3.04597	0.244741	4.41112	3.95335	0.00052792	0.0593052	3.46617
ENSG00000151327.12_5	FAM177A1	-0.0486591	5.12725	-0.616143	0.543158	0.642948	-0.608045	0.0935482	5.12725	0.8962	0.378369	0.998928	0.880906	0.201626	5.12725	2.75371	0.0106072	0.179675	2.55538	0.295175	5.12725	3.94745	0.000536091	0.0598559	3.46204
ENSG00000005020.12_3	SKAP2	-0.393964	5.17479	-9.45302	6.74968e-10	3.21022e-08	-6.17185	-0.058328	5.17479	-1.05193	0.30251	0.998928	-1.03107	0.217837	5.17479	5.72664	4.99756e-06	0.00724485	4.56489	0.159509	5.17479	3.94066	0.000545656	0.0605546	3.45728
ENSG00000123338.12_3	NCKAP1L	1.01531	0.696537	7.49951	5.81128e-08	1.11308e-06	5.42451	-0.20507	0.696537	-1.07193	0.2936	0.998928	-1.05026	-0.277586	0.696537	-1.88611	0.0704976	0.395249	-1.8087	-0.482656	0.696537	-3.93573	0.000552694	0.0608655	-3.45383
ENSG00000204946.9_4	ZNF783	-0.0753076	2.96954	-1.0474	0.304555	0.409811	-1.02671	-0.156803	2.96954	-1.58079	0.126017	0.998928	-1.53	-0.13037	2.96954	-1.94328	0.0628831	0.379283	-1.86002	-0.287174	2.96954	-3.92987	0.000561179	0.0608655	-3.44972
ENSG00000178719.16_3	GRINA	-0.162089	7.32293	-4.15147	0.000314643	0.00126375	-3.60294	0.083425	7.32293	1.59496	0.122806	0.998928	1.5431	0.0618382	7.32293	1.66839	0.107238	0.469002	1.61073	0.145263	7.32293	3.92948	0.000561754	0.0608655	3.44944
ENSG00000186212.3_2	SOWAHB	0.468962	1.09062	2.32097	0.0283952	0.0578488	2.19178	0.343246	1.09062	1.32153	0.197836	0.998928	1.28774	0.360598	1.09062	1.88275	0.0709696	0.396801	1.80567	0.703844	1.09062	3.93175	0.000558438	0.0608655	3.45104
ENSG00000106211.8_2	HSPB1	-0.133792	8.67812	-4.1694	0.000300193	0.0012145	-3.61513	-0.0299221	8.67812	-0.696741	0.492148	0.998928	-0.686897	-0.0887267	8.67812	-2.91104	0.0072961	0.155528	-2.68302	-0.118649	8.67812	-3.91616	0.000581546	0.0615253	-3.44008
ENSG00000103145.10_3	HCFC1R1	0.00789744	5.10384	0.148167	0.883354	0.918883	0.146719	0.124877	5.10384	1.75786	0.090541	0.998928	1.69255	0.0731816	5.10384	1.4653	0.154827	0.546036	1.42269	0.198059	5.10384	3.91412	0.000584643	0.0615253	3.43864
ENSG00000196204.11_2	RNF216P1	0.0588942	4.7658	1.77204	0.0945317	0.158615	1.67196	0.134736	4.7658	3.25624	0.00603252	0.998928	2.74601	0.0867545	4.7658	1.86016	0.0903652	0.436022	1.69347	0.221491	4.7658	4.75386	0.000584151	0.0615253	3.43887
ENSG00000171314.8_2	PGAM1	1.19843	9.33412	19.2992	6.21598e-17	4.37772e-14	8.36106	0.14341	9.33412	1.72233	0.0968871	0.998928	1.66014	0.0895315	9.33412	1.53401	0.137107	0.51697	1.48665	0.232942	9.33412	3.9194	0.000576662	0.0615253	3.44236
ENSG00000122884.12_2	P4HA1	1.80096	6.40265	20.8316	9.57921e-18	1.03179e-14	8.57889	0.050943	6.40265	0.441823	0.66227	0.998928	0.436781	0.26208	6.40265	3.14582	0.00411914	0.122444	2.86889	0.313023	6.40265	3.91774	0.000579169	0.0615253	3.44119
ENSG00000158528.11_3	PPP1R9A	-0.617334	1.98337	-6.25635	1.27516e-06	1.316e-05	-4.84359	-0.490632	1.98337	-3.56173	0.00144955	0.998928	-3.1846	0.0654086	1.98337	0.776947	0.444202	0.800169	0.765117	-0.425224	1.98337	-3.90932	0.000591974	0.0619408	-3.43527
ENSG00000079150.17_4	FKBP7	-0.156555	4.91737	-2.77753	0.0100281	0.0237918	-2.57486	0.132544	4.91737	1.77498	0.0876111	0.998928	1.70814	0.0768899	4.91737	1.47778	0.15148	0.541641	1.43432	0.209434	4.91737	3.90276	0.000602159	0.0626485	3.43064
ENSG00000103034.14_5	NDRG4	0.172244	4.20246	2.83226	0.0122503	0.0282406	2.50485	0.131096	4.20246	1.74387	0.106759	0.998928	1.61293	0.280499	4.20246	3.35848	0.00766472	0.158228	2.66649	0.411595	4.20246	4.93991	0.000607819	0.0626843	3.4281
ENSG00000104435.13_2	STMN2	0.163006	4.03272	0.945178	0.35551	0.464219	0.923954	0.257327	4.03272	1.30783	0.207168	0.998928	1.26139	0.868262	4.03272	3.31588	0.00492895	0.132594	2.81164	1.12559	4.03272	4.36684	0.00060935	0.0626843	3.42742
ENSG00000180185.11_2	FAHD1	-0.13477	5.46552	-1.84906	0.0758506	0.131849	-1.77529	0.0420404	5.46552	0.433366	0.668323	0.998928	0.42845	0.227217	5.46552	3.34649	0.00249973	0.101223	3.02337	0.269257	5.46552	3.87459	0.00064785	0.0662725	3.41075
ENSG00000256223.5_4	ZNF10	-0.0727926	2.38886	-1.05735	0.303424	0.40892	-1.02912	0.0058096	2.38886	0.061786	0.951518	0.998928	0.0608006	-0.306917	2.38886	-4.32257	0.000449933	0.047349	-3.50892	-0.301107	2.38886	-4.03361	0.000656285	0.0667624	-3.40722
ENSG00000067836.12_4	ROGDI	-0.200392	4.29517	-5.00569	5.84409e-05	0.000308567	-4.01902	-0.0439735	4.29517	-0.814055	0.426212	0.998928	-0.795691	-0.113515	4.29517	-3.03195	0.00632797	0.146605	-2.73028	-0.157488	4.29517	-3.91963	0.000660876	0.066858	-3.40532
ENSG00000166086.12_3	JAM3	0.021157	9.3151	0.416749	0.680283	0.760483	0.412077	-0.044937	9.3151	-0.661763	0.513946	0.998928	-0.652706	-0.140244	9.3151	-2.91377	0.00724848	0.154959	-2.68521	-0.185181	9.3151	-3.8617	0.000669866	0.0673951	-3.40162
ENSG00000141576.15_4	RNF157	-0.0333878	0.488826	-0.174467	0.86285	0.903611	-0.172747	0.0744604	0.488826	0.256298	0.799738	0.998928	0.253687	-0.900831	0.488826	-4.59208	9.86645e-05	0.0260885	-3.89385	-0.82637	0.488826	-3.84322	0.000702732	0.0676463	-3.38851
ENSG00000276791.1_5	AC092117.1	0.420401	-1.64594	2.19018	0.0376753	0.0735315	2.07837	-0.0122475	-1.64594	-0.0412902	0.96738	0.998928	-0.0408945	-0.782507	-1.64594	-3.65229	0.00114978	0.0738726	-3.25105	-0.794754	-1.64594	-3.84078	0.000707201	0.0676463	-3.38677
ENSG00000155307.18_3	SAMSN1	-0.264973	2.9243	-1.82506	0.0795017	0.137219	-1.75358	-0.190394	2.9243	-0.923479	0.364249	0.998928	-0.907298	-0.409753	2.9243	-2.94924	0.006655	0.149889	-2.71363	-0.600147	2.9243	-3.85763	0.000676977	0.0676463	-3.39874
ENSG00000226445.1_5	BX322234.1	0.367809	-2.04136	2.48054	0.0199142	0.0428444	2.32796	-0.157043	-2.04136	-0.71536	0.480762	0.998928	-0.705077	-0.440096	-2.04136	-2.81089	0.00926668	0.169012	-2.60206	-0.59714	-2.04136	-3.85015	0.000690226	0.0676463	-3.39343
ENSG00000186376.14_2	ZNF75D	-0.164437	3.38273	-2.34622	0.0268641	0.0552457	-2.21349	-0.112204	3.38273	-1.16218	0.255719	0.998928	-1.13657	-0.161447	3.38273	-2.48392	0.0197629	0.229426	-2.33082	-0.273651	3.38273	-3.83986	0.000708885	0.0676463	-3.38612
ENSG00000151552.11_3	QDPR	-0.0333378	5.00461	-0.517684	0.609056	0.701895	-0.511422	0.205077	5.00461	2.39379	0.0241819	0.998928	2.25423	0.0299837	5.00461	0.497399	0.623088	0.889887	0.491479	0.23506	5.00461	3.84762	0.000694772	0.0676463	3.39163
ENSG00000086289.11_4	EPDR1	-0.520294	4.35712	-5.01269	5.38286e-05	0.000288794	-4.03835	0.238254	4.35712	1.82707	0.0841655	0.998928	1.72701	0.209397	4.35712	1.97226	0.0646397	0.383918	1.84774	0.447651	4.35712	3.98878	0.000712999	0.0676463	3.38453
ENSG00000176928.5_2	GCNT4	0.073692	2.95367	0.617153	0.543798	0.64354	0.607079	0.135184	2.95367	0.939383	0.360757	0.998928	0.913923	0.45604	2.95367	3.25053	0.00539579	0.136924	2.7824	0.591224	2.95367	4.23286	0.000692284	0.0676463	3.39262
ENSG00000138172.10_2	CALHM2	-0.234212	-0.359681	-0.832267	0.412838	0.521775	-0.81891	0.643109	-0.359681	1.81485	0.0811005	0.998928	1.74434	0.397848	-0.359681	1.69983	0.101097	0.459325	1.63956	1.04096	-0.359681	3.83929	0.00070993	0.0676463	3.38572
ENSG00000140795.12_2	MYLK3	-0.667192	-1.70042	-2.0585	0.049693	0.0927268	-1.9626	1.0622	-1.70042	2.67263	0.0128231	0.998928	2.48865	0.0756723	-1.70042	0.290518	0.773725	0.939813	0.287506	1.13787	-1.70042	3.84073	0.000707277	0.0676463	3.38674
ENSG00000285756.1_1	BX890604.2	-0.405465	3.95438	-2.61351	0.0186099	0.0404134	-2.35325	0.0919942	3.95438	0.518077	0.612367	0.998928	0.506698	1.13031	3.95438	4.26935	0.00142785	0.078845	3.18896	1.22231	3.95438	4.52005	0.000701441	0.0676463	3.38902
ENSG00000147813.15_2	NAPRT	-0.276657	4.35764	-1.88882	0.0701197	0.123636	-1.81114	0.268343	4.35764	1.29815	0.205635	0.998928	1.26566	-0.840245	4.35764	-5.90451	3.15049e-06	0.00524443	-4.66076	-0.571902	4.35764	-3.83422	0.000719321	0.0678943	-3.38211
ENSG00000133639.4_3	BTG1	0.0454949	6.86375	0.653774	0.518998	0.620476	0.64489	-0.0188739	6.86375	-0.202376	0.841198	0.998928	-0.200361	-0.234051	6.86375	-3.54882	0.00149805	0.0812812	-3.17506	-0.252925	6.86375	-3.83139	0.000724607	0.0680424	-3.3801
ENSG00000106070.18_4	GRB10	0.0283297	7.04129	0.531207	0.599784	0.693349	0.524711	-0.18223	7.04129	-2.55057	0.0169883	0.998928	-2.38696	-0.0111619	7.04129	-0.220702	0.827049	0.953668	-0.218488	-0.193392	7.04129	-3.82622	0.000734367	0.0686071	-3.37642
ENSG00000102241.11_2	HTATSF1	-0.295709	5.48393	-9.88129	2.717e-10	1.5645e-08	-6.31412	-0.0853573	5.48393	-2.11602	0.0440773	0.998928	-2.01336	-0.0263554	5.48393	-0.945571	0.353073	0.739521	-0.928646	-0.111713	5.48393	-3.82172	0.000742964	0.0687092	-3.37321
ENSG00000109107.13_3	ALDOC	2.16756	3.93929	24.2472	2.229e-19	3.40127e-16	9.00138	0.221871	3.93929	1.84288	0.0767768	0.998928	1.7697	0.0399046	3.93929	0.401151	0.691587	0.911513	0.396702	0.261776	3.93929	3.82342	0.000739719	0.0687092	3.37442
ENSG00000228592.1_4	D21S2088E	0.320944	1.94254	1.23521	0.227796	0.324328	1.20605	-0.168622	1.94254	-0.4335	0.668227	0.998928	-0.428582	-0.844255	1.94254	-3.00899	0.00575834	0.139961	-2.76123	-1.01288	1.94254	-3.81753	0.000751073	0.0687645	-3.37022
ENSG00000261799.1_5	AC007406.5	0.153982	2.43015	2.52248	0.0181104	0.0395071	2.36335	-0.19192	2.43015	-2.28496	0.0307175	0.998928	-2.16071	-0.0409821	2.43015	-0.705655	0.486678	0.827135	-0.695603	-0.232902	2.43015	-3.81764	0.000750862	0.0687645	-3.3703
ENSG00000112039.4_3	FANCE	0.0303229	3.54384	0.520627	0.60827	0.701163	0.512545	0.155234	3.54384	1.94454	0.0687758	0.998928	1.81989	-0.402161	3.54384	-6.56268	3.01117e-06	0.00524443	-4.67006	-0.246927	3.54384	-3.99223	0.000767757	0.0699422	-3.36416
ENSG00000261087.1_5	AP003469.4	0.522148	-1.67488	2.62502	0.0143192	0.0323215	2.44916	-0.846644	-1.67488	-2.8914	0.00764828	0.998928	-2.66721	0.00286589	-1.67488	0.0147221	0.988366	0.997332	0.0145812	-0.843778	-1.67488	-3.80178	0.000782304	0.0708818	-3.35898
ENSG00000168615.11_2	ADAM9	-0.30493	7.28086	-8.11402	1.40972e-07	2.17651e-06	-5.26398	0.0117647	7.28086	0.2486	0.806854	0.998928	0.244487	0.217523	7.28086	4.06358	0.00126182	0.0767615	3.22452	0.229288	7.28086	4.30246	0.000785813	0.0708818	3.35774
ENSG00000272405.1_5	AL365181.3	-0.0824454	0.455924	-0.565175	0.576799	0.673454	-0.558066	-0.176531	0.455924	-0.830913	0.413589	0.998928	-0.817595	-0.431298	0.455924	-3.03221	0.00544202	0.136924	-2.77963	-0.60783	0.455924	-3.79433	0.000797521	0.0713702	-3.35365
ENSG00000227398.3_5	KIF9-AS1	0.198854	1.95605	2.72402	0.0113733	0.0265097	2.53101	-0.135738	1.95605	-1.35012	0.188615	0.998928	-1.31469	-0.136792	1.95605	-1.94711	0.0623997	0.377603	-1.86344	-0.27253	1.95605	-3.78653	0.000813763	0.0713702	-3.34807
ENSG00000166822.12_4	TMEM170A	-0.199647	4.38018	-4.25378	0.000240562	0.00101286	-3.6721	-0.113276	4.38018	-1.77049	0.088371	0.998928	-1.70405	-0.064797	4.38018	-1.49585	0.146733	0.534478	-1.45117	-0.178073	4.38018	-3.79148	0.000803413	0.0713702	-3.35162
ENSG00000138674.16_4	SEC31A	0.0967742	8.41787	1.50248	0.145022	0.225156	1.45734	0.00541278	8.41787	0.062639	0.950533	0.998928	0.0620374	0.226106	8.41787	3.6945	0.00103166	0.0710174	3.28175	0.231519	8.41787	3.79097	0.000804479	0.0713702	3.35125
ENSG00000182752.9_3	PAPPA	-0.19795	5.43406	-1.78417	0.0897842	0.151973	-1.69654	0.0844175	5.43406	0.614374	0.54759	0.998928	0.601375	0.511927	5.43406	3.66315	0.0027408	0.104774	2.99541	0.596344	5.43406	4.19434	0.000808083	0.0713702	3.35001
ENSG00000132821.11_2	VSTM2L	0.0664852	-0.147723	0.32692	0.747286	0.813383	0.322221	0.370666	-0.147723	1.53643	0.145887	0.998928	1.45421	0.495574	-0.147723	2.39221	0.0308991	0.280095	2.15837	0.86624	-0.147723	4.1869	0.000814613	0.0713702	3.34778
ENSG00000170689.9_3	HOXB9	0.0726406	6.55139	1.08815	0.286514	0.390354	1.0658	0.0379652	6.55139	0.424936	0.674379	0.998928	0.420145	0.201539	6.55139	3.18853	0.0037066	0.118539	2.90211	0.239504	6.55139	3.78407	0.000818955	0.071409	3.34631
ENSG00000255198.4_3	SNHG9	-0.12104	0.582551	-0.741839	0.464834	0.571438	-0.730911	-0.295166	0.582551	-1.26544	0.216937	0.998928	-1.23472	-0.374983	0.582551	-2.39266	0.0242424	0.25308	-2.25327	-0.670149	0.582551	-3.78133	0.000824767	0.0715749	-3.34435
ENSG00000254535.3_3	PABPC4L	0.573179	3.59783	2.53322	0.0199479	0.0429019	2.32733	-0.0725873	3.59783	-0.220349	0.828303	0.998928	-0.216879	-1.10054	3.59783	-3.76956	0.00159049	0.0827374	-3.15764	-1.17312	3.59783	-4.24783	0.000833721	0.0720107	-3.34135
ENSG00000130032.15_3	PRRG3	0.826489	-1.51326	3.85218	0.000686603	0.00243039	3.39487	-0.87999	-1.51326	-2.88129	0.0078356	0.998928	-2.65907	0.0601599	-1.51326	0.275279	0.785277	0.942976	0.272448	-0.81983	-1.51326	-3.77385	0.000840854	0.0722858	-3.33898
ENSG00000106683.14_2	LIMK1	-0.169129	6.31093	-3.22498	0.00338621	0.00945919	-2.93031	-0.0224156	6.31093	-0.319524	0.751882	0.998928	-0.316158	0.210816	6.31093	4.26584	0.000233061	0.0391521	3.68019	0.188401	6.31093	3.77167	0.0008456	0.0723541	3.33742
ENSG00000180182.10_2	MED14	-0.35301	6.13036	-7.90206	1.98068e-07	2.86479e-06	-5.20114	0.0790222	6.13036	1.40315	0.179613	0.998928	1.34195	-0.354958	6.13036	-5.46871	9.9732e-05	0.0260885	-3.89124	-0.275936	6.13036	-4.23557	0.000851519	0.0725217	-3.33548
ENSG00000100100.12_4	PIK3IP1	0.00215809	5.96506	0.0230608	0.981863	0.988463	0.0227327	0.260028	5.96506	2.08508	0.0558459	0.998928	1.91224	0.084984	5.96506	0.961991	0.347331	0.735869	0.939779	0.345012	5.96506	3.89087	0.000858822	0.0727759	3.33311
ENSG00000156466.9_2	GDF6	-0.423458	3.79539	-2.15289	0.0407822	0.0785156	-2.04574	0.200015	3.79539	0.802996	0.429257	0.998928	0.790464	0.508224	3.79539	2.92201	0.00710627	0.154136	2.69182	0.708239	3.79539	3.76403	0.000862453	0.0727759	3.33193
ENSG00000143624.13_3	INTS3	-0.561744	5.80112	-12.234	2.08674e-10	1.26524e-08	-6.35482	-0.0679902	5.80112	-1.11227	0.283269	0.998928	-1.073	-0.123902	5.80112	-2.64603	0.0171304	0.21638	-2.3839	-0.191892	5.80112	-3.93461	0.000883541	0.0730228	-3.3252
ENSG00000163933.9_3	RFT1	0.0999394	4.75804	1.93157	0.0643813	0.115204	1.84953	0.137015	4.75804	1.98613	0.0576559	0.998928	1.8983	0.0462611	4.75804	0.948319	0.351699	0.738876	0.931299	0.183276	4.75804	3.75589	0.000880747	0.0730228	3.32609
ENSG00000167363.13_4	FN3K	-0.453859	3.21515	-7.22945	1.11896e-07	1.8336e-06	-5.30626	0.122077	3.21515	1.45997	0.156277	0.998928	1.41771	0.116774	3.21515	2.1492	0.0411018	0.315846	2.0425	0.238852	3.21515	3.75702	0.000878188	0.0730228	3.3269
ENSG00000163297.16_2	ANTXR2	-0.621918	7.94788	-10.7092	1.66851e-09	6.62737e-08	-6.02717	0.156418	7.94788	2.10558	0.0518014	0.998928	1.94478	0.152299	7.94788	2.06061	0.058313	0.366978	1.89334	0.308717	7.94788	4.20527	0.000874207	0.0730228	3.32816
ENSG00000227403.1_4	LINC01806	1.67263	0.700026	7.49703	5.8461e-08	1.11858e-06	5.42345	-0.211204	0.700026	-0.742393	0.464504	0.998928	-0.731451	0.841309	0.700026	3.54592	0.00150918	0.0815182	3.17291	0.630105	0.700026	3.75389	0.000885318	0.0730228	3.32464
ENSG00000172020.12_4	GAP43	0.676336	3.45103	5.78365	1.26229e-05	8.72216e-05	4.36654	0.0776742	3.45103	0.496093	0.62704	0.998928	0.485898	-0.781085	3.45103	-4.61023	0.000391448	0.0466215	-3.54578	-0.70341	3.45103	-4.40104	0.000895173	0.0735046	-3.32155
ENSG00000258384.1_5	AC068831.1	0.252621	-3.06307	0.69634	0.492405	0.597074	0.686489	-0.728692	-3.06307	-1.28263	0.221412	0.998928	-1.22278	-2.30252	-3.06307	-3.73014	0.00796497	0.160119	-2.65355	-3.03121	-3.06307	-4.72008	0.000927307	0.0737513	-3.3117
ENSG00000169429.10_3	CXCL8	1.25591	0.0665063	4.81865	5.4239e-05	0.000290316	4.03657	-0.907763	0.0665063	-2.48207	0.0198454	0.998928	-2.32926	0.0532157	0.0665063	0.18356	0.855782	0.961128	0.181746	-0.854547	0.0665063	-3.74379	0.000908677	0.0737513	-3.31737
ENSG00000101336.13_4	HCK	1.35815	-1.76036	6.4622	7.55402e-07	8.56481e-06	4.94655	-0.126539	-1.76036	-0.391173	0.698857	0.998928	-0.386864	-0.628033	-1.76036	-2.46552	0.0205992	0.234136	-2.31525	-0.754572	-1.76036	-3.72652	0.000950026	0.0737513	-3.30492
ENSG00000232004.1_4	CAP1P2	0.144753	-2.25853	0.971508	0.340247	0.448479	0.953676	-0.448464	-2.25853	-2.11394	0.0442693	0.998928	-2.01153	-0.136993	-2.25853	-0.948541	0.351588	0.738828	-0.931513	-0.585457	-2.25853	-3.73597	0.000927193	0.0737513	-3.31174
ENSG00000171791.12_4	BCL2	-0.387662	3.47085	-3.61697	0.00168646	0.00520676	-3.14052	-0.191806	3.47085	-1.28494	0.216096	0.998928	-1.23698	-0.255019	3.47085	-2.5191	0.0217043	0.240569	-2.2955	-0.446824	3.47085	-3.78316	0.000914246	0.0737513	-3.31567
ENSG00000167840.13_2	ZNF232	-0.153097	2.51759	-1.9243	0.068869	0.121795	-1.81928	-0.0737362	2.51759	-0.679513	0.506349	0.998928	-0.664533	-0.302705	2.51759	-3.37274	0.00422249	0.123665	-2.86104	-0.376441	2.51759	-3.94278	0.000939442	0.0737513	-3.30806
ENSG00000001561.6_2	ENPP4	-0.446616	3.85421	-6.02541	2.30591e-06	2.1325e-05	-4.72458	-0.0798843	3.85421	-0.776174	0.44465	0.998928	-0.764365	-0.210817	3.85421	-3.10758	0.00452567	0.126564	-2.83899	-0.290701	3.85421	-3.73773	0.000922991	0.0737513	-3.31301
ENSG00000178502.5_2	KLHL11	-0.231163	1.59992	-3.11815	0.00440961	0.0118255	-2.84727	-0.307383	1.59992	-3.02064	0.00559751	0.998928	-2.77047	0.0199671	1.59992	0.29825	0.767883	0.938072	0.295145	-0.287416	1.59992	-3.74594	0.000903652	0.0737513	-3.31892
ENSG00000108506.12_4	INTS2	-0.250735	4.43712	-5.74071	4.81801e-06	3.91752e-05	-4.57256	-0.118008	4.43712	-1.9929	0.0568667	0.998928	-1.90433	-0.0446725	4.43712	-1.11085	0.276802	0.679389	-1.08753	-0.16268	4.43712	-3.72644	0.000950224	0.0737513	-3.30486
ENSG00000214013.9_3	GANC	0.142222	2.93904	1.85905	0.0743744	0.129788	1.7843	0.0754018	2.93904	0.746068	0.462319	0.998928	0.735033	0.192388	2.93904	2.70395	0.0119203	0.186337	2.5145	0.26779	2.93904	3.72467	0.000954566	0.0737513	3.30359
ENSG00000182165.17_2	TP53TG1	0.163984	5.63255	1.95816	0.0610226	0.110218	1.87333	0.153223	5.63255	1.37367	0.181274	0.998928	1.33684	0.140301	5.63255	1.77713	0.0872493	0.429553	1.71009	0.293524	5.63255	3.73148	0.000937963	0.0737513	3.3085
ENSG00000145681.10_4	HAPLN1	-0.275976	7.87087	-2.75926	0.0122855	0.0283075	-2.50384	0.0679883	7.87087	0.532559	0.601554	0.998928	0.522168	0.467608	7.87087	3.58455	0.0028541	0.107418	2.98303	0.535596	7.87087	4.12588	0.000954064	0.0737513	3.30373
ENSG00000247595.4_5	SPTY2D1OS	-0.574645	-1.07277	-3.27649	0.00297849	0.00849122	-2.96995	0.59181	-1.07277	2.63925	0.013856	0.998928	2.46098	0.0383907	-1.07277	0.262793	0.794782	0.944815	0.260106	0.6302	-1.07277	3.72899	0.000944	0.0737513	3.30671
ENSG00000184979.9_2	USP18	-0.469535	1.31542	-2.47867	0.0212665	0.0453015	-2.30322	0.0470976	1.31542	0.202238	0.84186	0.998928	0.199515	0.645154	1.31542	3.85297	0.000971939	0.068715	3.29853	0.692251	1.31542	3.78059	0.000939673	0.0737513	3.30799
ENSG00000067829.18_3	IDH3G	-0.0156137	4.96353	-0.461289	0.648427	0.733844	-0.455948	0.0898183	4.96353	1.9824	0.0580954	0.998928	1.89498	0.0308918	4.96353	0.974999	0.338546	0.730531	0.957043	0.12071	4.96353	3.71411	0.000980891	0.0748379	3.29595
ENSG00000213585.10_2	VDAC1	0.0884293	7.83373	2.73573	0.0131223	0.0299603	2.48043	0.0968533	7.83373	2.34098	0.032906	0.998928	2.13323	0.0711099	7.83373	1.7471	0.102467	0.460888	1.63301	0.167963	7.83373	4.1385	0.000977254	0.0748379	3.29699
ENSG00000251201.8_3	TMED7-TICAM2	-0.629476	3.17878	-5.6846	1.47476e-05	9.88652e-05	-4.33243	0.240054	3.17878	1.67609	0.112294	0.998928	1.58797	0.174921	3.17878	1.8263	0.0837038	0.423281	1.72959	0.414975	3.17878	3.74269	0.000978679	0.0748379	3.29659
ENSG00000182952.4_3	HMGN4	0.235482	4.52974	2.90388	0.00742269	0.0184075	2.67726	0.107517	4.52974	1.00364	0.324804	0.998928	0.984634	0.171719	4.52974	2.23968	0.033882	0.290369	2.12147	0.279236	4.52974	3.69957	0.00101828	0.0773681	3.28543
ENSG00000263394.1_5	AC007952.7	0.347779	-3.03168	1.05838	0.302021	0.407485	1.03211	-1.29487	-3.03168	-2.48648	0.0243221	0.998928	-2.252	-1.01969	-3.03168	-1.9267	0.0808286	0.417504	-1.7459	-2.31456	-3.03168	-4.2208	0.00103156	0.0778762	-3.28178
ENSG00000178338.10_2	ZNF354B	-0.344128	1.77721	-4.87461	4.67882e-05	0.000255819	-4.07112	-0.209338	1.77721	-2.15463	0.0406318	0.998928	-2.04727	-0.0621171	1.77721	-0.978536	0.336827	0.73033	-0.960453	-0.271455	1.77721	-3.69381	0.00103347	0.0778762	-3.28125
ENSG00000162944.10_3	RFTN2	-0.182904	4.33101	-3.34213	0.00332714	0.00931691	-2.93578	-0.172985	4.33101	-2.38197	0.029795	0.998928	-2.17281	-0.0932603	4.33101	-1.45845	0.166683	0.560246	-1.38294	-0.266245	4.33101	-3.95471	0.0010496	0.0787672	-3.27688
ENSG00000008516.16_2	MMP25	-0.136976	-0.694724	-0.89614	0.380496	0.489491	-0.876983	-0.407374	-0.694724	-1.81446	0.0868328	0.998928	-1.71235	-0.356545	-0.694724	-2.09879	0.0544085	0.355707	-1.92357	-0.763919	-0.694724	-3.76912	0.00105673	0.0789786	-3.27497
ENSG00000139651.10_2	ZNF740	0.0919739	5.20837	1.73413	0.0947387	0.158891	1.67091	-0.101667	5.20837	-1.41519	0.168878	0.998928	-1.37582	-0.0872424	5.20837	-1.73572	0.0944518	0.44527	-1.67237	-0.188909	5.20837	-3.67947	0.00107229	0.0792219	-3.27084
ENSG00000164713.9_2	BRI3	0.149119	7.12895	2.89688	0.00754841	0.0186555	2.67163	0.139927	7.12895	2.02903	0.0528099	0.998928	1.93647	0.0395834	7.12895	0.810871	0.424801	0.788817	0.79812	0.179511	7.12895	3.67922	0.00107296	0.0792219	3.27066
ENSG00000006468.13_4	ETV1	-0.0995164	3.95284	-1.47889	0.151185	0.232947	-1.43536	0.227843	3.95284	2.53987	0.0174079	0.998928	2.37798	0.0110911	3.95284	0.178216	0.859934	0.96225	0.176458	0.238934	3.95284	3.68226	0.00106462	0.0792219	3.27287
ENSG00000110324.10_3	IL10RA	0.0982882	-0.933226	0.798061	0.432064	0.540337	0.785664	-0.156968	-0.933226	-0.890123	0.381563	0.998928	-0.875021	-0.3196	-0.933226	-2.65744	0.0132839	0.194412	-2.47607	-0.476568	-0.933226	-3.67597	0.00108195	0.079533	-3.2683
ENSG00000139410.14_4	SDSL	-0.410837	2.08308	-3.97651	0.000497029	0.00184502	-3.48235	0.108352	2.08308	0.801625	0.430036	0.998928	0.789131	0.265205	2.08308	2.95993	0.00648532	0.147519	2.72218	0.373557	2.08308	3.67457	0.00108586	0.079533	3.26728
ENSG00000285839.1_1	AL445685.3	-0.0868651	5.12433	-1.30255	0.208556	0.302388	-1.25755	0.244101	5.12433	2.74936	0.0146529	0.998928	2.44085	-0.00335674	5.12433	-0.0534044	0.957924	0.988662	-0.0527594	0.240744	5.12433	3.76863	0.00109158	0.0796329	3.26579
ENSG00000115839.17_3	RAB3GAP1	-0.142224	6.3177	-5.73556	4.88286e-06	3.9527e-05	-4.56976	0.0584103	6.3177	1.75823	0.0904761	0.998928	1.69289	0.0282108	6.3177	1.20447	0.239256	0.641908	1.17685	0.0866211	6.3177	3.66916	0.00110106	0.0800062	3.26334
ENSG00000101463.5_2	SYNDIG1	1.2605	-2.12164	3.29086	0.0028735	0.00824582	2.98096	-1.59166	-2.12164	-2.71171	0.0117057	0.998928	-2.52089	-0.0610637	-2.12164	-0.146484	0.884669	0.968778	-0.145053	-1.65272	-2.12164	-3.65847	0.00113169	0.0800796	-3.25556
ENSG00000273702.1_5	AC091271.1	0.0608982	-0.539919	0.478753	0.636116	0.723973	0.473136	-0.184017	-0.539919	-1.0172	0.318433	0.998928	-0.997684	-0.295405	-0.539919	-2.38288	0.0247743	0.25615	-2.2449	-0.479421	-0.539919	-3.66446	0.00111442	0.0800796	-3.25992
ENSG00000168763.15_2	CNNM3	-0.167072	4.7729	-3.66513	0.00150614	0.00473135	-3.1735	-0.0436428	4.7729	-0.708131	0.488279	0.998928	-0.693049	-0.132204	4.7729	-2.96524	0.00775828	0.158728	-2.66241	-0.175847	4.7729	-3.74358	0.00113557	0.0800796	-3.25459
ENSG00000119977.20_5	TCTN3	-0.432435	6.64186	-19.133	7.6732e-17	5.20385e-14	-8.33618	0.0574624	6.64186	1.89765	0.0688991	0.998928	1.81908	0.0210804	6.64186	0.986316	0.333069	0.727627	0.967952	0.0785429	6.64186	3.65513	0.00114143	0.0800796	3.25313
ENSG00000160785.13_2	SLC25A44	-0.31671	4.79659	-11.7431	6.7607e-12	8.03865e-10	-6.86262	0.0565646	4.79659	1.56535	0.129592	0.998928	1.51571	0.0401816	4.79659	1.62613	0.115983	0.482449	1.57186	0.0967462	4.79659	3.65819	0.00113251	0.0800796	3.25536
ENSG00000149179.13_4	C11orf49	0.0794252	4.79464	2.1341	0.0454315	0.0858865	2.00064	0.0400721	4.79464	0.808466	0.430033	0.998928	0.789136	0.0940137	4.79464	2.65382	0.0146664	0.203145	2.44051	0.134086	4.79464	3.74095	0.00112456	0.0800796	3.25735
ENSG00000178761.14_3	FAM219B	0.0562633	5.7571	1.51021	0.14633	0.226841	1.45262	0.0658144	5.7571	1.34693	0.195519	0.998928	1.29442	0.0847582	5.7571	2.16461	0.0435523	0.32356	2.01837	0.150573	5.7571	3.8271	0.00112307	0.0800796	3.25773
ENSG00000279528.1_5	AC115618.3	0.137525	1.16364	2.01542	0.0543067	0.0998805	1.92438	0.127964	1.16364	1.42412	0.166304	0.998928	1.38418	0.105227	1.16364	1.64276	0.112474	0.477292	1.58717	0.233192	1.16364	3.65591	0.00113916	0.0800796	3.25369
ENSG00000164037.16_3	SLC9B1	-0.0684182	-1.60864	-0.262234	0.795207	0.851025	-0.259554	0.558313	-1.60864	1.73343	0.0948659	0.998928	1.67027	0.267304	-1.60864	1.16402	0.254985	0.657876	1.13832	0.825617	-1.60864	3.65515	0.00114137	0.0800796	3.25314
ENSG00000273472.1_5	AC096733.2	-0.152947	0.655537	-1.82778	0.0790815	0.136597	-1.75604	-0.129051	0.655537	-1.10248	0.280355	0.998928	-1.07952	-0.192236	0.655537	-2.47083	0.0203548	0.232657	-2.31974	-0.321287	0.655537	-3.63859	0.0011909	0.0803411	-3.24105
ENSG00000183208.12_6	GDPGP1	-0.400544	1.28431	-5.20613	1.95207e-05	0.000124631	-4.2703	-0.374724	1.28431	-3.54809	0.00150086	0.998928	-3.17452	0.0799683	1.28431	1.17908	0.249043	0.65247	1.15268	-0.294755	1.28431	-3.63633	0.00119781	0.0803411	-3.2394
ENSG00000109458.8_5	GAB1	-0.388504	5.55106	-5.27707	1.61984e-05	0.000106848	-4.31173	-0.10415	5.55106	-1.04127	0.307339	0.998928	-1.02082	-0.160856	5.55106	-2.34239	0.0270913	0.265642	-2.2102	-0.265005	5.55106	-3.64375	0.00117523	0.0803411	-3.24482
ENSG00000111325.16_5	OGFOD2	0.110372	3.40555	2.51126	0.0185774	0.0403715	2.3539	-0.0629019	3.40555	-1.04833	0.304135	0.998928	-1.02761	-0.094329	3.40555	-2.25366	0.0328744	0.287745	-2.13361	-0.157231	3.40555	-3.64566	0.00116951	0.0803411	-3.24621
ENSG00000085978.21_3	ATG16L1	-0.0749846	4.90282	-2.34262	0.0270776	0.0556162	-2.2104	-0.032154	4.90282	-0.743316	0.463955	0.998928	-0.732351	-0.0811814	4.90282	-2.70358	0.0119305	0.186337	-2.51419	-0.113335	4.90282	-3.63635	0.00119773	0.0803411	-3.23942
ENSG00000059573.8_2	ALDH18A1	-0.195912	6.83589	-2.87556	0.00794379	0.0194906	-2.65445	0.121986	6.83589	1.33702	0.192797	0.998928	1.30235	0.113523	6.83589	1.7588	0.0903784	0.436022	1.6934	0.235509	6.83589	3.64627	0.00116768	0.0803411	3.24666
ENSG00000164751.14_3	PEX2	0.283361	4.01129	4.01466	0.000449963	0.00169602	3.5089	0.114325	4.01129	1.21894	0.233811	0.998928	1.1906	0.124921	4.01129	1.8647	0.0735497	0.401661	1.7894	0.239246	4.01129	3.63754	0.00119411	0.0803411	3.24028
ENSG00000108963.17_4	DPH1	-0.610245	4.41134	-7.89955	1.07964e-06	1.14937e-05	-4.87654	0.14566	4.41134	1.43873	0.177772	0.998928	1.34765	0.158812	4.41134	2.20312	0.0473724	0.332861	1.98296	0.304473	4.41134	3.80523	0.00119657	0.0803411	3.2397
ENSG00000133460.19_4	SLC2A11	0.173016	2.73641	1.75628	0.0908151	0.153335	1.69111	0.148054	2.73641	1.14839	0.261263	0.998928	1.12341	0.18344	2.73641	2.01043	0.0548651	0.35638	1.91994	0.331495	2.73641	3.64165	0.00118159	0.0803411	3.24329
ENSG00000120149.8_2	MSX2	0.226812	2.25463	2.07733	0.0501763	0.0934858	1.95846	-0.0923039	2.25463	-0.712541	0.485534	0.998928	-0.69743	0.634591	2.25463	4.64231	0.000328011	0.0439759	3.59211	0.542287	2.25463	3.96989	0.00118189	0.0803411	3.24321
ENSG00000247728.2_5	AC091057.2	-0.948748	-2.39609	-1.9081	0.0674796	0.119707	-1.82847	1.94101	-2.39609	3.18662	0.00372415	0.998928	2.90063	-0.338909	-2.39609	-0.809258	0.425711	0.789176	-0.796553	1.60211	-2.39609	3.64939	0.00115837	0.0803411	3.24894
ENSG00000224287.2_4	MSL3P1	-1.5269	-0.526784	-2.56247	0.0165327	0.0365132	-2.39694	2.08916	-0.526784	3.07943	0.00484913	0.998928	2.81689	-0.0861592	-0.526784	-0.197684	0.84483	0.958569	-0.19572	2.003	-0.526784	3.64006	0.00118643	0.0803411	3.24212
ENSG00000037965.5_3	HOXC8	-0.30974	0.751962	-1.80469	0.0852366	0.145377	-1.72108	0.22189	0.751962	1.0761	0.29636	0.998928	1.04427	0.492531	0.751962	2.78892	0.0129314	0.19291	2.48565	0.714421	0.751962	3.76166	0.00120608	0.0806003	3.23744
ENSG00000196581.10_2	AJAP1	-0.0645598	-0.443529	-0.182792	0.856408	0.899076	-0.180948	-0.364103	-0.443529	-0.665334	0.51349	0.998928	-0.653413	-1.96816	-0.443529	-3.35515	0.00532195	0.136294	-2.78687	-2.33226	-0.443529	-4.19159	0.00121071	0.080616	-3.23634
ENSG00000017260.19_6	ATP2C1	-0.338242	7.12049	-6.9794	1.04836e-06	1.12273e-05	-4.88234	0.0773003	7.12049	1.20853	0.244378	0.998928	1.16411	0.112358	7.12049	2.24985	0.0367229	0.300731	2.08883	0.189659	7.12049	3.80483	0.00121641	0.0807019	3.235
ENSG00000072135.12_3	PTPN18	-0.377517	3.96481	-2.85063	0.00843107	0.0204994	-2.6343	0.15642	3.96481	0.833096	0.412378	0.998928	0.819715	-0.664809	3.96481	-5.26821	1.658e-05	0.0121438	-4.30658	-0.508389	3.96481	-3.62517	0.00123256	0.0814781	-3.23124
ENSG00000196659.9_2	TTC30B	0.10685	3.47263	1.71814	0.0976602	0.162901	1.6563	0.086194	3.47263	1.04958	0.303569	0.998928	1.02881	0.123811	3.47263	2.1358	0.0422809	0.319787	2.03074	0.210005	3.47263	3.62284	0.00123992	0.0816694	3.22954
ENSG00000162396.5_2	PARS2	-0.00778444	2.7795	-0.125522	0.901076	0.931813	-0.124302	-0.0989268	2.7795	-1.15946	0.256806	0.998928	-1.13397	-0.124725	2.7795	-2.11984	0.0437244	0.323685	-2.01672	-0.223652	2.7795	-3.61806	0.0012552	0.0819522	-3.22603
ENSG00000150687.11_3	PRSS23	-0.128807	10.4388	-2.15638	0.0439895	0.0835485	-2.01419	0.107247	10.4388	1.3747	0.188732	0.998928	1.31434	0.153138	10.4388	2.28536	0.0362388	0.298367	2.09424	0.260385	10.4388	3.90439	0.00125593	0.0819522	3.22586
ENSG00000172830.12_3	SSH3	-0.113154	3.14748	-1.21348	0.235856	0.333367	-1.18541	0.275087	3.14748	2.24431	0.0335452	0.998928	2.1255	0.0472401	3.14748	0.55803	0.581598	0.87689	0.551053	0.322327	3.14748	3.6173	0.00125764	0.0819522	3.22548
ENSG00000146859.6_2	TMEM140	-0.106815	2.903	-1.34345	0.190734	0.281974	-1.30841	-0.107496	2.903	-0.971475	0.340263	0.998928	-0.953645	-0.187823	2.903	-2.5119	0.0185505	0.225434	-2.35444	-0.295319	2.903	-3.61253	0.00127308	0.082246	-3.22198
ENSG00000157224.15_4	CLDN12	-0.418234	4.51286	-6.30725	1.11987e-06	1.18463e-05	-4.86931	0.199593	4.51286	2.26536	0.0320527	0.998928	2.14375	0.0341321	4.51286	0.571562	0.572527	0.873628	0.564334	0.233725	4.51286	3.61038	0.00128011	0.082246	3.2204
ENSG00000167703.14_3	SLC43A2	-0.890457	5.4306	-11.3744	1.36013e-11	1.39918e-09	-6.76209	0.0933533	5.4306	0.901282	0.375712	0.998928	0.885825	0.18317	5.4306	2.61224	0.0147476	0.203652	2.43852	0.276523	5.4306	3.61085	0.00127857	0.082246	3.22075
ENSG00000279641.1_5	AC120057.3	-1.11284	-1.92911	-5.21035	1.93051e-05	0.0001236	-4.27278	0.645303	-1.92911	2.40703	0.0234802	0.998928	2.26553	0.13985	-1.92911	0.87706	0.388486	0.765342	0.862365	0.785153	-1.92911	3.61308	0.00127129	0.082246	3.22238
ENSG00000124783.13_4	SSR1	-0.0458137	7.40204	-1.18411	0.247082	0.346425	-1.15747	-0.0169603	7.40204	-0.327102	0.74621	0.998928	-0.323641	0.149117	7.40204	4.05963	0.000400113	0.0466312	3.54001	0.132156	7.40204	3.60589	0.0012949	0.0829054	3.21711
ENSG00000267633.1_5	AC008686.1	-0.85588	1.69241	-4.61004	9.40961e-05	0.000461187	-3.90533	0.565725	1.69241	2.36019	0.0260491	0.998928	2.22548	0.0977295	1.69241	0.641015	0.527123	0.850918	0.632403	0.663454	1.69241	3.60408	0.0013009	0.0829992	3.21578
ENSG00000162714.12_3	ZNF496	0.074796	6.12363	1.44347	0.160831	0.245353	1.40228	0.0448093	6.12363	0.646125	0.523861	0.998928	0.637405	0.132438	6.12363	2.70657	0.0118474	0.185894	2.51666	0.177247	6.12363	3.60024	0.00131377	0.0830527	3.21296
ENSG00000154127.9_2	UBASH3B	0.137969	4.4749	1.2861	0.212748	0.307371	1.24605	-0.112895	4.4749	-0.806741	0.430388	0.998928	-0.788527	0.48082	4.4749	4.80532	8.26497e-05	0.0245375	3.93658	0.367925	4.4749	3.66628	0.00131734	0.0830527	3.21217
ENSG00000103316.10_2	CRYM	0.504785	-1.17395	1.90385	0.071997	0.126302	1.79914	0.107513	-1.17395	0.329501	0.745735	0.998928	0.324268	0.94145	-1.17395	3.37941	0.00339411	0.115284	2.92959	1.04896	-1.17395	3.91339	0.00131484	0.0830527	3.21272
ENSG00000256152.2_5	AC027290.1	-2.56214	-4.83765	-2.95039	0.007541	0.0186397	-2.67196	4.44831	-4.83765	4.08551	0.000693337	0.998928	3.3922	-1.51717	-4.83765	-1.94	0.0659821	0.387139	-1.83855	2.93114	-4.83765	3.69061	0.00131988	0.0830527	3.21162
ENSG00000113248.5_3	PCDHB15	-0.87944	3.21984	-4.60322	9.58042e-05	0.00046818	-3.90098	0.0475745	3.21984	0.200895	0.842344	0.998928	0.198896	0.620015	3.21984	4.07286	0.000386511	0.0466215	3.54913	0.66759	3.21984	3.59609	0.00132776	0.0832626	3.20991
ENSG00000126005.16_5	MMP24OS	0.362472	5.73795	4.79676	5.74666e-05	0.000304653	4.02298	0.0924353	5.73795	0.918547	0.366776	0.998928	0.90253	0.161289	5.73795	2.24715	0.0333402	0.289196	2.12796	0.253725	5.73795	3.59403	0.00133479	0.0834178	3.20839
ENSG00000154451.14_2	GBP5	-0.0370352	2.66575	-0.453156	0.654196	0.738988	-0.447941	-0.0555001	2.66575	-0.491312	0.627328	0.998928	-0.485491	-0.242696	2.66575	-3.13476	0.00423295	0.123665	-2.86026	-0.298196	2.66575	-3.59197	0.00134183	0.0835726	-3.20688
ENSG00000213213.13_3	CCDC183	0.833766	-0.175257	4.56458	0.000106093	0.000509885	3.87622	-0.414905	-0.175257	-1.5668	0.129254	0.998928	-1.51705	-0.234285	-0.175257	-1.21367	0.235782	0.638579	-1.18559	-0.649189	-0.175257	-3.58474	0.00136685	0.0848418	-3.20156
ENSG00000103024.7_3	NME3	-0.00465176	4.67686	-0.101081	0.920262	0.946096	-0.100104	-0.00773992	4.67686	-0.126834	0.900047	0.998928	-0.125602	0.164449	4.67686	3.86607	0.000662324	0.0553782	3.40472	0.156709	4.67686	3.58337	0.00137165	0.0848524	3.20055
ENSG00000262712.1_6	AC012676.1	-0.0138977	-2.39704	-0.0426297	0.966322	0.977705	-0.0422211	-1.49707	-2.39704	-2.87265	0.00799924	0.998928	-2.6521	-0.0695734	-2.39704	-0.232942	0.817631	0.951734	-0.230593	-1.56664	-2.39704	-3.58106	0.00137977	0.0850081	-3.19885
ENSG00000149527.17_4	PLCH2	0.621029	-2.19597	3.46604	0.00184884	0.00563577	3.1135	-0.812103	-2.19597	-3.21654	0.00345792	0.998928	-2.9238	0.166026	-2.19597	0.929944	0.360955	0.745325	0.913548	-0.646076	-2.19597	-3.57609	0.00139738	0.0850081	-3.19519
ENSG00000134294.13_3	SLC38A2	-0.271985	9.35216	-5.10481	5.94187e-05	0.000313098	-4.01511	-0.0149867	9.35216	-0.214095	0.8332	0.998928	-0.210599	0.232164	9.35216	4.03455	0.000824982	0.0621139	3.34427	0.217177	9.35216	3.8005	0.00139426	0.0850081	3.19584
ENSG00000110002.15_3	VWA5A	-0.313399	6.97411	-3.45617	0.00189567	0.00576221	-3.10611	0.00736405	6.97411	0.060606	0.952136	0.998928	0.0600241	0.300405	6.97411	3.49389	0.00172276	0.0864258	3.13428	0.307769	6.97411	3.57798	0.00139064	0.0850081	3.19659
ENSG00000230795.3_2	HLA-K	0.539533	-2.77644	0.919116	0.366484	0.475396	0.903079	-0.550953	-2.77644	-0.835954	0.410798	0.998928	-0.822491	2.43569	-2.77644	5.13139	2.37666e-05	0.0133626	4.2262	1.88474	-2.77644	3.57626	0.00139677	0.0850081	3.19532
ENSG00000157005.3_2	SST	0.151749	-2.06776	0.301743	0.765248	0.82723	0.298596	0.467951	-2.06776	0.791595	0.43576	0.998928	0.779374	1.01582	-2.06776	2.34208	0.0271096	0.265642	2.20994	1.48377	-2.06776	3.57436	0.00140355	0.0851007	3.19392
ENSG00000089505.17_4	CMTM1	-0.261808	0.160873	-3.30284	0.00278871	0.00803906	-2.99012	-0.0390258	0.160873	-0.351631	0.727949	0.998928	-0.347855	-0.259288	0.160873	-3.55321	0.00148137	0.0807305	-3.17831	-0.298313	0.160873	-3.56258	0.0014464	0.0861152	-3.18523
ENSG00000138640.14_5	FAM13A	0.656964	3.58764	8.22615	1.04466e-08	2.84654e-07	5.72331	-0.177989	3.58764	-1.61376	0.118651	0.998928	-1.56046	-0.0919034	3.58764	-1.14955	0.260795	0.664177	-1.12451	-0.269892	3.58764	-3.56229	0.00144746	0.0861152	-3.18502
ENSG00000138767.13_4	CNOT6L	0.589864	6.05817	7.54296	5.23437e-08	1.01856e-06	5.44316	-0.148906	6.05817	-1.41513	0.168898	0.998928	-1.37575	-0.114987	6.05817	-1.53728	0.136307	0.515906	-1.48968	-0.263893	6.05817	-3.56563	0.0014352	0.0861152	-3.18748
ENSG00000154217.14_4	PITPNC1	0.0207265	4.43533	0.416064	0.681507	0.761477	0.410407	0.00991403	4.43533	0.146745	0.884914	0.998928	0.144742	-0.193204	4.43533	-3.91963	0.000765375	0.0598922	-3.36502	-0.18329	4.43533	-3.63444	0.0014425	0.0861152	-3.18601
ENSG00000244187.7_3	TMEM141	0.237538	5.73888	3.4796	0.00178635	0.00546896	3.12363	0.145852	5.73888	1.59814	0.122096	0.998928	1.54604	0.0830994	5.73888	1.28289	0.210848	0.611443	1.25124	0.228952	5.73888	3.56201	0.0014485	0.0861152	3.18481
ENSG00000189221.9_2	MAOA	-0.434674	4.15048	-3.88486	0.00063081	0.00226087	-3.41801	0.12722	4.15048	0.874262	0.38998	0.998928	0.859653	0.258317	4.15048	2.63258	0.0140711	0.200043	2.45544	0.385537	4.15048	3.56696	0.00143032	0.0861152	3.18846
ENSG00000156299.13_3	TIAM1	0.752605	5.02832	6.55988	5.90141e-07	7.00329e-06	4.99442	-0.422319	5.02832	-2.71477	0.0116222	0.998928	-2.52341	0.0340663	5.02832	0.308124	0.760443	0.935129	0.304899	-0.388253	5.02832	-3.55608	0.00147057	0.0871442	-3.18043
ENSG00000133943.20_5	DGLUCY	-0.208405	5.09913	-2.98415	0.00611619	0.0156154	-2.74149	-0.0586577	5.09913	-0.616239	0.543095	0.998928	-0.608139	-0.18537	5.09913	-2.82529	0.00895521	0.167839	-2.61376	-0.244028	5.09913	-3.55219	0.00148524	0.0875461	-3.17755
ENSG00000148288.12_4	GBGT1	-0.698731	3.92798	-8.22134	1.08846e-07	1.80133e-06	-5.3113	0.100066	3.92798	0.940696	0.361681	0.998928	0.912166	0.27264	3.92798	3.02109	0.010332	0.177037	2.56452	0.372706	3.92798	3.75312	0.00148691	0.0875461	3.17723
ENSG00000258659.6_3	TRIM34	-0.2616	1.54492	-1.3216	0.197812	0.290351	-1.28781	0.66605	1.54492	2.57765	0.0159679	0.998928	2.40965	-0.0175207	1.54492	-0.0967254	0.923686	0.97973	-0.0957914	0.64853	1.54492	3.54841	0.00149963	0.0878472	3.17476
ENSG00000184368.15_2	MAP7D2	-0.162688	-0.638216	-0.679576	0.502779	0.605683	-0.670123	0.500973	-0.638216	1.6771	0.105506	0.998928	1.61873	0.271582	-0.638216	1.29625	0.206278	0.604762	1.26387	0.772555	-0.638216	3.54789	0.00150162	0.0878472	3.17437
ENSG00000278878.1_5	CU638689.1	0.608073	0.581645	4.15541	0.000434903	0.00165293	3.51794	-0.183944	0.581645	-1.02373	0.319206	0.998928	-0.996091	0.687693	0.581645	4.63252	0.000132623	0.0307399	3.82154	0.503748	0.581645	3.73868	0.00151246	0.0881995	3.17228
ENSG00000108551.4_2	RASD1	0.592494	-0.668803	3.77555	0.000837181	0.00287664	3.3402	-0.411478	-0.668803	-1.85579	0.0748531	0.998928	-1.78136	-0.143151	-0.668803	-0.88901	0.382149	0.761576	-0.873943	-0.554629	-0.668803	-3.53944	0.0015343	0.0886355	-3.16812
ENSG00000011007.12_3	ELOA	-0.381414	5.94228	-13.1889	5.02364e-13	1.05733e-10	-7.22466	-0.0686111	5.94228	-1.76491	0.0893251	0.998928	-1.69897	-0.0303834	5.94228	-1.12211	0.272072	0.675994	-1.0983	-0.0989945	5.94228	-3.53949	0.00153408	0.0886355	-3.16816
ENSG00000112893.9_2	MAN2A1	-0.384536	6.79824	-6.85794	4.22747e-06	3.53789e-05	-4.59987	0.159064	6.79824	2.31506	0.0368613	0.998928	2.0873	0.256603	6.79824	2.58341	0.0260376	0.261352	2.22565	0.415666	6.79824	4.20206	0.00153446	0.0886355	3.16809
ENSG00000162869.15_3	PPP1R21	-0.0560966	4.10371	-1.18819	0.245501	0.344605	-1.16135	-0.164276	4.10371	-2.56133	0.0165761	0.998928	-2.39598	-0.00139021	4.10371	-0.0315544	0.975068	0.992743	-0.0312522	-0.165666	4.10371	-3.5376	0.00154152	0.0887632	-3.16675
ENSG00000273314.1_5	AC005229.4	0.243698	2.0551	3.02889	0.00548624	0.0142561	2.777	-0.0437824	2.0551	-0.392127	0.69816	0.998928	-0.387805	-0.235597	2.0551	-2.9789	0.00619444	0.145422	-2.73731	-0.27938	2.0551	-3.53389	0.00155612	0.0889461	-3.16401
ENSG00000134255.13_2	CEPT1	-0.224348	4.94233	-4.32432	0.000199842	0.000866929	-3.71922	0.0752584	4.94233	1.08773	0.286695	0.998928	1.0654	0.101738	4.94233	2.13237	0.0425878	0.320257	2.02773	0.176997	4.94233	3.5331	0.00155927	0.0889461	3.16342
ENSG00000206532.2_5	AC117402.1	-0.588388	1.27227	-1.89409	0.0717743	0.125983	-1.80055	0.0662751	1.27227	0.18846	0.852519	0.998928	0.185906	1.28439	1.27227	3.74934	0.00212995	0.0952705	3.07149	1.35067	1.27227	3.74078	0.00155778	0.0889461	3.1637
ENSG00000234771.3_5	SLC25A25-AS1	-0.761745	-1.60555	-3.28624	0.00290687	0.00832333	-2.97742	-1.24957	-1.60555	-3.48443	0.00176459	0.998928	-3.12723	0.140822	-1.60555	0.799272	0.431374	0.79243	0.786842	-1.10874	-1.60555	-3.52345	0.00159804	0.0903893	-3.15627
ENSG00000162878.12_2	PKDCC	0.00562474	1.65473	0.0448275	0.964587	0.976965	0.0443978	-0.241906	1.65473	-1.36531	0.183855	0.998928	-1.32898	-0.214043	1.65473	-1.78326	0.0862239	0.428948	-1.71566	-0.455949	1.65473	-3.52381	0.00159659	0.0903893	-3.15653
ENSG00000285625.1_1	AC117378.1	0.340745	0.976219	2.61861	0.0145327	0.0327236	2.44382	-0.160639	0.976219	-0.88983	0.381717	0.998928	-0.874737	-0.282003	0.976219	-2.17297	0.0390815	0.308741	-2.06333	-0.442642	0.976219	-3.52312	0.00159937	0.0903893	-3.15602
ENSG00000187231.13_4	SESTD1	0.169808	5.87976	2.63815	0.0138911	0.0314724	2.46007	-0.166945	5.87976	-1.92485	0.0652548	0.998928	-1.84351	-0.0499948	5.87976	-0.818634	0.420435	0.786145	-0.805666	-0.21694	5.87976	-3.5169	0.00162491	0.0905723	-3.1514
ENSG00000127483.17_3	HP1BP3	-0.0240826	7.12891	-0.691825	0.495179	0.599486	-0.682094	-0.019429	7.12891	-0.416732	0.680295	0.998928	-0.41206	-0.0965033	7.12891	-2.9231	0.0070876	0.154136	-2.6927	-0.115932	7.12891	-3.51631	0.00162734	0.0905723	-3.15096
ENSG00000162139.9_2	NEU3	-0.219632	3.57669	-5.60221	6.91113e-06	5.27511e-05	-4.49641	0.0182843	3.57669	0.351226	0.728249	0.998928	0.347455	0.116943	3.57669	3.31663	0.00269408	0.104294	3.00065	0.135227	3.57669	3.52049	0.00161012	0.0905723	3.15407
ENSG00000157353.16_2	FUK	-0.112918	3.79121	-1.93734	0.0636384	0.114053	-1.8547	0.0787558	3.79121	1.01993	0.31716	0.998928	1.00031	0.117747	3.79121	2.21099	0.0360364	0.297933	2.09652	0.196502	3.79121	3.51833	0.00161899	0.0905723	3.15246
ENSG00000180581.7_4	SRP9P1	-0.045273	3.54004	-0.563544	0.577893	0.674472	-0.556465	0.397335	3.54004	3.72128	0.000962945	0.998928	3.30114	-0.132337	3.54004	-1.74647	0.0925346	0.440447	-1.68218	0.264998	3.54004	3.51677	0.00162543	0.0905723	3.15131
ENSG00000178921.13_6	PFAS	0.0236875	5.63741	0.383908	0.704168	0.778707	0.3797	-0.0516258	5.63741	-0.619009	0.541297	0.998928	-0.610854	-0.157644	5.63741	-2.6923	0.0122489	0.188115	-2.50489	-0.20927	5.63741	-3.51454	0.00163469	0.0907053	-3.14965
ENSG00000178882.14_5	RFLNA	0.266124	3.28407	1.60057	0.121555	0.194648	1.54828	-0.0894872	3.28407	-0.376009	0.709961	0.998928	-0.371908	-0.496279	3.28407	-2.90988	0.00731645	0.1556	-2.68209	-0.585766	3.28407	-3.51171	0.00164646	0.0910826	-3.14755
ENSG00000157510.13_2	AFAP1L1	0.0724817	7.88164	1.19762	0.24187	0.340395	1.17033	-0.0532003	7.88164	-0.65723	0.516809	0.998928	-0.648272	-0.147462	7.88164	-2.57005	0.0162484	0.21131	-2.40329	-0.200663	7.88164	-3.5083	0.00166081	0.0914481	-3.14501
ENSG00000165556.9_2	CDX2	0.749862	0.993479	3.6238	0.00189803	0.00576651	3.10574	-0.500979	0.993479	-2.0269	0.0594935	0.998928	-1.88453	1.22997	0.993479	5.92162	1.01969e-05	0.00882857	4.41296	0.728991	0.993479	3.81042	0.00166306	0.0914481	3.14461
ENSG00000171056.7_3	SOX7	0.362354	7.34519	3.05115	0.00519634	0.0136123	2.7946	-0.213233	7.34519	-1.34226	0.191115	0.998928	-1.30729	-0.180669	7.34519	-1.60661	0.120218	0.489047	-1.55386	-0.393902	7.34519	-3.50554	0.00167251	0.0916925	-3.14296
ENSG00000157870.15_4	PRXL2B	0.427957	6.25746	9.93439	8.39166e-09	2.36036e-07	5.7604	-0.0849831	6.25746	-1.51478	0.151374	0.998928	-1.43469	-0.102585	6.25746	-2.08867	0.0546772	0.35594	-1.92143	-0.187568	6.25746	-3.83879	0.00168186	0.0919297	-3.14132
ENSG00000223477.3	LINC00842	0.690054	-1.43589	2.15166	0.0408883	0.0786869	2.04466	-0.801851	-1.43589	-2.1391	0.0419876	0.998928	-2.03364	1.68828	-1.43589	5.97788	2.60655e-06	0.00524443	4.69961	0.886428	-1.43589	3.50174	0.00168871	0.0920297	3.14013
ENSG00000053254.15_4	FOXN3	-0.0165072	6.32102	-0.304829	0.762923	0.825497	-0.301645	-0.00372402	6.32102	-0.0513931	0.959405	0.998928	-0.0509001	0.183758	6.32102	3.59642	0.00132664	0.078175	3.21015	0.180034	6.32102	3.49885	0.00170119	0.0924346	3.13798
ENSG00000113805.8_2	CNTN3	-0.39047	0.788208	-1.91387	0.0667054	0.118587	-1.83365	-0.241019	0.788208	-0.789401	0.437018	0.998928	-0.777239	-0.58965	0.788208	-3.03489	0.00540655	0.136924	-2.78176	-0.830669	0.788208	-3.49345	0.00172466	0.0925456	-3.13396
ENSG00000125885.13_6	MCM8	-0.545379	3.00474	-7.24056	1.089e-07	1.80133e-06	-5.31121	0.0359643	3.00474	0.344626	0.733148	0.998928	0.340942	-0.313389	3.00474	-4.61377	9.31725e-05	0.0259001	-3.90772	-0.277425	3.00474	-3.49258	0.0017285	0.0925456	-3.1333
ENSG00000126561.16_2	STAT5A	-0.203914	5.00331	-5.25324	3.61856e-05	0.000207368	-4.13058	0.0172401	5.00331	0.332493	0.743527	0.998928	0.327186	-0.169005	5.00331	-4.19214	0.000538039	0.0504822	-3.46107	-0.151765	5.00331	-3.61339	0.00171227	0.0925456	-3.13607
ENSG00000160799.11_4	CCDC12	0.0117748	4.16843	0.503492	0.62008	0.710975	0.495738	0.0102047	4.16843	0.32601	0.748439	0.998928	0.320698	-0.098964	4.16843	-4.14733	0.000565062	0.0517343	-3.44785	-0.0887593	4.16843	-3.60821	0.0017245	0.0925456	-3.13398
ENSG00000114779.19_4	ABHD14B	0.158045	4.86745	3.03528	0.00660045	0.0166818	2.71636	0.122894	4.86745	1.81826	0.0873378	0.998928	1.70961	0.0964166	4.86745	1.64972	0.118194	0.485532	1.5624	0.21931	4.86745	3.72774	0.00171374	0.0925456	3.13582
ENSG00000250273.1_4	PSMC1P5	0.0639176	1.18509	0.392041	0.698223	0.774432	0.38772	-0.288856	1.18509	-1.26529	0.216991	0.998928	-1.23457	-0.289499	1.18509	-1.83522	0.0779377	0.41296	-1.76278	-0.578356	1.18509	-3.49012	0.00173933	0.0928537	-3.13147
ENSG00000176020.8_3	AMIGO3	2.53576	-0.875235	2.40268	0.0237085	0.0496939	2.26182	-4.53967	-0.875235	-3.15826	0.00399464	0.998928	-2.87858	1.25853	-0.875235	1.11038	0.277001	0.679476	1.08708	-3.28114	-0.875235	-3.48676	0.00175421	0.093376	-3.12897
ENSG00000136546.14_3	SCN7A	-0.00489854	-2.70907	-0.012517	0.990109	0.993418	-0.0123972	-1.22074	-2.70907	-2.24776	0.0332965	0.998928	-2.12849	-0.217613	-2.70907	-0.625188	0.537297	0.856781	-0.616906	-1.43835	-2.70907	-3.48497	0.00176219	0.0935288	-3.12764
ENSG00000182518.13_3	FAM104B	0.263935	3.06568	3.27713	0.00297378	0.00848043	2.97044	0.165109	3.06568	1.55032	0.133154	0.998928	1.50178	0.0932387	3.06568	1.21513	0.235236	0.638039	1.18698	0.258348	3.06568	3.48281	0.00177186	0.0937701	3.12603
ENSG00000227121.1_5	AC073174.1	3.82931	-3.03987	6.81441	3.11702e-07	4.16308e-06	5.11623	-0.877261	-3.03987	-0.764373	0.451527	0.998928	-0.752872	-1.4366	-3.03987	-1.40829	0.170892	0.564737	-1.36934	-2.31386	-3.03987	-3.4744	0.0018101	0.0949392	-3.11974
ENSG00000130731.15_5	METTL26	0.401279	5.13575	13.7561	6.86248e-12	8.10702e-10	6.86049	0.0737823	5.13575	1.89617	0.0741642	0.998928	1.7856	0.0242526	5.13575	0.855102	0.401403	0.773938	0.839119	0.0980349	5.13575	3.54544	0.00181358	0.0949392	3.11917
ENSG00000169604.19_3	ANTXR1	-0.0259064	6.01797	-0.246098	0.808158	0.861461	-0.242803	-0.0627821	6.01797	-0.452223	0.657069	0.998928	-0.443964	0.429578	6.01797	4.23205	0.000392482	0.0466215	3.54509	0.366796	6.01797	3.56264	0.00180725	0.0949392	3.12021
ENSG00000154928.17_4	EPHB1	-0.626016	3.05762	-3.21471	0.00428582	0.0115391	-2.85632	0.414924	3.05762	1.7377	0.100995	0.998928	1.64005	0.330485	3.05762	1.7474	0.100311	0.4573	1.64335	0.745409	3.05762	3.57828	0.00181469	0.0949392	3.119
ENSG00000281332.1_4	LINC00997	-0.24249	0.458899	-1.82439	0.0796067	0.137348	-1.75297	-0.284143	0.458899	-1.48024	0.150826	0.998928	-1.43662	-0.234312	0.458899	-1.92162	0.0656786	0.386386	-1.84061	-0.518455	0.458899	-3.46226	0.00186665	0.0971029	-3.11067
ENSG00000198108.3_3	CHSY3	-0.506569	6.09212	-7.18038	1.40644e-06	1.42362e-05	-4.82409	0.175023	6.09212	1.95882	0.0709919	0.998928	1.80553	0.188595	6.09212	2.07207	0.0618479	0.37577	1.86738	0.363619	6.09212	3.95756	0.00186231	0.0971029	3.11136
ENSG00000031003.10_3	FAM13B	-1.09417	4.22952	-20.0918	8.99247e-15	4.01612e-12	-7.75275	-0.0744193	4.22952	-1.00304	0.330039	0.998928	-0.974035	-0.131611	4.22952	-2.75571	0.0136126	0.196733	-2.46733	-0.20603	4.22952	-3.47313	0.00188379	0.0977169	-3.10797
ENSG00000179449.2	AC124309.1	1.78139	-1.27194	2.83526	0.00874549	0.0211624	2.62185	-2.2063	-1.27194	-2.22155	0.0352295	0.998928	-2.10571	0.0396359	-1.27194	0.0488836	0.961386	0.98949	0.0484148	-2.16667	-1.27194	-3.45557	0.00189856	0.0982049	-3.10566
ENSG00000105438.8_2	KDELR1	0.117467	8.03491	4.40103	0.000294037	0.00119207	3.6205	0.0280272	8.03491	0.815341	0.426934	0.998928	0.794449	0.0920218	8.03491	2.86504	0.0118178	0.185894	2.51754	0.120049	8.03491	3.7494	0.00191151	0.0985961	3.10365
ENSG00000204219.10_3	TCEA3	0.605626	0.603313	3.87589	0.000965789	0.00325323	3.30031	0.103383	0.603313	0.573795	0.573485	0.998928	0.562927	0.778113	0.603313	3.2426	0.00538919	0.136924	2.7828	0.881497	0.603313	3.7956	0.00192872	0.0992045	3.10099
ENSG00000138821.12_3	SLC39A8	0.549303	4.5218	5.96101	2.72251e-06	2.44103e-05	4.69072	-0.0813711	4.5218	-0.643365	0.525622	0.998928	-0.634703	-0.218364	4.5218	-2.38791	0.0244995	0.254314	-2.2492	-0.299735	4.5218	-3.44441	0.00195292	0.0993764	-3.0973
ENSG00000078399.17_3	HOXA9	-0.20816	5.24003	-2.8873	0.00904489	0.0218037	-2.61035	-0.0373192	5.24003	-0.386378	0.704036	0.998928	-0.379878	-0.240985	5.24003	-3.19057	0.00501167	0.133238	-2.80628	-0.278304	5.24003	-3.56344	0.00195441	0.0993764	-3.09707
ENSG00000184209.14_3	SNRNP35	-0.373233	3.02271	-7.06809	1.66234e-07	2.49297e-06	-5.23361	0.187435	3.02271	2.66068	0.0131844	0.998928	2.47875	-0.00643343	3.02271	-0.136703	0.892318	0.971278	-0.135371	0.181002	3.02271	3.44683	0.00194104	0.0993764	3.09911
ENSG00000185164.10	NOMO2	-0.363782	8.16821	-5.20202	4.3613e-05	0.000241311	-4.08746	0.0221654	8.16821	0.241516	0.812119	0.998928	0.237693	0.249962	8.16821	3.30705	0.00391396	0.120654	2.88501	0.272128	8.16821	3.62691	0.00194293	0.0993764	3.09882
ENSG00000198797.6_2	BRINP2	-1.8141	-2.35899	-4.54833	0.000110739	0.000528747	-3.86577	1.63646	-2.35899	3.34617	0.00250169	0.998928	3.02314	-0.293439	-2.35899	-1.01444	0.319719	0.716746	-0.995035	1.34302	-2.35899	3.44315	0.0019592	0.0993764	3.09635
ENSG00000174326.11_3	SLC16A11	1.14049	-0.760967	5.79879	4.14323e-06	3.47853e-05	4.60406	-0.075487	-0.760967	-0.255843	0.800085	0.998928	-0.253237	-0.560485	-0.760967	-2.4302	0.0222976	0.242886	-2.28526	-0.635972	-0.760967	-3.44176	0.00196606	0.0994492	-3.09531
ENSG00000152778.8_2	IFIT5	-0.322486	3.0523	-2.35528	0.0263332	0.0543433	-2.22126	0.114672	3.0523	0.64501	0.524572	0.998928	0.636314	0.344897	3.0523	2.91354	0.00725248	0.154959	2.68502	0.459569	3.0523	3.43991	0.00197529	0.0996405	3.09392
ENSG00000145649.7_2	GZMA	0.536025	-0.88342	1.73394	0.0947738	0.158905	1.67074	-0.0382969	-0.88342	-0.0750074	0.940783	0.998928	-0.0742858	-1.22623	-0.88342	-3.26692	0.0030505	0.110146	-2.9626	-1.26453	-0.88342	-3.43696	0.00199008	0.100085	-3.09171
ENSG00000246695.7_5	RASSF8-AS1	-0.0255118	2.50173	-0.256995	0.799206	0.854405	-0.254375	0.191363	2.50173	1.46859	0.15394	0.998928	1.42575	0.129397	2.50173	1.41812	0.168031	0.561976	1.37856	0.32076	2.50173	3.43598	0.00199503	0.100085	3.09097
ENSG00000050628.20_3	PTGER3	1.43394	-1.60801	4.0614	0.000398264	0.00153788	3.54123	-1.23681	-1.60801	-2.27665	0.0312773	0.998928	-2.15353	0.0133983	-1.60801	0.0327713	0.974107	0.992142	0.0324574	-1.22341	-1.60801	-3.42366	0.00205815	0.100287	-3.08171
ENSG00000115267.6_3	IFIH1	-1.14843	1.62255	-8.42276	7.63198e-08	1.3961e-06	-5.37562	-0.0267313	1.62255	-0.135785	0.893674	0.998928	-0.133656	-0.602978	1.62255	-4.15186	0.00156892	0.0820815	-3.16162	-0.62971	1.62255	-3.51714	0.00205821	0.100287	-3.0817
ENSG00000132780.16_4	NASP	-0.380993	6.00615	-3.52147	0.0016061	0.00499988	-3.1548	-0.0845465	6.00615	-0.57754	0.568543	0.998928	-0.570199	-0.275046	6.00615	-2.69484	0.0121763	0.187896	-2.50699	-0.359592	6.00615	-3.42239	0.00206477	0.100287	-3.08075
ENSG00000103037.11_3	SETD6	0.336826	2.52477	5.5763	7.39474e-06	5.57223e-05	4.482	-0.156982	2.52477	-1.89838	0.0687994	0.998928	-1.81973	-0.0426335	2.52477	-0.724659	0.475133	0.81979	-0.714153	-0.199616	2.52477	-3.42629	0.00204452	0.100287	-3.08369
ENSG00000185189.17_3	NRBP2	-0.218214	3.62561	-3.10406	0.00456491	0.0121739	-2.83623	0.143607	3.62561	1.54832	0.133632	0.998928	1.49993	0.0915414	3.62561	1.44539	0.160295	0.551091	1.40408	0.235148	3.62561	3.42779	0.00203676	0.100287	3.08482
ENSG00000154328.15_2	NEIL2	0.25499	3.85909	5.09629	9.65567e-05	0.00047108	3.89909	0.118428	3.85909	1.86757	0.0853139	0.998928	1.72065	0.123712	3.85909	2.01733	0.0677821	0.389444	1.82645	0.24214	3.85909	4.01296	0.00206121	0.100287	3.08127
ENSG00000156110.13_3	ADK	0.427252	4.43862	5.50916	8.81317e-06	6.46546e-05	4.44441	0.0363915	4.43862	0.355618	0.724996	0.998928	0.35179	0.207576	4.43862	2.78757	0.00979294	0.173411	2.58306	0.243967	4.43862	3.43183	0.00201607	0.100287	3.08785
ENSG00000042317.16_4	SPATA7	0.27002	4.14482	2.85135	0.00841661	0.020467	2.63488	0.231063	4.14482	1.83814	0.0774937	0.998928	1.76542	0.0684548	4.14482	0.759232	0.454543	0.807361	0.747863	0.299518	4.14482	3.42854	0.0020329	0.100287	3.08538
ENSG00000010404.17_3	IDS	0.394424	7.38333	3.99627	0.00076027	0.00265421	3.36687	-0.0945894	7.38333	-0.718061	0.483114	0.998928	-0.701302	0.432624	7.38333	4.51081	0.000196983	0.0353113	3.72285	0.338035	7.38333	3.52659	0.00201636	0.100287	3.08781
ENSG00000006837.11_4	CDKL3	0.0211763	0.152362	0.197021	0.845343	0.89078	0.195064	0.473864	0.152362	3.29132	0.00287025	0.998928	2.9813	-0.126988	0.152362	-1.24087	0.225734	0.628166	-1.21142	0.346876	0.152362	3.42575	0.00204729	0.100287	3.08328
ENSG00000155761.13_4	SPAG17	-0.191544	-1.51055	-0.872472	0.390937	0.500067	-0.857919	0.26438	-1.51055	0.948927	0.351396	0.998928	0.931886	0.453894	-1.51055	2.43293	0.0221618	0.242272	2.28758	0.718274	-1.51055	3.42695	0.00204112	0.100287	3.08418
ENSG00000204175.5_2	GPRIN2	1.1587	-3.11902	2.58043	0.0158668	0.0352892	2.41197	0.452817	-3.11902	0.843713	0.406526	0.998928	0.830023	0.745848	-3.11902	1.59591	0.122593	0.493269	1.54398	1.19866	-3.11902	3.42348	0.00205909	0.100287	3.08157
ENSG00000135363.11_2	LMO2	-0.259443	6.0556	-3.88175	0.000904159	0.00307505	-3.31877	-0.0508149	6.0556	-0.59037	0.562599	0.998928	-0.578986	-0.261875	6.0556	-3.09661	0.00717625	0.154412	-2.68855	-0.31269	6.0556	-3.66415	0.00207156	0.10035	-3.07978
ENSG00000257556.1_5	LINC02298	0.307775	-1.02911	2.44202	0.0217151	0.0460978	2.29532	0.420364	-1.02911	2.54277	0.0172934	0.998928	2.38041	-0.0384802	-1.02911	-0.31	0.759032	0.934802	-0.306753	0.381884	-1.02911	3.41545	0.00210124	0.101519	3.07554
ENSG00000165338.16_4	HECTD2	-0.757742	3.5226	-17.5816	5.93866e-16	3.29524e-13	-8.09057	-0.0502764	3.5226	-0.855068	0.400325	0.998928	-0.841042	-0.10533	3.5226	-2.83946	0.00865845	0.166001	-2.62525	-0.155606	3.5226	-3.41333	0.00211255	0.101797	-3.07394
ENSG00000159579.13_3	RSPRY1	-0.0693432	5.82995	-1.51815	0.141043	0.220099	-1.47192	0.0378116	5.82995	0.619837	0.54076	0.998928	0.611665	0.110666	5.82995	2.58097	0.0158469	0.209372	2.41242	0.148477	5.82995	3.41109	0.0021245	0.102104	3.07225
ENSG00000139998.15_3	RAB15	-0.645763	4.77206	-7.44162	3.40429e-07	4.45192e-06	-5.09957	0.198095	4.77206	1.80602	0.0891228	0.998928	1.70004	0.167302	4.77206	1.73641	0.103364	0.46222	1.62876	0.365397	4.77206	3.59047	0.00213016	0.102108	3.07146
ENSG00000143753.12_3	DEGS1	-0.0220436	7.21419	-0.471257	0.641388	0.728022	-0.465759	0.0065541	7.21419	0.104632	0.917471	0.998928	0.10362	-0.157369	7.21419	-3.54822	0.00150036	0.0812812	-3.17461	-0.150815	7.21419	-3.40454	0.00215991	0.10282	-3.06732
ENSG00000158669.11_5	GPAT4	-0.121534	6.4148	-5.12442	4.52878e-05	0.000249403	-4.0787	0.0663031	6.4148	2.09235	0.0506805	0.998928	1.95418	0.0126267	6.4148	0.555721	0.583902	0.87796	0.547694	0.0789298	6.4148	3.45653	0.00217186	0.10282	3.06567
ENSG00000068438.14_3	FTSJ1	0.345619	5.12825	7.23607	1.101e-07	1.81589e-06	5.30921	-0.0424374	5.12825	-0.667557	0.510299	0.998928	-0.658372	0.194562	5.12825	4.28902	0.000219285	0.0378804	3.6957	0.152125	5.12825	3.40295	0.00216858	0.10282	3.06612
ENSG00000104325.6_4	DECR1	-0.105438	5.30249	-1.64386	0.112244	0.182558	-1.58819	0.068685	5.30249	0.804295	0.42852	0.998928	0.791727	0.13969	5.30249	2.33839	0.0273308	0.266733	2.20676	0.208375	5.30249	3.40351	0.00216552	0.10282	3.06654
ENSG00000197614.10_2	MFAP5	0.817822	1.6661	4.20116	0.000355532	0.00139711	3.57107	0.0813089	1.6661	0.347997	0.732029	0.998928	0.342428	0.699663	1.6661	3.10312	0.0064232	0.146832	2.72536	0.780972	1.6661	3.85707	0.00217309	0.10282	3.0655
ENSG00000127990.17_4	SGCE	-0.329114	4.8016	-5.88559	7.16036e-06	5.42805e-05	-4.48887	-0.0667809	4.8016	-0.895859	0.381961	0.998928	-0.874289	-0.148956	4.8016	-2.53727	0.020393	0.232804	-2.31904	-0.215737	4.8016	-3.4825	0.00223345	0.104595	-3.05729
ENSG00000124067.16_4	SLC12A4	-0.258849	6.30262	-3.46233	0.00235751	0.00694918	-3.04106	0.0774856	6.30262	0.786322	0.442065	0.998928	0.768711	0.187977	6.30262	2.49224	0.0215036	0.239654	2.29902	0.265463	6.30262	3.48582	0.00223168	0.104595	3.05753
ENSG00000128606.12_3	LRRC17	0.408488	0.127632	1.73939	0.0971266	0.162256	1.65895	0.141109	0.127632	0.475385	0.640199	0.998928	0.46742	0.599138	0.127632	2.66528	0.0140205	0.199633	2.45674	0.740247	0.127632	3.49237	0.00222217	0.104595	3.05881
ENSG00000061656.9_4	SPAG4	3.50836	0.344483	10.7363	1.81946e-09	7.07348e-08	6.01316	0.554976	0.344483	1.3739	0.188161	0.998928	1.31604	0.735858	0.344483	1.65096	0.111118	0.476505	1.59319	1.29083	0.344483	4.35325	0.00222785	0.104595	3.05805
ENSG00000236257.1_4	EI24P2	0.244401	1.53548	3.07054	0.00495581	0.0130758	2.80989	0.162214	1.53548	1.53927	0.135821	0.998928	1.49153	0.0859754	1.53548	1.13292	0.267586	0.67109	1.10864	0.24819	1.53548	3.38271	0.0022821	0.106526	3.05083
ENSG00000135318.11_3	NT5E	0.0757686	8.30421	0.966428	0.347185	0.456047	0.940064	0.0171908	8.30421	0.168062	0.869066	0.998928	0.164845	0.310126	8.30421	3.5244	0.00347302	0.115815	2.92244	0.327317	8.30421	3.72924	0.00228631	0.106526	3.05028
ENSG00000147852.15_2	VLDLR	1.28972	5.05658	12.9663	4.75699e-10	2.393e-08	6.22692	0.0928848	5.05658	0.713864	0.488326	0.998928	0.692974	0.262629	5.05658	2.50155	0.0215682	0.239958	2.29789	0.355514	5.05658	3.74606	0.00229335	0.106583	3.04935
ENSG00000169519.20_4	METTL15	-0.0404363	4.29741	-0.901708	0.37549	0.484197	-0.886237	0.0879139	4.29741	1.46932	0.153744	0.998928	1.42643	0.0572434	4.29741	1.37147	0.18195	0.577227	1.33478	0.145157	4.29741	3.37875	0.00230496	0.106851	3.04784
ENSG00000135205.14_5	CCDC146	-0.701088	-1.69925	-3.29961	0.00281134	0.0080979	-2.98765	-0.830058	-1.69925	-2.60992	0.0148266	0.998928	-2.43659	-0.062542	-1.69925	-0.352128	0.727581	0.925089	-0.348346	-0.8926	-1.69925	-3.37096	0.0023506	0.107496	-3.04194
ENSG00000163359.15_3	COL6A3	0.00233318	2.46524	0.0126926	0.98997	0.993333	0.0125712	-0.295204	2.46524	-1.1248	0.270952	0.998928	-1.10087	-0.365442	2.46524	-2.08031	0.047493	0.33326	-1.98188	-0.660646	2.46524	-3.37089	0.00235103	0.107496	-3.04188
ENSG00000235316.1_4	DUSP8P5	-0.228133	-0.277014	-1.40564	0.171669	0.258719	-1.36686	-0.620384	-0.277014	-2.61709	0.0145838	0.998928	-2.44255	-0.0166272	-0.277014	-0.115529	0.908913	0.974735	-0.114409	-0.637012	-0.277014	-3.36839	0.00236583	0.107496	-3.03999
ENSG00000130052.13_4	STARD8	0.264643	5.53137	3.39977	0.00315383	0.00891888	2.95233	-0.173606	5.53137	-1.68868	0.112772	0.998928	-1.58586	-0.148405	5.53137	-1.69264	0.111723	0.477085	-1.5905	-0.322011	5.53137	-3.64302	0.00234981	0.107496	-3.04204
ENSG00000204304.11_3	PBX2	-0.00158093	7.99448	-0.0220104	0.982671	0.988866	-0.0217203	-0.0791124	7.99448	-0.825687	0.42143	0.998928	-0.803943	-0.158736	7.99448	-2.29863	0.0318696	0.283697	-2.14604	-0.237848	7.99448	-3.45694	0.0023556	0.107496	-3.0413
ENSG00000111186.12_2	WNT5B	0.112688	3.5118	1.1591	0.256951	0.357661	1.13363	-0.118523	3.5118	-0.934936	0.358424	0.998928	-0.918372	0.430584	3.5118	4.96665	3.66955e-05	0.0175007	4.12736	0.312062	3.5118	3.36862	0.00236446	0.107496	3.04017
ENSG00000163364.9_4	LINC01116	0.170527	1.97195	1.01716	0.325909	0.432982	0.982388	0.0201977	1.97195	0.0958634	0.925386	0.998928	0.0936519	0.560132	1.97195	3.52937	0.00314735	0.111505	2.95297	0.580329	1.97195	3.63302	0.00235013	0.107496	3.042
ENSG00000224536.2_6	AC096677.1	-0.517364	-2.32471	-1.78456	0.0860071	0.146487	-1.71685	0.414132	-2.32471	1.14508	0.26261	0.998928	1.12024	0.49871	-2.32471	1.96611	0.0600489	0.3721	1.88043	0.912842	-2.32471	3.36864	0.00236433	0.107496	3.04018
ENSG00000044459.14_3	CNTLN	-0.445237	2.91683	-4.81116	5.5322e-05	0.000294906	-4.03192	-0.036419	2.91683	-0.281063	0.780887	0.998928	-0.278164	-0.296782	2.91683	-3.53797	0.00154005	0.0815887	-3.16703	-0.333201	2.91683	-3.36601	0.00238002	0.107873	-3.03819
ENSG00000143093.14_3	STRIP1	-0.245774	5.37195	-6.74031	2.38215e-06	2.19083e-05	-4.71797	0.0247151	5.37195	0.511425	0.616799	0.998928	0.500392	-0.165966	5.37195	-4.31055	0.000595711	0.0526959	-3.43356	-0.141251	5.37195	-3.55765	0.00238889	0.108007	-3.03707
ENSG00000137193.13_2	PIM1	0.545273	4.41979	5.10905	2.52074e-05	0.000154269	4.21293	-0.120907	4.41979	-0.828431	0.414967	0.998928	-0.815185	-0.221248	4.41979	-2.09609	0.0459556	0.329259	-1.9958	-0.342155	4.41979	-3.36178	0.00240549	0.10849	-3.03498
ENSG00000110075.14_5	PPP6R3	-0.136903	6.61281	-4.49523	0.000127394	0.000594622	-3.83144	-0.0260124	6.61281	-0.636983	0.529705	0.998928	-0.628456	-0.0712547	6.61281	-2.47009	0.0203885	0.232804	-2.31912	-0.0972671	6.61281	-3.3601	0.00241569	0.108682	-3.03371
ENSG00000250241.5_5	AC105383.1	-0.259806	1.70098	-3.25667	0.00414101	0.0112019	-2.86722	0.0704334	1.70098	0.661211	0.518758	0.998928	0.64526	-0.39355	1.70098	-4.57616	0.000445817	0.047349	-3.51136	-0.323117	1.70098	-3.55429	0.00242291	0.10874	-3.03281
ENSG00000053918.16_4	KCNQ1	1.12542	1.41046	4.64617	0.000133346	0.00061804	3.8202	-0.553002	1.41046	-1.54175	0.139946	0.998928	-1.47599	-0.424993	1.41046	-1.45428	0.161191	0.551217	-1.40108	-0.977996	1.41046	-3.53498	0.00244835	0.109418	-3.02965
ENSG00000047617.14_3	ANO2	-0.314196	-0.83688	-1.86352	0.0761402	0.13224	-1.77353	-0.488534	-0.83688	-2.0131	0.0590515	0.998928	-1.88781	-0.245587	-0.83688	-1.3652	0.192432	0.589054	-1.30342	-0.734121	-0.83688	-3.40326	0.0024634	0.109418	-3.0278
ENSG00000169738.7_3	DCXR	-0.0825635	4.25876	-1.27815	0.21249	0.307072	-1.24675	0.156317	4.25876	1.82693	0.079213	0.998928	1.75527	0.0506721	4.25876	0.849309	0.403462	0.775588	0.835454	0.206989	4.25876	3.3521	0.00246474	0.109418	3.02764
ENSG00000259479.6_4	SORD2P	0.787619	4.13288	7.77257	6.049e-07	7.13681e-06	4.98965	-0.0513939	4.13288	-0.40449	0.6925	0.998928	-0.395464	0.496455	4.13288	4.13826	0.00106164	0.0720729	3.27366	0.445061	4.13288	3.93532	0.00246139	0.109418	3.02805
ENSG00000267152.1_5	AC093227.1	-1.58485	-2.72533	-4.20426	0.000273964	0.00112731	-3.63875	1.18371	-2.72533	2.54898	0.0170501	0.998928	2.38563	0.127139	-2.72533	0.490731	0.627733	0.890974	0.48492	1.31085	-2.72533	3.35159	0.00246789	0.109418	3.02725
ENSG00000163239.12_2	TDRD10	0.138837	3.2265	1.68279	0.10977	0.179256	1.59923	-0.0203072	3.2265	-0.1855	0.855376	0.998928	-0.182263	-0.432664	3.2265	-3.6267	0.0034871	0.115815	-2.92118	-0.452971	3.2265	-3.77218	0.00247808	0.109604	-3.02601
ENSG00000177706.8	FAM20C	-0.335997	2.83481	-1.86527	0.0755427	0.131439	-1.77716	-0.0791333	2.83481	-0.312051	0.75861	0.998928	-0.307307	-0.62499	2.83481	-3.39656	0.00322924	0.113034	-2.94503	-0.704123	2.83481	-3.39209	0.00248701	0.109734	-3.02492
ENSG00000280339.1_6	AP001528.3	-0.127784	-0.986318	-0.762981	0.452342	0.560143	-0.751516	-0.526254	-0.986318	-2.15992	0.0401789	0.998928	-2.0519	-0.11931	-0.986318	-0.791378	0.435884	0.795364	-0.779162	-0.645563	-0.986318	-3.34296	0.00252197	0.109901	-3.02069
ENSG00000114654.7_2	EFCC1	-0.201455	1.75724	-1.21885	0.236355	0.333968	-1.18415	-0.024252	1.75724	-0.0987922	0.922361	0.998928	-0.09746	-0.616148	1.75724	-3.72817	0.00145075	0.0797736	-3.18436	-0.6404	1.75724	-3.37905	0.00252228	0.109901	-3.02066
ENSG00000149016.15_4	TUT1	0.000905529	4.12764	0.0152908	0.987917	0.992131	0.0151445	-0.0512903	4.12764	-0.632507	0.532579	0.998928	-0.624073	-0.144929	4.12764	-2.58722	0.0156213	0.208289	-2.41765	-0.196219	4.12764	-3.34219	0.0025268	0.109901	-3.02011
ENSG00000102977.14_4	ACD	0.178772	3.91953	3.91227	0.000587458	0.00212798	3.43734	-0.0731155	3.91953	-1.1757	0.250368	0.998928	-1.14946	-0.0756479	3.91953	-1.72921	0.0956287	0.446937	-1.66643	-0.148763	3.91953	-3.3466	0.00249904	0.109901	-3.02346
ENSG00000040933.15_3	INPP4A	-0.176024	5.13771	-7.62768	2.63499e-07	3.62852e-06	-5.14784	0.00639652	5.13771	0.207682	0.838042	0.998928	0.204399	-0.0877325	5.13771	-3.83435	0.00112374	0.0730276	-3.25756	-0.081336	5.13771	-3.43426	0.00252466	0.109901	-3.02037
ENSG00000173947.13_3	PIFO	0.383116	2.25892	4.20789	0.000435681	0.00165512	3.51747	0.202023	2.25892	1.75322	0.0984085	0.998928	1.65262	0.164723	2.25892	1.56811	0.135801	0.515155	1.49161	0.366745	2.25892	3.63291	0.00250605	0.109901	3.02261
ENSG00000007171.17_4	NOS2	1.16959	-2.25727	4.87503	4.67365e-05	0.000255613	4.07137	-0.346495	-2.25727	-0.971623	0.340191	0.998928	-0.953787	-0.395247	-2.25727	-1.39672	0.174308	0.568763	-1.35849	-0.741742	-2.25727	-3.33706	0.0025596	0.111064	-3.01621
ENSG00000214022.11_5	REPIN1	-0.0636367	7.72187	-0.592638	0.558543	0.65704	-0.585006	-0.0114548	7.72187	-0.0798019	0.937006	0.998928	-0.0790336	-0.326551	7.72187	-3.20926	0.00352092	0.116095	-2.91817	-0.338006	7.72187	-3.33366	0.00258153	0.111659	-3.01362
ENSG00000267512.1_5	AC011446.1	-1.25704	-4.87729	-1.15203	0.259794	0.360566	-1.12688	2.77115	-4.87729	2.19349	0.0374107	0.998928	2.08125	0.453647	-4.87729	0.516099	0.610147	0.887033	0.509864	3.2248	-4.87729	3.33304	0.00258552	0.111659	3.01315
ENSG00000176393.10_4	RNPEP	0.0744383	6.58322	1.97935	0.0609021	0.110011	1.87421	0.0884838	6.58322	1.78577	0.0907157	0.998928	1.69163	0.0451004	6.58322	1.15638	0.260927	0.664296	1.1242	0.133584	6.58322	3.42764	0.00259664	0.111876	3.01185
ENSG00000090382.6_2	LYZ	0.508315	-1.33099	2.20504	0.0364982	0.0715315	2.09133	-0.0477643	-1.33099	-0.137877	0.8914	0.998928	-0.136533	-0.7138	-1.33099	-2.69984	0.0120351	0.187322	-2.51111	-0.761564	-1.33099	-3.32817	0.00261728	0.1125	-3.00944
ENSG00000171236.9_3	LRG1	0.536775	0.843353	4.31005	0.000639996	0.00229004	3.41407	0.0511808	0.843353	0.288767	0.777453	0.998928	0.28264	-0.924391	0.843353	-4.24054	0.00170324	0.086155	-3.13762	-0.873211	0.843353	-4.12125	0.00268768	0.11497	-3.00137
ENSG00000213988.10_3	ZNF90	-0.0024261	0.680777	-0.0146124	0.988476	0.992433	-0.0144437	-0.294159	0.680777	-1.24956	0.226786	0.998928	-1.20868	-0.310678	0.680777	-1.85522	0.0783424	0.413958	-1.76039	-0.604838	0.680777	-3.36711	0.00269359	0.11497	-3.0007
ENSG00000279809.1_6	AC005538.2	0.0152697	1.09407	0.0750411	0.940756	0.960704	0.0743192	0.109268	1.09407	0.42097	0.677237	0.998928	0.416237	0.522916	1.09407	2.90595	0.00738587	0.156712	2.67893	0.632185	1.09407	3.31728	0.00268972	0.11497	3.00114
ENSG00000106302.9_3	HYAL4	1.62816	-2.98648	4.8164	5.45619e-05	0.000291618	4.03517	-0.768154	-2.98648	-1.47821	0.151364	0.998928	-1.43473	-0.320978	-2.98648	-0.764931	0.4512	0.804652	-0.753416	-1.08913	-2.98648	-3.31442	0.00270904	0.115047	-2.99896
ENSG00000164742.15_3	ADCY1	0.239515	3.0929	2.20549	0.0391683	0.0759355	2.06241	-0.144973	3.0929	-0.966102	0.347856	0.998928	-0.938757	-0.269176	3.0929	-2.31505	0.0330138	0.28789	-2.13192	-0.414148	3.0929	-3.44154	0.00270914	0.115047	-2.99895
ENSG00000102882.11_4	MAPK3	0.143197	6.78829	3.00603	0.00718417	0.0179149	2.68818	0.0155602	6.78829	0.246773	0.808253	0.998928	0.24268	-0.182206	6.78829	-3.75971	0.00133318	0.078175	-3.20874	-0.166646	6.78829	-3.44076	0.0027238	0.115047	-2.9973
ENSG00000063601.16_4	MTMR1	0.135501	4.82016	2.81644	0.0143695	0.0324	2.44789	0.116091	4.82016	1.8333	0.0987602	0.998928	1.65089	0.0676356	4.82016	1.37245	0.1948	0.592257	1.29651	0.183727	4.82016	3.7152	0.0027268	0.115047	2.99697
ENSG00000231187.2_5	AL356056.2	0.183063	-0.678509	1.04377	0.3062	0.411738	1.02323	0.223435	-0.678509	0.996645	0.328123	0.998928	0.977902	0.304474	-0.678509	1.90838	0.0674419	0.388817	1.82872	0.527909	-0.678509	3.31293	0.0027192	0.115047	2.99782
ENSG00000120049.19_3	KCNIP2	-1.04467	-1.27806	-4.74245	6.63306e-05	0.000343677	-3.98908	-0.0742889	-1.27806	-0.22839	0.82113	0.998928	-0.226092	-0.797308	-1.27806	-4.07127	0.000388122	0.0466215	-3.54803	-0.871597	-1.27806	-3.30993	0.00273967	0.115324	-2.99553
ENSG00000247970.2_5	AL160313.1	1.05368	-1.66161	7.11824	1.46942e-07	2.24595e-06	5.25635	0.211547	-1.66161	0.965454	0.343212	0.998928	0.947837	-0.654026	-1.66161	-3.76324	0.000864219	0.0640676	-3.33136	-0.44248	-1.66161	-3.30797	0.00275314	0.115361	-2.99404
ENSG00000169439.11_3	SDC2	-0.0648532	6.53319	-0.814633	0.425096	0.533365	-0.797612	0.215817	6.53319	2.13451	0.0485219	0.998928	1.97277	0.143178	6.53319	1.43131	0.173694	0.568109	1.36043	0.358995	6.53319	3.59186	0.00274806	0.115361	2.9946
ENSG00000116337.15_5	AMPD2	0.226999	6.31566	4.68947	7.62917e-05	0.000386225	3.95576	0.0900145	6.31566	1.38884	0.176664	0.998928	1.3511	0.0615809	6.31566	1.34223	0.191124	0.587205	1.30726	0.151595	6.31566	3.30609	0.00276613	0.115641	2.9926
ENSG00000139233.6_3	LLPH	-0.179112	4.36609	-2.86377	0.0104571	0.0246847	-2.56034	0.12248	4.36609	1.53973	0.14654	0.998928	1.45186	0.14104	4.36609	1.98843	0.0695094	0.393199	1.81509	0.26352	4.36609	3.61483	0.00277746	0.11585	2.99135
ENSG00000111846.17_5	GCNT2	0.259653	4.58406	2.52849	0.0178648	0.0390454	2.36841	-0.174522	4.58406	-1.23713	0.227095	0.998928	-1.20788	-0.158015	4.58406	-1.60021	0.121635	0.491547	-1.54795	-0.332537	4.58406	-3.30328	0.00278562	0.115926	-2.99046
ENSG00000062822.13_4	POLD1	-0.0693845	5.02176	-0.874987	0.389592	0.498486	-0.860357	-0.0953749	5.02176	-0.88539	0.384062	0.998928	-0.870436	-0.160725	5.02176	-2.14759	0.0412414	0.316368	-2.04109	-0.2561	5.02176	-3.30093	0.00280209	0.116347	-2.98865
ENSG00000128595.16_5	CALU	-0.169545	9.60365	-3.11959	0.00519096	0.0136021	-2.79494	0.0629407	9.60365	0.887213	0.386722	0.998928	0.865578	0.145158	9.60365	2.38857	0.0277826	0.269453	2.20034	0.208099	9.60365	3.44509	0.00281506	0.116621	2.98724
ENSG00000159348.12_4	CYB5R1	0.118383	5.68905	2.53349	0.0176627	0.0386824	2.37261	0.0982579	5.68905	1.57229	0.127975	0.998928	1.52214	0.0474461	5.68905	1.07381	0.292772	0.692699	1.05206	0.145704	5.68905	3.29103	0.0028723	0.118724	2.98108
ENSG00000073464.11_5	CLCN4	-0.404205	5.2475	-7.80747	7.4907e-07	8.50462e-06	-4.94819	0.0769256	5.2475	1.1519	0.271437	0.998928	1.09976	-0.343085	5.2475	-5.01139	0.000585129	0.052688	-3.43842	-0.26616	5.2475	-3.79871	0.00288883	0.119138	-2.97933
ENSG00000171132.13_2	PRKCE	0.0989599	5.74477	1.02592	0.317043	0.423164	1.00055	0.0128396	5.74477	0.100347	0.921219	0.998928	0.0988988	0.293605	5.74477	3.20975	0.00399941	0.12097	2.87821	0.306445	5.74477	3.33899	0.00291043	0.119759	2.97704
ENSG00000280649.2_4	AC245100.8	-0.0332592	1.13451	-0.290553	0.773698	0.833658	-0.287541	-0.165428	1.13451	-1.03589	0.309792	0.998928	-1.01566	-0.217686	1.13451	-2.00416	0.0555739	0.359454	-1.91436	-0.383114	1.13451	-3.2838	0.00292463	0.119851	-2.97555
ENSG00000005187.11_3	ACSM3	-0.769787	8.54728	-7.62241	1.93849e-07	2.81489e-06	-5.20514	-0.140608	8.54728	-1.04609	0.309416	0.998928	-1.01645	-0.184882	8.54728	-1.87174	0.0744373	0.4035	-1.78392	-0.32549	8.54728	-3.3469	0.00293968	0.119851	-2.97398
ENSG00000160336.14_4	ZNF761	-0.0531049	4.43946	-0.776009	0.444746	0.552717	-0.764204	-0.0384592	4.43946	-0.411192	0.684301	0.998928	-0.406601	-0.183651	4.43946	-2.83445	0.00876231	0.167132	-2.62119	-0.22211	4.43946	-3.28062	0.00294794	0.119851	-2.97312
ENSG00000145431.10_3	PDGFC	-0.136612	4.62113	-1.60673	0.122926	0.196465	-1.54261	-0.0892414	4.62113	-0.837496	0.413365	0.998928	-0.817987	0.440056	4.62113	4.46223	0.000391533	0.0466215	3.54573	0.350814	4.62113	3.43009	0.00295193	0.119851	2.9727
ENSG00000170345.9_3	FOS	0.0337818	0.65944	0.248073	0.806027	0.85989	0.245555	0.165739	0.65944	0.943664	0.354029	0.998928	0.926803	0.248983	0.65944	2.04377	0.0512307	0.346708	1.94954	0.414722	0.65944	3.28092	0.00294575	0.119851	2.97334
ENSG00000244649.4_4	LINC02086	0.599499	2.97927	4.06725	0.000557928	0.00203675	3.45128	0.045688	2.97927	0.267851	0.791883	0.998928	0.263866	0.692313	2.97927	3.2718	0.00525497	0.135146	2.79097	0.738001	2.97927	3.61039	0.00292826	0.119851	2.97517
ENSG00000153944.10_5	MSI2	-0.301043	5.02053	-4.46861	0.000136659	0.000629682	-3.81414	0.0417571	5.02053	0.466833	0.644508	0.998928	0.461405	0.171762	5.02053	2.79666	0.00958467	0.171465	2.59046	0.213519	5.02053	3.27828	0.00296525	0.120126	2.97132
ENSG00000106772.17_3	PRUNE2	-0.181567	4.30559	-2.48682	0.0230289	0.0485027	-2.27295	0.181054	4.30559	2.06902	0.0551876	0.998928	1.9174	0.282357	4.30559	2.20757	0.0459268	0.329259	1.99607	0.463411	4.30559	3.61012	0.00300585	0.121501	2.96714
ENSG00000170871.11_2	KIAA0232	-0.200008	5.80664	-5.41713	2.9005e-05	0.000172775	-4.18114	-0.109647	5.80664	-2.25672	0.0384621	0.998928	-2.0699	-0.02943	5.80664	-0.741392	0.468876	0.816188	-0.724309	-0.139077	5.80664	-3.43098	0.00301591	0.12164	-2.96611
ENSG00000100938.17_2	GMPR2	-0.0124031	5.72625	-0.203947	0.839983	0.886579	-0.201915	0.0424136	5.72625	0.52237	0.605835	0.998928	0.516028	0.146541	5.72625	2.56226	0.0165407	0.212327	2.39676	0.188955	5.72625	3.27003	0.00302694	0.121816	2.96499
ENSG00000198363.17_3	ASPH	0.181703	7.2335	2.87523	0.00795003	0.019498	2.65418	-0.0345535	7.2335	-0.408027	0.686594	0.998928	-0.403481	0.230331	7.2335	3.84235	0.000704327	0.0570381	3.38789	0.195778	7.2335	3.26849	0.00303859	0.122017	2.96381
ENSG00000177181.14_3	RIMKLA	2.26176	-0.92949	12.3303	2.29097e-12	3.25194e-10	7.01552	-0.170595	-0.92949	-0.649166	0.521925	0.998928	-0.640382	-0.251611	-0.92949	-1.09673	0.282813	0.685358	-1.07402	-0.422206	-0.92949	-3.26344	0.00307706	0.12241	-2.95993
ENSG00000116141.15_3	MARK1	-0.473096	3.35755	-8.88116	2.36091e-09	8.57749e-08	-5.9708	0.0565865	3.35755	0.773003	0.446491	0.998928	0.761277	-0.237596	3.35755	-4.95113	3.82299e-05	0.0175007	-4.11792	-0.18101	3.35755	-3.26511	0.0030643	0.12241	-2.96121
ENSG00000147027.3_2	TMEM47	0.407493	4.07969	5.24094	7.97822e-05	0.000401344	3.94505	0.0478738	4.07969	0.469185	0.647345	0.998928	0.457453	0.211287	4.07969	2.76314	0.0131479	0.19291	2.47974	0.259161	4.07969	3.47525	0.0030818	0.12241	2.95946
ENSG00000106714.17_3	CNTNAP3	-0.0593676	3.29296	-0.53137	0.600782	0.694195	-0.523277	-0.131969	3.29296	-0.956544	0.351794	0.998928	-0.931115	0.595373	3.29296	4.52741	0.000372454	0.0466215	3.55887	0.463404	3.29296	3.45128	0.00307853	0.12241	2.95979
ENSG00000170166.5_3	HOXD4	-0.273821	-0.148958	-1.34569	0.19002	0.281282	-1.31052	0.546146	-0.148958	2.09135	0.0464124	0.998928	1.99162	0.0994454	-0.148958	0.569947	0.573606	0.873891	0.562749	0.645591	-0.148958	3.26412	0.00307185	0.12241	2.96045
ENSG00000188897.9_6	AC099489.1	0.484566	1.50826	2.07967	0.0538649	0.0992375	1.92792	0.173045	1.50826	0.592304	0.563903	0.998928	0.577054	0.578313	1.50826	2.5667	0.0192709	0.226943	2.34025	0.751358	1.50826	3.48092	0.00310674	0.123133	2.95697
ENSG00000163092.19_4	XIRP2	0.377608	-0.780887	1.35268	0.189049	0.280093	1.3134	-0.224089	-0.780887	-0.515166	0.612799	0.998928	-0.506083	-1.01764	-0.780887	-2.79378	0.0119841	0.186906	-2.51261	-1.24173	-0.780887	-3.36399	0.00314625	0.123992	-2.95308
ENSG00000233593.8_6	AL590094.1	0.414775	-1.2762	1.36183	0.184936	0.274979	1.32571	-0.961915	-1.2762	-2.14442	0.041519	0.998928	-2.03831	-0.10601	-1.2762	-0.34175	0.735286	0.92698	-0.338102	-1.06793	-1.2762	-3.25035	0.00317908	0.123992	-2.94987
ENSG00000261594.3_2	TPBGL	-0.0728918	-1.2017	-0.356513	0.725	0.795359	-0.351785	0.0686991	-1.2017	0.230463	0.820655	0.998928	0.226702	-1.04807	-1.2017	-3.92537	0.00177428	0.087474	-3.12562	-0.979367	-1.2017	-3.4441	0.00324828	0.123992	-2.94321
ENSG00000230596.3_5	GPAA1P2	0.567333	-0.119663	3.50774	0.00250573	0.00733414	3.02265	-0.971689	-0.119663	-4.27494	0.000719627	0.998928	-3.38199	0.187826	-0.119663	0.888148	0.3923	0.768084	0.855453	-0.783863	-0.119663	-3.50668	0.00325029	0.123992	-2.94302
ENSG00000174600.13_3	CMKLR1	0.225893	-1.5954	1.18804	0.245559	0.344659	1.1612	0.289648	-1.5954	0.956396	0.347681	0.998928	0.939096	-0.976899	-1.5954	-4.46092	0.000139455	0.0313365	-3.80913	-0.687251	-1.5954	-3.25039	0.0031788	0.123992	-2.9499
ENSG00000176170.13_4	SPHK1	0.467913	2.63615	4.56167	0.000287445	0.00117017	3.62636	-0.123979	2.63615	-0.930658	0.371539	0.998928	-0.893594	-0.450989	2.63615	-3.10252	0.0124222	0.189017	-2.49992	-0.574968	2.63615	-4.07827	0.00321155	0.123992	-2.94673
ENSG00000011485.14_2	PPP5C	0.0658935	6.20765	1.66545	0.107828	0.176558	1.60803	0.00695975	6.20765	0.130941	0.89683	0.998928	0.129667	-0.129583	6.20765	-3.45164	0.00191753	0.0905305	-3.10272	-0.122624	6.20765	-3.25395	0.00315074	0.123992	-2.95264
ENSG00000137822.12_2	TUBGCP4	-0.0648487	4.08336	-1.71733	0.0978096	0.163099	-1.65557	-0.111733	4.08336	-2.17878	0.0386021	0.998928	-2.0684	-0.00958582	4.08336	-0.27288	0.787101	0.943355	-0.270077	-0.121319	4.08336	-3.24651	0.00320964	0.123992	-2.94691
ENSG00000188352.12_4	FOCAD	-0.0109925	6.94502	-0.24243	0.81035	0.862994	-0.239975	0.00356089	6.94502	0.0586224	0.953701	0.998928	0.0580597	0.136016	6.94502	3.1633	0.00394519	0.120962	2.88251	0.139577	6.94502	3.2478	0.00319936	0.123992	2.9479
ENSG00000044574.7_2	HSPA5	-0.666427	9.65245	-14.2745	8.17428e-14	2.37586e-11	-7.46748	0.109057	9.65245	1.74207	0.0933165	0.998928	1.67816	0.0334439	9.65245	0.74934	0.460379	0.810952	0.738223	0.142501	9.65245	3.24176	0.00324782	0.123992	2.94325
ENSG00000112655.15_4	PTK7	-0.130615	7.5931	-2.72711	0.0112911	0.0263612	-2.53356	0.14808	7.5931	2.30769	0.0292327	0.998928	2.18033	-0.00100702	7.5931	-0.02214	0.982505	0.995274	-0.0219281	0.147072	7.5931	3.24407	0.00322917	0.123992	2.94504
ENSG00000132294.14_4	EFR3A	-0.243464	6.32052	-5.04238	3.00507e-05	0.000177618	-4.17308	0.0656198	6.32052	1.01577	0.319097	0.998928	0.996316	0.0837287	6.32052	1.83949	0.0772885	0.411887	1.76664	0.149348	6.32052	3.25049	0.00317802	0.123992	2.94997
ENSG00000104343.19_4	UBE2W	-0.125381	4.93499	-2.06606	0.0489203	0.0915408	-1.96929	0.0299244	4.93499	0.37125	0.713459	0.998928	0.367214	0.159215	4.93499	2.84289	0.00858801	0.165538	2.62803	0.189139	4.93499	3.25249	0.00316219	0.123992	2.95152
ENSG00000165983.14_2	PTER	0.286483	2.80524	3.39923	0.00218902	0.00651654	3.06331	0.0287652	2.80524	0.256652	0.799467	0.998928	0.254037	0.22787	2.80524	2.83808	0.00868696	0.166214	2.62413	0.256635	2.80524	3.2493	0.0031874	0.123992	2.94906
ENSG00000173546.7_2	CSPG4	0.10686	4.65165	0.697395	0.49377	0.598413	0.684325	0.252232	4.65165	1.25498	0.227518	0.998928	1.20678	0.230485	4.65165	1.62996	0.11884	0.486381	1.55966	0.482717	4.65165	3.31354	0.00321798	0.123992	2.94611
ENSG00000214491.8_2	SEC14L6	8.88346e-05	-1.18651	0.000392597	0.99969	0.999854	0.000388841	-0.0600033	-1.18651	-0.210872	0.834631	0.998928	-0.208766	0.758565	-1.18651	4.02374	0.000439426	0.047349	3.5152	0.698562	-1.18651	3.2479	0.00319855	0.123992	2.94798
ENSG00000233560.2_4	KRT8P39	0.218673	-0.164784	0.963884	0.349732	0.458669	0.93511	0.138576	-0.164784	0.546299	0.593909	0.998928	0.533179	1.10668	-0.164784	3.29126	0.0070207	0.154136	2.69586	1.24526	-0.164784	3.79	0.00321327	0.123992	2.94656
ENSG00000224114.1_5	AL591846.1	0.453831	0.428589	1.2384	0.234372	0.331575	1.18917	0.474178	0.428589	1.23871	0.238182	0.998928	1.17954	3.15608	0.428589	3.15059	0.00808474	0.160903	2.64851	3.63026	0.428589	3.6543	0.0032388	0.123992	2.94411
ENSG00000172175.13_4	MALT1	0.0179456	3.5544	0.203494	0.840334	0.886777	0.201467	-0.144622	3.5544	-1.18972	0.244907	0.998928	-1.16281	-0.143096	3.5544	-1.73021	0.095448	0.446652	-1.66733	-0.287718	3.5544	-3.23564	0.00329768	0.125397	-2.93853
ENSG00000140416.20_5	TPM1	-0.0618348	9.41928	-0.632418	0.536776	0.637165	-0.617696	0.108784	9.41928	0.886799	0.392859	0.998928	0.854444	0.481783	9.41928	3.18623	0.010825	0.181186	2.5483	0.590566	9.41928	3.92456	0.00330083	0.125397	2.93824
ENSG00000090097.21_4	PCBP4	0.258621	5.7312	5.12075	5.3398e-05	0.000286905	4.04023	0.0549361	5.7312	0.825529	0.420868	0.998928	0.804916	0.114686	5.7312	2.24603	0.0362975	0.298716	2.09358	0.169622	5.7312	3.33857	0.00331093	0.125521	2.93729
ENSG00000227888.4_2	FAM66A	0.361459	-0.529467	2.18067	0.0412786	0.0793129	2.04072	-0.078426	-0.529467	-0.33451	0.74218	0.998928	-0.328968	-0.510406	-0.529467	-2.74304	0.0124251	0.189017	-2.49984	-0.588832	-0.529467	-3.40408	0.00333286	0.125831	-2.93524
ENSG00000278311.4_4	GGNBP2	0.0317041	5.86061	0.76525	0.451014	0.5588	0.753726	-0.0237696	5.86061	-0.42607	0.673563	0.998928	-0.421263	-0.104596	5.86061	-2.6648	0.0130587	0.19291	-2.48216	-0.128366	5.86061	-3.2321	0.00332678	0.125831	-2.93581
ENSG00000170571.11_3	EMB	0.0122528	5.40425	0.126121	0.90099	0.931776	0.124411	-0.0584155	5.40425	-0.468534	0.646297	0.998928	-0.458913	0.427432	5.40425	4.04211	0.0010908	0.0723683	3.266	0.369016	5.40425	3.46018	0.00334747	0.125863	2.93389
ENSG00000234745.10_2	HLA-B	0.112932	5.045	0.646421	0.525557	0.626813	0.634803	0.0497079	5.045	0.229076	0.821724	0.998928	0.225329	0.689599	5.045	3.25362	0.00560708	0.138352	2.76992	0.739307	5.045	3.51382	0.00334538	0.125863	2.93408
ENSG00000162817.6_2	C1orf115	-0.507948	2.83705	-2.5715	0.0161947	0.0359052	-2.4045	-0.157502	2.83705	-0.548262	0.588189	0.998928	-0.541463	-0.552339	2.83705	-3.00018	0.00588289	0.140727	-2.75424	-0.70984	2.83705	-3.22517	0.00338458	0.126764	-2.93046
ENSG00000154930.14_2	ACSS1	-0.667303	0.861074	-5.04787	5.26357e-05	0.000283391	-4.0436	-0.31078	0.861074	-1.673	0.111429	0.998928	-1.5918	-0.222452	0.861074	-1.68294	0.112561	0.477308	-1.58679	-0.533233	0.861074	-3.25082	0.0033922	0.126764	-2.92976
ENSG00000228709.1_5	LINC02575	-0.507499	-1.90924	-1.47121	0.153236	0.235612	-1.42819	0.982963	-1.90924	2.26113	0.0323474	0.998928	2.14009	0.0708165	-1.90924	0.2439	0.809223	0.94921	0.241429	1.05378	-1.90924	3.22443	0.00339079	0.126764	2.92989
ENSG00000048028.11_3	USP28	-0.260895	5.14137	-6.29803	3.93841e-06	3.34336e-05	-4.61461	0.0161913	5.14137	0.295412	0.771426	0.998928	0.290511	-0.171203	5.14137	-3.84072	0.00138975	0.0787234	-3.19677	-0.155012	5.14137	-3.3623	0.00339955	0.12678	-2.92909
ENSG00000118816.9_4	CCNI	0.182351	7.83362	4.76814	6.1979e-05	0.000324456	4.00515	0.0194592	7.83362	0.379782	0.707192	0.998928	0.375631	0.0972656	7.83362	2.68093	0.0125778	0.190156	2.4955	0.116725	7.83362	3.22119	0.00341822	0.127218	2.92739
ENSG00000110079.17_4	MS4A4A	1.58508	3.54138	9.90863	5.31803e-09	1.62298e-07	5.8369	-0.301601	3.54138	-1.36032	0.192964	0.998928	-1.30186	-0.290312	3.54138	-1.49368	0.150347	0.540569	-1.43831	-0.591913	3.54138	-3.60746	0.00345826	0.128114	-2.92376
ENSG00000196961.12_2	AP2A1	-0.162382	7.57059	-2.65355	0.0134044	0.0304828	-2.47284	0.0972183	7.57059	1.18552	0.246533	0.998928	1.15881	0.089069	7.57059	1.53203	0.137594	0.517242	1.48481	0.186287	7.57059	3.216	0.00346257	0.128114	2.92338
ENSG00000244694.7_3	PTCHD4	0.269306	5.21202	2.81261	0.0111234	0.0260429	2.5388	-0.12017	5.21202	-1.02462	0.320325	0.998928	-0.99379	0.638984	5.21202	4.3245	0.000749741	0.0589207	3.37071	0.518814	5.21202	3.52436	0.00346331	0.128114	2.92331
ENSG00000113504.20_5	SLC12A7	-0.530337	5.61084	-9.87551	2.61723e-09	9.26964e-08	-5.95397	0.107471	5.61084	1.53661	0.142024	0.998928	1.46829	0.0907928	5.61084	1.57914	0.132079	0.50832	1.50595	0.198264	5.61084	3.32059	0.00348619	0.128442	2.92126
ENSG00000164008.15_4	C1orf50	-0.216437	2.70782	-3.24021	0.0032604	0.00916365	-2.94206	0.263909	2.70782	2.95458	0.00656965	0.998928	2.71791	-0.0530113	2.70782	-0.874039	0.390099	0.766644	-0.859438	0.210898	2.70782	3.21381	0.00348143	0.128442	2.92169
ENSG00000158773.14_3	USF1	-0.151423	4.85923	-2.96865	0.00735119	0.0182643	-2.6805	-0.0760963	4.85923	-1.11435	0.279893	0.998928	-1.08056	-0.100584	4.85923	-1.95048	0.0657094	0.386386	-1.8404	-0.17668	4.85923	-3.28246	0.00349777	0.12861	-2.92023
ENSG00000248323.6_5	LUCAT1	1.56321	-2.41711	4.7532	6.44738e-05	0.000335923	3.99581	-0.585907	-2.41711	-1.21242	0.236253	0.998928	-1.1844	-0.342703	-2.41711	-0.854553	0.400604	0.773513	-0.840543	-0.928609	-2.41711	-3.20961	0.0035179	0.129091	-2.91844
ENSG00000169964.7_3	TMEM42	-0.0746125	2.93543	-0.698692	0.490947	0.595584	-0.688803	0.219672	2.93543	1.56578	0.129491	0.998928	1.51611	0.102639	2.93543	1.05483	0.301209	0.701609	1.03384	0.322311	2.93543	3.20799	0.00353211	0.129353	2.91718
ENSG00000227318.4	RP11-282E4.1	1.18882	-3.76112	3.03696	0.005692	0.0147005	2.76502	-0.48343	-3.76112	-0.760385	0.45643	0.998928	-0.744738	-1.08347	-3.76112	-2.0083	0.0568502	0.362899	-1.90446	-1.5669	-3.76112	-3.43297	0.00354414	0.129534	-2.91612
ENSG00000198682.12_3	PAPSS2	-0.181646	6.72818	-2.68456	0.0137895	0.0312808	-2.4627	0.0713897	6.72818	0.801977	0.43284	0.998928	0.784341	0.160126	6.72818	2.27981	0.0335953	0.289762	2.1249	0.231516	6.72818	3.29185	0.00356226	0.129937	2.91453
ENSG00000165443.11_2	PHYHIPL	-1.47196	-0.728627	-4.48548	0.000130711	0.000607951	-3.82512	-0.336749	-0.728627	-0.639597	0.528031	0.998928	-0.631015	-1.10118	-0.728627	-4.11285	0.000348131	0.0455331	-3.57657	-1.43793	-0.728627	-3.19928	0.00360917	0.130008	-2.91044
ENSG00000176771.16_6	NCKAP5	-0.88381	-0.0521369	-3.78825	0.0010612	0.00352724	-3.27378	-0.449157	-0.0521369	-1.28901	0.213888	0.998928	-1.24295	-0.583377	-0.0521369	-2.4546	0.0294128	0.274466	-2.17791	-1.03253	-0.0521369	-3.21545	0.00359955	0.130008	-2.91128
ENSG00000249936.3_4	RAC1P2	0.484311	2.21184	2.21943	0.03539	0.0697178	2.10387	-0.456983	2.21184	-1.45333	0.158098	0.998928	-1.4115	-0.26492	2.21184	-1.1834	0.247359	0.649841	-1.15679	-0.721903	2.21184	-3.19925	0.00360947	0.130008	-2.91042
ENSG00000173040.12_2	EVC2	-0.302249	1.71781	-3.44206	0.00196459	0.00594016	-3.09553	-0.0708949	1.71781	-0.585088	0.563532	0.998928	-0.577603	-0.221307	1.71781	-2.75786	0.0105041	0.178423	-2.55878	-0.292202	1.71781	-3.19717	0.0036281	0.130008	-2.90881
ENSG00000183628.12_2	DGCR6	0.340147	2.48814	6.39834	2.83565e-06	2.52793e-05	4.68238	0.0305429	2.48814	0.436978	0.667856	0.998928	0.429093	-0.251368	2.48814	-3.82138	0.00154836	0.0815887	-3.16546	-0.220825	2.48814	-3.45603	0.00362462	0.130008	-2.90911
ENSG00000128563.13_3	PRKRIP1	-0.148269	4.29172	-4.25185	0.000241784	0.00101684	-3.67081	-0.0105465	4.29172	-0.222653	0.825545	0.998928	-0.220418	-0.100265	4.29172	-3.09506	0.00466682	0.129085	-2.82917	-0.110811	4.29172	-3.19898	0.00361184	0.130008	-2.91021
ENSG00000107959.15_3	PITRM1	-0.262852	6.18772	-4.91804	4.17198e-05	0.000232755	-4.09774	0.0337076	6.18772	0.471961	0.640892	0.998928	0.466452	0.129188	6.18772	2.57431	0.0160907	0.211058	2.40685	0.162896	6.18772	3.19847	0.00361646	0.130008	2.90981
ENSG00000139567.12_2	ACVRL1	-0.225572	8.50986	-2.18109	0.0384128	0.0747001	-2.07042	0.172447	8.50986	1.24304	0.224945	0.998928	1.21348	0.14115	8.50986	1.4338	0.163548	0.555725	1.39324	0.313597	8.50986	3.20255	0.00358005	0.130008	2.91297
ENSG00000283149.1_5	AC068631.2	-0.846585	1.96954	-6.6043	2.50574e-06	2.27972e-05	-4.70766	0.542279	1.96954	3.23582	0.00527278	0.998928	2.78988	-0.122312	1.96954	-1.08872	0.290967	0.691765	-1.056	0.419967	1.96954	3.22171	0.00362547	0.130008	2.90903
ENSG00000125812.15_3	GZF1	-0.369932	3.72665	-5.51251	8.73643e-06	6.41688e-05	-4.44629	-0.0924363	3.72665	-1.00537	0.323986	0.998928	-0.986301	-0.129244	3.72665	-2.12537	0.0432192	0.323015	-2.02158	-0.221681	3.72665	-3.19478	0.00364961	0.130148	-2.90696
ENSG00000135931.17_4	ARMC9	-0.326556	4.2478	-4.45559	0.000275333	0.00113244	-3.63747	0.0503133	4.2478	0.52133	0.6094	0.998928	0.510931	0.183756	4.2478	2.76426	0.0122954	0.188175	2.50355	0.23407	4.2478	3.23449	0.00365579	0.130148	2.90643
ENSG00000278709.1_5	NKILA	-0.258006	2.6693	-1.81421	0.0812023	0.139562	-1.74375	0.410426	2.6693	2.2097	0.0361359	0.998928	2.09539	0.016892	2.6693	0.131206	0.896622	0.971885	0.12993	0.427318	2.6693	3.19359	0.00366045	0.130148	2.90603
ENSG00000122694.15_2	GLIPR2	0.00930177	5.13953	0.109213	0.914359	0.9419	0.107543	0.0854632	5.13953	0.843053	0.414239	0.998928	0.816456	0.406691	5.13953	3.08642	0.0116188	0.184932	2.52352	0.492154	5.13953	3.74599	0.00364549	0.130148	2.90731
ENSG00000204103.3_2	MAFB	0.736127	4.36788	2.76145	0.012166	0.0280923	2.50729	-0.374907	4.36788	-1.003	0.330292	0.998928	-0.973527	-0.848824	4.36788	-2.37125	0.031337	0.281911	-2.15277	-1.22373	4.36788	-3.43318	0.00368138	0.130412	-2.90425
ENSG00000170873.18_4	MTSS1	0.729867	5.63567	4.14963	0.000316156	0.00126885	3.60169	-0.229111	5.63567	-0.957307	0.34723	0.998928	-0.939976	-0.306108	5.63567	-1.79658	0.0840312	0.424234	-1.72776	-0.535219	5.63567	-3.19105	0.00368356	0.130412	-2.90406
ENSG00000180953.11_3	ST20	-0.343072	1.19093	-2.86932	0.00933375	0.02235	-2.59958	0.371112	1.19093	2.42569	0.0267031	0.998928	2.21583	0.0514007	1.19093	0.424268	0.676786	0.907271	0.416853	0.422513	1.19093	3.29375	0.00368924	0.130412	2.90358
ENSG00000169126.15_3	ARMC4	-0.261965	0.802885	-1.87962	0.0714108	0.125478	-1.80286	-0.0677132	0.802885	-0.337659	0.738331	0.998928	-0.334064	-0.422738	0.802885	-3.14111	0.00416728	0.12344	-2.86521	-0.490452	0.802885	-3.18864	0.00370561	0.130673	-2.90219
ENSG00000262660.1_6	AC139530.2	0.144291	2.26104	1.15631	0.258068	0.358888	1.13097	0.424046	2.26104	2.57639	0.0160144	0.998928	2.40859	-0.0591285	2.26104	-0.495488	0.624418	0.890059	-0.489599	0.364917	2.26104	3.18664	0.003724	0.130673	2.90064
ENSG00000050165.17_2	DKK3	-0.186002	7.00668	-2.7282	0.0176536	0.0386759	-2.3728	-0.0374582	7.00668	-0.46401	0.651069	0.998928	-0.452278	0.642128	7.00668	3.98125	0.00267956	0.103952	3.00229	0.60467	7.00668	3.77195	0.00371225	0.130673	2.90163
ENSG00000259869.2_5	AL022344.2	0.0757398	-0.703416	0.187969	0.85236	0.895854	0.186108	0.218365	-0.703416	0.45952	0.64968	0.998928	0.454207	0.85109	-0.703416	2.56464	0.0164511	0.212327	2.39875	1.06946	-0.703416	3.18651	0.00372515	0.130673	2.90054
ENSG00000122507.20_4	BBS9	-0.0215682	4.72822	-0.119005	0.906465	0.935958	-0.117499	0.438738	4.72822	1.87974	0.0778324	0.998928	1.7634	0.156941	4.72822	0.869865	0.395141	0.769562	0.850331	0.595679	4.72822	3.2936	0.00373345	0.130714	2.89985
ENSG00000122180.4_2	MYOG	0.396368	-1.37375	1.74781	0.0922982	0.155495	1.6834	-0.296145	-1.37375	-0.893362	0.379858	0.998928	-0.878158	-0.438783	-1.37375	-1.80123	0.0832773	0.422597	-1.73198	-0.734928	-1.37375	-3.18313	0.00375651	0.130771	-2.89792
ENSG00000163050.16_4	COQ8A	0.0976719	4.01044	1.916	0.0694408	0.122604	1.81554	-0.134247	4.01044	-1.94435	0.0680221	0.998928	-1.82486	-0.0365003	4.01044	-0.722637	0.478306	0.822527	-0.709029	-0.170747	4.01044	-3.24782	0.00375117	0.130771	-2.89836
ENSG00000104626.14_2	ERI1	0.183675	3.60316	2.36158	0.0259695	0.0537076	2.22667	0.0308045	3.60316	0.300651	0.766072	0.998928	0.297517	0.199636	3.60316	2.7386	0.0109907	0.181963	2.54299	0.230441	3.60316	3.18347	0.00375332	0.130771	2.89818
ENSG00000133818.13_3	RRAS2	0.0999668	5.70185	1.32949	0.195233	0.287188	1.29525	0.0993838	5.70185	0.993182	0.329775	0.998928	0.974567	0.126278	5.70185	1.78149	0.0865185	0.429553	1.71406	0.225661	5.70185	3.18186	0.00376826	0.130931	2.89694
ENSG00000275734.2_6	AC010538.1	-1.50996	-1.7047	-4.8393	5.13607e-05	0.000277234	-4.04935	0.886797	-1.7047	2.2963	0.029968	0.998928	2.17051	0.141664	-1.7047	0.66786	0.510108	0.84157	0.658669	1.02846	-1.7047	3.18069	0.00377926	0.131064	2.89602
ENSG00000120875.8_2	DUSP4	0.674958	5.85558	5.26826	1.65776e-05	0.000108918	4.30661	-0.128185	5.85558	-0.754559	0.457294	0.998928	-0.74331	0.506152	5.85558	4.15715	0.00030999	0.0429005	3.60681	0.377967	5.85558	3.17915	0.0037936	0.131313	2.89483
ENSG00000110328.5_3	GALNT18	1.04179	6.54344	8.64431	4.01592e-09	1.31314e-07	5.88354	-0.0143615	6.54344	-0.0887584	0.929954	0.998928	-0.0879026	-0.346403	6.54344	-3.00937	0.00575295	0.139961	-2.76154	-0.360765	6.54344	-3.17109	0.00387003	0.13334	-2.88857
ENSG00000120899.17_4	PTK2B	0.0998247	2.05218	0.720504	0.477643	0.582998	0.710098	0.171462	2.05218	0.946023	0.352847	0.998928	0.929082	0.242852	2.05218	1.92909	0.0647031	0.383957	1.8473	0.414313	2.05218	3.17067	0.003874	0.13334	2.88824
ENSG00000273173.5_5	SNURF	-0.520659	1.07475	-1.30809	0.202292	0.295529	-1.27505	1.12745	1.07475	2.27855	0.0311486	0.998928	2.15517	0.0405346	1.07475	0.118752	0.906385	0.974093	0.1176	1.16799	1.07475	3.17186	0.00386265	0.13334	2.88917
ENSG00000122729.18_2	ACO1	0.0469335	6.34018	0.939339	0.366572	0.475477	0.902913	-0.0367347	6.34018	-0.553884	0.594628	0.998928	-0.532141	0.209523	6.34018	4.25495	0.000997995	0.069484	3.29109	0.172788	6.34018	3.5017	0.00388559	0.133488	2.8873
ENSG00000105538.9_3	RASIP1	-0.0910045	7.61011	-1.69294	0.105568	0.173571	-1.61844	0.00285817	7.61011	0.0398514	0.968656	0.998928	0.0392934	-0.169491	7.61011	-3.26582	0.00350895	0.115979	-2.91923	-0.166633	7.61011	-3.22081	0.0039023	0.133811	-2.88595
ENSG00000197847.12_5	SLC22A20P	-1.03813	-2.45188	-5.72225	5.05489e-06	4.0629e-05	-4.5625	0.620706	-2.45188	2.66588	0.013026	0.998928	2.48306	-0.0266038	-2.45188	-0.188032	0.852311	0.960369	-0.18617	0.594103	-2.45188	3.16627	0.00391635	0.134042	2.88482
ENSG00000188985.6_2	DHFRP1	0.26377	2.16333	1.86252	0.0738669	0.129087	1.78744	-0.278358	2.16333	-1.41547	0.1688	0.998928	-1.37607	-0.163143	2.16333	-1.17238	0.251674	0.654995	-1.14629	-0.441501	2.16333	-3.1646	0.00393255	0.134345	-2.88352
ENSG00000114790.12_2	ARHGEF26	-0.406347	2.03796	-4.13334	0.000329942	0.00131453	-3.59058	-0.28761	2.03796	-2.10278	0.0453168	0.998928	-2.0017	-0.0466168	2.03796	-0.528923	0.601346	0.883624	-0.522466	-0.334227	2.03796	-3.16291	0.00394902	0.134657	-2.88221
ENSG00000116885.18_3	OSCP1	0.458901	2.39631	7.35977	8.14713e-08	1.4526e-06	5.36384	0.0963501	2.39631	1.16619	0.254125	0.998928	1.14039	0.08278	2.39631	1.36772	0.183108	0.578883	1.33125	0.17913	2.39631	3.16211	0.00395687	0.134673	2.88158
ENSG00000154721.14_5	JAM2	-0.640429	1.16184	-4.42502	0.000236762	0.00100031	-3.67617	-0.146499	1.16184	-0.712879	0.485074	0.998928	-0.698165	-0.471402	1.16184	-2.88669	0.0117478	0.185429	-2.51963	-0.617901	1.16184	-3.22383	0.00398049	0.135036	-2.8797
ENSG00000128271.21_3	ADORA2A	2.03712	4.58306	9.81453	3.12628e-10	1.71908e-08	6.29238	-0.484701	4.58306	-1.71219	0.098765	0.998928	-1.65087	-0.0880479	4.58306	-0.406656	0.687589	0.910281	-0.402129	-0.572749	4.58306	-3.15732	0.00400391	0.135036	-2.87785
ENSG00000160766.14_2	GBAP1	-0.164515	0.847546	-1.17484	0.250706	0.350728	-1.14864	-0.584416	0.847546	-3.00413	0.00582674	0.998928	-2.75738	0.116922	0.847546	0.926706	0.362602	0.747096	0.910418	-0.467494	0.847546	-3.1559	0.00401802	0.135036	-2.87674
ENSG00000104361.9_2	NIPAL2	-0.203969	3.55778	-1.9751	0.0589632	0.107111	-1.88847	-0.215248	3.55778	-1.51472	0.141908	0.998928	-1.46872	-0.116922	3.55778	-1.22567	0.231311	0.633274	-1.19699	-0.33217	3.55778	-3.15859	0.0039914	0.135036	-2.87884
ENSG00000112972.14_3	HMGCS1	-0.553727	6.51841	-10.3682	9.93189e-11	6.7607e-09	-6.46798	0.0602228	6.51841	0.840013	0.408559	0.998928	0.826431	-0.22121	6.51841	-4.38417	0.000170713	0.032226	-3.75883	-0.160987	6.51841	-3.15745	0.00400262	0.135036	-2.87796
ENSG00000122033.14_2	MTIF3	-0.211896	4.58084	-3.62124	0.00124503	0.00402859	-3.22836	0.143492	4.58084	1.83929	0.0773202	0.998928	1.76645	0.0350015	4.58084	0.649762	0.521546	0.848439	0.640965	0.178494	4.58084	3.15622	0.00401484	0.135036	2.87699
ENSG00000257252.5_5	AC124947.1	0.548719	-2.8211	1.36037	0.18539	0.275497	1.32434	0.411657	-2.8211	0.826354	0.416123	0.998928	0.813167	0.669636	-2.8211	1.76707	0.0889543	0.433202	1.70094	1.08129	-2.8211	3.15578	0.00401915	0.135036	2.87665
ENSG00000163069.12_2	SGCB	-0.204989	6.54039	-3.25847	0.00384111	0.0105165	-2.89092	0.109209	6.54039	1.34482	0.196167	0.998928	1.29255	0.131314	6.54039	1.81374	0.0876179	0.430126	1.7081	0.240523	6.54039	3.31889	0.00402813	0.13509	2.87595
ENSG00000001461.16_2	NIPAL3	-0.14185	5.21406	-2.67367	0.0143827	0.0324177	-2.44756	0.053563	5.21406	0.768915	0.452248	0.998928	0.751673	0.126885	5.21406	2.34248	0.0302611	0.277283	2.16666	0.180448	5.21406	3.23906	0.00404189	0.135304	2.87487
ENSG00000090857.13_2	PDPR	-0.0413203	6.69743	-0.601803	0.553843	0.65295	-0.592012	-0.0972164	6.69743	-1.06696	0.300317	0.998928	-1.03575	-0.125919	6.69743	-1.82417	0.082594	0.4207	-1.73583	-0.223135	6.69743	-3.22551	0.00406549	0.135845	-2.87304
ENSG00000281358.1_4	RASSF1-AS1	0.409542	-1.24141	3.29355	0.00285429	0.00820356	2.98301	0.0468753	-1.24141	0.262338	0.795128	0.998928	0.259657	-0.435393	-1.24141	-3.35727	0.00243289	0.100789	-3.03157	-0.388518	-1.24141	-3.14828	0.00409428	0.136362	-2.87081
ENSG00000150636.17_4	CCDC102B	0.166151	1.75313	1.66939	0.107038	0.175531	1.61165	-0.127025	1.75313	-0.918589	0.366754	0.998928	-0.90257	-0.184602	1.75313	-1.9074	0.067573	0.38932	-1.82784	-0.311627	1.75313	-3.14794	0.00409764	0.136362	-2.87055
ENSG00000259330.2_2	INAFM2	-0.315559	6.46101	-5.45564	2.68856e-05	0.000162315	-4.19836	0.165422	6.46101	2.16269	0.0460244	0.998928	1.99517	0.0258494	6.46101	0.442033	0.663458	0.902666	0.435143	0.191272	6.46101	3.25053	0.0041033	0.136362	2.87011
ENSG00000170629.14_3	DPY19L2P2	0.0029855	-1.42408	0.0166556	0.986839	0.991332	0.0164962	0.0492039	-1.42408	0.186186	0.853744	0.998928	0.184344	-0.665388	-1.42408	-3.69732	0.00102419	0.0707694	-3.2838	-0.616184	-1.42408	-3.14464	0.00413118	0.136741	-2.86797
ENSG00000232220.2_5	AC008440.2	-0.00804386	1.45655	-0.0308044	0.975661	0.98399	-0.0305094	0.340599	1.45655	1.01263	0.320568	0.998928	0.993291	0.434461	1.45655	1.85942	0.0743202	0.402986	1.78464	0.77506	1.45655	3.14456	0.00413197	0.136741	2.86791
ENSG00000280143.1_5	AP000892.3	0.0171992	4.18645	0.0733663	0.942185	0.961883	0.0725245	0.0681861	4.18645	0.24768	0.807208	0.998928	0.244029	0.867895	4.18645	3.10959	0.0070962	0.154136	2.6923	0.936082	4.18645	3.33627	0.00413709	0.136741	2.86751
ENSG00000255920.2_5	CCND2-AS1	0.337246	0.937342	2.21356	0.0377799	0.0737122	2.07723	0.243969	0.937342	1.23565	0.231685	0.998928	1.19603	0.198462	0.937342	1.3524	0.189185	0.585461	1.31299	0.442431	0.937342	3.20236	0.00415802	0.137185	2.86592
ENSG00000268858.2_5	AL118506.1	-0.0279392	1.46049	-0.207428	0.83769	0.884853	-0.20485	-0.2178	1.46049	-1.16072	0.261078	0.998928	-1.12385	-0.298444	1.46049	-2.00233	0.0613166	0.374007	-1.87121	-0.516243	1.46049	-3.21885	0.00417653	0.137548	-2.86451
ENSG00000131773.13_3	KHDRBS3	0.042003	4.54733	0.36041	0.721452	0.79271	0.356518	-0.0415919	4.54733	-0.260319	0.796668	0.998928	-0.257661	-0.319034	4.54733	-2.86084	0.00822815	0.162181	-2.64256	-0.360626	4.54733	-3.13796	0.00419969	0.137808	-2.86276
ENSG00000076513.16_3	ANKRD13A	0.586785	5.6091	9.67096	4.23542e-10	2.14833e-08	6.2451	-0.031867	5.6091	-0.388981	0.700458	0.998928	-0.384702	-0.147467	5.6091	-2.51575	0.0183894	0.224485	-2.35768	-0.179334	5.6091	-3.13653	0.00421455	0.137808	-2.86164
ENSG00000266962.2_5	AC067852.2	0.0206947	4.25889	0.419092	0.678591	0.759145	0.414387	-0.0935268	4.25889	-1.39201	0.175714	0.998928	-1.35407	-0.059226	4.25889	-1.27729	0.212789	0.614508	-1.24593	-0.152753	4.25889	-3.13755	0.00420399	0.137808	-2.86244
ENSG00000169905.12_3	TOR1AIP2	-0.143348	5.60817	-4.02914	0.000433283	0.00164842	-3.51893	-0.190703	5.60817	-3.98876	0.00048141	0.998928	-3.49089	0.082643	5.60817	2.48471	0.0197277	0.229426	2.33149	-0.10806	5.60817	-3.13709	0.00420876	0.137808	-2.86208
ENSG00000256683.6_5	ZNF350	-0.144437	1.89262	-1.05586	0.300744	0.406071	-1.03484	-0.255669	1.89262	-1.35414	0.187345	0.998928	-1.31848	-0.190046	1.89262	-1.50917	0.143313	0.528327	-1.46356	-0.445715	1.89262	-3.13537	0.00422658	0.137955	-2.86074
ENSG00000170356.9_3	OR2A20P	-0.121441	0.833445	-0.745437	0.465542	0.572078	-0.729751	-0.267008	0.833445	-1.17643	0.258728	0.998928	-1.1294	-0.433855	0.833445	-2.19769	0.0481214	0.336302	-1.97629	-0.700864	0.833445	-3.34494	0.00433879	0.138294	-2.85242
ENSG00000137726.16_4	FXYD6	0.385667	4.62439	2.20905	0.0383516	0.074597	2.07108	-0.0643814	4.62439	-0.265707	0.793487	0.998928	-0.261786	-0.498778	4.62439	-2.7741	0.0111443	0.183371	-2.53814	-0.563159	4.62439	-3.19829	0.00433049	0.138294	-2.85303
ENSG00000215790.7_5	SLC35E2A	-0.304181	3.75805	-4.22205	0.000684624	0.00242432	-3.39566	0.155803	3.75805	1.63704	0.125328	0.998928	1.53279	-0.604586	3.75805	-4.86858	0.000646841	0.0550898	-3.41117	-0.448782	3.75805	-3.54886	0.00433333	0.138294	-2.85282
ENSG00000102981.9_2	PARD6A	0.213785	1.30757	1.52594	0.139099	0.21777	1.47915	-0.236276	1.30757	-1.20169	0.240315	0.998928	-1.1742	-0.205154	1.30757	-1.50527	0.144307	0.530177	-1.45994	-0.44143	1.30757	-3.12731	0.00431132	0.138294	-2.85444
ENSG00000163638.13_3	ADAMTS9	-0.847961	7.54438	-5.76157	4.56374e-06	3.76426e-05	-4.5839	-0.0405096	7.54438	-0.205687	0.838637	0.998928	-0.203637	-0.393744	7.54438	-2.81532	0.00916993	0.168878	-2.60565	-0.434254	7.54438	-3.12676	0.00431718	0.138294	-2.85401
ENSG00000106804.7_2	C5	-0.383977	1.01367	-3.54279	0.00152126	0.0047739	-3.1706	-0.106076	1.01367	-0.703501	0.487996	0.998928	-0.693499	-0.253153	1.01367	-2.56948	0.0162696	0.211311	-2.40281	-0.359229	1.01367	-3.12366	0.00435024	0.138294	-2.85158
ENSG00000169291.9_2	SHE	-0.191712	6.91708	-2.79099	0.00971413	0.0231296	-2.58584	-0.0201582	6.91708	-0.218994	0.828365	0.998928	-0.216799	-0.183488	6.91708	-2.81893	0.00909167	0.168671	-2.60859	-0.203646	6.91708	-3.12473	0.00433877	0.138294	-2.85242
ENSG00000127580.16_4	WDR24	-0.0619031	3.89634	-1.078	0.290936	0.395173	-1.05607	-0.111782	3.89634	-1.42294	0.166642	0.998928	-1.38307	-0.068354	3.89634	-1.27793	0.212567	0.614376	-1.24654	-0.180136	3.89634	-3.12837	0.00430006	0.138294	-2.85527
ENSG00000011009.10_2	LYPLA2	0.0688097	6.95547	2.28124	0.030967	0.0622301	2.1575	0.0542841	6.95547	1.34344	0.190739	0.998928	1.3084	0.0350532	6.95547	1.22551	0.231369	0.633274	1.19684	0.0893373	6.95547	3.12524	0.00433332	0.138294	2.85282
ENSG00000176978.13_2	DPP7	0.188206	5.64813	3.6463	0.00167444	0.0051748	3.14262	0.138823	5.64813	2.09046	0.0529813	0.998928	1.93507	0.0673573	5.64813	1.09247	0.291885	0.692159	1.054	0.20618	5.64813	3.34835	0.00434368	0.138294	2.85206
ENSG00000174482.10_3	LINGO2	0.313115	2.31156	2.46373	0.0206824	0.0442269	2.31373	-0.00269023	2.31156	-0.0164959	0.986965	0.998928	-0.016338	0.362578	2.31156	3.02869	0.00548885	0.137304	2.77685	0.359888	2.31156	3.12829	0.00430091	0.138294	2.8552
ENSG00000100036.12_3	SLC35E4	-0.0584919	2.83355	-1.18053	0.259085	0.360002	-1.12856	0.194055	2.83355	3.32198	0.00644247	0.998928	2.72437	0.187184	2.83355	1.85049	0.0981821	0.452393	1.65373	0.381239	2.83355	3.77163	0.00432827	0.138294	2.85319
ENSG00000197757.7_4	HOXC6	-0.091819	2.9102	-0.860388	0.402284	0.511153	-0.837549	0.0128919	2.9102	0.100916	0.921285	0.998928	0.0988146	0.498597	2.9102	3.59593	0.00565068	0.138352	2.76739	0.511489	2.9102	3.60094	0.00429132	0.138294	2.85591
ENSG00000215866.7_4	LINC01356	1.47016	0.0389507	5.7432	4.78689e-06	3.89741e-05	4.57392	-0.216572	0.0389507	-0.681865	0.501354	0.998928	-0.672361	0.818427	0.0389507	3.15368	0.00404009	0.121475	2.87501	0.601855	0.0389507	3.12912	0.00429212	0.138294	2.85585
ENSG00000213036.3_5	AL445305.1	0.135309	-2.26077	0.426899	0.672967	0.754513	0.422079	0.878284	-2.26077	2.17197	0.0391649	0.998928	2.06245	-0.00973026	-2.26077	-0.0323565	0.974435	0.992341	-0.0320466	0.868554	-2.26077	3.12589	0.00432642	0.138294	2.85333
ENSG00000123505.15_3	AMD1	0.372933	7.04087	3.8015	0.000782878	0.0027181	3.35878	-0.150905	7.04087	-1.14902	0.26101	0.998928	-1.12401	-0.13925	7.04087	-1.49833	0.146093	0.533256	-1.45347	-0.290155	7.04087	-3.12236	0.0043641	0.138494	-2.85057
ENSG00000197872.11_3	FAM49A	0.0269723	6.3036	0.504798	0.619425	0.710478	0.496666	-0.00310367	6.3036	-0.0436296	0.965744	0.998928	-0.0429466	-0.169759	6.3036	-3.16822	0.00496927	0.133128	-2.80902	-0.172863	6.3036	-3.21779	0.00438017	0.138654	-2.8494
ENSG00000147601.13_2	TERF1	-0.337233	5.03851	-10.7223	4.8667e-11	3.86018e-09	-6.57496	-0.051142	5.03851	-1.21629	0.234801	0.998928	-1.18808	0.147241	5.03851	5.11505	2.48117e-05	0.0133626	4.21651	0.0960986	5.03851	3.12049	0.0043843	0.138654	2.8491
ENSG00000124140.13_5	SLC12A5	-0.311403	2.26756	-3.50841	0.0020108	0.00605887	-3.08863	-0.234025	2.26756	-1.97156	0.0638735	0.998928	-1.85306	-0.0998858	2.26756	-1.06094	0.30412	0.703834	-1.02764	-0.33391	2.26756	-3.18459	0.00441906	0.138808	-2.84659
ENSG00000139687.15_4	RB1	-0.211933	6.9712	-4.87809	4.63606e-05	0.000254165	-4.07325	-0.0353268	6.9712	-0.606803	0.549244	0.998928	-0.598893	-0.0930562	6.9712	-2.25824	0.0325506	0.286176	-2.13758	-0.128383	6.9712	-3.11724	0.00441949	0.138808	-2.84656
ENSG00000071051.13_3	NCK2	0.0594928	6.05692	2.00307	0.0556973	0.10211	1.9134	-0.0370355	6.05692	-0.928772	0.36155	0.998928	-0.912415	-0.0512559	6.05692	-1.82204	0.0799726	0.415911	-1.75085	-0.0882913	6.05692	-3.11777	0.00441372	0.138808	-2.84697
ENSG00000151876.12_2	FBXO4	0.578607	1.18241	4.08032	0.000545623	0.00199698	3.4573	0.291706	1.18241	1.59951	0.126896	0.998928	1.52646	0.17092	1.18241	1.09421	0.285995	0.687883	1.06695	0.462625	1.18241	3.26974	0.0044124	0.138808	2.84707
ENSG00000255423.1_3	EBLN2	-0.622518	-2.35749	-2.48527	0.0197025	0.0424539	-2.33197	-1.16852	-2.35749	-3.09837	0.00462914	0.998928	-2.83177	0.168855	-2.35749	0.843006	0.406914	0.777439	0.829337	-0.999662	-2.35749	-3.11428	0.00445171	0.138868	-2.84424
ENSG00000175161.13_4	CADM2	0.462752	-2.11147	2.77402	0.0124348	0.0286227	2.49956	-0.669214	-2.11147	-3.00086	0.0088273	0.998928	-2.61867	-0.215114	-2.11147	-0.851662	0.41151	0.78036	-0.82124	-0.884328	-2.11147	-3.43412	0.00443831	0.138868	-2.8452
ENSG00000105982.16_2	RNF32	0.387433	-0.780902	1.97146	0.0594004	0.107776	1.88522	-0.413827	-0.780902	-1.46468	0.154997	0.998928	-1.4221	-0.211689	-0.780902	-1.06654	0.295985	0.696933	-1.04508	-0.625516	-0.780902	-3.11437	0.00445071	0.138868	-2.84431
ENSG00000104129.9_2	DNAJC17	-0.0143182	3.62176	-0.27821	0.783052	0.841212	-0.275345	0.168109	3.62176	2.37141	0.0254115	0.998928	2.23509	-0.326378	3.62176	-6.59908	5.34643e-07	0.00195797	-5.01344	-0.158269	3.62176	-3.11606	0.00443226	0.138868	-2.84564
ENSG00000144824.20_5	PHLDB2	-0.34795	5.95359	-3.3147	0.00330122	0.00926416	-2.9382	-0.0419488	5.95359	-0.299672	0.767878	0.998928	-0.295151	-0.30786	5.95359	-2.87452	0.00941722	0.170562	-2.59652	-0.349809	5.95359	-3.18026	0.00447213	0.139031	-2.84278
ENSG00000168904.14_5	LRRC28	0.339423	4.52255	7.60536	4.50659e-08	9.02846e-07	5.46975	0.0445383	4.52255	0.747163	0.461669	0.998928	0.736101	0.0849311	4.52255	1.98587	0.0576862	0.364868	1.89807	0.129469	4.52255	3.11242	0.00447211	0.139031	2.84279
ENSG00000124486.12_4	USP9X	-0.261857	7.83197	-4.20835	0.000439955	0.00166619	-3.51488	-0.0672997	7.83197	-0.842515	0.411586	0.998928	-0.821106	-0.182464	7.83197	-2.41185	0.0287189	0.272331	-2.18732	-0.249764	7.83197	-3.32029	0.00449988	0.139656	-2.84081
ENSG00000248383.4_4	PCDHAC1	-0.744967	0.715079	-4.32586	0.000199036	0.000864225	-3.72024	-0.423466	0.715079	-1.7536	0.0912824	0.998928	-1.68867	-0.180873	0.715079	-1.2328	0.228682	0.631686	-1.20376	-0.604338	0.715079	-3.10511	0.00455312	0.140579	-2.83706
ENSG00000011021.22_4	CLCN6	-0.227816	4.41066	-2.87394	0.0079746	0.0195479	-2.65314	-0.0102645	4.41066	-0.0941754	0.925692	0.998928	-0.0932665	-0.238428	4.41066	-3.23063	0.00333899	0.114281	-2.93467	-0.248693	4.41066	-3.10592	0.0045441	0.140579	-2.83769
ENSG00000162073.13_2	PAQR4	0.0312018	4.51846	0.423119	0.676779	0.757626	0.416863	0.0514469	4.51846	0.516872	0.612345	0.998928	0.50673	-0.293372	4.51846	-3.94075	0.000876591	0.064447	-3.3274	-0.241925	4.51846	-3.1917	0.00455181	0.140579	-2.83715
ENSG00000169926.10_3	KLF13	-0.0584657	7.07883	-1.83196	0.0815564	0.140052	-1.74173	-0.00997532	7.07883	-0.234567	0.817259	0.998928	-0.231072	-0.0883398	7.07883	-2.83633	0.00969915	0.172579	-2.58637	-0.0983151	7.07883	-3.16078	0.00457568	0.140579	-2.83548
ENSG00000071889.16_3	FAM3A	0.0690933	4.87974	1.80821	0.0848519	0.144849	1.7232	0.0300702	4.87974	0.613619	0.547092	0.998928	0.602124	0.115385	4.87974	2.58261	0.0191745	0.226463	2.34212	0.145455	4.87974	3.24448	0.00457312	0.140579	2.83566
ENSG00000079482.12_3	OPHN1	-0.48475	4.43666	-11.4895	1.6911e-10	1.06778e-08	-6.38706	0.0519829	4.43666	0.947138	0.356306	0.998928	0.922427	0.0995107	4.43666	2.25479	0.0378555	0.304559	2.07642	0.151494	4.43666	3.18794	0.00456526	0.140579	2.83621
ENSG00000072134.15_5	EPN2	-0.221409	5.96005	-5.5307	1.92153e-05	0.000123068	-4.27382	0.00495115	5.96005	0.0940363	0.926166	0.998928	0.0926702	0.130336	5.96005	3.13391	0.00554513	0.138041	2.77353	0.135287	5.96005	3.19703	0.00459276	0.140868	2.83429
ENSG00000101246.19_2	ARFRP1	-0.198033	4.8527	-6.18983	1.51161e-06	1.50758e-05	-4.80969	0.013369	4.8527	0.308698	0.760011	0.998928	0.305466	-0.110854	4.8527	-3.71971	0.000966841	0.0686195	-3.3	-0.0974851	4.8527	-3.09988	0.00461202	0.141222	-2.83295
ENSG00000106538.9_2	RARRES2	0.894586	0.446955	3.29808	0.00325772	0.00915894	2.94231	0.669023	0.446955	1.52244	0.144308	0.998928	1.45993	-1.95977	0.446955	-4.40284	0.000267909	0.0417349	-3.6445	-1.29075	0.446955	-3.36225	0.00463371	0.141649	-2.83145
ENSG00000175741.5_4	RWDD4P2	0.00879154	1.3955	0.0838603	0.93381	0.956106	0.0830524	0.3104	1.3955	2.23383	0.0343115	0.998928	2.11639	-0.00494218	1.3955	-0.0502507	0.960307	0.989037	-0.0497688	0.305458	1.3955	3.09697	0.00464505	0.141759	2.83067
ENSG00000105976.14_3	MET	0.268157	4.57723	3.37098	0.00288479	0.00826787	2.97975	0.0189871	4.57723	0.176586	0.8618	0.998928	0.174084	-0.29364	4.57723	-3.43962	0.0027104	0.10452	-2.99881	-0.274653	4.57723	-3.1921	0.00466548	0.141795	-2.82927
ENSG00000162066.15_4	AMDHD2	0.209026	4.46205	2.76328	0.012302	0.028342	2.50336	-0.0697997	4.46205	-0.688036	0.501578	0.998928	-0.672009	-0.200799	4.46205	-2.43055	0.0268291	0.264691	-2.214	-0.270599	4.46205	-3.25598	0.00466946	0.141795	-2.82899
ENSG00000171729.13_2	TMEM51	-0.0656275	3.52731	-0.966415	0.345145	0.453986	-0.944049	0.0135478	3.52731	0.147045	0.884797	0.998928	0.144891	-0.268284	3.52731	-3.53479	0.00259795	0.102163	-3.01169	-0.254736	3.52731	-3.20361	0.00466343	0.141795	-2.82941
ENSG00000137872.16_5	SEMA6D	-0.662524	1.63984	-4.52958	0.000287985	0.00117184	-3.62587	-0.41612	1.63984	-2.01791	0.0613882	0.998928	-1.87069	-0.505153	1.63984	-1.9566	0.0761031	0.409018	-1.77376	-0.921274	1.63984	-3.31799	0.00469106	0.142156	-2.82752
ENSG00000156261.12_4	CCT8	0.152241	7.95562	2.33488	0.0275419	0.0563926	2.20375	0.0867575	7.95562	0.992724	0.329994	0.998928	0.974125	0.104401	7.95562	1.68758	0.103453	0.46222	1.62834	0.191159	7.95562	3.09245	0.00469686	0.142156	2.82712
ENSG00000143630.9_2	HCN3	-0.316733	1.06926	-2.91896	0.00715847	0.017863	-2.68938	-0.226663	1.06926	-1.48846	0.148659	0.998928	-1.44429	-0.132903	1.06926	-1.35756	0.18627	0.582639	-1.3217	-0.359567	1.06926	-3.08654	0.00476533	0.143791	-2.82248
ENSG00000166478.9_3	ZNF143	0.0136737	3.7441	0.327844	0.745655	0.811995	0.324374	0.0868759	3.7441	1.5607	0.130685	0.998928	1.51141	0.0365764	3.7441	0.942774	0.354475	0.740567	0.925944	0.123452	3.7441	3.08643	0.0047666	0.143791	2.8224
ENSG00000183087.14_2	GAS6	-0.386074	5.94849	-3.18801	0.00371135	0.0102286	-2.90171	0.163662	5.94849	1.01365	0.320092	0.998928	0.99427	0.194113	5.94849	1.72508	0.0963818	0.448958	1.66265	0.357775	5.94849	3.08185	0.00482042	0.144959	2.8188
ENSG00000276547.1_3	PCDHGB5	-0.213462	1.80809	-0.79238	0.43531	0.543314	-0.780138	-0.362627	1.80809	-1.1026	0.280303	0.998928	-1.07964	1.12596	1.80809	5.12307	2.42929e-05	0.0133626	4.22127	0.763331	1.80809	3.08179	0.00482115	0.144959	2.81875
ENSG00000269834.5_4	ZNF528-AS1	-0.716819	-2.98701	-0.954837	0.350922	0.459934	-0.932802	0.932743	-2.98701	1.18888	0.248683	0.998928	1.15355	1.47089	-2.98701	2.00046	0.061087	0.37385	1.87287	2.40363	-2.98701	3.22172	0.00485019	0.145593	2.81682
ENSG00000269473.1_5	AC012313.8	0.00607331	-2.35977	0.0204993	0.983802	0.989584	0.0203031	-1.19377	-2.35977	-2.69219	0.012252	0.998928	-2.5048	0.0988671	-2.35977	0.366175	0.717197	0.922295	0.362207	-1.0949	-2.35977	-3.07568	0.00489386	0.145691	-2.81394
ENSG00000258701.1_4	LINC00638	-0.75104	-1.67298	-3.28242	0.00293472	0.00838342	-2.97449	-0.456614	-1.67298	-1.31581	0.199724	0.998928	-1.28234	-0.419882	-1.67298	-2.10379	0.0452216	0.327942	-2.00259	-0.876496	-1.67298	-3.07796	0.00486662	0.145691	-2.81573
ENSG00000137161.16_2	CNPY3	-0.268485	6.45584	-5.51245	2.47105e-05	0.000151634	-4.21743	-0.0081517	6.45584	-0.125731	0.901527	0.998928	-0.123733	-0.146303	6.45584	-3.01965	0.00692888	0.15323	-2.70024	-0.154454	6.45584	-3.16306	0.00490117	0.145691	-2.81346
ENSG00000267059.2_6	AC005943.1	0.146418	4.46761	2.8955	0.00757334	0.0187096	2.67052	-0.145624	4.46761	-2.12656	0.0431116	0.998928	-2.02263	-0.00499543	4.46761	-0.104007	0.917962	0.977654	-0.103001	-0.15062	4.46761	-3.07677	0.00488075	0.145691	-2.8148
ENSG00000128886.11_3	ELL3	-0.824092	-0.86636	-4.18721	0.000286494	0.00116746	-3.62722	0.323819	-0.86636	1.32203	0.197671	0.998928	1.28822	0.275323	-0.86636	1.7856	0.0858341	0.428631	1.71779	0.599142	-0.86636	3.07529	0.00489847	0.145691	2.81364
ENSG00000163694.14_3	RBM47	-0.105262	-0.651133	-0.421423	0.67691	0.757727	-0.416683	0.240758	-0.651133	0.781758	0.441418	0.998928	0.7698	0.445171	-0.651133	2.08467	0.0470637	0.331838	1.98573	0.68593	-0.651133	3.07507	0.00490117	0.145691	2.81346
ENSG00000227632.2_6	AC018804.1	0.733498	-2.55605	1.40237	0.172632	0.25987	1.3638	-1.368	-2.55605	-1.68417	0.104119	0.998928	-1.62521	-0.503771	-2.55605	-0.840506	0.408288	0.777876	-0.82691	-1.87178	-2.55605	-3.07352	0.00491978	0.146007	-2.81224
ENSG00000196081.9_5	ZNF724	-0.50429	0.174405	-3.54248	0.00152245	0.00477519	-3.17037	-0.0286473	0.174405	-0.139272	0.890308	0.998928	-0.137914	-0.464336	0.174405	-3.57954	0.00138513	0.0787234	-3.19773	-0.492983	0.174405	-3.07193	0.004939	0.14604	-2.81099
ENSG00000058056.8_2	USP13	-0.216988	4.71369	-5.14287	2.30585e-05	0.000143272	-4.23301	-0.029975	4.71369	-0.524814	0.604159	0.998928	-0.518429	-0.0982015	4.71369	-2.50614	0.0187944	0.225981	-2.34958	-0.128176	4.71369	-3.07144	0.00494483	0.14604	-2.81061
ENSG00000163697.16_4	APBB2	-0.491549	5.17832	-4.12427	0.000703862	0.00247964	-3.38807	0.242603	5.17832	1.53298	0.148121	0.998928	1.4462	0.123894	5.17832	1.13277	0.272156	0.675994	1.09811	0.366497	5.17832	3.12567	0.00494188	0.14604	2.8108
ENSG00000172345.13_3	STARD5	-0.288939	1.42553	-2.41398	0.0261969	0.0541046	-2.22328	-0.0772017	1.42553	-0.461366	0.650803	0.998928	-0.452646	-0.477279	1.42553	-2.98887	0.0108891	0.181683	-2.54624	-0.554481	1.42553	-3.25066	0.00499327	0.146057	-2.80747
ENSG00000280347.1_6	AC000123.3	0.0137515	0.597138	0.201279	0.842514	0.888617	0.198679	-0.342102	0.597138	-3.81818	0.00142148	0.998928	-3.19025	0.0501307	0.597138	0.58556	0.567693	0.870751	0.571453	-0.291971	0.597138	-3.23554	0.00496246	0.146057	-2.80946
ENSG00000182224.11_3	CYB5D1	0.226351	4.00297	3.45416	0.00190534	0.00578491	3.1046	-0.0197532	4.00297	-0.228159	0.821308	0.998928	-0.225864	0.207549	4.00297	3.37624	0.00231959	0.0980888	3.04593	0.187796	4.00297	3.06796	0.00498714	0.146057	2.80786
ENSG00000136247.14_2	ZDHHC4	0.385781	5.31347	4.03121	0.00173663	0.00533816	3.13193	0.147972	5.31347	1.16674	0.275522	0.998928	1.09043	0.15848	5.31347	1.69623	0.110769	0.476011	1.59475	0.306452	5.31347	3.34987	0.00498047	0.146057	2.80829
ENSG00000233621.1_5	LINC01137	-0.148573	0.634547	-1.22464	0.234299	0.33153	-1.18936	-0.00489437	0.634547	-0.0314402	0.975265	0.998928	-0.0310054	0.367671	0.634547	3.39404	0.00273967	0.104774	2.99553	0.362776	0.634547	3.09539	0.004973	0.146057	2.80878
ENSG00000144959.9_4	NCEH1	0.271955	4.33354	1.92583	0.065127	0.116266	1.84439	0.0277965	4.33354	0.151258	0.880939	0.998928	0.149778	0.370926	4.33354	2.81575	0.00916055	0.168878	2.606	0.398723	4.33354	3.06876	0.00497739	0.146057	2.80849
ENSG00000134574.11_2	DDB2	0.671529	5.533	7.10662	1.51198e-07	2.29377e-06	5.25109	0.083398	5.533	0.66339	0.51292	0.998928	0.654297	0.183557	5.533	2.01982	0.0538193	0.35513	1.92829	0.266955	5.533	3.06597	0.00501145	0.146355	2.8063
ENSG00000197013.9_4	ZNF429	-0.852639	1.61738	-4.90294	4.34165e-05	0.000240399	-4.0885	0.0282972	1.61738	0.115427	0.908994	0.998928	0.114308	-0.63283	1.61738	-4.05507	0.000404913	0.0466312	-3.53686	-0.604533	1.61738	-3.06517	0.00502133	0.14641	-2.80566
ENSG00000012124.16_3	CD22	0.363325	-3.23219	0.635822	0.53045	0.631154	0.627319	-1.12102	-3.23219	-1.15714	0.257735	0.998928	-1.13176	-1.29319	-3.23219	-2.0403	0.0515983	0.348018	-1.94647	-2.41421	-3.23219	-3.0636	0.00504061	0.146739	-2.80443
ENSG00000130881.13_4	LRP3	-0.061573	4.95918	-0.625173	0.537306	0.637712	-0.616892	-0.0539857	4.95918	-0.402374	0.690698	0.998928	-0.397909	-0.242474	4.95918	-2.58856	0.0155734	0.208289	-2.41876	-0.29646	4.95918	-3.05881	0.00509996	0.147528	-2.80065
ENSG00000213160.9_5	KLHL23	-0.399791	4.26169	-5.31316	1.47327e-05	9.88168e-05	-4.33265	0.00113589	4.26169	0.010971	0.99133	0.999013	0.010866	-0.237013	4.26169	-3.43862	0.00198175	0.091636	-3.09295	-0.235877	4.26169	-3.05952	0.00509117	0.147528	-2.80121
ENSG00000150990.7_2	DHX37	-0.207185	4.42442	-4.51013	0.000122483	0.000574777	-3.8411	-0.0746061	4.42442	-1.19458	0.243037	0.998928	-1.16743	-0.0657554	4.42442	-1.54883	0.133511	0.510937	-1.5004	-0.140362	4.42442	-3.05927	0.00509425	0.147528	-2.80101
ENSG00000189067.12_3	LITAF	0.513726	4.04641	2.64375	0.0154925	0.0345871	2.42066	0.00717065	4.04641	0.0304728	0.976042	0.998928	0.0300318	0.765474	4.04641	3.16801	0.00609187	0.143748	2.74279	0.772644	4.04641	3.29363	0.00509849	0.147528	2.80074
ENSG00000173262.11_5	SLC2A14	0.910653	0.654973	2.47385	0.028196	0.0575005	2.19455	0.907513	0.654973	2.23916	0.044831	0.998928	2.00624	1.55316	0.654973	2.31859	0.0448404	0.32718	2.00615	2.46067	0.654973	3.82609	0.00512238	0.147943	2.79924
ENSG00000047644.18_3	WWC3	-0.626216	6.5863	-10.6908	8.14487e-10	3.73786e-08	-6.14208	-0.0823433	6.5863	-1.07522	0.297208	0.998928	-1.04244	-0.12644	6.5863	-1.94217	0.0685537	0.391787	-1.82135	-0.208784	6.5863	-3.18016	0.00519037	0.149671	-2.79498
ENSG00000136717.14_4	BIN1	0.17585	6.08428	2.47057	0.0203666	0.0436588	2.31952	-0.107077	6.08428	-1.11819	0.273713	0.998928	-1.09455	-0.0999763	6.08428	-1.48098	0.15063	0.540721	-1.43731	-0.207054	6.08428	-3.05011	0.00520952	0.149987	-2.79378
ENSG00000162729.13_4	IGSF8	-0.302375	3.74586	-3.84	0.000708631	0.00249438	-3.38622	0.0940408	3.74586	0.909158	0.371618	0.998928	0.893447	0.140248	3.74586	1.98793	0.0574449	0.36433	1.89991	0.234288	3.74586	3.04462	0.00527985	0.151773	2.78945
ENSG00000196628.16_4	TCF4	-0.241823	7.80794	-4.83955	9.20541e-05	0.000452875	-3.91063	-0.0953034	7.80794	-1.44066	0.167233	0.998928	-1.38115	-0.0612879	7.80794	-1.21329	0.238693	0.641684	-1.17826	-0.156591	7.80794	-3.11734	0.00529101	0.151855	-2.78876
ENSG00000204934.10_5	ATP6V0E2-AS1	-0.207186	-0.637073	-0.941476	0.355127	0.463851	-0.92469	-0.500041	-0.637073	-1.53953	0.135759	0.998928	-1.49177	-0.267317	-0.637073	-1.31012	0.201612	0.599644	-1.27697	-0.767358	-0.637073	-3.04284	0.00530271	0.151953	-2.78805
ENSG00000115109.13_2	EPB41L5	-0.240962	5.93134	-5.18926	0.000402117	0.00154981	-3.53869	-0.0521657	5.93134	-0.890693	0.400773	0.998928	-0.840241	-0.268335	5.93134	-3.68122	0.0129759	0.19291	-2.48443	-0.320501	5.93134	-4.37443	0.00535551	0.152749	-2.78483
ENSG00000151376.16_4	ME3	0.449627	4.89401	7.19651	1.21279e-07	1.94291e-06	5.29156	0.118249	4.89401	1.41732	0.168262	0.998928	1.37781	0.0573515	4.89401	0.952569	0.349581	0.737457	0.935402	0.175601	4.89401	3.03991	0.0053408	0.152749	2.78573
ENSG00000137094.14_4	DNAJB5	0.0771952	4.74957	1.2419	0.228189	0.32476	1.20504	0.0865875	4.74957	1.0736	0.29771	0.998928	1.04136	0.125893	4.74957	1.88367	0.075853	0.408825	1.77527	0.21248	4.74957	3.14981	0.00534838	0.152749	2.78527
ENSG00000116874.11_3	WARS2	0.108029	3.70971	1.4643	0.155099	0.237897	1.42175	0.151654	3.70971	1.54603	0.134184	0.998928	1.4978	0.0596126	3.70971	0.861124	0.397042	0.770641	0.846916	0.211266	3.70971	3.03711	0.00537745	0.152988	2.78351
ENSG00000197258.5_4	EIF4BP6	0.448258	3.30242	3.68724	0.00105109	0.00349683	3.27648	-0.142139	3.30242	-0.894138	0.379451	0.998928	-0.878909	0.480756	3.30242	4.22038	0.000262618	0.0414552	3.64963	0.338618	3.30242	3.03686	0.00538061	0.152988	2.78332
ENSG00000167555.13_4	ZNF528	-0.549121	-0.67898	-1.25061	0.22519	0.321416	-1.21284	-0.193681	-0.67898	-0.409815	0.686358	0.998928	-0.403802	1.9282	-0.67898	3.86539	0.0020735	0.0946827	3.0795	1.73452	-0.67898	3.2258	0.00542803	0.154097	2.78047
ENSG00000169594.13_3	BNC1	-0.294849	5.03618	-4.69829	7.45357e-05	0.000379223	-3.96132	0.0826388	5.03618	0.987493	0.332502	0.998928	0.969086	0.101581	5.03618	1.76093	0.0900087	0.436019	1.69535	0.18422	5.03618	3.03249	0.00543822	0.154147	2.77986
ENSG00000101017.13_5	CD40	-0.302307	5.81518	-3.62453	0.00162628	0.00505154	-3.15115	-0.059695	5.81518	-0.538624	0.596988	0.998928	-0.528737	-0.217502	5.81518	-2.50831	0.0215439	0.239957	-2.29832	-0.277197	5.81518	-3.11387	0.00546225	0.154398	-2.77843
ENSG00000197912.15_4	SPG7	-0.367875	6.04657	-8.61577	4.28357e-09	1.37127e-07	-5.87285	0.00328858	6.04657	0.0572777	0.954762	0.998928	0.0567279	-0.127884	6.04657	-3.18717	0.00371907	0.118539	-2.90106	-0.124596	6.04657	-3.03056	0.00546392	0.154398	-2.77833
ENSG00000136261.14_2	BZW2	0.375622	6.56429	5.5522	7.8752e-06	5.87384e-05	4.46855	-0.030214	6.56429	-0.332955	0.741838	0.998928	-0.32942	-0.163713	6.56429	-2.54522	0.017197	0.216869	-2.38247	-0.193927	6.56429	-3.02525	0.005535	0.156092	-2.77413
ENSG00000224081.8_4	SLC44A3-AS1	-0.296848	-0.539964	-1.65032	0.110907	0.180903	-1.59413	0.173212	-0.539964	0.757414	0.455612	0.998928	0.746092	0.35166	-0.539964	2.3333	0.0276377	0.26859	2.20239	0.524872	-0.539964	3.02481	0.00554092	0.156092	2.77378
ENSG00000198951.11_2	NAGA	0.22304	5.53752	4.11766	0.000343775	0.00135958	3.57986	-0.0861959	5.53752	-1.18085	0.248351	0.998928	-1.15436	-0.0698893	5.53752	-1.35313	0.187663	0.584368	-1.31752	-0.156085	5.53752	-3.02355	0.00555802	0.156093	-2.77278
ENSG00000181061.13_3	HIGD1A	0.494871	7.07182	3.83773	0.000712806	0.00250811	3.38461	0.106033	7.07182	0.614047	0.54452	0.998928	0.605992	0.263397	7.07182	2.15511	0.0405905	0.31398	2.04769	0.369429	7.07182	3.02398	0.00555221	0.156093	2.77312
ENSG00000149554.12_3	CHEK1	-0.0522774	4.64147	-0.585321	0.563378	0.66158	-0.577832	-0.00366911	4.64147	-0.0301143	0.976206	0.998928	-0.0298259	-0.260836	4.64147	-3.07126	0.00494706	0.132824	-2.81046	-0.264505	4.64147	-3.02099	0.00559265	0.156513	-2.77076
ENSG00000258947.6_5	TUBB3	0.386382	7.51013	3.69187	0.001513	0.00474962	3.17218	0.0136292	7.51013	0.100007	0.921613	0.998928	0.0984016	0.353347	7.51013	3.06407	0.00733909	0.1559	2.68105	0.366976	7.51013	3.18686	0.0055943	0.156513	2.77066
ENSG00000204622.11_2	HLA-J	-0.275676	-1.29249	-0.567648	0.578066	0.674617	-0.556212	0.535778	-1.29249	0.947741	0.359616	0.998928	0.916098	1.15727	-1.29249	2.33376	0.0380541	0.304559	2.07427	1.69304	-1.29249	3.43606	0.0055986	0.156513	2.77041
ENSG00000124120.10_2	TTPAL	-0.15924	3.60925	-2.02112	0.0572165	0.104487	-1.90165	-0.0357149	3.60925	-0.351868	0.729504	0.998928	-0.345786	0.291146	3.60925	3.77325	0.00154125	0.0815887	3.1668	0.255431	3.60925	3.09121	0.0056298	0.157145	2.7686
ENSG00000272143.1_4	FGF14-AS2	0.38438	0.89935	4.17159	0.000424306	0.00162134	3.52449	-0.155713	0.89935	-1.23147	0.233768	0.998928	-1.19071	-0.12786	0.89935	-1.3466	0.191994	0.588581	-1.3047	-0.283573	0.89935	-3.09295	0.00565428	0.157588	-2.76718
ENSG00000239213.5_5	NCK1-DT	-0.32791	0.895239	-3.56576	0.00143472	0.00454148	-3.18757	0.1323	0.895239	1.04021	0.30782	0.998928	1.01981	-0.417772	0.895239	-4.79722	5.73978e-05	0.0206662	-4.02326	-0.285472	0.895239	-3.01522	0.00567178	0.157836	-2.76618
ENSG00000268575.1_6	AL031282.2	-0.329401	0.910764	-1.56457	0.129775	0.205617	-1.51499	-0.351535	0.910764	-1.14691	0.261862	0.998928	-1.122	-0.377782	0.910764	-1.97545	0.0589219	0.368356	-1.88878	-0.729317	0.910764	-3.01281	0.00570514	0.157941	-2.76426
ENSG00000157873.17_4	TNFRSF14	0.842697	0.87258	5.55411	7.83613e-06	5.85663e-05	4.46961	0.168478	0.87258	0.762472	0.452641	0.998928	0.75102	-0.591168	0.87258	-3.47201	0.0018211	0.0879845	-3.11796	-0.422691	0.87258	-3.01245	0.00571007	0.157941	-2.76398
ENSG00000224870.6_5	AL391244.1	-0.0785901	3.73286	-1.62661	0.115881	0.187249	-1.5723	0.0150835	3.73286	0.228374	0.821142	0.998928	0.226076	-0.160007	3.73286	-3.53416	0.00155505	0.0815887	-3.16421	-0.144924	3.73286	-3.01315	0.00570039	0.157941	-2.76454
ENSG00000279207.1_5	AC015813.6	-0.687097	1.32147	-8.19763	1.11598e-08	3.00512e-07	-5.71209	0.106364	1.32147	0.963006	0.344416	0.998928	0.945475	0.152152	1.32147	2.16624	0.0396445	0.310917	2.05743	0.258516	1.32147	3.01425	0.00568513	0.157941	2.76541
ENSG00000168824.14_4	NSG1	0.142613	1.41653	0.646158	0.525086	0.626415	0.635526	0.0811089	1.41653	0.298579	0.768918	0.998928	0.29379	0.569705	1.41653	2.73869	0.0131285	0.19291	2.48026	0.650814	1.41653	3.12102	0.0057374	0.158458	2.76242
ENSG00000168765.16_2	GSTM4	0.162833	3.31135	1.83164	0.081418	0.139854	1.74252	0.10116	3.31135	0.907605	0.376312	0.998928	0.884711	0.236515	3.31135	2.22461	0.04069	0.31398	2.04667	0.337675	3.31135	3.16867	0.00578336	0.159487	2.75982
ENSG00000260398.1_5	AC068700.1	-0.128651	-0.422591	-0.919653	0.366208	0.475207	-0.903598	-0.359039	-0.422591	-1.83246	0.0783614	0.998928	-1.76027	-0.089098	-0.422591	-0.686969	0.498184	0.833311	-0.677349	-0.448137	-0.422591	-3.00527	0.00581067	0.159999	-2.75828
ENSG00000197037.10_3	ZSCAN25	0.0279107	4.39224	0.659962	0.515082	0.617083	0.650944	-0.0689531	4.39224	-1.20173	0.240299	0.998928	-1.17424	-0.0551029	4.39224	-1.38217	0.178681	0.5732	-1.34483	-0.124056	4.39224	-3.00298	0.00584298	0.160647	-2.75647
ENSG00000171365.16_5	CLCN5	-0.261967	5.0648	-5.16114	4.31001e-05	0.00023909	-4.0902	0.102541	5.0648	1.56365	0.135975	0.998928	1.49095	0.0754179	5.0648	1.35702	0.192627	0.589054	1.30285	0.177959	5.0648	3.11295	0.00585495	0.160735	2.7558
ENSG00000186051.6_2	TAL2	0.157985	-0.913662	0.62096	0.540032	0.640034	0.612764	-0.706905	-0.913662	-1.89645	0.0690644	0.998928	-1.818	-0.119434	-0.913662	-0.461408	0.648343	0.897001	-0.456065	-0.826338	-0.913662	-3.00115	0.00586901	0.160751	-2.75501
ENSG00000105771.13_3	SMG9	-0.309351	4.6156	-5.74771	4.73108e-06	3.86352e-05	-4.57637	0.0395103	4.6156	0.538061	0.595112	0.998928	0.531443	-0.201536	4.6156	-4.04769	0.00041279	0.0472413	-3.53177	-0.162026	4.6156	-3.00087	0.00587309	0.160751	-2.75478
ENSG00000103356.15_3	EARS2	-0.0050636	4.47544	-0.127623	0.899429	0.930671	-0.126382	0.0986566	4.47544	1.8599	0.0742501	0.998928	1.78507	0.0155484	4.47544	0.420045	0.677903	0.907522	0.415326	0.114205	4.47544	2.99869	0.00590414	0.161359	2.75306
ENSG00000169764.15_5	UGP2	0.189936	6.54037	1.90018	0.0685537	0.121366	1.82135	0.0128434	6.54037	0.0962297	0.924076	0.998928	0.0953006	0.27019	6.54037	2.85929	0.00825879	0.16226	2.6413	0.283033	6.54037	2.99607	0.00594189	0.162149	2.75097
ENSG00000188848.15_3	BEND4	-0.219877	2.6262	-0.921467	0.367339	0.476302	-0.901469	-0.409673	2.6262	-1.19089	0.249145	0.998928	-1.15243	-0.508591	2.6262	-1.89539	0.0770906	0.411547	-1.76782	-0.918264	2.6262	-3.05419	0.00617843	0.162337	-2.73816
ENSG00000125462.16_4	C1orf61	3.91925	-2.1771	11.1303	2.17906e-11	2.00023e-09	6.69349	0.306476	-2.1771	0.55565	0.5832	0.998928	0.548716	-0.862178	-2.1771	-1.64973	0.11103	0.476498	-1.59358	-0.555702	-2.1771	-2.98638	0.00608319	0.162337	-2.74326
ENSG00000272654.1_5	AL358472.2	0.29655	-1.17823	1.9208	0.0657863	0.117237	1.83988	-0.527303	-1.17823	-2.47712	0.020068	0.998928	-2.32507	0.0576124	-1.17823	0.393563	0.697113	0.913023	0.389221	-0.469691	-1.17823	-2.98908	0.00604348	0.162337	-2.74541
ENSG00000166451.13_3	CENPN	0.0114622	3.79645	0.103407	0.918434	0.945012	0.102407	-0.0445321	3.79645	-0.292381	0.772316	0.998928	-0.289347	-0.281818	3.79645	-2.63015	0.0141505	0.200649	-2.45342	-0.32635	3.79645	-2.98056	0.00616951	0.162337	-2.73863
ENSG00000180998.11_4	GPR137C	-0.818585	2.27372	-9.18331	1.21183e-09	5.14298e-08	-6.07867	-0.0742619	2.27372	-0.604312	0.550874	0.998928	-0.596451	-0.212388	2.27372	-2.77919	0.00998887	0.17422	-2.57621	-0.28665	2.27372	-2.98015	0.00617562	0.162337	-2.73831
ENSG00000272106.1_5	AL691432.2	0.329836	2.20813	4.42687	0.000240326	0.0010121	3.67235	-0.0304167	2.20813	-0.298885	0.768527	0.998928	-0.294303	-0.232406	2.20813	-2.75271	0.0130742	0.19291	-2.48174	-0.262823	2.20813	-3.10074	0.00607725	0.162337	-2.74358
ENSG00000206557.5_2	TRIM71	0.0663716	4.99756	0.788643	0.439213	0.547216	0.773522	-0.254481	4.99756	-2.22712	0.0388269	0.998928	-2.06602	0.00171993	4.99756	0.0213854	0.983134	0.995633	0.0211397	-0.252761	4.99756	-3.02217	0.00606058	0.162337	-2.74449
ENSG00000169914.5_2	OTUD3	-0.441343	2.71865	-7.02311	7.92892e-07	8.90715e-06	-4.93711	-0.131904	2.71865	-1.56951	0.135386	0.998928	-1.4932	-0.0923477	2.71865	-1.41304	0.178057	0.572564	-1.34676	-0.224251	2.71865	-3.04115	0.00616744	0.162337	-2.73874
ENSG00000116668.12_5	SWT1	-0.106757	3.15445	-1.68655	0.103655	0.170979	-1.62738	-0.278227	3.15445	-3.21841	0.00344191	0.998928	-2.92524	0.0866921	3.15445	1.49794	0.146191	0.533355	1.45312	-0.191535	3.15445	-2.97991	0.00617928	0.162337	-2.73811
ENSG00000163602.10_3	RYBP	-0.192073	6.91794	-3.38647	0.00340834	0.00950807	-2.92829	-0.0037987	6.91794	-0.0509977	0.960072	0.998928	-0.0500629	-0.187042	6.91794	-3.10106	0.00715758	0.154357	-2.68942	-0.190841	6.91794	-3.16589	0.00617136	0.162337	-2.73853
ENSG00000213186.7_3	TRIM59	0.06771	4.28532	1.03287	0.311178	0.416885	1.01275	-0.00101965	4.28532	-0.0114297	0.990968	0.999013	-0.0113203	-0.188999	4.28532	-3.01594	0.00566178	0.138415	-2.76675	-0.190018	4.28532	-2.98341	0.00612709	0.162337	-2.7409
ENSG00000112763.16_4	BTN2A1	-0.469805	5.2894	-10.3724	9.84818e-11	6.75393e-09	-6.46926	-0.0219935	5.2894	-0.360448	0.721424	0.998928	-0.356556	-0.111469	5.2894	-2.66587	0.0130263	0.19291	-2.48305	-0.133462	5.2894	-2.98999	0.00603022	0.162337	-2.74613
ENSG00000125633.10_3	CCDC93	-0.498655	5.20745	-12.7303	1.11916e-12	1.84621e-10	-7.115	-0.0181579	5.20745	-0.342501	0.734727	0.998928	-0.338844	-0.0982504	5.20745	-2.72444	0.011362	0.184356	-2.53136	-0.116408	5.20745	-2.98779	0.00606235	0.162337	-2.74439
ENSG00000115310.17_4	RTN4	-0.142187	8.54181	-4.5715	0.00017586	0.000777306	-3.75138	0.0302299	8.54181	0.73154	0.474142	0.998928	0.715756	0.0639302	8.54181	2.05852	0.0521557	0.349535	1.94185	0.0941602	8.54181	3.04735	0.0061325	0.162337	2.74061
ENSG00000100949.14_2	RABGGTA	0.0181497	4.67983	0.480218	0.636208	0.724028	0.473007	0.0328766	4.67983	0.652846	0.522394	0.998928	0.639659	0.0769216	4.67983	2.16384	0.0417019	0.317923	2.03648	0.109798	4.67983	3.01829	0.00616437	0.162337	2.73891
ENSG00000198858.9_3	R3HDM4	0.251892	5.61566	7.21546	1.41866e-06	1.43282e-05	4.82237	0.0559528	5.61566	1.22519	0.242184	0.998928	1.16955	0.0639855	5.61566	1.7005	0.11035	0.475739	1.59662	0.119938	5.61566	3.20218	0.00614813	0.162337	2.73977
ENSG00000110906.12_2	KCTD10	0.114545	7.06732	2.85973	0.00951078	0.0227115	2.59313	0.0161656	7.06732	0.313872	0.757349	0.998928	0.308964	0.136079	7.06732	2.80137	0.0125755	0.190156	2.49557	0.152245	7.06732	3.14202	0.00608886	0.162337	2.74296
ENSG00000085063.15_4	CD59	0.210349	9.03196	4.1362	0.000500865	0.00185579	3.48029	0.144243	9.03196	2.20883	0.0411222	0.998928	2.0423	0.0550215	9.03196	0.870092	0.397307	0.77069	0.84644	0.199265	9.03196	3.1551	0.00613172	0.162337	2.74065
ENSG00000164237.8_2	CMBL	0.0688466	5.36225	0.889558	0.384472	0.493511	0.869686	-0.0806797	5.36225	-0.809109	0.430236	0.998928	-0.788789	0.346319	5.36225	4.11014	0.000776858	0.0605321	3.36091	0.265639	5.36225	3.12589	0.00609715	0.162337	2.74251
ENSG00000130813.17_5	C19orf66	-0.65692	2.96619	-6.04434	2.19618e-06	2.04549e-05	-4.73448	0.351728	2.96619	2.45981	0.0208657	0.998928	2.31041	-0.0285946	2.96619	-0.30941	0.759476	0.935034	-0.30617	0.323133	2.96619	2.98355	0.00612503	0.162337	2.74101
ENSG00000138448.11_3	ITGAV	-0.586997	9.15658	-7.18685	1.1469e-06	1.20834e-05	-4.8646	0.0835145	9.15658	0.821204	0.423997	0.998928	0.799506	0.35894	9.15658	2.63962	0.0207248	0.234979	2.31296	0.442455	9.15658	3.27817	0.00616457	0.162337	2.7389
ENSG00000156675.15_3	RAB11FIP1	0.294639	3.58135	2.24625	0.0365149	0.0715565	2.09115	0.0473639	3.58135	0.286106	0.778437	0.998928	0.281357	0.40598	3.58135	2.78053	0.0130992	0.19291	2.48106	0.453344	3.58135	3.14696	0.00614246	0.162337	2.74008
ENSG00000155893.12_4	PXYLP1	-0.262229	1.75313	-1.46144	0.155875	0.238967	-1.41908	0.270237	1.75313	1.16753	0.253594	0.998928	1.14166	0.244282	1.75313	1.56173	0.130442	0.50583	1.51236	0.51452	1.75313	2.9885	0.00605193	0.162337	2.74495
ENSG00000076641.4_2	PAG1	0.0684871	1.97195	0.358558	0.722821	0.793502	0.354691	0.133161	1.97195	0.548201	0.588231	0.998928	0.541402	0.39315	1.97195	2.30777	0.0292276	0.273892	2.1804	0.526311	1.97195	2.98541	0.00609753	0.162337	2.74249
ENSG00000256235.2_3	SMIM3	0.993654	3.7393	4.2425	0.000247797	0.00103878	3.66453	0.357613	3.7393	1.16382	0.255066	0.998928	1.13813	0.229341	3.7393	0.969603	0.341178	0.732479	0.95184	0.586953	3.7393	2.98627	0.00608484	0.162337	2.74317
ENSG00000267533.1_5	AP002414.4	0.618145	-1.5672	1.79497	0.0867403	0.147502	1.71285	-0.71994	-1.5672	-1.83144	0.0820955	0.998928	-1.73865	1.6473	-1.5672	5.11941	4.6913e-05	0.0185779	4.0705	0.927358	-1.5672	3.08364	0.00612598	0.162337	2.74096
ENSG00000180902.17_3	D2HGDH	-0.20615	2.47585	-2.44945	0.0213566	0.0454722	-2.30162	0.0489833	2.47585	0.417076	0.680047	0.998928	0.412399	-0.307902	2.47585	-3.90098	0.000604944	0.0530006	-3.42939	-0.258919	2.47585	-2.97655	0.00622982	0.162427	-2.73543
ENSG00000167393.17_3	PPP2R3B	-0.250986	4.54835	-3.95032	0.000788931	0.00273342	-3.35665	-0.0598013	4.54835	-0.701998	0.492494	0.998928	-0.686347	-0.14967	4.54835	-2.3162	0.0330172	0.28789	-2.13187	-0.209471	4.54835	-3.04713	0.00621432	0.162427	-2.73625
ENSG00000169062.14_2	UPF3A	-0.0239249	4.38357	-0.442877	0.662516	0.745764	-0.436441	0.0810435	4.38357	1.11004	0.282446	0.998928	1.07484	-0.247862	4.38357	-4.63751	0.000155667	0.0313659	-3.78185	-0.166819	4.38357	-3.03037	0.00622374	0.162427	-2.73575
ENSG00000125901.5_2	MRPS26	0.262989	4.84188	6.39889	8.86968e-07	9.7957e-06	4.91519	0.0101138	4.84188	0.181767	0.857175	0.998928	0.179972	-0.126487	4.84188	-3.19838	0.00361727	0.118067	-2.90974	-0.116373	4.84188	-2.97614	0.00623595	0.162427	-2.73511
ENSG00000121680.15_2	PEX16	0.169065	4.23598	4.36758	0.000178337	0.000787253	3.74788	0.0714923	4.23598	1.38168	0.178829	0.998928	1.34437	0.037413	4.23598	1.02134	0.316502	0.713489	1.00167	0.108905	4.23598	2.97791	0.00620934	0.162427	2.73652
ENSG00000103876.12_4	FAH	0.0796296	3.6861	0.757219	0.455727	0.563192	0.745902	-0.00864622	3.6861	-0.0628693	0.950351	0.998928	-0.0622655	0.303247	3.6861	3.13925	0.00418636	0.12344	2.86377	0.2946	3.6861	2.97694	0.0062239	0.162427	2.73575
ENSG00000112514.15_3	CUTA	0.129979	6.58347	2.71984	0.0114851	0.0267425	2.52758	0.0851482	6.58347	1.33037	0.194947	0.998928	1.29608	0.0495509	6.58347	1.09399	0.283991	0.686152	1.0714	0.134699	6.58347	2.97416	0.00626593	0.162745	2.73353
ENSG00000099785.10_2	43892	0.280288	6.00713	5.09004	2.65026e-05	0.000160426	4.20161	0.0201757	6.00713	0.274158	0.786129	0.998928	0.27134	0.134334	6.00713	2.5706	0.0162283	0.21131	2.40374	0.154509	6.00713	2.97439	0.0062625	0.162745	2.73371
ENSG00000262576.2_3	PCDHGA4	-0.545267	0.366594	-2.89119	0.00765197	0.0188758	-2.66705	-0.224045	0.366594	-0.828864	0.414726	0.998928	-0.815605	-0.418113	0.366594	-2.48449	0.0197376	0.229426	-2.3313	-0.642158	0.366594	-2.9721	0.00629722	0.162865	-2.73189
ENSG00000205352.10_6	PRR13	0.00521879	6.5152	0.137923	0.891364	0.925375	0.136579	0.0936562	6.5152	1.84805	0.0760015	0.998928	1.77437	0.0130172	6.5152	0.363214	0.719381	0.923148	0.359286	0.106673	6.5152	2.97211	0.00629712	0.162865	2.73189
ENSG00000261235.1_6	AC092142.1	1.08236	-1.98605	3.25455	0.00314598	0.00889945	2.9531	0.430028	-1.98605	1.00387	0.324692	0.998928	0.984862	0.347701	-1.98605	1.0018	0.325674	0.72237	0.982864	0.777729	-1.98605	2.97243	0.00629219	0.162865	2.73215
ENSG00000103248.18_4	MTHFSD	-0.357079	3.17385	-6.38382	2.62994e-06	2.37109e-05	-4.69779	-0.143701	3.17385	-1.89165	0.0748553	0.998928	-1.78135	-0.0448968	3.17385	-0.81048	0.42861	0.791012	-0.791572	-0.188598	3.17385	-3.0067	0.00634862	0.163732	-2.72921
ENSG00000156463.17_3	SH3RF2	-0.63144	1.7501	-3.44591	0.00194554	0.00589131	-3.09842	0.0597848	1.7501	0.25597	0.799988	0.998928	0.253363	0.474147	1.7501	3.1583	0.00399428	0.12097	2.87861	0.533932	1.7501	2.96888	0.00634655	0.163732	2.72932
ENSG00000205078.5_5	SYCE1L	0.779099	1.10792	5.57089	1.59683e-05	0.000105749	4.31489	-0.0910769	1.10792	-0.473372	0.641904	0.998928	-0.465038	-0.352272	1.10792	-2.23266	0.0363781	0.299133	-2.09268	-0.443349	1.10792	-3.10695	0.00636395	0.163896	-2.72842
ENSG00000185262.8_2	UBALD2	0.276487	4.64592	4.90512	0.000187265	0.000819808	3.7356	-0.0217371	4.64592	-0.291961	0.775901	0.998928	-0.284665	-0.198478	4.64592	-3.02906	0.0118383	0.185894	-2.51693	-0.220215	4.64592	-3.3869	0.00637558	0.163965	-2.72781
ENSG00000268119.5_5	AC010615.2	-0.360243	-1.0851	-0.980323	0.335961	0.443724	-0.962176	-0.0821715	-1.0851	-0.159126	0.874799	0.998928	-0.157565	-1.25854	-1.0851	-3.18837	0.00370802	0.118539	-2.90199	-1.34071	-1.0851	-2.96491	0.00640769	0.16403	-2.72615
ENSG00000196843.15_2	ARID5A	0.0212138	2.83888	0.229148	0.820547	0.87137	0.226841	-0.172819	2.83888	-1.36034	0.185401	0.998928	-1.32431	-0.105835	2.83888	-1.21748	0.234358	0.637254	-1.18921	-0.278653	2.83888	-2.96278	0.00644082	0.16403	-2.72445
ENSG00000163565.18_3	IFI16	-0.562435	7.53336	-9.81227	3.14118e-10	1.7221e-08	-6.29165	0.0786511	7.53336	1.02514	0.314739	0.998928	1.00533	-0.239109	7.53336	-4.39067	0.000167816	0.0321065	-3.76311	-0.160458	7.53336	-2.96451	0.00641392	0.16403	-2.72583
ENSG00000173264.14_3	GPR137	-0.180767	4.53417	-3.75843	0.00087501	0.00298924	-3.32791	-0.0350422	4.53417	-0.536847	0.595938	0.998928	-0.530252	-0.10628	4.53417	-2.37765	0.025063	0.257114	-2.24043	-0.141322	4.53417	-2.96322	0.00643402	0.16403	-2.7248
ENSG00000182185.18_4	RAD51B	-0.109742	2.14536	-1.53842	0.138527	0.217023	-1.4813	0.292318	2.14536	3.07727	0.00622962	0.998928	2.73544	-0.0841811	2.14536	-1.24695	0.225529	0.628086	-1.21196	0.208137	2.14536	2.99818	0.00643102	0.16403	2.72496
ENSG00000233101.10_5	HOXB-AS3	-0.0957334	4.1638	-0.829972	0.41411	0.522842	-0.816681	0.0531762	4.1638	0.352315	0.727442	0.998928	0.34853	0.271601	4.1638	2.60496	0.0149971	0.204695	2.43245	0.324777	4.1638	2.963	0.0064374	0.16403	2.72463
ENSG00000115380.19_3	EFEMP1	-1.34605	8.15488	-8.30248	9.94985e-07	1.07551e-05	-4.89263	0.312894	8.15488	1.57181	0.142089	0.998928	1.46805	0.75757	8.15488	2.4526	0.0356681	0.296467	2.10069	1.07046	8.15488	3.49003	0.00642164	0.16403	2.72544
ENSG00000254198.1_5	AC113191.1	-0.35829	0.211181	-3.12258	0.00436175	0.011716	-2.85074	0.185106	0.211181	1.24764	0.223284	0.998928	1.21784	0.144527	0.211181	1.46306	0.155435	0.547027	1.42059	0.329633	0.211181	2.96175	0.00645689	0.164211	2.72363
ENSG00000175170.14_5	FAM182B	0.272556	-1.01236	1.08529	0.287754	0.391612	1.06306	0.153164	-1.01236	0.36985	0.71449	0.998928	0.365832	-1.02011	-1.01236	-3.32826	0.00261668	0.102408	-3.00951	-0.866949	-1.01236	-2.95973	0.00648852	0.164329	-2.72202
ENSG00000277782.1_5	AC068870.2	0.113496	0.0218308	1.33536	0.201636	0.294877	1.2769	0.0280903	0.0218308	0.241177	0.813123	0.998928	0.236398	-0.575806	0.0218308	-3.58001	0.005028	0.133238	-2.80523	-0.547716	0.0218308	-3.3947	0.00648746	0.164329	-2.72207
ENSG00000158828.7_3	PINK1	0.137147	6.36556	1.98701	0.0608241	0.109913	1.87477	-0.0493844	6.36556	-0.555117	0.586214	0.998928	-0.54433	-0.214596	6.36556	-2.54735	0.0219315	0.241322	-2.29155	-0.263981	6.36556	-3.13572	0.0064974	0.164329	-2.72156
ENSG00000081377.16_3	CDC14B	-0.087129	3.40918	-1.0501	0.303335	0.40883	-1.02931	0.025312	3.40918	0.231095	0.81905	0.998928	0.228767	0.211961	3.40918	2.82774	0.00890323	0.167723	2.61575	0.237273	3.40918	2.95987	0.00648632	0.164329	2.72213
ENSG00000261559.1_4	FSCN1P1	-0.41295	-2.20457	-0.820634	0.419315	0.527594	-0.80761	0.18764	-2.20457	0.31718	0.75364	0.998928	0.313843	1.05868	-2.20457	2.5781	0.0159517	0.210138	2.41002	1.24632	-2.20457	2.95834	0.00651031	0.164428	2.72091
ENSG00000164684.13_3	ZNF704	-0.665303	3.99882	-5.19625	2.00351e-05	0.000127649	-4.2645	-0.194833	3.99882	-1.08836	0.286423	0.998928	-1.066	-0.215517	3.99882	-1.89437	0.0693507	0.393199	-1.81613	-0.41035	3.99882	-2.95751	0.0065233	0.164529	-2.72025
ENSG00000164695.4_2	CHMP4C	0.106386	0.821238	0.615085	0.543845	0.643554	0.607009	-0.0116977	0.821238	-0.0531613	0.95801	0.998928	-0.0526512	0.483235	0.821238	3.12953	0.00428782	0.124035	2.85617	0.471538	0.821238	2.95448	0.00657134	0.165513	2.71782
ENSG00000189056.13_4	RELN	0.194873	0.264066	1.0516	0.304112	0.409522	1.02766	-0.328179	0.264066	-1.23552	0.23172	0.998928	-1.19594	-0.311164	0.264066	-1.54618	0.138718	0.520051	-1.48058	-0.639343	0.264066	-3.01646	0.00659773	0.165949	-2.71649
ENSG00000146755.10_2	TRIM50	0.66321	-3.50391	1.64926	0.111126	0.181138	1.59315	-1.05562	-3.50391	-1.65488	0.109972	0.998928	-1.59832	-0.310924	-3.50391	-0.677403	0.504134	0.837709	-0.667999	-1.36655	-3.50391	-2.94957	0.00664968	0.167026	-2.7139
ENSG00000113140.10_4	SPARC	-0.11861	12.4625	-2.13248	0.0452529	0.0855754	-2.0023	0.155458	12.4625	2.10138	0.0503627	0.998928	1.95687	0.0101876	12.4625	0.183734	0.855972	0.961229	0.181504	0.165645	12.4625	3.00804	0.00668905	0.167556	2.71194
ENSG00000107130.9_2	NCS1	-0.0371105	6.05331	-0.506954	0.618377	0.70969	-0.498151	0.0313878	6.05331	0.345997	0.734344	0.998928	0.339352	0.302569	6.05331	2.96265	0.0122492	0.188115	2.50488	0.333957	6.05331	3.26914	0.00668698	0.167556	2.71204
ENSG00000116675.15_3	DNAJC6	-0.80083	2.01305	-6.39003	2.08224e-06	1.95528e-05	-4.74527	0.189739	2.01305	1.19932	0.245561	0.998928	1.1612	0.224633	2.01305	1.85885	0.0804745	0.416837	1.74794	0.414372	2.01305	2.97848	0.00671418	0.167955	2.7107
ENSG00000108176.14_2	DNAJC12	0.0355057	-1.67651	0.171192	0.865816	0.905526	0.168975	-0.375648	-1.67651	-1.24409	0.231646	0.998928	-1.19613	-0.318474	-1.67651	-1.55559	0.138737	0.520051	-1.48051	-0.694122	-1.67651	-2.97597	0.00674912	0.168369	-2.70898
ENSG00000273680.1_5	AC009318.2	-0.228066	-1.37812	-2.96525	0.00640243	0.016251	-2.72643	-0.28413	-1.37812	-2.70696	0.0118367	0.998928	-2.51698	0.0469219	-1.37812	0.69221	0.494942	0.831254	0.68247	-0.237208	-1.37812	-2.94352	0.00674741	0.168369	-2.70906
ENSG00000184588.17_4	PDE4B	0.94793	7.21725	9.33407	8.72701e-10	3.93597e-08	6.13111	0.0444249	7.21725	0.326546	0.746626	0.998928	0.323092	-0.327701	7.21725	-3.40494	0.00215773	0.0952705	-3.06762	-0.283277	7.21725	-2.94176	0.00677615	0.168814	-2.70765
ENSG00000176463.13_3	SLCO3A1	-0.50197	2.18413	-2.92639	0.00703167	0.0175897	-2.69534	0.0483071	2.18413	0.195213	0.846743	0.998928	0.193275	-0.601782	2.18413	-3.75124	0.00089138	0.06477	-3.32274	-0.553475	2.18413	-2.93572	0.00687542	0.16898	-2.70282
ENSG00000204923.3_2	FBXO48	-0.0328613	0.325248	-0.347198	0.731238	0.800006	-0.34348	-0.250186	0.325248	-1.90373	0.0680698	0.998928	-1.82454	-0.0366235	0.325248	-0.415168	0.681425	0.908652	-0.410519	-0.28681	0.325248	-2.93468	0.00689267	0.16898	-2.70199
ENSG00000151148.13_4	UBE3B	-0.339223	5.85328	-10.528	7.18479e-11	5.21823e-09	-6.51675	0.013731	5.85328	0.318065	0.752976	0.998928	0.314717	0.0773817	5.85328	2.57263	0.0161527	0.211266	2.40545	0.0911127	5.85328	2.9347	0.00689233	0.16898	2.702
ENSG00000182858.13_3	ALG12	-0.344414	4.44022	-8.9515	2.01924e-09	7.62356e-08	-5.99625	0.0741365	4.44022	1.44388	0.160716	0.998928	1.40267	0.0370943	4.44022	1.06548	0.296455	0.697158	1.04407	0.111231	4.44022	2.94023	0.00680115	0.16898	2.70643
ENSG00000168958.19_6	MFF	0.173628	5.34591	3.50245	0.00168569	0.00520606	3.14066	0.151219	5.34591	2.27788	0.0311937	0.998928	2.15459	-0.0136989	5.34591	-0.290918	0.773422	0.939813	-0.287902	0.13752	5.34591	2.93407	0.00690281	0.16898	2.7015
ENSG00000243244.6_4	STON1	-0.341001	4.8452	-4.93449	3.99461e-05	0.000225062	-4.10779	0.121349	4.8452	1.32216	0.197629	0.998928	1.28834	0.0754333	4.8452	1.20063	0.24072	0.64397	1.17319	0.196782	4.8452	2.93875	0.00682544	0.16898	2.70524
ENSG00000188153.13_5	COL4A5	-0.90089	6.77151	-12.7773	3.92529e-11	3.28201e-09	-6.60687	0.00396474	6.77151	0.0422057	0.966821	0.998928	0.0415958	0.203129	6.77151	2.96031	0.00743926	0.15748	2.67651	0.207094	6.77151	2.98949	0.00683969	0.16898	2.70455
ENSG00000135338.13_3	LCA5	-0.240925	2.33106	-3.20909	0.00352242	0.00978742	-2.91804	0.0501648	2.33106	0.504783	0.617963	0.998928	0.498739	0.167216	2.33106	2.51466	0.0184349	0.224742	2.35676	0.21738	2.33106	2.93638	0.00686451	0.16898	2.70335
ENSG00000279088.1_5	AC022400.7	0.364121	1.02921	3.22291	0.00340362	0.00950056	2.92872	0.0419807	1.02921	0.283163	0.779294	0.998928	0.280239	0.258799	1.02921	2.4261	0.0225027	0.243743	2.28177	0.30078	1.02921	2.93446	0.00689638	0.16898	2.70181
ENSG00000026508.18_6	CD44	0.387685	7.58913	3.82164	0.00118275	0.00386395	3.24301	-0.16898	7.58913	-1.27455	0.221978	0.998928	-1.22128	0.515629	7.58913	4.61254	0.000301729	0.0424997	3.61381	0.346648	7.58913	3.10578	0.00684231	0.16898	2.70442
ENSG00000152078.9_3	TMEM56	0.0969988	2.34378	0.618099	0.541887	0.641802	0.609962	-0.0392218	2.34378	-0.19666	0.845623	0.998928	-0.194706	0.457342	2.34378	3.2139	0.00348068	0.115815	2.92175	0.41812	2.34378	2.93584	0.00687349	0.16898	2.70291
ENSG00000113790.10_3	EHHADH	-0.148265	1.64619	-0.909745	0.371314	0.480244	-0.894015	0.113239	1.64619	0.538374	0.594898	0.998928	0.531751	0.336261	1.64619	2.32118	0.0283821	0.271245	2.19196	0.4495	1.64619	2.93451	0.00689562	0.16898	2.70184
ENSG00000123243.14_3	ITIH5	-0.688621	-0.0573182	-2.81201	0.0108951	0.0255836	-2.54604	0.449463	-0.0573182	1.6304	0.12156	0.998928	1.54826	0.581632	-0.0573182	1.88374	0.0844189	0.425158	1.7256	1.0311	-0.0573182	3.10739	0.00686052	0.16898	2.70354
ENSG00000227063.5_2	RPL41P1	4.46749	-3.30593	4.76855	6.74962e-05	0.000348835	3.98494	-6.19768	-3.30593	-4.79241	7.47766e-05	0.456412	-3.96055	3.37229	-3.30593	3.28735	0.00346486	0.115776	2.92317	-2.82539	-3.30593	-3.1816	0.00695769	0.16987	-2.69886
ENSG00000164236.11_2	ANKRD33B	-0.233593	4.66747	-2.84991	0.00844567	0.0205295	-2.63371	0.222333	4.66747	2.04368	0.0512399	0.998928	1.94946	0.00726964	4.66747	0.0966042	0.923782	0.97973	0.0956714	0.229603	4.66747	2.93117	0.00695131	0.16987	2.69917
ENSG00000158106.13_3	RHPN1	-0.895532	1.84828	-6.40871	8.65122e-07	9.57754e-06	-4.92007	0.0076062	1.84828	0.0378222	0.970118	0.998928	0.0374599	-0.474169	1.84828	-3.85598	0.000679882	0.056078	-3.39757	-0.466563	1.84828	-2.93023	0.00696706	0.169872	-2.69841
ENSG00000165526.8_4	RPUSD4	0.388795	4.9596	7.22116	1.14186e-07	1.86185e-06	5.30257	-0.0299008	4.9596	-0.416924	0.680156	0.998928	-0.41225	0.176783	4.9596	3.44245	0.00196266	0.0914458	3.09583	0.146883	4.9596	2.92878	0.0069913	0.170236	2.69726
ENSG00000104497.13_4	SNX16	-0.591186	2.85431	-10.3614	1.00711e-10	6.8301e-09	-6.46588	0.0349123	2.85431	0.460634	0.648891	0.998928	0.455304	0.135887	2.85431	2.79172	0.0096973	0.172579	2.58644	0.170799	2.85431	2.92646	0.00703062	0.170966	2.69539
ENSG00000171617.13_4	ENC1	-0.191331	8.66244	-1.89885	0.0728941	0.12757	-1.79349	0.145847	8.66244	1.13808	0.272053	0.998928	1.09835	0.283569	8.66244	2.07817	0.0570256	0.363072	1.90311	0.429416	8.66244	3.16328	0.00704354	0.171053	2.69478
ENSG00000198576.3_2	ARC	-1.62564	-0.237815	-12.8646	2.20296e-09	8.13276e-08	-5.98209	-0.102875	-0.237815	-0.569811	0.580678	0.998928	-0.552394	-0.416586	-0.237815	-3.37338	0.0197615	0.229426	-2.33084	-0.519461	-0.237815	-2.96095	0.00705965	0.171218	-2.69402
ENSG00000275410.4_3	HNF1B	1.39262	-0.596328	4.5312	0.000115861	0.000550475	3.85472	-0.52395	-0.596328	-1.19016	0.244737	0.998928	-1.16323	-0.311869	-0.596328	-0.88884	0.382239	0.761576	-0.873778	-0.835819	-0.596328	-2.92356	0.00707977	0.171252	-2.69307
ENSG00000135063.19_5	FAM189A2	-0.848057	1.62304	-5.31939	2.77613e-05	0.000166576	-4.19109	-0.19433	1.62304	-0.865676	0.39805	0.998928	-0.845109	-0.36171	1.62304	-2.4228	0.0281871	0.270287	-2.19467	-0.55604	1.62304	-2.93984	0.00707217	0.171252	-2.69343
ENSG00000069702.10_3	TGFBR3	-0.316444	6.59509	-2.74322	0.014124	0.0319487	-2.45409	-0.0871756	6.59509	-0.595297	0.561673	0.998928	-0.580359	-0.459774	6.59509	-2.77881	0.0185915	0.225513	-2.35362	-0.546949	6.59509	-3.29768	0.007102	0.171563	-2.69202
ENSG00000274922.1_5	AL139384.1	0.27629	-0.308365	1.59406	0.123009	0.19658	1.54227	-0.35024	-0.308365	-1.41694	0.168372	0.998928	-1.37745	-0.163448	-0.308365	-0.94135	0.35519	0.741212	-0.924569	-0.513688	-0.308365	-2.92086	0.00712596	0.171689	-2.6909
ENSG00000249471.7_2	ZNF324B	0.0155637	2.03145	0.17095	0.865586	0.90539	0.169267	-0.0847046	2.03145	-0.672609	0.50713	0.998928	-0.663313	-0.182986	2.03145	-2.12077	0.0436399	0.32356	-2.01753	-0.267691	2.03145	-2.92092	0.00712482	0.171689	-2.69095
ENSG00000109572.13_5	CLCN3	-0.0694002	7.40792	-2.05892	0.0521896	0.0966566	-1.94157	0.0497529	7.40792	1.10577	0.283262	0.998928	1.07302	0.0466412	7.40792	1.42879	0.166908	0.560369	1.38221	0.0963942	7.40792	2.95983	0.0071562	0.172059	2.68949
ENSG00000127980.15_3	PEX1	-0.497524	3.71843	-13.4718	3.09649e-13	7.1772e-11	-7.29013	0.105051	3.71843	2.12651	0.0431156	0.998928	2.02259	0.00319761	3.71843	0.0979966	0.922687	0.979722	0.0970501	0.108248	3.71843	2.91887	0.00716014	0.172059	2.6893
ENSG00000112936.18_2	C7	0.494774	1.61338	2.28022	0.033654	0.0667863	2.12419	-0.687426	1.61338	-2.26275	0.0371791	0.998928	-2.08379	-0.259234	1.61338	-0.871445	0.3986	0.771621	-0.844124	-0.94666	1.61338	-3.09397	0.00723154	0.172858	-2.68599
ENSG00000204954.9_3	C12orf73	0.325572	3.12572	4.23696	0.00025143	0.00104993	3.6608	0.0157669	3.12572	0.155177	0.87788	0.998928	0.153657	0.19104	3.12572	2.61621	0.0146134	0.203078	2.44182	0.206807	3.12572	2.91416	0.00724164	0.172858	2.68552
ENSG00000152760.9_2	TCTEX1D1	0.520681	3.46736	4.98001	6.30968e-05	0.000329539	4.00092	-0.00182519	3.46736	-0.0137692	0.989167	0.998928	-0.0135772	0.323313	3.46736	2.87232	0.00938666	0.170346	2.59764	0.321488	3.46736	3.03814	0.00723734	0.172858	2.68572
ENSG00000128805.14_4	ARHGAP22	0.76479	1.32624	5.38611	1.21652e-05	8.4506e-05	4.37461	-0.327853	1.32624	-1.79214	0.084756	0.998928	-1.72373	0.69158	1.32624	5.09287	2.63056e-05	0.0137623	4.2033	0.363727	1.32624	2.91622	0.00720588	0.172858	2.68718
ENSG00000123892.11_3	RAB38	0.981748	2.96628	6.41895	8.42939e-07	9.37162e-06	4.92515	0.199537	2.96628	0.989366	0.331603	0.998928	0.970891	0.171452	2.96628	1.0963	0.282996	0.685402	1.07361	0.370989	2.96628	2.91344	0.00725413	0.172858	2.68495
ENSG00000129422.14_3	MTUS1	0.574834	6.36992	3.17091	0.00514314	0.0134865	2.79793	-0.355035	6.36992	-1.49289	0.155974	0.998928	-1.41874	0.905698	6.36992	4.94341	9.78272e-05	0.0260885	3.89592	0.550663	6.36992	3.02137	0.00722099	0.172858	2.68648
ENSG00000269899.1_6	AC025857.2	-0.398974	-2.58925	-1.39391	0.175144	0.263154	-1.35586	0.102228	-2.58925	0.288553	0.775211	0.998928	0.285565	0.686928	-2.58925	2.79648	0.00958876	0.171465	2.59032	0.789156	-2.58925	2.91314	0.00725947	0.172858	2.6847
ENSG00000122378.13_3	PRXL2A	0.0149369	7.50093	0.168927	0.867161	0.906726	0.167266	-0.0106756	7.50093	-0.090239	0.928789	0.998928	-0.0893687	-0.232839	7.50093	-2.77832	0.0100093	0.17422	-2.57551	-0.243515	7.50093	-2.91183	0.00728225	0.173176	-2.68365
ENSG00000241404.6_3	EGFL8	0.353206	2.26586	1.61401	0.118597	0.190711	1.56069	0.158101	2.26586	0.483155	0.63303	0.998928	0.477467	-0.835854	2.26586	-3.59625	0.00132721	0.078175	-3.21003	-0.677753	2.26586	-2.90475	0.00740709	0.174109	-2.67797
ENSG00000110077.14_6	MS4A6A	0.784975	1.15701	4.71411	0.000120305	0.000567368	3.8455	-0.333728	1.15701	-1.43486	0.168619	0.998928	-1.37665	-0.177118	1.15701	-0.959984	0.347733	0.736017	-0.938996	-0.510845	1.15701	-3.03053	0.00737445	0.174109	-2.67944
ENSG00000078596.10_2	ITM2A	0.493693	6.82635	4.16502	0.000521003	0.00191992	3.46972	-0.019004	6.82635	-0.125528	0.901729	0.998928	-0.123477	-0.444709	6.82635	-2.98673	0.00985786	0.173694	-2.58078	-0.463713	6.82635	-3.13373	0.00735406	0.174109	-2.68037
ENSG00000112379.8_2	ARFGEF3	-0.229279	1.9513	-1.53271	0.137427	0.215596	-1.48544	-0.186247	1.9513	-0.892503	0.38031	0.998928	-0.877326	-0.277326	1.9513	-1.99157	0.0570207	0.363072	-1.90315	-0.463573	1.9513	-2.90489	0.00740473	0.174109	-2.67807
ENSG00000138604.9_3	GLCE	0.967048	6.43534	7.01689	1.88605e-07	2.75622e-06	5.21023	-0.171015	6.43534	-0.923862	0.364054	0.998928	-0.907668	-0.206598	6.43534	-1.56388	0.129938	0.504944	-1.51435	-0.377614	6.43534	-2.90476	0.00740693	0.174109	-2.67797
ENSG00000267886.1_6	AC074135.1	-0.177767	-0.327532	-1.58633	0.124753	0.198778	-1.53512	0.342489	-0.327532	2.14137	0.041787	0.998928	2.03564	-0.677274	-0.327532	-6.04651	2.184e-06	0.00501005	-4.73561	-0.334785	-0.327532	-2.90591	0.00738649	0.174109	-2.6789
ENSG00000278611.1_5	ZNF426-DT	0.865234	-0.0463092	5.77293	4.431e-06	3.688e-05	4.59007	0.133052	-0.0463092	0.68012	0.50244	0.998928	0.670655	0.226964	-0.0463092	1.50018	0.145614	0.532399	1.4552	0.360016	-0.0463092	2.90705	0.00736641	0.174109	2.67981
ENSG00000148677.6_2	ANKRD1	-0.7565	9.12378	-5.90324	1.69669e-05	0.000110997	-4.30147	0.295877	9.12378	1.80841	0.0928272	0.998928	1.68067	0.250489	9.12378	1.47608	0.16647	0.559926	1.38364	0.546367	9.12378	3.24526	0.00736102	0.174109	2.68005
ENSG00000275437.1_6	AL121832.3	-0.787942	-2.18071	-2.83485	0.00875413	0.0211781	-2.62151	1.10969	-2.18071	3.13657	0.00421415	0.998928	2.86167	-0.309826	-2.18071	-1.34732	0.189501	0.585777	-1.31206	0.799861	-2.18071	2.90672	0.0073722	0.174109	2.67955
ENSG00000154856.12_5	APCDD1	0.374655	3.17137	1.90281	0.0768534	0.133314	1.76924	0.0666879	3.17137	0.226003	0.824561	0.998928	0.221682	-1.68116	3.17137	-3.41978	0.00607735	0.14359	-2.74358	-1.61447	3.17137	-3.30009	0.00744437	0.174761	-2.67628
ENSG00000122591.11_3	FAM126A	-0.164966	5.90437	-4.72616	6.92457e-05	0.000356168	-3.97886	-0.0498954	5.90437	-1.06424	0.297003	0.998928	-1.04288	-0.0472745	5.90437	-1.43853	0.162213	0.553023	-1.39767	-0.0971699	5.90437	-2.89877	0.00751428	0.176177	-2.67315
ENSG00000102362.15_2	SYTL4	0.128738	4.70838	1.71324	0.101771	0.1686	1.63633	-0.104555	4.70838	-1.04153	0.312142	0.998928	-1.01074	-0.137937	4.70838	-1.7158	0.102971	0.461791	-1.63062	-0.242491	4.70838	-2.98788	0.00756433	0.176222	-2.67092
ENSG00000133247.13_3	KMT5C	-0.14947	2.94598	-2.71018	0.0117478	0.0272537	-2.51963	-0.0535771	2.94598	-0.708283	0.485072	0.998928	-0.698169	-0.10903	2.94598	-2.15285	0.0407854	0.314451	-2.04571	-0.162607	2.94598	-2.89658	0.00755379	0.176222	-2.67139
ENSG00000124214.19_4	STAU1	-0.125887	6.95615	-2.39978	0.0238622	0.0499646	-2.25934	0.0620282	6.95615	0.882647	0.385515	0.998928	0.867779	0.0819907	6.95615	1.64836	0.111312	0.477005	1.59232	0.144019	6.95615	2.89605	0.00756343	0.176222	2.67096
ENSG00000163617.10_3	CCDC191	-0.324664	0.41353	-3.57111	0.00177209	0.00543166	-3.12599	0.177411	0.41353	1.46656	0.158787	0.998928	1.40916	0.0932986	0.41353	1.15105	0.263072	0.666061	1.11916	0.27071	0.41353	2.9118	0.00754982	0.176222	2.67157
ENSG00000198870.7_2	STKLD1	-0.159076	-1.25149	-0.965711	0.343086	0.4517	-0.948086	0.730777	-1.25149	3.35521	0.00244553	0.998928	3.03	-0.28307	-1.25149	-1.83856	0.0774295	0.411887	-1.7658	0.447707	-1.25149	2.8962	0.00756075	0.176222	2.67108
ENSG00000119139.19_5	TJP2	-0.465894	6.55567	-6.21827	1.40552e-06	1.42348e-05	-4.82422	0.0397097	6.55567	0.394474	0.696448	0.998928	0.39012	-0.246919	6.55567	-3.48667	0.00175462	0.0873065	-3.1289	-0.207209	6.55567	-2.89452	0.00759125	0.176624	-2.66973
ENSG00000233396.7_4	LINC01719	0.0986156	-0.592224	0.497109	0.62471	0.714896	0.489187	-0.198122	-0.592224	-0.686838	0.501949	0.998928	-0.671426	-0.504251	-0.592224	-2.19744	0.0420851	0.319374	-2.03268	-0.702373	-0.592224	-2.98994	0.00769023	0.178474	-2.66538
ENSG00000139433.9_3	GLTP	-0.0465991	5.45361	-1.00791	0.322786	0.429606	-0.98875	0.0804529	5.45361	1.30075	0.204754	0.998928	1.26812	0.0473533	5.45361	1.09222	0.284755	0.6863	1.0697	0.127806	5.45361	2.88913	0.00768991	0.178474	2.66539
ENSG00000169446.5_2	MMGT1	0.022924	5.12905	0.479987	0.63525	0.723428	0.474351	0.0586406	5.12905	0.919825	0.36612	0.998928	0.903765	0.0725989	5.12905	1.62039	0.117217	0.484285	1.56656	0.13124	5.12905	2.8855	0.00775712	0.179798	2.66246
ENSG00000089486.16_3	CDIP1	-0.136127	5.97922	-2.62731	0.0166944	0.0368214	-2.39337	0.0438955	5.97922	0.656322	0.521545	0.998928	0.640966	0.139634	5.97922	2.35016	0.0334576	0.289613	2.12655	0.18353	5.97922	3.0636	0.0077998	0.180559	2.66062
ENSG00000182601.6_2	HS3ST4	1.76484	0.331585	2.60902	0.0149786	0.0335995	2.4329	-0.0230669	0.331585	-0.0250765	0.980206	0.998928	-0.024811	-2.41404	0.331585	-2.96528	0.0148858	0.204695	-2.43515	-2.43711	0.331585	-3.25918	0.00792499	0.180843	-2.65525
ENSG00000184108.7_2	TRIML1	0.714683	-2.60355	2.22728	0.0347985	0.0687003	2.1107	-0.838658	-2.60355	-1.79144	0.0848712	0.998928	-1.7231	-0.09815	-2.60355	-0.289009	0.774866	0.939966	-0.286015	-0.936808	-2.60355	-2.8769	0.00791842	0.180843	-2.65553
ENSG00000110786.17_2	PTPN5	1.8551	-0.0492129	6.10879	1.86079e-06	1.77834e-05	4.76798	-0.508256	-0.0492129	-1.15982	0.256663	0.998928	-1.13431	-0.242762	-0.0492129	-0.689749	0.496463	0.831995	-0.680066	-0.751019	-0.0492129	-2.87682	0.0079199	0.180843	-2.65547
ENSG00000204291.10_3	COL15A1	-0.43733	7.67386	-2.25606	0.0350664	0.0691723	-2.10759	0.0213358	7.67386	0.0855557	0.932792	0.998928	0.0843321	-0.712137	7.67386	-3.08743	0.0067452	0.150935	-2.70917	-0.690802	7.67386	-3.01166	0.00792615	0.180843	-2.6552
ENSG00000173376.13_2	NDNF	1.66098	0.755849	7.04782	1.74748e-07	2.59514e-06	5.22437	-0.399912	0.755849	-1.18987	0.244849	0.998928	-1.16295	-0.185954	0.755849	-0.69361	0.494078	0.831081	-0.683838	-0.585866	0.755849	-2.87964	0.00786656	0.180843	-2.65774
ENSG00000198053.11_3	SIRPA	-0.79396	5.25234	-6.69108	1.45269e-06	1.45994e-05	-4.81764	0.110871	5.25234	0.718078	0.482213	0.998928	0.702748	-0.618249	5.25234	-3.82581	0.0017776	0.087474	-3.12507	-0.507378	5.25234	-3.01735	0.00788794	0.180843	-2.65683
ENSG00000197355.10_2	UAP1L1	0.0277049	4.39986	0.302476	0.765413	0.82736	0.29838	0.136126	4.39986	1.10083	0.286242	0.998928	1.0664	-0.484611	4.39986	-4.26369	0.000631571	0.0542944	-3.41768	-0.348486	4.39986	-3.01817	0.00797222	0.180843	-2.65324
ENSG00000148704.12_2	VAX1	0.414356	1.41629	4.16122	0.000306702	0.00123701	3.60957	0.100641	1.41629	0.72619	0.474209	0.998928	0.715647	-0.373568	1.41629	-3.62933	0.0012195	0.0759533	-3.23428	-0.272927	1.41629	-2.87465	0.00796114	0.180843	-2.65371
ENSG00000111885.6_3	MAN1A1	0.0272357	5.33153	0.427874	0.672267	0.75392	0.423039	-0.181593	5.33153	-2.11731	0.0439578	0.998928	-2.01449	0.00492689	5.33153	0.0823086	0.935032	0.982522	0.0815159	-0.176666	5.33153	-2.87366	0.00797998	0.180843	-2.65292
ENSG00000248487.8_3	ABHD14A	0.137793	3.45213	2.90745	0.00735924	0.0182793	2.68014	0.119413	3.45213	1.88897	0.0700993	0.998928	1.81127	0.00951253	3.45213	0.212799	0.833144	0.95528	0.210671	0.128926	3.45213	2.87881	0.00788222	0.180843	2.65707
ENSG00000196975.15_2	ANXA4	-0.213804	5.64773	-3.51459	0.00214778	0.0064094	-3.069	0.0118852	5.64773	0.152572	0.880543	0.998928	0.150281	0.207833	5.64773	2.8942	0.0107068	0.180842	2.55213	0.219718	5.64773	3.0222	0.00782847	0.180843	2.65938
ENSG00000132429.9_2	POPDC3	-0.011334	2.56065	-0.103994	0.917972	0.94459	-0.102989	0.314201	2.56065	2.18276	0.0382761	0.998928	2.07189	-0.0188322	2.56065	-0.184276	0.855226	0.960916	-0.182454	0.295369	2.56065	2.87404	0.00797275	0.180843	2.65322
ENSG00000013364.18_3	MVP	-0.0280893	4.4177	-0.466772	0.64625	0.732135	-0.458977	-0.0164828	4.4177	-0.225776	0.824295	0.998928	-0.222025	0.327362	4.4177	3.3136	0.00588796	0.140727	2.75396	0.310879	4.4177	3.12758	0.00788141	0.180843	2.65711
ENSG00000108821.13_3	COL1A1	-0.390918	8.82811	-2.39203	0.0242767	0.0507129	-2.25272	-0.0748072	8.82811	-0.340648	0.736106	0.998928	-0.337015	0.518878	8.82811	3.31324	0.00271704	0.10452	2.99806	0.444071	8.82811	2.87846	0.00788886	0.180843	2.65679
ENSG00000237298.9_6	TTN-AS1	-0.0515284	1.94266	-0.501081	0.62261	0.713296	-0.492155	0.264073	1.94266	2.14949	0.0488048	0.998928	1.97029	0.247262	1.94266	1.54241	0.150246	0.540569	1.43866	0.511335	1.94266	3.18972	0.00795277	0.180843	2.65407
ENSG00000164251.4_3	F2RL1	-0.290661	6.54815	-1.57329	0.132638	0.20932	-1.50378	0.404561	6.54815	1.75181	0.100237	0.998928	1.64371	0.382966	6.54815	1.52967	0.151133	0.541262	1.43554	0.787527	6.54815	3.14378	0.00786782	0.180843	2.65769
ENSG00000159231.5_2	CBR3	0.208642	0.397314	0.713692	0.483288	0.588195	0.701024	0.571604	0.397314	1.55851	0.137018	0.998928	1.48699	0.217243	0.397314	0.755658	0.457725	0.809198	0.742598	0.788847	0.397314	2.94048	0.00797943	0.180843	2.65294
ENSG00000274964.1_6	AC026356.1	0.354846	0.98797	3.3244	0.00264215	0.00767213	3.00657	0.0132619	0.98797	0.0889311	0.929818	0.998928	0.0880737	-0.310238	0.98797	-2.89598	0.00756474	0.157575	-2.6709	-0.296976	0.98797	-2.87239	0.00800436	0.181172	-2.65189
ENSG00000182132.13_5	KCNIP1	2.56897	-1.02158	9.25211	1.86348e-08	4.48386e-07	5.62422	-0.101202	-1.02158	-0.233678	0.818687	0.998928	-0.229235	-0.759976	-1.02158	-1.90995	0.067293	0.388768	-1.82971	-0.861178	-1.02158	-3.69881	0.0080166	0.181225	-2.65137
ENSG00000093217.10_3	XYLB	-0.45609	1.42574	-4.64581	0.000150087	0.000680092	-3.79092	-0.280381	1.42574	-2.09252	0.0517236	0.998928	-1.94543	-0.0336215	1.42574	-0.365196	0.719616	0.923148	-0.358972	-0.314002	1.42574	-2.89325	0.00806789	0.18153	-2.64922
ENSG00000170759.10_2	KIF5B	-0.675614	8.89762	-10.0359	1.96763e-10	1.20277e-08	-6.36385	-0.0552864	8.89762	-0.613759	0.544708	0.998928	-0.60571	-0.126126	8.89762	-1.96435	0.0602632	0.3722	-1.87886	-0.181413	8.89762	-2.86795	0.0080896	0.18153	-2.64831
ENSG00000089597.17_3	GANAB	-0.141967	9.82121	-3.59475	0.00133231	0.0042598	-3.20893	0.0710798	9.82121	1.34322	0.19081	0.998928	1.30819	0.035976	9.82121	0.957566	0.347101	0.735832	0.940226	0.107056	9.82121	2.86863	0.00807659	0.18153	2.64885
ENSG00000103227.18_4	LMF1	0.146967	4.50699	2.75063	0.0125277	0.0288112	2.49692	0.0128708	4.50699	0.185437	0.855244	0.998928	0.182431	0.15642	4.50699	2.77005	0.0130459	0.19291	2.48251	0.169291	4.50699	2.98935	0.00805096	0.18153	2.64993
ENSG00000187098.15_4	MITF	-0.308987	1.50984	-2.65296	0.0150674	0.033774	-2.43075	-0.110713	1.50984	-0.748737	0.463864	0.998928	-0.732499	0.457191	1.50984	4.24326	0.00049339	0.0494265	3.48432	0.346478	1.50984	2.90651	0.00805307	0.18153	2.64984
ENSG00000113657.12_5	DPYSL3	0.111557	6.59827	1.3218	0.201002	0.294092	1.2787	0.0907336	6.59827	0.861096	0.400881	0.998928	0.840049	0.275044	6.59827	2.28424	0.0374555	0.303074	2.08076	0.365778	6.59827	3.04812	0.00808675	0.18153	2.64843
ENSG00000128050.8_2	PAICS	0.161403	6.71321	2.55482	0.0168242	0.0370675	2.39053	0.105081	6.71321	1.24196	0.225337	0.998928	1.21246	0.0664463	6.71321	1.10931	0.277454	0.679914	1.08606	0.171527	6.71321	2.86541	0.00813896	0.18167	2.64625
ENSG00000175309.14_3	PHYKPL	-0.211534	3.73484	-2.55997	0.0166276	0.0366962	-2.39484	0.309883	3.73484	2.80684	0.00935608	0.998928	2.59876	-0.0812539	3.73484	-1.07053	0.294218	0.694256	-1.04891	0.228629	3.73484	2.86574	0.00813253	0.18167	2.64652
ENSG00000065357.19_3	DGKA	-0.326415	4.68171	-4.24875	0.000368345	0.00144057	-3.56178	0.0739125	4.68171	0.769293	0.452203	0.998928	0.751748	0.210843	4.68171	2.30074	0.0365186	0.299459	2.09111	0.284756	4.68171	2.99785	0.00814542	0.18167	2.64598
ENSG00000122035.6_2	RASL11A	-0.123565	-1.07413	-0.622195	0.539232	0.639332	-0.613975	0.286281	-1.07413	1.13854	0.265277	0.998928	1.114	0.24694	-1.07413	1.42961	0.164737	0.557039	1.38932	0.533221	-1.07413	2.86711	0.00810584	0.18167	2.64763
ENSG00000240668.1_4	KRT8P36	0.645443	3.70111	2.89643	0.0101005	0.0239542	2.57237	-0.217673	3.70111	-0.867753	0.399249	0.998928	-0.842963	1.36952	3.70111	3.69355	0.00293262	0.10843	2.97471	1.15184	3.70111	3.17888	0.00813135	0.18167	2.64657
ENSG00000140022.11_5	STON2	-0.229211	0.915761	-1.52848	0.138469	0.216951	-1.48152	0.0960613	0.915761	0.438965	0.664313	0.998928	0.433966	-0.569861	0.915761	-3.90965	0.000591463	0.052688	-3.4355	-0.4738	0.915761	-2.864	0.00816637	0.181915	-2.64511
ENSG00000161513.11_3	FDXR	0.0332508	5.29969	0.304398	0.763931	0.826343	0.300323	0.0976641	5.29969	0.679824	0.505719	0.998928	0.665518	0.21675	5.29969	2.02903	0.0557118	0.359923	1.91328	0.314414	5.29969	2.92264	0.00818229	0.182048	2.64445
ENSG00000145214.13_4	DGKQ	-0.151692	4.23585	-1.5995	0.121793	0.194978	-1.54729	-0.0946391	4.23585	-0.728665	0.47272	0.998928	-0.718061	-0.178973	4.23585	-2.02443	0.0533125	0.35362	-1.93238	-0.273612	4.23585	-2.86136	0.00821806	0.182622	-2.64298
ENSG00000170412.16_5	GPRC5C	0.427467	3.86905	5.7292	4.96431e-06	4.008e-05	4.56629	0.140383	3.86905	1.37699	0.180256	0.998928	1.33997	-0.340394	3.86905	-4.52839	0.000116722	0.0281224	-3.85291	-0.200011	3.86905	-2.85751	0.00829381	0.183361	-2.63987
ENSG00000037474.14_2	NSUN2	-0.311678	5.65318	-5.94872	2.81028e-06	2.51142e-05	-4.68422	-0.0325528	5.65318	-0.460907	0.648698	0.998928	-0.455572	-0.113291	5.65318	-2.3137	0.0288509	0.273114	-2.18552	-0.145843	5.65318	-2.85768	0.00829058	0.183361	-2.64
ENSG00000139668.8_3	WDFY2	-0.29397	3.85592	-5.17649	2.11047e-05	0.000133206	-4.25287	0.0574375	3.85592	0.761093	0.453449	0.998928	0.749677	0.102664	3.85592	2.01317	0.0545584	0.355848	1.92238	0.160101	3.85592	2.85822	0.00827988	0.183361	2.64044
ENSG00000166922.8_2	SCG5	0.193343	1.72254	0.75725	0.455709	0.563192	0.745932	-0.212682	1.72254	-0.653925	0.518902	0.998928	-0.645038	0.884156	1.72254	3.89443	0.000615316	0.0533983	3.42477	0.671474	1.72254	2.85885	0.00826748	0.183361	2.64095
ENSG00000239389.7_4	PCDHA13	-1.80219	-1.88965	-2.98119	0.00751448	0.0185968	-2.67314	0.930146	-1.88965	1.32586	0.201113	0.998928	1.27839	1.06387	-1.88965	2.19411	0.0517481	0.348636	1.94522	1.99401	-1.88965	2.86647	0.00830134	0.183361	2.63956
ENSG00000134490.13_4	TMEM241	-0.13893	2.91128	-3.15445	0.00403237	0.0109501	-2.87562	0.00207903	2.91128	0.0354677	0.971978	0.998928	0.035128	0.121506	2.91128	3.0528	0.00517535	0.134371	2.79591	0.123585	2.91128	2.85558	0.00833211	0.183818	2.63831
ENSG00000143217.8_3	NECTIN4	0.293358	-1.98406	1.14751	0.261619	0.362368	1.12257	0.413628	-1.98406	1.27618	0.213175	0.998928	1.24488	0.222908	-1.98406	0.937961	0.356896	0.742391	0.921295	0.636536	-1.98406	2.85489	0.00834598	0.183903	2.63774
ENSG00000125089.16_5	SH3TC1	-0.527933	5.26951	-8.37825	3.52778e-07	4.60094e-06	-5.09282	-0.0797454	5.26951	-0.970447	0.351163	0.998928	-0.932335	-0.176072	5.26951	-2.27114	0.0480581	0.336132	-1.97685	-0.255817	5.26951	-3.16228	0.00839163	0.184244	-2.63589
ENSG00000176714.9_3	CCDC121	-0.179775	1.85202	-2.40356	0.0236622	0.0496196	-2.26257	-0.088573	1.85202	-0.858285	0.398579	0.998928	-0.844162	-0.129191	1.85202	-1.86753	0.0731405	0.40132	-1.79195	-0.217764	1.85202	-2.85264	0.00839081	0.184244	-2.63593
ENSG00000230071.2_4	RPL4P6	-1.32141	-2.35514	-5.59428	7.0557e-06	5.36978e-05	-4.492	0.842963	-2.35514	2.79471	0.00962882	0.998928	2.58888	-0.153519	-2.35514	-0.848848	0.403714	0.775588	-0.835007	0.689444	-2.35514	2.85352	0.0083732	0.184244	2.63664
ENSG00000135720.12_3	DYNC1LI2	-0.244789	7.25973	-12.2059	6.34142e-11	4.77851e-09	-6.53546	-0.0280513	7.25973	-1.07156	0.298424	0.998928	-1.03982	-0.0368156	7.25973	-1.6664	0.112653	0.477308	-1.58638	-0.0648669	7.25973	-2.94586	0.00850713	0.186369	-2.63125
ENSG00000172667.10_3	ZMAT3	0.0735438	7.05737	1.2865	0.217304	0.312549	1.23373	-0.0353548	7.05737	-0.505126	0.621451	0.998928	-0.493795	0.395706	7.05737	3.47655	0.00509632	0.133927	2.80088	0.360351	7.05737	3.18429	0.00850881	0.186369	2.63118
ENSG00000138496.16_2	PARP9	-0.87608	2.50739	-9.31314	9.13239e-10	4.08213e-08	-6.12388	0.304722	2.50739	2.45762	0.0209684	0.998928	2.30855	-0.0338141	2.50739	-0.429576	0.671043	0.905154	-0.424717	0.270908	2.50739	2.84618	0.00852093	0.186412	2.6307
ENSG00000131398.13_2	KCNC3	0.468846	-0.535474	1.24251	0.225138	0.321368	1.21298	-0.168256	-0.535474	-0.289185	0.774734	0.998928	-0.286189	-1.16713	-0.535474	-2.46059	0.0208288	0.235575	-2.31107	-1.33538	-0.535474	-2.84452	0.00855484	0.18693	-2.62935
ENSG00000258819.1_6	LINC02289	-0.228199	-0.399443	-1.2189	0.233826	0.331009	-1.19056	-0.101543	-0.399443	-0.369162	0.714996	0.998928	-0.365154	-0.489069	-0.399443	-2.72453	0.0113596	0.184356	-2.53144	-0.590612	-0.399443	-2.84261	0.00859381	0.187558	-2.6278
ENSG00000276180.1_2	HIST1H4I	0.161555	0.229937	1.68496	0.107141	0.175668	1.61118	-0.0610908	0.229937	-0.497771	0.62487	0.998928	-0.48896	0.347346	0.229937	3.62327	0.00187211	0.0895046	3.1098	0.286256	0.229937	2.91368	0.00861198	0.187731	2.62709
ENSG00000163596.16_3	ICA1L	-0.365548	1.55914	-4.64425	8.59693e-05	0.000427535	-3.92712	0.287894	1.55914	2.75567	0.0105583	0.998928	2.55699	-0.0692232	1.55914	-0.9757	0.338205	0.730531	-0.957719	0.218671	1.55914	2.84086	0.00862978	0.187895	2.62638
ENSG00000112619.7_2	PRPH2	0.71938	-2.18498	0.94681	0.354475	0.463131	0.925945	-0.181357	-2.18498	-0.217341	0.830179	0.998928	-0.214472	1.89954	-2.18498	2.83013	0.00916454	0.168878	2.60585	1.71819	-2.18498	2.91452	0.00864061	0.187908	2.62596
ENSG00000010017.12_2	RANBP9	-0.122584	5.43885	-5.33826	1.37928e-05	9.35527e-05	-4.34713	-0.0355952	5.43885	-1.15265	0.259541	0.998928	-1.12748	-0.0274523	5.43885	-1.27556	0.213389	0.61546	-1.2443	-0.0630475	5.43885	-2.83879	0.0086723	0.18828	-2.62471
ENSG00000115232.13_2	ITGA4	-0.654871	5.87947	-4.85842	0.000113575	0.000541442	-3.85959	0.0803285	5.87947	0.48056	0.637767	0.998928	0.470824	0.459452	5.87947	2.65705	0.0206684	0.234776	2.31399	0.53978	5.87947	3.06229	0.00867829	0.18828	2.62447
ENSG00000157617.16_3	C2CD2	0.00605983	4.6596	0.0440089	0.965359	0.977098	0.0434301	-0.314476	4.6596	-1.71899	0.104857	0.998928	-1.62175	-0.272218	4.6596	-1.44345	0.17224	0.567054	-1.36504	-0.586694	4.6596	-3.01917	0.00869853	0.188496	-2.62368
ENSG00000111254.7_5	AKAP3	-0.279977	-0.389572	-1.27421	0.217093	0.312318	-1.2343	-0.0379502	-0.389572	-0.113835	0.910751	0.998928	-0.112092	-0.83849	-0.389572	-3.1036	0.00757583	0.157575	-2.67041	-0.87644	-0.389572	-2.90213	0.00873193	0.18855	-2.62237
ENSG00000166402.8_4	TUB	-0.0953466	1.78538	-0.688831	0.498491	0.602098	-0.676866	-0.0520988	1.78538	-0.295157	0.771169	0.998928	-0.290847	0.431429	1.78538	3.55413	0.00191829	0.0905305	3.1026	0.37933	1.78538	2.85602	0.00872226	0.18855	2.62275
ENSG00000267272.5_5	LINC01140	0.586129	-2.49236	1.8801	0.0713437	0.125391	1.80328	0.193376	-2.49236	0.499659	0.621517	0.998928	0.493701	0.546782	-2.49236	1.9145	0.066622	0.38796	1.83422	0.740157	-2.49236	2.8363	0.00872382	0.18855	2.62269
ENSG00000144468.16_4	RHBDD1	-0.127487	3.98011	-2.21209	0.0359511	0.0706483	-2.09748	0.0705187	3.98011	0.918525	0.366787	0.998928	0.902507	0.0876844	3.98011	1.65926	0.10908	0.473054	1.60234	0.158203	3.98011	2.83531	0.00874436	0.188596	2.62189
ENSG00000130307.11_4	USHBP1	0.153895	4.65806	1.87102	0.0726379	0.127158	1.7951	-0.0711704	4.65806	-0.632382	0.532659	0.998928	-0.623952	-0.156435	4.65806	-1.99362	0.0567834	0.362855	-1.90497	-0.227606	4.65806	-2.83355	0.00878123	0.189168	-2.62046
ENSG00000272274.1_4	LINC00551	-0.065308	-1.43676	-0.177845	0.860223	0.901583	-0.17609	-1.02805	-1.43676	-1.84332	0.0767108	0.998928	-1.7701	-0.216159	-1.43676	-0.635904	0.530397	0.852996	-0.6274	-1.24421	-1.43676	-2.83062	0.00884249	0.189718	-2.61808
ENSG00000114656.11_4	KIAA1257	0.25641	0.615903	1.44372	0.160761	0.245268	1.40252	-0.100378	0.615903	-0.390536	0.699322	0.998928	-0.386236	-0.421737	0.615903	-2.35939	0.0260951	0.261369	-2.22479	-0.522115	0.615903	-2.83151	0.00882383	0.189718	-2.61881
ENSG00000182327.7_3	GLTPD2	0.0365631	-0.878719	0.240698	0.811677	0.864156	0.238263	0.10782	-0.878719	0.485574	0.631336	0.998928	0.479847	-0.556756	-0.878719	-3.5879	0.00135585	0.0785664	-3.20389	-0.448936	-0.878719	-2.83035	0.00884819	0.189718	-2.61786
ENSG00000267279.1_6	AC090409.1	0.160529	1.10079	1.26661	0.220603	0.316126	1.22493	-0.0494752	1.10079	-0.327517	0.747714	0.998928	-0.321655	0.543952	1.10079	3.35913	0.00522961	0.134999	2.79254	0.494477	1.10079	3.09371	0.00882917	0.189718	2.6186
ENSG00000112983.17_3	BRD8	-0.368538	4.63557	-9.84878	5.13365e-09	1.58253e-07	-5.84278	-0.0201198	4.63557	-0.409514	0.687565	0.998928	-0.402162	-0.114696	4.63557	-2.64624	0.0190117	0.225981	-2.3453	-0.134815	4.63557	-2.94855	0.008909	0.190798	-2.61553
ENSG00000107295.9_2	SH3GL2	-0.199351	-1.0617	-1.23369	0.228356	0.324973	-1.20461	-0.204317	-1.0617	-0.865219	0.394832	0.998928	-0.850887	-0.308481	-1.0617	-1.98633	0.0576328	0.364782	-1.89848	-0.512798	-1.0617	-2.82675	0.00892432	0.190903	-2.61494
ENSG00000230269.6_5	LINC02525	0.827057	-0.444599	4.6601	8.24441e-05	0.000412919	3.93718	-0.245168	-0.444599	-0.969554	0.341202	0.998928	-0.951792	-0.215771	-0.444599	-1.11754	0.273985	0.676844	-1.09393	-0.460939	-0.444599	-2.82618	0.00893643	0.190939	-2.61448
ENSG00000166352.15_5	C11orf74	0.0229268	4.04333	0.356126	0.72462	0.795045	0.352292	0.0832923	4.04333	0.972678	0.339676	0.998928	0.954805	0.0897323	4.04333	1.49612	0.146663	0.534431	1.45142	0.173025	4.04333	2.82485	0.00896457	0.191317	2.6134
ENSG00000283959.1_4	AP002851.1	0.959265	-0.997867	4.94865	3.84808e-05	0.000218149	4.11642	0.133793	-0.997867	0.467225	0.644231	0.998928	0.461792	-0.638211	-0.997867	-2.81229	0.00923604	0.168909	-2.60319	-0.504418	-0.997867	-2.82434	0.00897557	0.191329	-2.61298
ENSG00000166592.11_3	RRAD	0.755797	0.972145	3.7628	0.00130373	0.00418892	3.21516	-0.025443	0.972145	-0.100587	0.921172	0.998928	-0.098957	0.575995	0.972145	2.89567	0.00907653	0.168671	2.60916	0.550552	0.972145	2.96127	0.00899806	0.191585	2.61213
ENSG00000139194.7_2	RBP5	-0.199794	-1.24885	-1.14691	0.264542	0.365531	-1.11572	-0.277261	-1.24885	-1.12994	0.274287	0.998928	-1.09324	-0.371693	-1.24885	-1.81572	0.0907618	0.436786	-1.69139	-0.648953	-1.24885	-2.92229	0.00906345	0.192367	-2.60965
ENSG00000189058.8_4	APOD	0.447997	-0.323806	2.31011	0.0290786	0.0590628	2.18242	-0.392508	-0.323806	-1.40839	0.170863	0.998928	-1.36944	-0.16502	-0.323806	-0.835215	0.411206	0.780286	-0.821773	-0.557528	-0.323806	-2.82108	0.00904535	0.192367	-2.61034
ENSG00000226855.1_4	RPSAP17	0.0768208	-2.7941	0.197671	0.84484	0.89037	0.195707	1.09536	-2.7941	2.14021	0.0418892	0.998928	2.03462	-0.103817	-2.7941	-0.275519	0.785095	0.942976	-0.272685	0.991547	-2.7941	2.8201	0.0090663	0.192367	2.60954
ENSG00000197548.12_2	ATG7	0.136986	4.8558	2.16737	0.0475201	0.0893093	1.98164	0.0912027	4.8558	1.10081	0.295949	0.998928	1.04516	0.108006	4.8558	1.65506	0.122004	0.492183	1.54642	0.199209	4.8558	3.05821	0.00912584	0.193183	2.6073
ENSG00000250120.6_4	PCDHA10	-0.624895	3.58642	-3.63408	0.00390272	0.010655	-2.88592	0.183903	3.58642	0.99505	0.343317	0.998928	0.947631	1.47118	3.58642	2.95921	0.0169636	0.215272	2.38749	1.65508	3.58642	3.32728	0.00912049	0.193183	2.6075
ENSG00000136709.11_4	WDR33	-0.126221	6.10199	-4.2551	0.00023973	0.00101006	-3.67299	-0.00595274	6.10199	-0.149341	0.882437	0.998928	-0.147881	-0.0740615	6.10199	-2.64395	0.0137058	0.197456	-2.46488	-0.0800142	6.10199	-2.81594	0.00915643	0.19339	-2.60616
ENSG00000079739.16_4	PGM1	2.06022	5.55913	31.5667	2.91567e-22	2.66944e-18	9.70342	0.116138	5.55913	1.32678	0.196116	0.998928	1.2927	0.0449355	5.55913	0.67711	0.504317	0.837753	0.667713	0.161074	5.55913	2.81544	0.00916729	0.19339	2.60575
ENSG00000147394.18_3	ZNF185	0.401156	5.13167	2.69866	0.0136625	0.0310197	2.46602	0.0127095	5.13167	0.0656424	0.948418	0.998928	0.0646937	0.414151	5.13167	2.76669	0.0117671	0.185429	2.51905	0.426861	5.13167	2.88224	0.00915708	0.19339	2.60613
ENSG00000140299.11_4	BNIP2	0.04258	6.57847	1.12655	0.270225	0.372316	1.10255	-0.0881692	6.57847	-1.73985	0.0937118	0.998928	-1.67613	-0.0128417	6.57847	-0.358418	0.722924	0.923602	-0.354553	-0.101011	6.57847	-2.81422	0.00919388	0.193727	-2.60476
ENSG00000164039.14_3	BDH2	-0.187014	4.23011	-2.8853	0.00776085	0.0191007	-2.6623	0.113762	4.23011	1.31493	0.200012	0.998928	1.28152	0.0632193	4.23011	1.06704	0.295762	0.696713	1.04557	0.176981	4.23011	2.80979	0.00929107	0.19555	2.60115
ENSG00000132274.15_3	TRIM22	-0.29167	4.552	-3.45261	0.00335087	0.00937762	-2.93357	0.0878727	4.552	0.871114	0.399017	0.998928	0.843377	0.355382	4.552	2.55458	0.0286746	0.272229	2.18793	0.443254	4.552	3.16184	0.00931462	0.195821	2.60029
ENSG00000115825.9_2	PRKD3	-0.0315973	6.27389	-0.720684	0.477534	0.582903	-0.710274	-0.0135324	6.27389	-0.229863	0.819997	0.998928	-0.227549	-0.103753	6.27389	-2.49824	0.0191335	0.226463	-2.34292	-0.117285	6.27389	-2.80752	0.00934116	0.196154	-2.59931
ENSG00000179523.4_4	EIF3J-DT	0.171162	2.53711	2.77821	0.010012	0.0237583	2.57541	-0.00178269	2.53711	-0.021079	0.983344	0.998928	-0.0208772	-0.167061	2.53711	-2.81854	0.00910001	0.168671	-2.60827	-0.168844	2.53711	-2.80498	0.00939749	0.196435	-2.59725
ENSG00000122359.17_3	ANXA11	-0.0552906	7.04982	-1.17384	0.251101	0.351039	-1.14768	0.0856921	7.04982	1.35812	0.186096	0.998928	1.32222	0.0394944	7.04982	0.884053	0.38477	0.762997	0.869142	0.125186	7.04982	2.80503	0.00939635	0.196435	2.59729
ENSG00000278535.4_4	DHRS11	0.0131058	2.01126	0.157744	0.875878	0.913701	0.156197	0.0961733	2.01126	0.878896	0.387508	0.998928	0.864145	0.125879	2.01126	1.64875	0.111231	0.476769	1.59268	0.222052	2.01126	2.8063	0.00936816	0.196435	2.59832
ENSG00000258655.2_5	ARHGAP5-AS1	-0.408488	1.3352	-4.00949	0.000456075	0.00171517	-3.50531	0.184109	1.3352	1.37422	0.181103	0.998928	1.33737	0.0995441	1.3352	1.12216	0.272053	0.675994	1.09835	0.283653	1.3352	2.80544	0.00938729	0.196435	2.59762
ENSG00000204536.13_4	CCHCR1	0.217336	3.42374	4.41049	0.000252474	0.00105357	3.65974	-0.00407995	3.42374	-0.0617641	0.951455	0.998928	-0.0608794	-0.15516	3.42374	-2.83531	0.0109044	0.181683	-2.54575	-0.15924	3.42374	-2.89492	0.00942104	0.196479	-2.59639
ENSG00000251095.6_6	AC097478.1	-0.452639	1.17624	-2.15068	0.0462619	0.0873032	-1.993	0.183126	1.17624	0.770082	0.453255	0.998928	0.749999	0.974481	1.17624	2.63891	0.0229515	0.245913	2.27424	1.15761	1.17624	3.07196	0.00941776	0.196479	2.5965
ENSG00000150048.10_4	CLEC1A	-0.743457	4.64004	-4.03242	0.000620373	0.00223001	-3.42255	-0.167597	4.64004	-0.682137	0.504213	0.998928	-0.667876	-0.553625	4.64004	-2.38849	0.0314226	0.281911	-2.15168	-0.721222	4.64004	-2.907	0.00949783	0.19744	-2.59359
ENSG00000181192.11_3	DHTKD1	-0.274076	5.01551	-5.01188	3.25684e-05	0.000190166	-4.15472	0.114477	5.01551	1.56552	0.129552	0.998928	1.51587	0.0342216	5.01551	0.678818	0.503251	0.836852	0.669383	0.148699	5.01551	2.80043	0.00949944	0.19744	2.59354
ENSG00000120519.14_2	SLC10A7	-0.227246	3.53843	-3.60039	0.00131326	0.00420994	-3.21307	0.10967	3.53843	1.30645	0.202839	0.998928	1.2735	0.062947	3.53843	1.10215	0.280494	0.683722	1.07921	0.172617	3.53843	2.80127	0.00948052	0.19744	2.59422
ENSG00000269693.1_6	AC010422.6	0.122051	1.65688	0.986607	0.332928	0.440576	0.968232	-0.56943	1.65688	-3.34865	0.00248616	0.998928	-3.02502	0.214138	1.65688	1.88848	0.0701666	0.394722	1.81083	-0.355292	1.65688	-2.79957	0.00951884	0.197618	-2.59284
ENSG00000163071.10_3	SPATA18	-0.0788537	4.47726	-0.987837	0.335368	0.443228	-0.963358	-0.110946	4.47726	-1.12459	0.276802	0.998928	-1.08753	0.449089	4.47726	4.03003	0.00134828	0.0783756	3.2055	0.338143	4.47726	2.98389	0.00955698	0.198186	2.59146
ENSG00000141447.17_3	OSBPL1A	0.00156024	4.30038	0.0233798	0.981526	0.988272	0.023156	0.130265	4.30038	1.46474	0.154979	0.998928	1.42216	0.0489015	4.30038	0.788571	0.437494	0.796261	0.776432	0.179167	4.30038	2.79642	0.00959	0.198645	2.59027
ENSG00000186063.12_2	AIDA	0.094473	6.80285	2.62587	0.0168329	0.0370822	2.39034	0.0299848	6.80285	0.633732	0.535857	0.998928	0.61909	0.0800857	6.80285	2.11705	0.0493084	0.340463	1.96592	0.11007	6.80285	2.91296	0.00961759	0.198767	2.58928
ENSG00000185404.16_2	SP140L	-0.39599	1.90006	-6.43453	8.10263e-07	9.06336e-06	-4.93288	-0.053596	1.90006	-0.660707	0.514613	0.998928	-0.651672	0.225836	1.90006	4.23252	0.000254375	0.0408585	3.65781	0.17224	1.90006	2.79525	0.00961661	0.198767	2.58932
ENSG00000185339.8_3	TCN2	-0.187197	6.0436	-2.20807	0.043412	0.0826317	-2.01972	0.0812025	6.0436	0.776629	0.450592	0.998928	0.754428	-0.651477	6.0436	-3.5338	0.00457219	0.127207	-2.83572	-0.570274	6.0436	-3.10166	0.00971364	0.199207	-2.58586
ENSG00000112812.15_3	PRSS16	-0.328951	0.236653	-2.65425	0.0133825	0.0304407	-2.47342	-0.169018	0.236653	-0.966458	0.34272	0.998928	-0.948805	-0.207665	0.236653	-1.86278	0.0738292	0.402326	-1.78767	-0.376683	0.236653	-2.79037	0.00972839	0.199207	-2.58534
ENSG00000146574.15_3	CCZ1B	0.109993	4.09837	1.15676	0.260446	0.361263	1.12534	0.0133233	4.09837	0.103782	0.918538	0.998928	0.102275	-0.305016	4.09837	-3.02793	0.0069082	0.153143	-2.70124	-0.291693	4.09837	-2.85882	0.00976513	0.199207	-2.58404
ENSG00000110921.13_5	MVK	-0.00476904	4.20477	-0.067081	0.94703	0.965216	-0.0664364	-0.101013	4.20477	-1.04772	0.304409	0.998928	-1.02702	-0.0929069	4.20477	-1.38596	0.177532	0.572121	-1.34839	-0.19392	4.20477	-2.79087	0.00971689	0.199207	-2.58574
ENSG00000167136.6_2	ENDOG	0.586377	3.1867	9.60147	4.91069e-10	2.43926e-08	6.22193	0.00959306	3.1867	0.114547	0.909684	0.998928	0.113437	-0.168736	3.1867	-2.72261	0.0114108	0.184872	-2.52986	-0.159143	3.1867	-2.78748	0.00979498	0.199207	-2.58298
ENSG00000176248.8_2	ANAPC2	-0.465069	5.2246	-15.3996	1.39077e-14	5.65921e-12	-7.6972	0.0133893	5.2246	0.328838	0.744912	0.998928	0.325355	-0.0964378	5.2246	-3.46361	0.00186029	0.0891722	-3.11168	-0.0830485	5.2246	-2.79143	0.00970394	0.199207	-2.5862
ENSG00000102572.14_4	STK24	-0.0209367	6.51801	-0.669405	0.509139	0.611617	-0.66018	0.0506936	6.51801	1.2099	0.237202	0.998928	1.18201	0.032245	6.51801	1.089	0.286145	0.687883	1.06662	0.0829385	6.51801	2.79285	0.00967141	0.199207	2.58736
ENSG00000078967.12_3	UBE2D4	-0.0782735	3.87061	-1.57343	0.132384	0.208973	-1.50477	0.104286	3.87061	1.57431	0.135767	0.998928	1.49174	0.0319001	3.87061	0.690521	0.497752	0.832842	0.678032	0.136186	3.87061	2.83336	0.00965848	0.199207	2.58782
ENSG00000113719.15_3	ERGIC1	-0.0245821	7.59385	-0.745924	0.467955	0.574427	-0.72581	0.067784	7.59385	1.62956	0.132419	0.998928	1.50463	0.0842822	7.59385	1.82844	0.103163	0.461883	1.62971	0.152066	7.59385	3.31295	0.00978149	0.199207	2.58346
ENSG00000114450.9_3	GNB4	-0.12645	6.29185	-2.11971	0.0437365	0.083163	-2.01661	0.055892	6.29185	0.700206	0.490017	0.998928	0.690281	0.102202	6.29185	1.81619	0.0808895	0.417701	1.74555	0.158094	6.29185	2.78902	0.00975948	0.199207	2.58424
ENSG00000197122.11_3	SRC	0.112684	5.59418	2.11233	0.049178	0.0919345	1.96705	0.0313134	5.59418	0.457976	0.654016	0.998928	0.44819	0.1662	5.59418	2.554	0.0245685	0.254742	2.24812	0.197513	5.59418	3.02075	0.00978309	0.199207	2.5834
ENSG00000109775.10_3	UFSP2	0.316466	4.44698	4.76595	0.000125387	0.000586454	3.83535	0.0509324	4.44698	0.587818	0.564809	0.998928	0.575714	0.150003	4.44698	2.12746	0.0474148	0.333031	1.98258	0.200936	4.44698	2.90326	0.00977437	0.199207	2.58371
ENSG00000256576.2_5	LINC02361	-0.0368116	-1.47265	-0.195806	0.846285	0.891256	-0.193861	0.734901	-1.47265	2.97789	0.00620958	0.998928	2.7365	-0.245762	-1.47265	-1.36772	0.183107	0.578883	-1.33125	0.489139	-1.47265	2.78718	0.00980207	0.199207	2.58273
ENSG00000188452.13_5	CERKL	-0.568054	3.50876	-3.67813	0.00149231	0.00469434	-3.17617	0.0970468	3.50876	0.532419	0.60169	0.998928	0.521971	0.516019	3.50876	2.60802	0.022808	0.245333	2.27664	0.613066	3.50876	2.95963	0.00977074	0.199207	2.58384
ENSG00000104611.11_3	SH2D4A	0.113398	1.11309	0.448844	0.657263	0.741308	0.443695	-0.103401	1.11309	-0.330072	0.74399	0.998928	-0.326574	0.749123	1.11309	3.34469	0.00251103	0.101223	3.02201	0.645722	1.11309	2.79045	0.00972652	0.199207	2.5854
ENSG00000145864.12_3	GABRB2	4.14023	-2.28736	6.69985	4.1507e-07	5.27801e-06	5.06191	-1.40555	-2.28736	-1.46763	0.154199	0.998928	-1.42486	0.0600078	-2.28736	0.0686595	0.945786	0.985017	0.0679995	-1.34554	-2.28736	-2.78489	0.00985508	0.199452	-2.58087
ENSG00000140406.3_5	TLNRD1	-0.0147499	6.31206	-0.380759	0.707317	0.780928	-0.375461	0.0246997	6.31206	0.478516	0.638242	0.998928	0.470159	-0.133599	6.31206	-3.49029	0.00218079	0.0953345	-3.06444	-0.1089	6.31206	-2.83361	0.00985769	0.199452	-2.58078
ENSG00000137500.9_4	CCDC90B	-0.0148256	6.02931	-0.225129	0.824255	0.874142	-0.222076	0.0902559	6.02931	1.03313	0.317014	0.998928	1.00061	0.0947437	6.02931	1.46628	0.158182	0.549511	1.41121	0.185	6.02931	2.84656	0.00985414	0.199452	2.58091
ENSG00000144366.15_6	GULP1	0.0287752	5.12932	0.346549	0.731719	0.800245	0.34284	0.0242351	5.12932	0.219703	0.827818	0.998928	0.217501	0.194471	5.12932	2.50303	0.0189273	0.225981	2.34696	0.218706	5.12932	2.78527	0.0098463	0.199452	2.58118
ENSG00000131171.12_3	SH3BGRL	0.0982821	7.25411	2.11217	0.0444345	0.0842278	2.00997	0.0264265	7.25411	0.423906	0.675121	0.998928	0.41913	0.096307	7.25411	2.18191	0.0383453	0.305445	2.07114	0.122734	7.25411	2.78356	0.00988613	0.199804	2.57979
ENSG00000164292.12_3	RHOBTB3	-0.303955	6.68993	-3.78722	0.0012645	0.00408064	-3.22392	0.0639949	6.68993	0.596386	0.559471	0.998928	0.583628	0.152902	6.68993	2.00453	0.0579622	0.365729	1.89598	0.216897	6.68993	2.8286	0.00989691	0.199804	2.57941
ENSG00000184113.9_5	CLDN5	0.156452	7.74864	1.05727	0.306821	0.412285	1.02191	-0.214683	7.74864	-1.18633	0.25607	0.998928	-1.13573	-0.648987	7.74864	-2.33447	0.0402347	0.313239	-2.05133	-0.86367	7.74864	-3.1238	0.0099248	0.199926	-2.57844
ENSG00000156873.15_3	PHKG2	0.344444	3.8651	6.66128	4.57231e-07	5.70324e-06	5.04344	-0.126581	3.8651	-1.80676	0.0823869	0.998928	-1.737	-0.0106298	3.8651	-0.213305	0.832753	0.95528	-0.211172	-0.137211	3.8651	-2.782	0.0099228	0.199926	-2.57851
ENSG00000172638.12_3	EFEMP2	0.188887	7.38215	5.06539	7.63346e-05	0.000386336	3.95563	0.0713782	7.38215	1.52952	0.146272	0.998928	1.45283	0.0971603	7.38215	1.73196	0.107298	0.469134	1.61046	0.168538	7.38215	3.01703	0.00995132	0.20024	2.57752
ENSG00000160886.13_3	LY6K	2.26282	-2.27167	4.3555	0.0001841	0.000808323	3.73989	-0.403405	-2.27167	-0.539548	0.5941	0.998928	-0.532904	-0.839315	-2.27167	-1.29896	0.20536	0.603605	-1.26643	-1.24272	-2.27167	-2.77717	0.0100366	0.200598	-2.57457
ENSG00000186153.16_3	WWOX	0.256833	3.0524	2.30609	0.0293352	0.0594843	2.17895	0.0459299	3.0524	0.294759	0.770519	0.998928	0.291697	-0.35027	3.0524	-3.15949	0.00398248	0.120962	-2.87955	-0.304341	3.0524	-2.77241	0.01015	0.200598	-2.57068
ENSG00000131127.13_3	ZNF141	-0.114833	2.01248	-1.15872	0.257103	0.357756	-1.13326	-0.0982792	2.01248	-0.716189	0.480259	0.998928	-0.705887	-0.182589	2.01248	-1.97099	0.0594581	0.369505	-1.88479	-0.280868	2.01248	-2.77429	0.0101049	0.200598	-2.57222
ENSG00000128000.15_3	ZNF780B	-0.753157	1.90785	-8.10556	1.38221e-08	3.54478e-07	-5.67558	-0.298299	1.90785	-2.33302	0.0276546	0.998928	-2.20215	0.0176151	1.90785	0.224197	0.824356	0.953613	0.221945	-0.280684	1.90785	-2.77265	0.0101442	0.200598	-2.57087
ENSG00000152932.7_3	RAB3C	0.238019	2.14581	3.05302	0.00517268	0.0135581	2.79608	-0.0836781	2.14581	-0.782147	0.441194	0.998928	-0.770179	-0.127403	2.14581	-1.67887	0.105158	0.465507	-1.62035	-0.211081	2.14581	-2.77173	0.0101663	0.200598	-2.57012
ENSG00000104957.13_2	CCDC130	-0.391802	4.53852	-7.36902	7.96627e-08	1.4287e-06	-5.36789	0.0377733	4.53852	0.52108	0.606721	0.998928	0.514759	-0.18649	4.53852	-3.81975	0.000746774	0.0589207	-3.3718	-0.148717	4.53852	-2.77762	0.0100258	0.200598	-2.57494
ENSG00000018408.14_3	WWTR1	0.406282	8.85172	8.5969	4.47049e-09	1.41137e-07	5.86577	-0.145606	8.85172	-2.30222	0.029584	0.998928	-2.17562	0.0214461	8.85172	0.47954	0.635564	0.89342	0.47391	-0.12416	8.85172	-2.77233	0.0101519	0.200598	-2.57061
ENSG00000105568.17_4	PPP2R1A	0.136833	8.51743	5.9199	7.3929e-06	5.57223e-05	4.48205	0.0208209	8.51743	0.681293	0.504456	0.998928	0.667495	0.0458912	8.51743	1.94358	0.0658564	0.387126	1.8394	0.0667121	8.51743	2.83074	0.010164	0.200598	2.5702
ENSG00000164331.9_2	ANKRA2	0.0365914	3.62264	0.78158	0.441521	0.549462	0.769627	0.0742628	3.62264	1.19042	0.244638	0.998928	1.16347	0.0499725	3.62264	1.14439	0.26289	0.665899	1.11959	0.124235	3.62264	2.7741	0.0101096	0.200598	2.57206
ENSG00000012660.13_3	ELOVL5	-0.157647	7.78385	-2.97858	0.00619922	0.0157878	-2.73705	0.0436687	7.78385	0.615549	0.543543	0.998928	0.607464	0.0953991	7.78385	1.89669	0.0690315	0.392881	1.81821	0.139068	7.78385	2.77552	0.0100756	0.200598	2.57322
ENSG00000114316.12_4	USP4	-0.0142472	5.4873	-0.314799	0.756594	0.820393	-0.309957	0.0184222	5.4873	0.324078	0.750464	0.998928	0.318027	0.178535	5.4873	2.75593	0.0175305	0.218815	2.37539	0.196957	5.4873	3.03143	0.0101162	0.200598	2.57183
ENSG00000132600.16_4	PRMT7	-0.0124791	4.93743	-0.227748	0.822852	0.873252	-0.223878	0.126838	4.93743	1.80678	0.0976632	0.998928	1.65629	0.0741069	4.93743	1.15454	0.274557	0.677459	1.09263	0.200945	4.93743	3.11005	0.0100651	0.200598	2.57358
ENSG00000205213.13_2	LGR4	-0.380433	4.91854	-4.28384	0.000335846	0.00133428	-3.58596	0.067154	4.91854	0.573433	0.573497	0.998928	0.562908	0.178762	4.91854	2.18064	0.0409052	0.314927	2.04449	0.245916	4.91854	2.80087	0.010068	0.200598	2.57349
ENSG00000119599.16_4	DCAF4	-0.0889525	3.08834	-1.06987	0.301974	0.407485	-1.03221	0.154121	3.08834	1.52489	0.15378	0.998928	1.42631	0.25182	3.08834	2.00981	0.076403	0.409655	1.77195	0.405941	3.08834	3.20559	0.0100303	0.200598	2.57478
ENSG00000177098.8_2	SCN4B	-0.140979	0.212544	-0.672106	0.507446	0.610021	-0.66282	0.410371	0.212544	1.52195	0.140091	0.998928	1.47545	0.128774	0.212544	0.673755	0.506413	0.839284	0.664433	0.539145	0.212544	2.77512	0.0100853	0.200598	2.57289
ENSG00000261777.5_5	AC012184.3	-0.170799	-2.34454	-0.680062	0.502476	0.605438	-0.670599	1.30787	-2.34454	3.86491	0.000664317	0.998928	3.4039	-0.673016	-2.34454	-2.66247	0.0131294	0.19291	-2.48024	0.634853	-2.34454	2.77372	0.0101187	0.200598	2.57175
ENSG00000122223.12_4	CD244	-0.0211284	-2.96374	-0.0609693	0.95185	0.968942	-0.0603839	0.387465	-2.96374	0.908411	0.372005	0.998928	0.892724	0.44702	-2.96374	1.45324	0.158121	0.54946	1.41142	0.834485	-2.96374	2.77637	0.0100555	0.200598	2.57391
ENSG00000105122.12_5	RASAL3	0.196478	-2.55661	0.255451	0.800865	0.85573	0.252228	0.202491	-2.55661	0.243502	0.810344	0.998928	0.239982	1.92578	-2.55661	2.57797	0.0189117	0.225981	2.34727	2.12827	-2.55661	2.87206	0.0100397	0.200598	2.57446
ENSG00000102934.9_2	PLLP	-0.426775	3.91912	-5.33624	1.38662e-05	9.39688e-05	-4.34597	0.102843	3.91912	0.975513	0.338296	0.998928	0.957538	0.114943	3.91912	1.62717	0.115761	0.482315	1.57282	0.217786	3.91912	2.76919	0.0102273	0.201585	2.56805
ENSG00000153165.18_2	RGPD3	-2.64587	-3.56919	-3.15876	0.00398969	0.0108503	-2.87898	2.47938	-3.56919	2.45717	0.0209897	0.998928	2.30817	-0.174177	-3.56919	-0.259521	0.797277	0.945677	-0.256872	2.3052	-3.56919	2.76802	0.0102556	0.201925	2.56709
ENSG00000249858.2_4	SNX5P1	-0.0340585	-3.00036	-0.0936115	0.926333	0.950577	-0.0924591	0.376321	-3.00036	0.601974	0.556356	0.998928	0.588263	-2.35403	-3.00036	-3.61079	0.00384003	0.119592	-2.89101	-1.97771	-3.00036	-3.03417	0.0103466	0.202401	-2.56402
ENSG00000155886.11_3	SLC24A2	3.34365	-3.15314	6.1293	2.82531e-06	2.51994e-05	4.68313	-0.681818	-3.15314	-0.8671	0.396037	0.998928	-0.848721	-0.496466	-3.15314	-0.709206	0.484551	0.82633	-0.699002	-1.17828	-3.15314	-2.99594	0.0103278	0.202401	-2.56466
ENSG00000127507.17_4	ADGRE2	0.795578	-2.82556	2.2202	0.0353315	0.0696175	2.10454	-0.507487	-2.82556	-0.972194	0.339912	0.998928	-0.954338	-0.547748	-2.82556	-1.39525	0.174744	0.568794	-1.35712	-1.05524	-2.82556	-2.75847	0.0104889	0.202401	-2.55928
ENSG00000126895.14_4	AVPR2	-0.345555	-1.80086	-1.44592	0.160148	0.244555	-1.40458	-0.253989	-1.80086	-0.719321	0.478359	0.998928	-0.708944	-0.495586	-1.80086	-2.2299	0.0346027	0.292835	-2.11298	-0.749575	-1.80086	-2.759	0.0104759	0.202401	-2.55971
ENSG00000137752.23_4	CASP1	0.518499	-2.34434	2.24849	0.0332435	0.0661007	2.12913	-0.257387	-2.34434	-0.781198	0.441741	0.998928	-0.769256	-0.375783	-2.34434	-1.57759	0.126751	0.500195	-1.52704	-0.633171	-2.34434	-2.75665	0.010534	0.202401	-2.55779
ENSG00000080709.15_4	KCNN2	-0.322437	2.68146	-2.84589	0.00968201	0.0230573	-2.58698	-0.069271	2.68146	-0.441787	0.664106	0.998928	-0.434251	-0.274971	2.68146	-2.51456	0.0216929	0.240569	-2.2957	-0.344242	2.68146	-2.78316	0.0104743	0.202401	-2.55977
ENSG00000260231.2_5	KDM7A-DT	0.768832	-0.2088	5.75141	4.68582e-06	3.84418e-05	4.57838	-0.0119054	-0.2088	-0.0632104	0.950082	0.998928	-0.0626033	-0.326579	-0.2088	-2.27156	0.0316251	0.283007	-2.14912	-0.338484	-0.2088	-2.76231	0.0103946	0.202401	-2.56242
ENSG00000129538.13_2	RNASE1	0.587371	7.33482	5.32561	1.42587e-05	9.60601e-05	4.33984	0.162132	7.33482	1.09807	0.282241	0.998928	1.0753	-0.450327	7.33482	-4.31188	0.00020649	0.03601	-3.71094	-0.288195	7.33482	-2.75747	0.0105137	0.202401	-2.55846
ENSG00000227051.6_3	C14orf132	-0.0204336	5.09901	-0.22698	0.822625	0.873122	-0.22417	0.0571837	5.09901	0.472442	0.642295	0.998928	0.464493	-0.315933	5.09901	-3.50022	0.00218698	0.0953469	-3.06359	-0.258749	5.09901	-2.80153	0.0105215	0.202401	-2.5582
ENSG00000128594.7_3	LRRC4	-0.810029	4.79904	-11.092	1.49864e-09	6.11173e-08	-6.04451	-0.0997904	4.79904	-1.02874	0.320603	0.998928	-0.993219	-0.152355	4.79904	-1.90449	0.0806609	0.417072	-1.74686	-0.252146	4.79904	-2.86864	0.0104338	0.202401	-2.56111
ENSG00000180011.6_3	ZADH2	0.218051	5.24442	3.13518	0.00513714	0.0134765	2.79831	0.0124436	5.24442	0.135537	0.893778	0.998928	0.133525	-0.241068	5.24442	-3.02767	0.00753686	0.157575	-2.67214	-0.228624	5.24442	-2.87832	0.0103233	0.202401	-2.56481
ENSG00000108469.14_3	RECQL5	-0.310178	3.70219	-4.57637	0.00010284	0.00049752	-3.88379	-0.0110312	3.70219	-0.11811	0.906889	0.998928	-0.116964	-0.181516	3.70219	-2.92491	0.00705687	0.154136	-2.69415	-0.192548	3.70219	-2.75931	0.0104684	0.202401	-2.55996
ENSG00000196187.11_4	TMEM63A	-0.661066	3.46965	-10.953	3.08239e-11	2.66234e-09	-6.64258	-0.111314	3.46965	-1.3451	0.19021	0.998928	-1.30996	-0.0667255	3.46965	-1.27207	0.21461	0.617126	-1.24099	-0.178039	3.46965	-2.76651	0.0102921	0.202401	-2.56586
ENSG00000157212.18_2	PAXIP1	-0.161702	3.50177	-4.11011	0.000507494	0.00187656	-3.47677	-0.0206599	3.50177	-0.386667	0.703565	0.998928	-0.380513	-0.0901943	3.50177	-2.45323	0.0230908	0.24654	-2.27193	-0.110854	3.50177	-2.77932	0.0104825	0.202401	-2.55949
ENSG00000242259.8_5	C22orf39	0.167593	5.19367	3.41843	0.00208548	0.00624587	3.07778	0.0356195	5.19367	0.543812	0.591204	0.998928	0.537092	0.0922006	5.19367	1.98937	0.0572763	0.36369	1.9012	0.12782	5.19367	2.75768	0.0105084	0.202401	2.55863
ENSG00000165271.16_3	NOL6	-0.135011	5.76103	-2.4272	0.0224472	0.0474576	-2.28271	0.00489868	5.76103	0.065904	0.947958	0.998928	0.0652708	0.141802	5.76103	2.72426	0.0113668	0.184356	2.53121	0.146701	5.76103	2.75724	0.0105194	0.202401	2.55827
ENSG00000203497.2_5	PDCD4-AS1	-0.0922082	1.80085	-1.05274	0.302148	0.40759	-1.03184	0.172972	1.80085	1.49427	0.147145	0.998928	1.44969	0.0583155	1.80085	0.73006	0.471881	0.817817	0.719422	0.231288	1.80085	2.75699	0.0105256	0.202401	2.55807
ENSG00000164574.15_3	GALNT10	-0.671535	6.39538	-7.48945	5.95387e-08	1.13682e-06	-5.42018	0.114037	6.39538	0.951517	0.350105	0.998928	0.934387	0.122517	6.39538	1.45731	0.157003	0.548429	1.41522	0.236554	6.39538	2.7632	0.0103728	0.202401	2.56315
ENSG00000132749.10_5	TESMIN	-0.0057673	0.895551	-0.0440359	0.965212	0.977098	-0.0436138	0.118977	0.895551	0.691978	0.495085	0.998928	0.682243	0.228952	0.895551	1.9338	0.064094	0.382537	1.85153	0.347929	0.895551	2.76004	0.0104503	0.202401	2.56056
ENSG00000164074.15_3	ABHD18	-0.501767	2.22096	-4.00157	0.000671531	0.00238551	-3.40095	0.0779325	2.22096	0.492321	0.628676	0.998928	0.483592	0.30825	2.22096	2.47151	0.0252425	0.258221	2.23767	0.386182	2.22096	2.81631	0.0105121	0.202401	2.55851
ENSG00000128298.16_2	BAIAP2L2	-0.385566	-2.03512	-1.61152	0.119142	0.191352	-1.55839	0.630593	-2.03512	2.07297	0.0482235	0.998928	1.97539	-0.000116599	-2.03512	-0.000556367	0.99956	0.999997	-0.000551044	0.630476	-2.03512	2.76083	0.010431	0.202401	2.56121
ENSG00000133110.14_3	POSTN	-0.510403	5.35119	-2.0902	0.0465243	0.0876808	-1.99061	-0.16518	5.35119	-0.513088	0.612222	0.998928	-0.506904	0.826006	5.35119	3.78837	0.000809905	0.0616809	3.34939	0.660826	5.35119	2.75988	0.0104542	0.202401	2.56043
ENSG00000174292.12_4	TNK1	-0.265801	-2.25174	-0.860983	0.397118	0.506239	-0.84678	0.802008	-2.25174	1.99365	0.0567796	0.998928	1.905	0.0316685	-2.25174	0.118021	0.906958	0.974476	0.116877	0.833677	-2.25174	2.75785	0.0105043	0.202401	2.55877
ENSG00000175711.8_2	B3GNTL1	-0.229208	1.61184	-2.96762	0.00636579	0.0161648	-2.72832	0.109357	1.61184	1.07217	0.293495	0.998928	1.05049	0.0973743	1.61184	1.40058	0.173161	0.567796	1.36212	0.206732	1.61184	2.75567	0.0105583	0.202655	2.55699
ENSG00000145824.12_2	CXCL14	-0.598894	-1.56153	-2.04029	0.0515997	0.0957093	-1.94646	-0.698733	-1.56153	-1.53783	0.136172	0.998928	-1.4902	-0.343317	-1.56153	-1.26906	0.215665	0.61762	-1.23814	-1.04205	-1.56153	-2.75406	0.0105985	0.202788	-2.55567
ENSG00000229953.1_5	AL590666.2	-0.0030849	-1.44456	-0.0141752	0.988798	0.99261	-0.0140395	-0.246334	-1.44456	-0.761586	0.45316	0.998928	-0.750157	-0.42698	-1.44456	-1.94709	0.0624012	0.377603	-1.86343	-0.673314	-1.44456	-2.75437	0.0105907	0.202788	-2.55592
ENSG00000143578.15_2	CREB3L4	0.375859	2.9105	5.26229	1.684e-05	0.000110443	4.30313	0.051275	2.9105	0.51979	0.607607	0.998928	0.513492	-0.238507	2.9105	-3.35044	0.00247501	0.100883	-3.02638	-0.187232	2.9105	-2.75444	0.0105891	0.202788	-2.55598
ENSG00000133687.15_5	TMTC1	0.0553273	1.82368	0.470725	0.644154	0.730437	0.461899	-0.19042	1.82368	-1.17565	0.258326	0.998928	-1.13036	-0.570674	1.82368	-2.30326	0.0419473	0.318845	-2.03404	-0.761095	1.82368	-3.03111	0.0107261	0.20299	-2.5515
ENSG00000182771.18_3	GRID1	1.1893	-1.64123	4.67934	7.83607e-05	0.000395279	3.94936	-1.1634	-1.64123	-3.4219	0.00206729	0.998928	-3.08039	0.495966	-1.64123	1.91702	0.0662865	0.38796	1.83648	-0.667435	-1.64123	-2.74816	0.0107466	0.20299	-2.55083
ENSG00000212993.5_5	POU5F1B	0.000498703	-0.497363	0.00269374	0.997871	0.998253	0.00266797	-0.197252	-0.497363	-0.750256	0.459837	0.998928	-0.739116	-0.340065	-0.497363	-1.90298	0.0681717	0.390459	-1.82387	-0.537317	-0.497363	-2.75086	0.0106785	0.20299	-2.55305
ENSG00000225138.7_5	SLC9A3-AS1	0.0342111	1.56683	0.27302	0.787894	0.845372	0.269047	-0.167891	1.56683	-0.989662	0.338721	0.998928	-0.956696	-0.328976	1.56683	-2.0411	0.0651099	0.385086	-1.8445	-0.496866	1.56683	-2.93074	0.0108446	0.20299	-2.54767
ENSG00000145088.8_3	EAF2	0.15522	-0.792046	0.956201	0.347778	0.456728	0.938908	-0.367784	-0.792046	-1.61085	0.119289	0.998928	-1.55777	-0.0879532	-0.792046	-0.561271	0.579419	0.875927	-0.554234	-0.455737	-0.792046	-2.74416	0.0108483	0.20299	-2.54755
ENSG00000028137.18_3	TNFRSF1B	0.214001	7.45777	2.10632	0.0542598	0.0998243	1.92476	-0.109085	7.45777	-0.842686	0.419622	0.998928	-0.807078	-0.311158	7.45777	-2.41036	0.0417755	0.318324	-2.03575	-0.420243	7.45777	-3.26494	0.0107908	0.20299	-2.5494
ENSG00000156876.9_3	SASS6	-0.374708	2.13177	-3.84121	0.000706411	0.00248752	-3.38708	-0.193598	2.13177	-1.44603	0.160116	0.998928	-1.40468	-0.084852	2.13177	-0.969319	0.341317	0.732553	-0.951565	-0.27845	2.13177	-2.75086	0.0106786	0.20299	-2.55304
ENSG00000140043.11_3	PTGR2	0.12556	1.93201	1.31413	0.200278	0.293289	1.28076	-0.0853379	1.93201	-0.647108	0.523235	0.998928	-0.638367	-0.174947	1.93201	-1.90621	0.0677344	0.389444	-1.82677	-0.260284	1.93201	-2.74881	0.0107301	0.20299	-2.55137
ENSG00000131724.10_4	IL13RA1	-0.355229	7.57703	-5.72766	1.15604e-05	8.11974e-05	-4.38572	0.108635	7.57703	1.37504	0.186174	0.998928	1.32198	-0.337339	7.57703	-4.22352	0.000630086	0.0542944	-3.41832	-0.228704	7.57703	-2.87754	0.0108029	0.20299	-2.54901
ENSG00000162836.11_3	ACP6	0.506498	3.42973	6.76314	9.50655e-07	1.03801e-05	4.90159	-0.00977513	3.42973	-0.0962887	0.924326	0.998928	-0.0949854	-0.201724	3.42973	-2.532	0.018989	0.225981	-2.34575	-0.211499	3.42973	-2.80968	0.0108605	0.20299	-2.54715
ENSG00000248919.7_4	ATP5MF-PTCD1	-0.216973	2.82242	-3.51487	0.00163331	0.00506822	-3.14989	-0.162164	2.82242	-1.92757	0.0648998	0.998928	-1.84595	-0.0115286	2.82242	-0.206341	0.838132	0.957173	-0.204283	-0.173692	2.82242	-2.75089	0.0106779	0.20299	-2.55307
ENSG00000100263.13_3	RHBDD3	-0.0477792	4.37733	-0.846028	0.405257	0.514002	-0.83227	-0.021717	4.37733	-0.283266	0.779216	0.998928	-0.280341	-0.130111	4.37733	-2.44195	0.0217184	0.240569	-2.29526	-0.151828	4.37733	-2.75017	0.010696	0.20299	-2.55248
ENSG00000172939.8_2	OXSR1	0.252921	6.12643	8.11386	1.35574e-08	3.49648e-07	5.67889	0.0459053	6.12643	1.0994	0.28167	0.998928	1.07658	0.0351608	6.12643	1.18856	0.245355	0.647552	1.16171	0.0810661	6.12643	2.74487	0.01083	0.20299	2.54814
ENSG00000163527.9_2	STT3B	-0.205564	7.63724	-7.00552	8.09931e-07	9.06336e-06	-4.93296	0.050073	7.63724	1.29676	0.212131	0.998928	1.24773	0.0370843	7.63724	1.20096	0.244605	0.647392	1.16355	0.0871573	7.63724	2.83362	0.0106466	0.20299	2.55409
ENSG00000085760.14_2	MTIF2	-0.066727	4.3374	-1.44198	0.161247	0.245906	-1.40089	0.0647134	4.3374	1.04717	0.30466	0.998928	1.02649	0.0579668	4.3374	1.35211	0.187986	0.584368	1.31656	0.12268	4.3374	2.74909	0.0107233	0.20299	2.55159
ENSG00000204070.9_5	SYS1	0.0663998	4.94106	1.30787	0.202363	0.295563	1.27485	0.0185787	4.94106	0.274633	0.785769	0.998928	0.271809	0.113608	4.94106	2.39009	0.0243812	0.253563	2.25107	0.132186	4.94106	2.74311	0.0108751	0.20299	2.54669
ENSG00000142634.12_2	EFHD2	0.0950931	4.98239	1.75461	0.0937165	0.157507	1.67611	0.129459	4.98239	1.81118	0.0864339	0.998928	1.71452	0.0225092	4.98239	0.413901	0.683112	0.90898	0.40822	0.151969	4.98239	2.79217	0.0107977	0.20299	2.54918
ENSG00000214309.4_3	MBLAC1	0.0654054	0.940612	0.637492	0.529379	0.630223	0.628955	0.239016	0.940612	1.76944	0.0885499	0.998928	1.7031	0.0238472	0.940612	0.248114	0.805995	0.948259	0.245596	0.262863	0.940612	2.74316	0.0108737	0.20299	2.54673
ENSG00000261652.2_2	C15orf65	0.124659	-0.391227	1.01198	0.320871	0.427462	0.99267	0.0706194	-0.391227	0.440942	0.6629	0.998928	0.435913	0.24752	-0.391227	2.21433	0.0357794	0.296988	2.09943	0.31814	-0.391227	2.74798	0.0107511	0.20299	2.55069
ENSG00000135333.13_2	EPHA7	-0.213919	2.5936	-1.73967	0.0937447	0.15754	-1.67597	0.0559188	2.5936	0.345845	0.732242	0.998928	0.342145	0.272251	2.5936	2.49957	0.0190761	0.226113	2.34404	0.32817	2.5936	2.75232	0.0106419	0.20299	2.55424
ENSG00000197168.12_3	NEK5	-0.546175	-0.334867	-4.33855	0.000192498	0.000840444	-3.72866	-0.0887804	-0.334867	-0.541695	0.592641	0.998928	-0.535013	0.444896	-0.334867	4.43991	0.0001474	0.0313659	3.79541	0.356115	-0.334867	2.74425	0.0108459	0.20299	2.54763
ENSG00000279419.1_5	AC004925.1	-0.912484	-1.01091	-3.91491	0.000583434	0.00211759	-3.4392	0.205931	-1.01091	0.698787	0.490889	0.998928	0.688895	0.447708	-1.01091	2.57026	0.0162407	0.21131	2.40346	0.653639	-1.01091	2.74624	0.0107952	0.20299	2.54926
ENSG00000146267.11_2	FAXC	-0.0405864	1.37056	-0.180235	0.858939	0.9007	-0.177725	0.0949585	1.37056	0.346591	0.734014	0.998928	0.339791	0.582923	1.37056	2.53924	0.0237262	0.249972	2.26153	0.677882	1.37056	2.89758	0.0108429	0.20299	2.54772
ENSG00000128242.12_2	GAL3ST1	0.915682	-1.51196	3.0835	0.00480103	0.0127163	2.82009	0.314202	-1.51196	0.817691	0.420964	0.998928	0.804749	0.367046	-1.51196	1.23745	0.226979	0.629825	1.20818	0.681247	-1.51196	2.7491	0.0107229	0.20299	2.5516
ENSG00000250234.1_5	AC025754.1	0.145188	-1.72147	0.683844	0.500123	0.603397	0.674296	-0.683847	-1.72147	-2.27591	0.0313279	0.998928	-2.15288	0.0610428	-1.72147	0.308262	0.760339	0.935091	0.305035	-0.622804	-1.72147	-2.74236	0.0108942	0.203141	-2.54607
ENSG00000111215.12_5	PRR4	0.443263	-2.91633	0.851042	0.402516	0.511306	0.837136	-1.51088	-2.91633	-1.91087	0.067106	0.998928	-1.83096	-0.161178	-2.91633	-0.319313	0.75204	0.932491	-0.31595	-1.67206	-2.91633	-2.74124	0.0109229	0.203297	-2.54516
ENSG00000279141.3_2	LINC01451	0.187023	-1.48835	0.740238	0.465788	0.572259	0.729349	-0.343228	-1.48835	-0.918714	0.36669	0.998928	-0.90269	-0.39616	-1.48835	-1.5462	0.134142	0.511822	-1.49797	-0.739388	-1.48835	-2.74077	0.0109348	0.203297	-2.54477
ENSG00000163644.14_3	PPM1K	-0.795803	2.7083	-7.43262	6.82921e-08	1.27472e-06	-5.39561	-0.0770631	2.7083	-0.549049	0.587656	0.998928	-0.542235	0.381288	2.7083	4.41453	0.000157592	0.0313659	3.77879	0.304225	2.7083	2.74073	0.0109359	0.203297	2.54474
ENSG00000133103.16_2	COG6	-0.0631609	5.22932	-1.57463	0.127433	0.202501	-1.52431	0.0601076	5.22932	1.12162	0.272275	0.998928	1.09784	0.045011	5.22932	1.19907	0.241317	0.644324	1.1717	0.105119	5.22932	2.73958	0.0109654	0.203638	2.5438
ENSG00000167767.13_3	KRT80	0.315465	1.20535	2.55787	0.0210996	0.0449877	2.3062	0.0669001	1.20535	0.495857	0.627789	0.998928	0.484842	0.63667	1.20535	2.71937	0.0196178	0.228949	2.33358	0.70357	1.20535	3.05494	0.0110178	0.204405	2.54213
ENSG00000002834.17_3	LASP1	-0.0243106	9.13038	-0.365786	0.717484	0.78944	-0.361823	-0.0288974	9.13038	-0.324157	0.748413	0.998928	-0.320733	0.201109	9.13038	3.18091	0.00377713	0.118837	2.8962	0.172212	9.13038	2.73689	0.0110349	0.204514	2.54159
ENSG00000172936.13_5	MYD88	-0.137928	5.36113	-3.27106	0.00301917	0.00859381	-2.96578	0.103527	5.36113	1.83818	0.0774872	0.998928	1.76546	0.0069196	5.36113	0.175465	0.862074	0.962702	0.173735	0.110446	5.36113	2.73594	0.0110596	0.204764	2.54081
ENSG00000170364.12_2	SETMAR	-0.114514	3.65235	-1.8005	0.0833944	0.14274	-1.73132	0.0177487	3.65235	0.21107	0.834478	0.998928	0.208962	0.149473	3.65235	2.58474	0.0157107	0.2089	2.41557	0.167222	3.65235	2.73396	0.0111111	0.20551	2.53919
ENSG00000173406.15_4	DAB1	0.00835698	1.73559	0.0716523	0.943427	0.962722	0.0709634	-0.00224195	1.73559	-0.0137701	0.989119	0.998928	-0.0136383	-0.323509	1.73559	-2.89283	0.00762205	0.157916	-2.66837	-0.325751	1.73559	-2.73232	0.0111539	0.205707	-2.53784
ENSG00000125170.10_3	DOK4	0.00421364	6.01106	0.0767901	0.939378	0.959714	0.0760512	0.030247	6.01106	0.412142	0.683613	0.998928	0.407537	0.112247	6.01106	2.17156	0.0391986	0.309382	2.0621	0.142494	6.01106	2.73227	0.0111554	0.205707	2.53779
ENSG00000134569.9_2	LRP4	-0.720722	3.63495	-5.84206	3.70345e-06	3.16592e-05	-4.62737	0.0612802	3.63495	0.379871	0.707126	0.998928	0.375718	0.279791	3.63495	2.70707	0.0118336	0.185894	2.51707	0.341071	3.63495	2.73268	0.0111445	0.205707	2.53814
ENSG00000230043.1_4	TMSB4XP6	0.549588	6.64708	3.70995	0.00161821	0.00503158	3.15261	-0.0972201	6.64708	-0.509447	0.618394	0.998928	-0.498128	-0.432737	6.64708	-2.39906	0.0321869	0.284955	-2.14208	-0.529957	6.64708	-2.95568	0.0111732	0.205707	-2.53724
ENSG00000127957.17_4	PMS2P3	0.0890332	0.966988	0.72107	0.477301	0.582708	0.710651	-0.0722702	0.966988	-0.419313	0.678431	0.998928	-0.414605	-0.266536	0.966988	-2.22509	0.0349626	0.294089	-2.10879	-0.338807	0.966988	-2.73062	0.0111986	0.205707	-2.53644
ENSG00000171469.10_3	ZNF561	-0.155707	6.06888	-2.07979	0.0537428	0.0991287	-1.9289	0.0667645	6.06888	0.712863	0.488739	0.998928	0.692315	0.255995	6.06888	2.43734	0.0347143	0.293469	2.11168	0.322759	6.06888	3.0715	0.0112004	0.205707	2.53638
ENSG00000167105.7_2	TMEM92	0.966388	0.561578	5.5588	7.74065e-06	5.79947e-05	4.47223	-0.0811743	0.561578	-0.36448	0.718447	0.998928	-0.360535	0.475853	0.561578	2.79672	0.00958323	0.171465	2.59052	0.394678	0.561578	2.73125	0.0111821	0.205707	2.53696
ENSG00000087494.15_3	PTHLH	0.630622	0.598174	2.62409	0.0143501	0.0323762	2.44838	0.0356579	0.598174	0.11714	0.90765	0.998928	0.116004	0.530743	0.598174	2.31861	0.0285425	0.272017	2.18975	0.566401	0.598174	2.7255	0.0113339	0.20795	2.53223
ENSG00000091972.18_5	CD200	-0.0835886	2.98494	-0.713841	0.488682	0.593307	-0.692407	0.0671927	2.98494	0.41108	0.690665	0.998928	0.397952	-0.625703	2.98494	-3.80812	0.00753251	0.157575	-2.67234	-0.55851	2.98494	-3.30995	0.0113882	0.208432	-2.53056
ENSG00000106080.10_2	FKBP14	-0.114917	5.54555	-1.42167	0.171271	0.258182	-1.36813	-0.0815589	5.54555	-0.769243	0.453287	0.998928	-0.749947	0.309586	5.54555	3.87663	0.00107083	0.0720883	3.27122	0.228027	5.54555	2.79041	0.011374	0.208432	2.53099
ENSG00000147113.16_2	CXorf36	-0.30433	8.0819	-1.87737	0.0717305	0.125922	-1.80083	0.0614717	8.0819	0.282612	0.779712	0.998928	0.279694	0.356397	8.0819	2.30825	0.0291969	0.273885	2.18082	0.417869	8.0819	2.72323	0.0113942	0.208432	2.53037
ENSG00000105248.15_3	YJU2	-0.067076	3.62116	-1.74431	0.0929187	0.156396	-1.6802	0.054207	3.62116	1.0297	0.312636	0.998928	1.00971	-0.158493	3.62116	-4.38952	0.000168327	0.0321065	-3.76235	-0.104286	3.62116	-2.72141	0.0114431	0.209117	-2.52887
ENSG00000179241.12_3	LDLRAD3	0.051994	5.7225	1.01748	0.322782	0.429606	0.988758	-0.0754353	5.7225	-1.1029	0.288887	0.998928	-1.06057	-0.067486	5.7225	-1.34086	0.196604	0.594311	-1.29129	-0.142921	5.7225	-2.79796	0.011476	0.209508	-2.52786
ENSG00000110092.3_2	CCND1	-0.26789	7.74999	-2.0049	0.0603544	0.109194	-1.8782	-0.0613575	7.74999	-0.357317	0.726147	0.998928	-0.350256	0.545022	7.74999	3.30041	0.00584898	0.140727	2.75613	0.483665	7.74999	2.94318	0.0115295	0.210276	2.52623
ENSG00000196126.11_2	HLA-DRB1	0.0886893	-0.722638	0.248947	0.805358	0.859327	0.246419	0.634549	-0.722638	1.13356	0.267325	0.998928	1.10924	-1.68595	-0.722638	-3.86286	0.00066785	0.0555864	-3.40245	-1.0514	-0.722638	-2.71759	0.0115459	0.210364	-2.52573
ENSG00000248866.1_4	USP46-AS1	-0.0940438	0.286054	-0.936147	0.357812	0.46666	-0.919542	-0.0763275	0.286054	-0.542826	0.591873	0.998928	-0.536123	-0.207548	0.286054	-2.1954	0.0372583	0.302815	-2.08292	-0.283875	0.286054	-2.71684	0.0115661	0.210486	-2.52511
ENSG00000105355.8_4	PLIN3	0.226749	6.98149	3.9783	0.00073144	0.00256596	3.37751	0.0137934	6.98149	0.183938	0.856257	0.998928	0.181141	0.15308	6.98149	2.55922	0.0192724	0.226943	2.34022	0.166874	6.98149	2.79358	0.0115985	0.210486	2.52413
ENSG00000168306.12_2	ACOX2	0.747553	-0.741589	3.92006	0.000575675	0.00209317	3.44282	0.499591	-0.741589	1.98785	0.0574547	0.998928	1.89984	-0.0751127	-0.741589	-0.374834	0.710824	0.919538	-0.370749	0.424478	-0.741589	2.71635	0.0115794	0.210486	2.52471
ENSG00000187688.14_3	TRPV2	0.880999	3.18263	4.34809	0.000327619	0.00130726	3.59242	-0.158272	3.18263	-0.666557	0.514187	0.998928	-0.652332	0.991342	3.18263	3.36855	0.00440208	0.126182	2.84781	0.833069	3.18263	2.93332	0.0115893	0.210486	2.52441
ENSG00000275700.4_3	AATF	-0.24705	4.85091	-6.2934	1.16012e-06	1.21664e-05	-4.86233	0.0651371	4.85091	1.23741	0.226994	0.998928	1.20814	0.0392787	4.85091	1.08572	0.287569	0.688888	1.06347	0.104416	4.85091	2.71499	0.0116162	0.210599	2.52359
ENSG00000184343.10_3	SRPK3	-0.0197822	-2.77398	-0.0671779	0.946954	0.965192	-0.0665323	-0.633586	-2.77398	-1.41927	0.167698	0.998928	-1.37964	-0.361498	-2.77398	-1.36004	0.185495	0.582308	-1.32402	-0.995084	-2.77398	-2.71083	0.0117299	0.210672	-2.52017
ENSG00000111432.4_2	FZD10	1.85484	0.650163	5.5271	8.40918e-06	6.20389e-05	4.45449	-0.530032	0.650163	-1.15829	0.257273	0.998928	-1.13286	-0.253008	0.650163	-0.636153	0.530237	0.852996	-0.627644	-0.783039	0.650163	-2.71069	0.0117337	0.210672	-2.52005
ENSG00000169418.9_2	NPR1	-0.0523725	5.93581	-0.354288	0.72719	0.796958	-0.348866	0.107024	5.93581	0.539308	0.597832	0.998928	0.527521	-0.53444	5.93581	-3.54303	0.00241474	0.100264	-3.03383	-0.427416	5.93581	-2.8054	0.0116468	0.210672	-2.52267
ENSG00000167528.12_3	ZNF641	-0.833813	4.03973	-10.8738	2.45081e-09	8.85142e-08	-5.9647	0.297854	4.03973	2.96141	0.00950748	0.998928	2.59325	-0.662896	4.03973	-5.50369	0.000155541	0.0313659	-3.78205	-0.365042	4.03973	-2.89198	0.011711	0.210672	-2.52073
ENSG00000123485.11_4	HJURP	0.0521389	4.01567	0.411558	0.684036	0.763417	0.406962	0.0536719	4.01567	0.306843	0.761407	0.998928	0.303634	-0.392486	4.01567	-3.19272	0.00366834	0.118539	-2.90536	-0.338814	4.01567	-2.71071	0.0117333	0.210672	-2.52007
ENSG00000154920.14_4	EME1	-0.0738251	1.21472	-0.614178	0.544435	0.644085	-0.606121	-0.00640134	1.21472	-0.0381919	0.969826	0.998928	-0.037826	-0.324966	1.21472	-2.81501	0.00917664	0.168878	-2.6054	-0.331367	1.21472	-2.71132	0.0117164	0.210672	-2.52057
ENSG00000181027.10_5	FKRP	-0.376437	5.13769	-7.22888	1.12053e-07	1.8336e-06	-5.30601	-0.0791334	5.13769	-1.12239	0.271953	0.998928	-1.09858	-0.060953	5.13769	-1.26797	0.216045	0.617932	-1.23711	-0.140086	5.13769	-2.71186	0.0117017	0.210672	-2.52101
ENSG00000132716.18_5	DCAF8	0.0169774	6.36234	0.416823	0.680229	0.760483	0.41215	-0.0542152	6.36234	-0.991843	0.330416	0.998928	-0.973277	-0.0509532	6.36234	-1.32073	0.198099	0.595976	-1.28699	-0.105168	6.36234	-2.71293	0.0116724	0.210672	-2.5219
ENSG00000224578.5_4	HNRNPA1P48	0.527681	4.86791	9.30116	9.37304e-10	4.15568e-08	6.11974	0.054234	4.86791	0.715023	0.480966	0.998928	0.704749	0.087974	4.86791	1.60403	0.120788	0.489757	1.55148	0.142208	4.86791	2.71063	0.0117353	0.210672	2.52
ENSG00000275778.2_5	PRH1-PRR4	0.405411	1.05913	3.20847	0.0035279	0.00979816	2.91755	-0.0638895	1.05913	-0.38813	0.701079	0.998928	-0.383864	0.376419	1.05913	3.19952	0.00360708	0.117945	2.91062	0.31253	1.05913	2.71393	0.0116452	0.210672	2.52272
ENSG00000068024.16_3	HDAC4	-0.587448	4.65681	-7.13775	1.40065e-07	2.16616e-06	-5.26516	-0.172204	4.65681	-1.52802	0.138584	0.998928	-1.48108	-0.0588506	4.65681	-0.79893	0.431569	0.79243	-0.786509	-0.231055	4.65681	-2.70904	0.0117792	0.210902	-2.51869
ENSG00000184481.16_2	FOXO4	-0.0323619	3.94816	-0.41271	0.683203	0.762766	-0.408096	-0.216741	3.94816	-2.01327	0.0545471	0.998928	-1.92247	0.00196184	3.94816	0.0269451	0.978709	0.994185	0.0266871	-0.214779	3.94816	-2.70969	0.0117612	0.210902	-2.51923
ENSG00000257956.1_4	NOP56P3	-1.10638	-3.47269	-2.14305	0.0458566	0.0866364	-1.99671	0.639032	-3.47269	1.24284	0.230388	0.998928	1.19936	2.28421	-3.47269	2.29508	0.04126	0.316379	2.04091	2.92324	-3.47269	2.95867	0.0117827	0.210902	2.51859
ENSG00000204472.12_3	AIF1	1.59185	-1.45907	5.77486	1.48112e-05	9.91256e-05	4.33148	-0.843616	-1.45907	-2.08676	0.054918	0.998928	-1.91952	-0.53316	-1.45907	-1.19156	0.256385	0.659417	-1.13498	-1.37678	-1.45907	-3.45012	0.0118117	0.211064	-2.51772
ENSG00000186523.14_3	FAM86B1	-0.0802735	1.17042	-0.506565	0.616729	0.708554	-0.500491	-0.0158958	1.17042	-0.0708759	0.944039	0.998928	-0.0701945	-0.433704	1.17042	-2.84528	0.00853935	0.16529	-2.62997	-0.4496	1.17042	-2.7059	0.011866	0.211064	-2.51611
ENSG00000214029.4_3	ZNF891	-0.390028	0.825489	-2.56835	0.0163119	0.0361102	-2.40186	-0.263604	0.825489	-1.23504	0.227862	0.998928	-1.20588	-0.184756	0.825489	-1.35777	0.186205	0.582639	-1.32189	-0.44836	0.825489	-2.70567	0.0118724	0.211064	-2.51591
ENSG00000137331.11_2	IER3	0.383488	5.19593	6.09516	4.48103e-06	3.71445e-05	4.58772	-0.272733	5.19593	-3.3467	0.00353481	0.998928	-2.91694	0.0620157	5.19593	0.824502	0.42072	0.786208	0.805173	-0.210717	5.19593	-2.80085	0.0118635	0.211064	-2.51618
ENSG00000108799.12_2	EZH1	-0.214231	3.7108	-3.41111	0.00212439	0.00634786	-3.07227	-0.122817	3.7108	-1.42705	0.165465	0.998928	-1.38693	-0.0508243	3.7108	-0.885448	0.384031	0.762965	-0.870493	-0.173641	3.7108	-2.70684	0.0118399	0.211064	-2.51688
ENSG00000160214.12_2	RRP1	-0.065377	4.48256	-1.5552	0.131987	0.20849	-1.50631	0.0337057	4.48256	0.58964	0.560522	0.998928	0.582067	-0.145516	4.48256	-3.67546	0.00108339	0.0721507	-3.26792	-0.111811	4.48256	-2.70586	0.011867	0.211064	-2.51607
ENSG00000124356.15_3	STAMBP	0.14693	5.22175	3.2035	0.00443826	0.0118849	2.84521	0.0781047	5.22175	1.30702	0.208866	0.998928	1.25669	0.0639181	5.22175	1.26316	0.223263	0.626539	1.2179	0.142023	5.22175	2.80825	0.0118317	0.211064	2.51712
ENSG00000132109.9_2	TRIM21	-0.234546	3.92349	-4.19734	0.000437386	0.00165955	-3.51643	0.124232	3.92349	1.73108	0.101567	0.998928	1.6373	0.065645	3.92349	1.00821	0.329194	0.724939	0.975739	0.189877	3.92349	2.81246	0.0119062	0.21146	2.51491
ENSG00000166762.17_4	CATSPER2	0.253022	-2.41374	0.788053	0.437792	0.545742	0.775928	-0.908193	-2.41374	-1.91025	0.0671897	0.998928	-1.8304	-0.0898215	-2.41374	-0.284651	0.778166	0.940404	-0.281709	-0.998014	-2.41374	-2.70274	0.0119538	0.211485	-2.5135
ENSG00000116991.10_2	SIPA1L2	-0.404143	6.98441	-6.06755	2.06889e-06	1.94674e-05	-4.74658	-0.066809	6.98441	-0.748466	0.460897	0.998928	-0.737371	-0.103944	6.98441	-1.64552	0.1119	0.477085	-1.58971	-0.170753	6.98441	-2.70342	0.011935	0.211485	-2.51406
ENSG00000138032.20_5	PPM1B	-0.0133078	4.79015	-0.430659	0.670265	0.752267	-0.425784	-0.0171591	4.79015	-0.411808	0.683856	0.998928	-0.407207	-0.063777	4.79015	-2.19571	0.0372333	0.302815	-2.0832	-0.080936	4.79015	-2.70333	0.0119373	0.211485	-2.51399
ENSG00000186594.14_3	MIR22HG	-0.298398	3.60182	-4.55327	0.000109305	0.000523126	-3.86895	-0.0894079	3.60182	-1.03425	0.310545	0.998928	-1.01408	0.264872	3.60182	4.60734	9.47687e-05	0.0259001	3.90361	0.175464	3.60182	2.70308	0.0119443	0.211485	2.51379
ENSG00000277383.1_5	AC010331.1	0.234918	-2.26624	0.940522	0.355606	0.464312	0.923769	0.277164	-2.26624	0.876398	0.38884	0.998928	0.861724	0.321983	-2.26624	1.40392	0.172174	0.567028	1.36525	0.599146	-2.26624	2.69987	0.0120342	0.212701	2.51114
ENSG00000152767.16_4	FARP1	-0.196907	7.26206	-3.28516	0.00291474	0.00834196	-2.97659	0.0518706	7.26206	0.645824	0.524053	0.998928	0.63711	0.101313	7.26206	1.78048	0.0866879	0.429553	1.71313	0.153184	7.26206	2.69867	0.012068	0.213093	2.51015
ENSG00000120937.8_2	NPPB	0.632086	4.09156	1.55946	0.132113	0.208634	1.50582	0.341455	4.09156	0.626227	0.538229	0.998928	0.615493	0.881691	4.09156	2.05489	0.0607819	0.373088	1.87508	1.22315	4.09156	2.90911	0.0120871	0.213224	2.50959
ENSG00000221926.12_5	TRIM16	-0.232059	5.50581	-2.11536	0.0510431	0.0948893	-1.95112	-0.0366592	5.50581	-0.264617	0.795395	0.998928	-0.259312	-0.552156	5.50581	-2.84632	0.0172199	0.217009	-2.38198	-0.588815	5.50581	-3.01754	0.0121018	0.213278	-2.50916
ENSG00000167434.9_4	CA4	3.45938	-2.17937	7.44341	1.1984e-07	1.9266e-06	5.29374	-0.296828	-2.17937	-0.42196	0.677498	0.998928	-0.41588	-0.859246	-2.17937	-1.2906	0.208218	0.607404	-1.25848	-1.15607	-2.17937	-3.17632	0.0121231	0.213319	-2.50854
ENSG00000105672.14_2	ETV2	0.179987	-0.582382	0.960257	0.345771	0.454615	0.942823	-0.513312	-0.582382	-1.93508	0.0639287	0.998928	-1.85268	-0.0153797	-0.582382	-0.0861364	0.932018	0.981983	-0.0853063	-0.528692	-0.582382	-2.69657	0.0121274	0.213319	-2.50841
ENSG00000189308.10_2	LIN54	-0.0284426	3.86834	-0.541859	0.592529	0.687537	-0.535174	-0.0707784	3.86834	-0.992169	0.33026	0.998928	-0.973591	-0.0690292	3.86834	-1.40428	0.17207	0.567028	-1.36558	-0.139808	3.86834	-2.696	0.0121436	0.213398	-2.50795
ENSG00000184207.8_3	PGP	0.143254	4.97101	2.53006	0.019986	0.0429686	2.32661	0.105115	4.97101	1.39209	0.18273	0.998928	1.3324	-0.268462	4.97101	-4.54057	0.000230431	0.0391438	-3.68308	-0.163347	4.97101	-2.77435	0.0121564	0.213419	-2.50757
ENSG00000104998.3_2	IL27RA	-0.180935	4.39836	-1.98223	0.062208	0.112038	-1.86481	0.00482845	4.39836	0.0406895	0.968057	0.998928	0.0400455	0.27946	4.39836	2.889	0.0111458	0.183371	2.53809	0.284289	4.39836	2.78697	0.0121946	0.213746	2.50646
ENSG00000254966.1_5	AC103974.1	-0.535131	-1.89237	-2.31357	0.0288591	0.0586828	-2.18541	1.08262	-1.89237	3.49167	0.00173249	0.998928	3.13263	-0.448604	-1.89237	-2.19253	0.0374871	0.303074	-2.08042	0.63402	-1.89237	2.69407	0.0121984	0.213746	2.50635
ENSG00000168785.7_3	TSPAN5	0.0881498	5.62511	1.34318	0.190821	0.282053	1.30815	0.0623652	5.62511	0.71191	0.48286	0.998928	0.70171	0.104768	5.62511	1.69327	0.102353	0.460885	1.63355	0.167134	5.62511	2.69278	0.0122351	0.21398	2.50529
ENSG00000121310.16_3	ECHDC2	-0.322639	-0.573538	-1.19109	0.247493	0.346922	-1.15646	0.058834	-0.573538	0.180754	0.858676	0.998928	0.17806	0.695895	-0.573538	2.84145	0.011514	0.184932	2.5267	0.754729	-0.573538	2.72514	0.0122279	0.21398	2.5055
ENSG00000119231.10_3	SENP5	-0.248533	5.1309	-8.06816	1.50822e-08	3.78314e-07	-5.66063	-0.0460262	5.1309	-1.10925	0.277478	0.998928	-1.086	-0.0351685	5.1309	-1.22927	0.229979	0.632995	-1.20041	-0.0811947	5.1309	-2.69055	0.0122988	0.214889	-2.50345
ENSG00000215883.10_3	CYB5RL	-0.160565	2.86052	-2.26106	0.0375806	0.0733858	-2.0794	0.0561115	2.86052	0.5883	0.566667	0.998928	0.572966	-0.314916	2.86052	-3.66936	0.00377527	0.118837	-2.89635	-0.258804	2.86052	-2.90025	0.0123431	0.215457	-2.50218
ENSG00000165806.19_4	CASP7	-0.106714	4.74238	-1.41751	0.168207	0.254423	-1.37799	-0.0993071	4.74238	-0.973425	0.339312	0.998928	-0.955526	-0.0990629	4.74238	-1.40016	0.173285	0.567796	-1.36172	-0.19837	4.74238	-2.68782	0.0123775	0.215852	-2.50119
ENSG00000184517.11_2	ZFP1	0.0227215	3.96839	0.563074	0.578208	0.674712	0.556004	0.162857	3.96839	3.00211	0.00585545	0.998928	2.75577	-0.0586025	3.96839	-1.54632	0.134113	0.511822	-1.49808	0.104255	3.96839	2.6868	0.0124069	0.216159	2.50035
ENSG00000144642.21_4	RBMS3	-0.0405781	4.65283	-1.0269	0.313928	0.419801	-1.00701	-0.104985	4.65283	-1.99186	0.0569875	0.998928	-1.90341	0.207656	4.65283	5.71557	5.14352e-06	0.00724485	4.55885	0.102671	4.65283	2.68591	0.0124329	0.216405	2.49961
ENSG00000101298.14_4	SNPH	-0.691642	3.27652	-8.54505	8.10492e-08	1.44881e-06	-5.36478	-0.0786828	3.27652	-0.708918	0.489471	0.998928	-0.69115	-0.154383	3.27652	-2.18943	0.0436809	0.32356	-2.01714	-0.233066	3.27652	-2.69284	0.01245	0.216462	-2.49913
ENSG00000164933.11_4	SLC25A32	0.139855	5.20115	1.91917	0.0660021	0.117553	1.83841	0.0637941	5.20115	0.657632	0.516555	0.998928	0.648665	0.120655	5.20115	1.7561	0.0908473	0.436786	1.69095	0.184449	5.20115	2.68498	0.0124598	0.216462	2.49885
ENSG00000262732.1_5	AC010401.1	1.02792	-2.50641	1.9745	0.0598454	0.108449	1.88193	-1.05871	-2.50641	-1.31104	0.205707	0.998928	-1.26546	-0.572641	-2.50641	-0.964584	0.346432	0.735344	-0.941533	-1.63135	-2.50641	-2.7442	0.012481	0.216512	-2.49824
ENSG00000261770.1_6	AC006504.1	-0.63315	-2.33573	-2.72035	0.0114714	0.026714	-2.528	-0.479387	-2.33573	-1.40533	0.171759	0.998928	-1.36657	-0.270423	-2.33573	-1.34344	0.190739	0.586799	-1.3084	-0.749811	-2.33573	-2.68271	0.0125258	0.216512	-2.49697
ENSG00000260236.1_5	AC099778.1	-0.490923	-1.70667	-3.26643	0.00305424	0.00867612	-2.96223	-0.227189	-1.70667	-1.05499	0.301134	0.998928	-1.034	-0.229785	-1.70667	-1.7303	0.0954323	0.446652	-1.66741	-0.456974	-1.70667	-2.68163	0.0125573	0.216512	-2.49608
ENSG00000129351.17_3	ILF3	-0.20308	7.91944	-4.68969	7.62475e-05	0.000386108	-3.9559	-0.0764731	7.91944	-1.31916	0.198616	0.998928	-1.2855	-0.0332509	7.91944	-0.808141	0.426342	0.789176	-0.795467	-0.109724	7.91944	-2.68291	0.0125199	0.216512	-2.49714
ENSG00000066185.12_2	ZMYND12	0.684021	-1.66953	3.56329	0.00144379	0.00456601	3.18575	0.302306	-1.66953	1.20228	0.240091	0.998928	1.17476	0.136824	-1.66953	0.715186	0.480868	0.824024	0.704908	0.43913	-1.66953	2.68211	0.0125433	0.216512	2.49648
ENSG00000224886.2_5	AL132656.1	0.293832	-0.837463	1.43317	0.163725	0.248934	1.39265	0.207425	-0.837463	0.789625	0.436889	0.998928	0.777457	0.268009	-0.837463	1.39473	0.1749	0.568794	1.35663	0.475434	-0.837463	2.6822	0.0125408	0.216512	2.49655
ENSG00000147883.10_2	CDKN2B	-0.407205	4.84224	-3.48541	0.00286993	0.00823816	-2.98134	0.027473	4.84224	0.202357	0.842489	0.998928	0.198711	0.572105	4.84224	2.84167	0.0165339	0.212327	2.39691	0.599578	4.84224	2.96044	0.0124935	0.216512	2.49789
ENSG00000224945.1_6	AL353150.1	-0.896868	-2.61264	-2.25342	0.0328919	0.0655084	-2.1334	0.681186	-2.61264	1.39844	0.173797	0.998928	1.3601	0.352317	-2.61264	1.15709	0.257755	0.661124	1.13171	1.0335	-2.61264	2.68167	0.0125562	0.216512	2.49612
ENSG00000081479.13_3	LRP2	-0.407151	-0.67189	-1.80681	0.0823792	0.14124	-1.73704	0.514204	-0.67189	1.43071	0.164424	0.998928	1.39035	-1.25483	-0.67189	-4.54918	0.000110493	0.0277156	-3.86631	-0.740623	-0.67189	-2.67967	0.0126147	0.217076	-2.49447
ENSG00000259877.2_5	AC009113.1	0.00712677	0.583361	0.0686183	0.945942	0.964494	0.0678036	-0.128057	0.583361	-0.885282	0.387493	0.998928	-0.864173	-0.162128	0.583361	-1.62921	0.118223	0.485532	-1.56228	-0.290185	0.583361	-2.69979	0.0126255	0.217076	-2.49416
ENSG00000091490.10_4	SEL1L3	-0.549976	6.94171	-6.85079	2.84698e-07	3.87591e-06	-5.1333	-0.0392036	6.94171	-0.36419	0.718661	0.998928	-0.360248	-0.165124	6.94171	-2.16886	0.0394244	0.310361	-2.05973	-0.204327	6.94171	-2.68	0.0126052	0.217076	-2.49473
ENSG00000167653.4_4	PSCA	-0.662059	-3.04538	-1.15875	0.260878	0.361643	-1.12432	1.00999	-3.04538	1.50914	0.151439	0.998928	1.43447	0.494526	-3.04538	0.959189	0.354584	0.74062	0.925734	1.50452	-3.04538	2.78024	0.0127299	0.218665	2.49124
ENSG00000109079.9_2	TNFAIP1	-0.0603101	7.51764	-1.55373	0.132337	0.208917	-1.50495	0.0306711	7.51764	0.589717	0.560471	0.998928	0.582142	0.0676532	7.51764	1.83582	0.0778469	0.412696	1.76332	0.0983243	7.51764	2.67523	0.0127458	0.218734	2.49079
ENSG00000143157.11_2	POGK	-0.185205	5.7667	-4.91102	4.24997e-05	0.000236538	-4.09345	-0.00344771	5.7667	-0.0682697	0.946093	0.998928	-0.0676136	0.100292	5.7667	2.84288	0.00858836	0.165538	2.62802	0.0968443	5.7667	2.67449	0.0127677	0.218905	2.49018
ENSG00000223509.8_5	AC135983.2	0.198882	0.086523	1.06957	0.294644	0.39944	1.04799	-0.104533	0.086523	-0.387744	0.701362	0.998928	-0.383483	-0.419314	0.086523	-2.25869	0.0325191	0.286176	-2.13797	-0.523847	0.086523	-2.6734	0.0128001	0.219163	-2.48928
ENSG00000113163.16_4	COL4A3BP	-0.290796	5.68473	-6.3339	1.04636e-06	1.12177e-05	-4.88271	-0.0123383	5.68473	-0.199063	0.843762	0.998928	-0.197083	-0.106899	5.68473	-2.48289	0.019809	0.229426	-2.32995	-0.119237	5.68473	-2.67318	0.0128067	0.219163	-2.4891
ENSG00000164081.12_5	TEX264	0.176473	5.25817	3.98502	0.000486126	0.00181145	3.48829	0.0974161	5.25817	1.64246	0.112536	0.998928	1.5869	0.014395	5.25817	0.342531	0.734705	0.926911	0.338874	0.111811	5.25817	2.6711	0.0128688	0.22002	2.48738
ENSG00000258101.2_5	AC010173.1	-0.0733082	-0.701572	-0.532539	0.598875	0.692415	-0.526019	0.170645	-0.701572	0.873733	0.390262	0.998928	0.859142	-0.543282	-0.701572	-3.94237	0.00054323	0.0504928	-3.45848	-0.372637	-0.701572	-2.66973	0.0129098	0.220515	-2.48625
ENSG00000152082.13_5	MZT2B	0.368591	6.37188	6.35068	3.94173e-06	3.34463e-05	4.61443	0.0291807	6.37188	0.378833	0.709812	0.998928	0.372108	-0.189142	6.37188	-3.22027	0.00441116	0.126182	-2.84716	-0.159961	6.37188	-2.73742	0.0129331	0.220706	-2.48561
ENSG00000227372.12_4	TP73-AS1	0.414191	4.83644	8.46413	6.04575e-09	1.80006e-07	5.81549	0.0461874	4.83644	0.695573	0.492867	0.998928	0.685756	-0.169976	4.83644	-3.57227	0.00141108	0.078845	-3.19237	-0.123789	4.83644	-2.6681	0.0129589	0.220941	-2.4849
ENSG00000184216.13_5	IRAK1	0.392916	7.48936	7.34653	8.41323e-08	1.48558e-06	5.35803	0.00591895	7.48936	0.0825868	0.934813	0.998928	0.0817913	0.129383	7.48936	2.55201	0.0169328	0.215272	2.38816	0.135302	7.48936	2.6665	0.0130072	0.221146	2.48357
ENSG00000119866.21_4	BCL11A	-0.374883	2.09906	-3.5058	0.00167138	0.00516708	-3.14315	0.201959	2.09906	1.43139	0.164231	0.998928	1.39098	0.0807434	2.09906	0.859768	0.397775	0.77084	0.845601	0.282703	2.09906	2.66678	0.0129988	0.221146	2.4838
ENSG00000132321.16_3	IQCA1	0.247718	0.34031	1.09096	0.285297	0.388869	1.0685	0.00250069	0.34031	0.00854295	0.993249	0.999192	0.00846121	0.551492	0.34031	2.67968	0.0126143	0.190156	2.49448	0.553993	0.34031	2.66725	0.0129845	0.221146	2.48419
ENSG00000164692.17_2	COL1A2	-0.0984948	8.69219	-0.825208	0.41938	0.527639	-0.807498	-0.0299844	8.69219	-0.19542	0.847563	0.998928	-0.192229	0.449118	8.69219	3.01139	0.00905382	0.168652	2.61002	0.419134	8.69219	2.82912	0.0130662	0.221944	2.48196
ENSG00000013563.13_3	DNASE1L1	-0.162267	5.77761	-2.05787	0.0497585	0.0927923	-1.96203	0.047844	5.77761	0.455253	0.652706	0.998928	0.450006	0.152135	5.77761	2.06566	0.0489615	0.338954	1.96893	0.199979	5.77761	2.6635	0.0130983	0.222282	2.48109
ENSG00000127743.5_2	IL17B	-0.0370157	-2.28334	-0.195263	0.847052	0.891861	-0.192882	0.793719	-2.28334	3.43274	0.00298795	0.998928	2.96898	-0.12673	-2.28334	-0.515309	0.613047	0.887709	-0.505729	0.666989	-2.28334	2.794	0.0131277	0.222576	2.48029
ENSG00000125637.15_3	PSD4	-0.385099	-1.13287	-2.66719	0.0129865	0.029691	-2.48414	0.132296	-1.13287	0.642662	0.52607	0.998928	0.634016	-0.552952	-1.13287	-4.09968	0.000360332	0.046465	-3.56755	-0.420656	-1.13287	-2.66192	0.0131463	0.222684	-2.47978
ENSG00000282278.1_6	AC058822.1	0.894141	-1.60408	1.66659	0.107599	0.176247	1.60908	-1.63462	-1.60408	-1.93076	0.0644863	0.998928	-1.8488	-0.173971	-1.60408	-0.323546	0.74887	0.931438	-0.32013	-1.80859	-1.60408	-2.65949	0.0132207	0.223532	-2.47777
ENSG00000247228.2_5	AC009060.1	-1.79546	-4.10864	-1.18296	0.248897	0.348597	-1.15303	3.58701	-4.10864	2.15279	0.0426381	0.998928	2.02724	0.323913	-4.10864	0.213931	0.832645	0.95528	0.211311	3.91093	-4.10864	2.73556	0.0132169	0.223532	2.47787
ENSG00000264204.2_4	AGAP7P	1.00821	-4.04231	1.5181	0.142781	0.222281	1.46551	-2.68745	-4.04231	-2.37476	0.0337078	0.998928	-2.12355	-0.301962	-4.04231	-0.318122	0.758477	0.934455	-0.307482	-2.98941	-4.04231	-2.81172	0.0132943	0.224463	-2.47579
ENSG00000187824.8_5	TMEM220	0.0382701	1.13425	0.289375	0.774589	0.834422	0.286377	-0.0286675	1.13425	-0.154581	0.878345	0.998928	-0.153067	-0.324131	1.13425	-2.50694	0.0187602	0.225981	-2.35026	-0.352799	1.13425	-2.65611	0.0133249	0.224463	-2.47497
ENSG00000008277.14_2	ADAM22	-1.08553	2.14781	-11.2017	1.79513e-09	6.99375e-08	-6.01534	-0.132034	2.14781	-0.998237	0.335347	0.998928	-0.9634	-0.175297	2.14781	-1.97653	0.074967	0.405531	-1.78067	-0.307332	2.14781	-2.67342	0.0133188	0.224463	-2.47513
ENSG00000149084.12_4	HSD17B12	-0.0835512	6.51953	-1.11411	0.279567	0.38254	-1.08129	0.13791	6.51953	1.38264	0.187048	0.998928	1.31936	0.0607184	6.51953	0.831224	0.415766	0.782901	0.813789	0.198628	6.51953	2.71491	0.0133202	0.224463	2.47509
ENSG00000221995.5_3	TIAF1	-1.1728	-1.60604	-4.02391	0.000439229	0.00166447	-3.51532	-1.1672	-1.60604	-2.45952	0.0208792	0.998928	-2.31016	0.0373501	-1.60604	0.170089	0.866257	0.964168	0.168415	-1.12985	-1.60604	-2.65521	0.0133529	0.224522	-2.47422
ENSG00000099940.11_3	SNAP29	-0.189794	5.2427	-4.25058	0.000380458	0.00147858	-3.55328	0.00744983	5.2427	0.127894	0.899738	0.998928	0.125993	-0.154392	5.2427	-2.96164	0.009267	0.169012	-2.60204	-0.146942	5.2427	-2.75797	0.013345	0.224522	-2.47443
ENSG00000100266.18_3	PACSIN2	-0.157143	6.65263	-5.84092	9.49403e-06	6.89314e-05	-4.42839	0.0165699	6.65263	0.460299	0.650944	0.998928	0.452452	-0.0858099	6.65263	-3.33398	0.00297665	0.109011	-2.97014	-0.0692401	6.65263	-2.68373	0.0134236	0.225297	-2.47233
ENSG00000102763.17_4	VWA8	-0.607968	4.03152	-8.61388	4.30188e-09	1.37473e-07	-5.87215	-0.0369414	4.03152	-0.395167	0.695943	0.998928	-0.390802	0.225802	4.03152	3.70041	0.00101608	0.0704752	3.28604	0.188861	4.03152	2.65296	0.0134226	0.225297	2.47236
ENSG00000078725.12_2	BRINP1	0.0108756	2.50056	0.0722701	0.943184	0.962636	0.0712685	-0.186541	2.50056	-0.933198	0.365552	0.998928	-0.904836	-0.494427	2.50056	-2.142	0.0549173	0.356466	-1.91953	-0.680969	2.50056	-2.86416	0.013447	0.225483	-2.47171
ENSG00000088992.17_2	TESC	0.994715	-0.524187	6.25167	1.2905e-06	1.3283e-05	4.84121	0.0218815	-0.524187	0.0955396	0.924619	0.998928	0.0946173	-0.400939	-0.524187	-2.22723	0.0348019	0.293548	-2.11066	-0.379057	-0.524187	-2.65055	0.0134977	0.226127	-2.47036
ENSG00000066813.14_2	ACSM2B	0.487244	-0.505239	2.48434	0.0210654	0.0449253	2.30681	-0.140739	-0.505239	-0.488839	0.630711	0.998928	-0.480726	-0.426018	-0.505239	-1.97626	0.061651	0.375442	-1.8688	-0.566757	-0.505239	-2.71119	0.0135248	0.226374	-2.46964
ENSG00000173221.13_2	GLRX	0.193686	4.63198	2.44668	0.0260561	0.0538441	2.22538	0.1999	4.63198	2.09606	0.0547854	0.998928	1.92057	0.189645	4.63198	1.41071	0.185488	0.582308	1.32404	0.389545	4.63198	2.93198	0.0135684	0.226733	2.46849
ENSG00000187210.13_4	GCNT1	-0.0851371	2.90378	-0.559235	0.58238	0.678542	-0.549912	0.148425	2.90378	0.777245	0.448033	0.998928	0.758698	0.358829	2.90378	2.0141	0.0628073	0.379283	1.86055	0.507254	2.90378	2.76887	0.0135711	0.226733	2.46842
ENSG00000214140.10_3	PRCD	0.0579859	-1.05645	0.268457	0.790466	0.847413	0.265706	0.839228	-1.05645	2.94887	0.00666088	0.998928	2.71334	-0.317299	-1.05645	-1.52341	0.139727	0.521938	-1.47681	0.521929	-1.05645	2.64755	0.0135921	0.226878	2.46787
ENSG00000173153.13_3	ESRRA	0.0455326	4.78897	1.12255	0.27534	0.378113	1.09085	-0.141234	4.78897	-2.64023	0.0179709	0.998928	-2.36622	0.0186539	4.78897	0.425319	0.67616	0.907092	0.417709	-0.12258	4.78897	-2.74147	0.0136268	0.22725	-2.46695
ENSG00000177875.4_2	CCDC184	-0.652336	1.31257	-5.52016	8.56335e-06	6.29955e-05	-4.45059	0.471229	1.31257	2.80794	0.00933175	0.998928	2.59965	-0.806078	1.31257	-7.31384	9.10902e-08	0.000555984	-5.34366	-0.334848	1.31257	-2.64543	0.0136588	0.227259	-2.46611
ENSG00000261487.1_6	AC135048.1	-0.222383	2.59318	-1.68705	0.103557	0.170848	-1.62785	0.411038	2.59318	2.3542	0.0263957	0.998928	2.22034	-0.0783866	2.59318	-0.645199	0.524452	0.849167	-0.636498	0.332651	2.59318	2.64525	0.0136646	0.227259	2.46596
ENSG00000227921.1	AL353791.1	-0.461219	-0.274633	-1.0958	0.283214	0.386635	-1.07313	0.0993651	-0.274633	0.196634	0.845643	0.998928	0.194681	0.953205	-0.274633	2.74083	0.0109333	0.1819	2.54482	1.05257	-0.274633	2.64534	0.0136617	0.227259	2.46604
ENSG00000176105.13_3	YES1	-0.0357974	7.12383	-0.75054	0.459669	0.566305	-0.739393	-0.0631334	7.12383	-0.988239	0.332144	0.998928	-0.969805	-0.0563339	7.12383	-1.24529	0.224134	0.627624	-1.21561	-0.119467	7.12383	-2.64436	0.0136929	0.227524	-2.46522
ENSG00000204435.13_4	CSNK2B	0.19188	6.94449	7.66931	3.8675e-08	7.97498e-07	5.4968	0.0429356	6.94449	1.28117	0.211443	0.998928	1.24961	0.0197189	6.94449	0.831228	0.413414	0.781916	0.817901	0.0626545	6.94449	2.64268	0.0137462	0.227997	2.46383
ENSG00000115648.13_3	MLPH	0.615251	-0.537796	2.38659	0.0270728	0.0556126	2.21047	-0.0379362	-0.537796	-0.122227	0.904136	0.998928	-0.120438	0.636122	-0.537796	2.67776	0.013702	0.197456	2.46498	0.598186	-0.537796	2.7111	0.0137463	0.227997	2.46382
ENSG00000106479.10_4	ZNF862	-0.0666634	3.62629	-1.1319	0.268006	0.369805	-1.10767	-0.0687388	3.62629	-0.851668	0.402175	0.998928	-0.837744	-0.0870325	3.62629	-1.58495	0.125067	0.498007	-1.53385	-0.155771	3.62629	-2.64189	0.0137715	0.228002	-2.46317
ENSG00000170296.9_3	GABARAP	0.275049	7.6543	5.05684	2.89262e-05	0.000172444	4.18176	0.0727597	7.6543	0.998453	0.327262	0.998928	0.979644	0.0634974	7.6543	1.23145	0.229179	0.632478	1.20248	0.136257	7.6543	2.6421	0.0137646	0.228002	2.46335
ENSG00000154553.14_4	PDLIM3	0.113891	3.65883	0.808669	0.427552	0.535731	0.793388	0.394191	3.65883	2.21266	0.0401899	0.998928	2.05179	0.0185969	3.65883	0.121757	0.904454	0.973811	0.120037	0.412788	3.65883	2.73674	0.0137848	0.228016	2.46282
ENSG00000205413.7_3	SAMD9	-0.956631	-0.888089	-4.0053	0.000461084	0.00172981	-3.5024	-0.252524	-0.888089	-0.710726	0.483582	0.998928	-0.700554	-0.518966	-0.888089	-2.525	0.0180072	0.222416	-2.36547	-0.771489	-0.888089	-2.63792	0.0138984	0.229257	-2.45988
ENSG00000121570.12_5	DPPA4	-0.118423	4.05125	-0.999114	0.330757	0.438304	-0.972591	0.065376	4.05125	0.402833	0.692968	0.998928	0.394831	-0.41886	4.05125	-3.34036	0.00422603	0.123665	-2.86078	-0.353484	4.05125	-2.73111	0.0139111	0.229257	-2.45955
ENSG00000169515.6_3	CCDC8	-0.128351	4.69622	-2.63934	0.0138531	0.0313958	-2.46105	0.0810343	4.69622	1.22581	0.231256	0.998928	1.19713	-0.207405	4.69622	-4.54944	0.000110415	0.0277156	-3.86648	-0.126371	4.69622	-2.63839	0.0138835	0.229257	-2.46026
ENSG00000206567.9_6	AC022007.1	-0.233038	-0.407771	-1.7358	0.0944383	0.158488	-1.67244	0.356048	-0.407771	2.04975	0.0506008	0.998928	1.95485	-0.0179738	-0.407771	-0.149372	0.882413	0.968778	-0.147911	0.338074	-0.407771	2.63741	0.013915	0.229257	2.45945
ENSG00000184838.14_3	PRR16	0.0085758	0.855154	0.0455631	0.964007	0.976573	0.0451263	0.140211	0.855154	0.585917	0.562984	0.998928	0.578416	0.334554	0.855154	1.94606	0.0625319	0.377913	1.86251	0.474765	0.855154	2.63679	0.013935	0.229257	2.45894
ENSG00000259055.1_5	AL591770.1	0.0359072	-4.13826	0.0454095	0.964128	0.976608	0.0449742	1.82562	-4.13826	1.81008	0.0818572	0.998928	1.74001	0.176524	-4.13826	0.220724	0.827032	0.953668	0.21851	2.00214	-4.13826	2.637	0.0139282	0.229257	2.45911
ENSG00000264207.1	RP11-196G18.23	0.314293	-0.522763	2.13269	0.0425586	0.08132	2.02802	-0.286737	-0.522763	-1.38188	0.178767	0.998928	-1.34456	-0.10311	-0.522763	-0.708715	0.484808	0.826412	-0.69859	-0.389848	-0.522763	-2.63439	0.0140124	0.229977	-2.45695
ENSG00000160172.10_2	FAM86C2P	-0.198057	0.666785	-1.36046	0.185363	0.27548	-1.32442	0.0981603	0.666785	0.514344	0.611356	0.998928	0.508138	0.276978	0.666785	2.14381	0.0415721	0.317707	2.03778	0.375138	0.666785	2.63427	0.0140164	0.229977	2.45684
ENSG00000221923.8_2	ZNF880	-1.64212	-0.080242	-2.10563	0.0450473	0.085213	-2.00421	1.70876	-0.080242	1.92706	0.064967	0.998928	1.84549	0.352589	-0.080242	0.443631	0.66098	0.901408	0.438561	2.06135	-0.080242	2.6344	0.0140121	0.229977	2.45695
ENSG00000054793.13_4	ATP9A	-0.173093	6.5497	-4.71176	7.19305e-05	0.00036791	-3.96981	0.00258926	6.5497	0.0526168	0.958439	0.998928	0.052112	0.089333	6.5497	2.57072	0.0162236	0.21131	2.40385	0.0919222	6.5497	2.63296	0.0140588	0.230401	2.45576
ENSG00000124343.13_4	XG	-0.501559	-2.96566	-0.955988	0.347883	0.456834	-0.938703	0.930027	-2.96566	1.45973	0.156342	0.998928	1.41748	0.302686	-2.96566	0.687649	0.497763	0.832842	0.678014	1.23271	-2.96566	2.6327	0.0140674	0.230401	2.45554
ENSG00000267281.2_6	AC023509.3	-0.0333311	-1.14848	-0.132269	0.89579	0.927928	-0.130981	-0.955302	-1.14848	-2.66723	0.0129851	0.998928	-2.48418	0.206787	-1.14848	0.907072	0.372699	0.754284	0.891429	-0.748515	-1.14848	-2.63108	0.0141201	0.230627	-2.45419
ENSG00000168004.9_3	HRASLS5	1.46383	-2.45068	4.8788	4.62731e-05	0.000253866	4.07369	-0.810889	-2.45068	-1.93079	0.0644818	0.998928	-1.84883	0.11012	-2.45068	0.332865	0.741906	0.928981	0.329331	-0.700769	-2.45068	-2.63073	0.0141316	0.230627	-2.4539
ENSG00000119899.12_2	SLC17A5	-0.00309234	5.96178	-0.0920903	0.927332	0.951175	-0.0912019	0.0656547	5.96178	1.45977	0.156333	0.998928	1.41751	0.0184622	5.96178	0.582456	0.565277	0.869466	0.575021	0.0841169	5.96178	2.63096	0.0141242	0.230627	2.45409
ENSG00000070193.4_3	FGF10	-0.836725	-0.569947	-2.24283	0.036834	0.0721151	-2.0876	0.774916	-0.569947	1.72614	0.103045	0.998928	1.63027	0.417219	-0.569947	1.06038	0.312301	0.710221	1.01041	1.19213	-0.569947	2.82206	0.0141062	0.230627	2.45455
ENSG00000246090.6_5	AP002026.1	0.0515031	-1.65801	0.223748	0.824702	0.874464	0.221501	0.196732	-1.65801	0.670812	0.508256	0.998928	0.661556	0.368462	-1.65801	1.80531	0.0826191	0.4207	1.73569	0.565195	-1.65801	2.62894	0.0141903	0.231378	2.45241
ENSG00000160051.11_3	IQCC	-0.0192121	1.0922	-0.199907	0.843109	0.889039	-0.197919	-0.179978	1.0922	-1.35754	0.186278	0.998928	-1.32167	-0.075178	1.0922	-0.829563	0.414338	0.78249	-0.816284	-0.255156	1.0922	-2.62717	0.0142483	0.232095	-2.45094
ENSG00000149231.13_6	CCDC82	-0.327563	4.71246	-7.92588	2.10528e-08	4.93594e-07	-5.60312	-0.0552385	4.71246	-0.987765	0.332371	0.998928	-0.969349	-0.0527712	4.71246	-1.38758	0.177044	0.571128	-1.34991	-0.10801	4.71246	-2.62683	0.0142596	0.232095	-2.45066
ENSG00000150556.16_4	LYPD6B	-0.453024	4.18781	-3.98354	0.000897385	0.00305544	-3.32087	0.0940161	4.18781	0.609381	0.551921	0.998928	0.594884	-0.483422	4.18781	-3.71756	0.0033061	0.113702	-2.93774	-0.389406	4.18781	-2.77387	0.0142852	0.232257	-2.45001
ENSG00000255072.1_3	PIGY	-0.0383138	1.73077	-0.257883	0.798528	0.853805	-0.255253	0.509539	1.73077	2.5851	0.0156976	0.998928	2.41587	-0.144352	1.73077	-1.02232	0.31605	0.712795	-1.00261	0.365187	1.73077	2.62576	0.0142949	0.232257	2.44977
ENSG00000152580.8_2	IGSF10	-0.173878	-1.88102	-0.492026	0.62683	0.716562	-0.486194	-1.27915	-1.88102	-2.41708	0.0229604	0.998928	-2.27409	0.119321	-1.88102	0.372035	0.712882	0.920563	0.367988	-1.15982	-1.88102	-2.62432	0.0143422	0.232565	-2.44858
ENSG00000136718.9_3	IMP4	0.0376239	5.12754	0.834106	0.416868	0.525273	0.811866	-0.0308711	5.12754	-0.539938	0.598997	0.998928	-0.525843	-0.164159	5.12754	-2.49897	0.0327674	0.287033	-2.13492	-0.19503	5.12754	-2.96325	0.0143724	0.232565	-2.44782
ENSG00000168564.5_3	CDKN2AIP	-0.132562	4.21244	-2.34577	0.0268907	0.0552944	-2.2131	-0.094537	4.21244	-1.23253	0.228781	0.998928	-1.2035	-0.0526042	4.21244	-1.00465	0.324325	0.721242	-0.98561	-0.147141	4.21244	-2.62474	0.0143284	0.232565	-2.44892
ENSG00000102780.16_3	DGKH	-0.415762	5.17106	-8.62109	4.23229e-09	1.3596e-07	-5.87485	-0.0951751	5.17106	-1.46059	0.156108	0.998928	-1.41828	-0.0304085	5.17106	-0.684283	0.499851	0.834816	-0.674725	-0.125584	5.17106	-2.62327	0.0143773	0.232565	-2.44769
ENSG00000110497.14_5	AMBRA1	-0.165234	5.30348	-3.96445	0.00051289	0.00189383	-3.47393	0.0753909	5.30348	1.34925	0.188889	0.998928	1.31387	0.0303044	5.30348	0.780561	0.44211	0.798893	0.768635	0.105695	5.30348	2.62351	0.0143694	0.232565	2.4479
ENSG00000151287.16_2	TEX30	0.164922	2.33351	1.66659	0.1076	0.176247	1.60908	-0.114586	2.33351	-0.843012	0.40691	0.998928	-0.829343	-0.139541	2.33351	-1.46232	0.155637	0.547189	-1.4199	-0.254127	2.33351	-2.62031	0.0144756	0.233948	-2.44524
ENSG00000132300.18_2	PTCD3	-0.290301	4.9515	-4.74511	6.58669e-05	0.000342056	-3.99074	0.0986119	4.9515	1.20958	0.237322	0.998928	1.18171	0.0565772	4.9515	1.0078	0.322839	0.719773	0.988641	0.155189	4.9515	2.61964	0.0144982	0.234106	2.44468
ENSG00000148835.10_2	TAF5	-0.177388	2.8946	-2.99838	0.00590866	0.0151744	-2.75281	0.022787	2.8946	0.281301	0.780706	0.998928	0.278399	-0.178305	2.8946	-3.24192	0.00324648	0.113034	-2.94338	-0.155518	2.8946	-2.61778	0.0145604	0.23449	-2.44313
ENSG00000162458.12_4	FBLIM1	-0.113634	8.37449	-3.22376	0.00535949	0.0139698	-2.78459	0.0408641	8.37449	0.881515	0.395566	0.998928	0.849566	0.0627193	8.37449	1.68029	0.115098	0.481594	1.57569	0.103583	8.37449	2.78736	0.0145534	0.23449	2.44331
ENSG00000057252.12_2	SOAT1	-0.29777	5.26202	-4.8857	4.54383e-05	0.000250081	-4.07793	-0.0291936	5.26202	-0.359695	0.721981	0.998928	-0.355813	0.183477	5.26202	3.27711	0.00297388	0.109011	2.97042	0.154284	5.26202	2.61835	0.0145414	0.23449	2.4436
ENSG00000214265.11_6	AC124312.1	0.192897	-2.42643	0.376084	0.709906	0.783077	0.371983	-1.78783	-2.42643	-2.23694	0.0340822	0.998928	-2.1191	-0.0163	-2.42643	-0.0355495	0.971913	0.991584	-0.035209	-1.80413	-2.42643	-2.61586	0.0146252	0.235121	-2.44153
ENSG00000180479.13_2	ZNF571	-0.393245	1.44439	-3.87611	0.00064529	0.00230734	-3.41183	0.277652	1.44439	2.06105	0.0494313	0.998928	1.96485	-0.0156831	1.44439	-0.174347	0.862943	0.962796	-0.172629	0.261969	1.44439	2.61596	0.0146218	0.235121	2.44161
ENSG00000213399.3_5	AC022210.1	0.646605	-2.2933	2.13902	0.0419941	0.0804683	2.03358	-0.474333	-2.2933	-1.08941	0.285967	0.998928	-1.06701	-0.312114	-2.2933	-0.954875	0.348435	0.736666	-0.937629	-0.786447	-2.2933	-2.61494	0.0146561	0.235408	-2.44077
ENSG00000142655.12_2	PEX14	0.00334822	4.4777	0.109295	0.913807	0.941654	0.108237	-0.0140764	4.4777	-0.339464	0.736987	0.998928	-0.335846	-0.0639487	4.4777	-2.21897	0.0354251	0.295926	-2.10347	-0.0780252	4.4777	-2.61457	0.0146688	0.235408	-2.44045
ENSG00000154153.13_6	RETREG1	0.196892	-1.6595	0.538382	0.596166	0.690237	0.529922	-0.560136	-1.6595	-0.939358	0.362053	0.998928	-0.911461	-0.886269	-1.6595	-1.96613	0.0873818	0.429553	-1.70937	-1.44641	-1.6595	-2.84471	0.0147597	0.235444	-2.43822
ENSG00000231752.6_3	EMBP1	0.266132	-0.150881	1.19418	0.24319	0.341912	1.16705	-0.139153	-0.150881	-0.43795	0.66504	0.998928	-0.432966	-0.44672	-0.150881	-1.86002	0.0742322	0.402875	-1.78518	-0.585874	-0.150881	-2.61193	0.0147581	0.235444	-2.43826
ENSG00000147119.3_2	CHST7	-0.246217	4.22812	-3.24423	0.00405765	0.0110106	-2.87364	-0.00140229	4.22812	-0.0136109	0.9893	0.998928	-0.0134103	-0.220679	4.22812	-2.83169	0.0112947	0.184316	-2.53345	-0.222081	4.22812	-2.66167	0.0146843	0.235444	-2.44007
ENSG00000118707.9_4	TGIF2	-0.00201115	5.71869	-0.0328335	0.974127	0.983201	-0.0324332	-0.0181027	5.71869	-0.221816	0.827057	0.998928	-0.218478	-0.151543	5.71869	-2.41029	0.0259638	0.261352	-2.22675	-0.169646	5.71869	-2.66764	0.0147347	0.235444	-2.43884
ENSG00000135926.14_5	TMBIM1	0.156631	6.62885	2.11601	0.0440776	0.0836812	2.01335	0.0283479	6.62885	0.286436	0.776814	0.998928	0.283473	0.154543	6.62885	2.2051	0.0364937	0.299459	2.09138	0.182891	6.62885	2.61237	0.0147434	0.235444	2.43862
ENSG00000188092.14_3	GPR89B	-0.00994441	3.61151	-0.130779	0.896957	0.928812	-0.129506	0.302002	3.61151	2.9641	0.00642021	0.998928	2.72551	-0.113464	3.61151	-1.57904	0.126418	0.499964	-1.52838	0.188538	3.61151	2.61122	0.0147823	0.235444	2.43767
ENSG00000127080.9_2	IPPK	-0.304238	3.45095	-4.30079	0.00060998	0.0021961	-3.42714	0.0036032	3.45095	0.0393362	0.96934	0.998928	0.0384362	0.196791	3.45095	2.90448	0.0136765	0.197389	2.46565	0.200394	3.45095	2.70433	0.0147511	0.235444	2.43843
ENSG00000107611.15_4	CUBN	0.863441	3.55767	9.04684	1.63535e-09	6.52394e-08	6.03042	-0.14552	3.55767	-1.17311	0.251386	0.998928	-1.14699	0.361707	3.55767	3.8586	0.000675278	0.0559503	3.39942	0.216187	3.55767	2.61143	0.0147754	0.235444	2.43784
ENSG00000110881.11_2	ASIC1	0.38889	1.22971	2.63488	0.0139965	0.0316955	2.45735	-0.0781956	1.22971	-0.411958	0.683747	0.998928	-0.407356	0.42794	1.22971	3.11029	0.00449563	0.126429	2.84111	0.349744	1.22971	2.61109	0.0147867	0.235444	2.43756
ENSG00000173914.11_2	RBM4B	-0.642153	4.27538	-11.844	5.59903e-12	6.8808e-10	-6.8895	0.067278	4.27538	0.932718	0.359547	0.998928	0.916229	0.0745909	4.27538	1.56608	0.129422	0.504083	1.51639	0.141869	4.27538	2.61064	0.0148023	0.235487	2.43718
ENSG00000253958.1_2	CLDN23	-0.504916	1.93975	-4.80895	0.000109883	0.000525278	-3.86766	-0.149059	1.93975	-1.05389	0.30733	0.998928	-1.02084	-0.189139	1.93975	-1.67281	0.116462	0.483825	-1.5698	-0.338198	1.93975	-2.66269	0.0149213	0.235905	-2.43428
ENSG00000125319.14_2	C17orf53	0.0279469	2.17275	0.229486	0.820287	0.871245	0.227176	-0.129685	2.17275	-0.770056	0.448207	0.998928	-0.758407	-0.189614	2.17275	-1.63393	0.114326	0.479924	-1.57904	-0.319299	2.17275	-2.60735	0.0149147	0.235905	-2.43444
ENSG00000104365.14_3	IKBKB	-0.401067	4.3061	-6.91136	2.44912e-07	3.42596e-06	-5.16155	-0.0906539	4.3061	-1.1438	0.263128	0.998928	-1.11903	-0.063977	4.3061	-1.21369	0.235778	0.638579	-1.1856	-0.154631	4.3061	-2.60745	0.0149112	0.235905	-2.43453
ENSG00000249115.8_3	HAUS5	-0.129321	3.48656	-2.24764	0.0333047	0.0662153	-2.12839	0.0310373	3.48656	0.393576	0.697103	0.998928	0.389233	-0.181576	3.48656	-3.37564	0.00232309	0.0980888	-3.04548	-0.150539	3.48656	-2.60681	0.0149335	0.235905	-2.43399
ENSG00000156831.7_4	NSMCE2	0.43904	4.7255	7.66019	2.91406e-07	3.94669e-06	5.12892	0.174771	4.7255	2.27613	0.036838	0.998928	2.08755	-0.0326679	4.7255	-0.583642	0.565298	0.869466	-0.574989	0.142103	4.7255	2.65831	0.0148729	0.235905	2.43546
ENSG00000182197.11_4	EXT1	-0.206868	6.99309	-1.74197	0.093334	0.156937	-1.67807	-0.00501342	6.99309	-0.0315316	0.975086	0.998928	-0.0312296	0.298729	6.99309	2.65577	0.0133354	0.194623	2.47468	0.293715	6.99309	2.60939	0.014845	0.235905	2.43614
ENSG00000026103.21_3	FAS	-0.459271	4.47282	-5.53445	5.57122e-05	0.000296468	-4.03027	-0.0421483	4.47282	-0.423555	0.679363	0.998928	-0.413332	0.419347	4.47282	3.34472	0.00923416	0.168909	2.60326	0.377199	4.47282	2.94764	0.0148893	0.235905	2.43506
ENSG00000204745.4_5	AC083899.1	-0.0304256	2.19294	-0.221011	0.827335	0.876697	-0.218121	0.168615	2.19294	0.980965	0.340879	0.998928	0.952429	0.274389	2.19294	1.73443	0.103728	0.462556	1.62704	0.443005	2.19294	2.72161	0.0148594	0.235905	2.43579
ENSG00000171798.17_2	KNDC1	-0.428611	2.68968	-1.58022	0.131046	0.207378	-1.50999	0.588902	2.68968	1.73829	0.103415	0.998928	1.62852	0.146946	2.68968	0.569973	0.57704	0.875494	0.557714	0.735848	2.68968	2.67949	0.0149446	0.235905	2.43372
ENSG00000275857.1_1	AC009133.4	1.40818	-3.96598	1.44041	0.161686	0.246432	1.39942	-2.87839	-3.96598	-1.90006	0.0685696	0.998928	-1.82125	-0.00795028	-3.96598	-0.00723747	0.994281	0.998854	-0.00716822	-2.88634	-3.96598	-2.60569	0.0149717	0.235987	-2.43306
ENSG00000081665.13_3	ZNF506	-0.365066	2.28357	-2.2457	0.0406111	0.0782439	-2.04748	0.187318	2.28357	1.00381	0.334972	0.998928	0.964147	0.54867	2.28357	2.23834	0.0534619	0.354143	1.93117	0.735988	2.28357	2.94889	0.0149755	0.235987	2.43297
ENSG00000244479.7_6	OR2A1-AS1	0.242957	0.438218	1.43521	0.16659	0.252248	1.38324	-0.0773706	0.438218	-0.323471	0.750348	0.998928	-0.31818	-0.424453	0.438218	-2.29454	0.0337162	0.289985	-2.12345	-0.501824	0.438218	-2.66755	0.0150063	0.236193	-2.43223
ENSG00000145029.13_3	NICN1	-0.213433	4.50463	-2.91699	0.00719245	0.0179331	-2.6878	-0.0878698	4.50463	-0.881064	0.386356	0.998928	-0.866245	-0.102705	4.50463	-1.51439	0.14199	0.52521	-1.46842	-0.190575	4.50463	-2.60297	0.015066	0.236193	-2.43079
ENSG00000108468.14_3	CBX1	-0.252468	6.73622	-7.36232	8.09683e-08	1.44881e-06	-5.36496	-0.00365294	6.73622	-0.0794671	0.93727	0.998928	-0.0787021	-0.0811543	6.73622	-2.49767	0.0191581	0.226463	-2.34244	-0.0848073	6.73622	-2.60386	0.015035	0.236193	-2.43153
ENSG00000170906.15_3	NDUFA3	0.00714149	4.95816	0.114989	0.909338	0.938078	0.113874	0.0806877	4.95816	0.973129	0.339457	0.998928	0.95524	0.0732495	4.95816	1.25822	0.219495	0.621777	1.22787	0.153937	4.95816	2.60352	0.015047	0.236193	2.43125
ENSG00000106049.8_2	HIBADH	-0.0663548	5.45407	-1.80773	0.0921986	0.155356	-1.68391	0.0489228	5.45407	1.0746	0.305028	0.998928	1.02571	0.127677	5.45407	2.18159	0.0590875	0.368889	1.88754	0.176599	5.45407	3.01485	0.015053	0.236193	2.4311
ENSG00000204444.10_2	APOM	0.793908	-0.678807	4.48811	0.000129807	0.000604502	3.82682	0.267772	-0.678807	1.14203	0.263849	0.998928	1.11734	0.11386	-0.678807	0.622017	0.539348	0.857571	0.6138	0.381633	-0.678807	2.60323	0.0150568	0.236193	2.43101
ENSG00000169169.14_4	CPT1C	0.374638	5.15205	4.50072	0.000691041	0.00244326	3.39311	-0.208959	5.15205	-2.00047	0.0683046	0.998928	-1.82299	-0.463939	5.15205	-1.98843	0.0734996	0.401507	-1.78972	-0.672897	5.15205	-2.88996	0.0151171	0.236325	-2.42956
ENSG00000173486.12_2	FKBP2	-0.278121	4.30558	-6.17786	1.55869e-06	1.54193e-05	-4.80356	0.188063	4.30558	3.11435	0.00445091	0.998928	2.8443	-0.0733057	4.30558	-1.77633	0.0873839	0.429553	-1.70936	0.114758	4.30558	2.60231	0.0150888	0.236325	2.43024
ENSG00000150961.14_2	SEC24D	-0.163504	6.94905	-2.58695	0.0172546	0.0378973	-2.38124	-0.0229875	6.94905	-0.278575	0.783793	0.998928	-0.27438	0.208674	6.94905	3.00381	0.0074748	0.157575	2.67492	0.185687	6.94905	2.67569	0.015124	0.236325	2.4294
ENSG00000188033.9_3	ZNF490	-0.725059	1.0932	-5.43632	1.06649e-05	7.5868e-05	-4.40323	0.441501	1.0932	2.49268	0.0193756	0.998928	2.33823	-0.0884951	1.0932	-0.777501	0.443881	0.800069	-0.765657	0.353006	1.0932	2.60087	0.015139	0.236325	2.42904
ENSG00000197565.15_4	COL4A6	-0.769543	4.15674	-5.57465	7.42663e-06	5.59165e-05	-4.48108	-0.0389203	4.15674	-0.213301	0.832756	0.998928	-0.211168	0.404837	4.15674	3.47861	0.00179086	0.087474	3.12289	0.365917	4.15674	2.60088	0.0151385	0.236325	2.42905
ENSG00000185418.15_4	TARSL2	-0.18577	2.84763	-3.12455	0.00434069	0.0116663	-2.85228	0.179278	2.84763	2.25487	0.0327886	0.998928	2.13466	-0.0276701	2.84763	-0.510831	0.61378	0.887709	-0.504685	0.151608	2.84763	2.599	0.0152042	0.23694	2.42748
ENSG00000119328.11_2	FAM206A	-0.234939	3.77435	-3.427	0.00204082	0.00613317	-3.08423	0.178452	3.77435	1.96345	0.0603726	0.998928	1.87806	-0.00523691	3.77435	-0.0837916	0.933864	0.982504	-0.0829844	0.173215	3.77435	2.59902	0.0152035	0.23694	2.42749
ENSG00000204388.6_3	HSPA1B	-0.696129	5.30624	-13.3988	8.55522e-10	3.87759e-08	-6.13427	-0.137145	5.30624	-1.98806	0.072231	0.998928	-1.79766	-0.0170145	5.30624	-0.323674	0.752161	0.932511	-0.315792	-0.154159	5.30624	-2.71817	0.0152214	0.237006	-2.42707
ENSG00000237126.8_4	AC073254.1	-0.087079	-0.890818	-0.64426	0.525051	0.626414	-0.635579	-0.306994	-0.890818	-1.62722	0.11575	0.998928	-1.57287	-0.0590203	-0.890818	-0.474116	0.639374	0.894802	-0.468574	-0.366014	-0.890818	-2.59773	0.0152485	0.237025	-2.42642
ENSG00000066827.15_4	ZFAT	-0.249715	3.15507	-4.23606	0.000252024	0.00105217	-3.66019	0.0901775	3.15507	1.14639	0.262076	0.998928	1.1215	0.0614785	3.15507	1.16443	0.254824	0.657876	1.13871	0.151656	3.15507	2.59801	0.0152387	0.237025	2.42666
ENSG00000040341.17_4	STAU2	-0.122665	6.13141	-2.12503	0.0432505	0.0824099	-2.02128	0.0707821	6.13141	0.915683	0.368248	0.998928	0.899759	0.0720285	6.13141	1.32313	0.197311	0.595344	1.28925	0.142811	6.13141	2.59709	0.0152712	0.237176	2.42588
ENSG00000172349.17_3	IL16	0.208187	2.99151	1.72366	0.111761	0.181892	1.59033	-0.0455348	2.99151	-0.275974	0.787803	0.998928	-0.269165	-0.868511	2.99151	-2.84776	0.0200031	0.230073	-2.32629	-0.914045	2.99151	-2.99796	0.0152922	0.237301	-2.42538
ENSG00000116711.9_2	PLA2G4A	-1.01209	0.605055	-5.44449	7.54566e-05	0.000383089	-3.95839	-0.108128	0.605055	-0.404547	0.692718	0.998928	-0.39517	-0.805087	0.605055	-2.79472	0.02712	0.265642	-2.20979	-0.913215	0.605055	-2.79857	0.0153338	0.237544	-2.4244
ENSG00000197566.9_3	ZNF624	-0.021258	3.20245	-0.358749	0.72268	0.793474	-0.35488	-0.109801	3.20245	-1.35577	0.186831	0.998928	-1.32001	-0.0443738	3.20245	-0.804415	0.428452	0.791012	-0.791844	-0.154175	3.20245	-2.59534	0.0153329	0.237544	-2.42442
ENSG00000177465.4_2	ACOT4	0.136108	-1.20819	0.64184	0.526596	0.627766	0.633211	-0.265125	-1.20819	-0.884687	0.384434	0.998928	-0.869756	-0.310271	-1.20819	-1.48728	0.14897	0.538981	-1.44318	-0.575396	-1.20819	-2.59423	0.0153717	0.237931	-2.4235
ENSG00000006831.9_2	ADIPOR2	-0.111966	6.68629	-2.01126	0.0581604	0.105862	-1.89449	0.114794	6.68629	1.60245	0.128206	0.998928	1.52122	-0.299997	6.68629	-4.40596	0.000499367	0.0494265	-3.4811	-0.185203	6.68629	-2.72299	0.015441	0.238399	-2.42187
ENSG00000099377.13_3	HSD3B7	0.406208	3.09746	4.88225	4.58533e-05	0.000252062	4.07582	-0.0130255	3.09746	-0.118301	0.906739	0.998928	-0.117153	0.211257	3.09746	2.6669	0.0129952	0.19291	2.4839	0.198231	3.09746	2.59247	0.0154342	0.238399	2.42203
ENSG00000091592.15_4	NLRP1	-0.062905	5.57947	-1.29613	0.219118	0.314537	-1.22888	0.064583	5.57947	1.11763	0.285435	0.998928	1.06819	0.332258	5.57947	2.39594	0.0361063	0.29809	2.09573	0.396841	5.57947	2.87421	0.0154249	0.238399	2.42225
ENSG00000139508.14_2	SLC46A3	0.963842	5.12587	10.8577	3.71925e-11	3.1384e-09	6.61485	-0.116357	5.12587	-0.970838	0.340575	0.998928	-0.953031	-0.0943959	5.12587	-1.06936	0.294733	0.695203	-1.04779	-0.210753	5.12587	-2.59101	0.0154861	0.238894	-2.42081
ENSG00000183696.13_2	UPP1	0.263299	4.91904	3.17455	0.00466889	0.0124081	2.82903	-0.13098	4.91904	-1.17772	0.254949	0.998928	-1.13841	-0.0913203	4.91904	-1.08147	0.292103	0.692159	-1.05352	-0.222301	4.91904	-2.63965	0.0155031	0.238955	-2.42041
ENSG00000197937.12_3	ZNF347	-0.120665	1.84592	-0.34649	0.731977	0.800479	-0.342497	-0.255251	1.84592	-0.499696	0.622273	0.998928	-0.492631	-0.929712	1.84592	-2.41621	0.029055	0.273114	-2.18274	-1.18496	1.84592	-2.64604	0.0155697	0.239114	-2.41885
ENSG00000117528.12_3	ABCD3	-0.159208	5.45671	-2.46524	0.0206124	0.0441029	-2.31501	-0.0699177	5.45671	-0.80433	0.4285	0.998928	-0.791761	-0.0919917	5.45671	-1.51803	0.141074	0.524002	-1.4718	-0.161909	5.45671	-2.58885	0.0155629	0.239114	-2.41901
ENSG00000127993.15_4	RBM48	-0.213206	2.96503	-3.64807	0.00116229	0.00380797	-3.24798	-0.0556854	2.96503	-0.69916	0.49066	0.998928	-0.68926	-0.0968478	2.96503	-1.81082	0.0817392	0.419516	-1.74068	-0.152533	2.96503	-2.58841	0.0155788	0.239114	-2.41864
ENSG00000095574.11_2	IKZF5	-0.0587527	3.58014	-1.48567	0.149392	0.230729	-1.44168	-0.0851744	3.58014	-1.59142	0.123602	0.998928	-1.53983	-0.0158954	3.58014	-0.433316	0.668359	0.904061	-0.428401	-0.10107	3.58014	-2.58852	0.0155748	0.239114	-2.41873
ENSG00000221821.3_2	C6orf226	0.380921	2.10502	4.41456	0.000157583	0.000707751	3.7788	0.180312	2.10502	1.56677	0.12926	0.998928	1.51703	0.0232219	2.10502	0.276241	0.784547	0.942808	0.273398	0.203534	2.10502	2.58982	0.0155285	0.239114	2.41981
ENSG00000066117.14_2	SMARCD1	0.0751302	6.87469	2.78734	0.00979836	0.0233071	2.58287	0.0242951	6.87469	0.672798	0.507012	0.998928	0.663497	-0.0904197	6.87469	-3.53798	0.00154001	0.0815887	-3.16704	-0.0661245	6.87469	-2.58804	0.0155921	0.239118	-2.41833
ENSG00000160691.18_4	SHC1	0.198069	9.26983	4.77528	0.000137358	0.000632426	3.81288	0.0269028	9.26983	0.516167	0.612884	0.998928	0.505961	0.141053	9.26983	2.31703	0.0371849	0.302815	2.08373	0.167955	9.26983	2.7693	0.0156076	0.239155	2.41797
ENSG00000057019.15_4	DCBLD2	-0.361523	6.67899	-4.7255	0.000190655	0.000832795	-3.73109	-0.00594673	6.67899	-0.0629544	0.95066	0.998928	-0.0618775	0.35504	6.67899	2.8635	0.0147731	0.203851	2.43789	0.349093	6.67899	2.82112	0.0156224	0.239183	2.41762
ENSG00000132464.11_3	ENAM	-0.674409	-2.68319	-2.14497	0.0414703	0.0796443	-2.0388	-0.914996	-2.68319	-1.91487	0.0665722	0.998928	-1.83455	-0.142557	-2.68319	-0.536059	0.596475	0.882091	-0.529477	-1.05755	-2.68319	-2.58425	0.0157283	0.2396	-2.41516
ENSG00000283849.1_4	AC092053.2	1.18378	-2.41045	4.62294	9.09434e-05	0.000448254	3.91356	-0.891181	-2.41045	-2.48598	0.0196709	0.998928	-2.33257	0.258059	-2.41045	0.962721	0.344557	0.734565	0.9452	-0.633123	-2.41045	-2.58272	0.0157835	0.2396	-2.41388
ENSG00000140961.12_3	OSGIN1	-0.13729	0.903435	-0.89621	0.378364	0.487251	-0.880915	-0.417191	0.903435	-1.93497	0.063943	0.998928	-1.85258	-0.013258	0.903435	-0.0942789	0.92561	0.979875	-0.0933689	-0.430449	0.903435	-2.57901	0.0159186	0.2396	-2.41078
ENSG00000261098.1_5	AP000766.1	-0.0730165	-0.233049	-0.568241	0.574747	0.671528	-0.561074	-0.400392	-0.233049	-2.22222	0.0351783	0.998928	-2.1063	0.0454591	-0.233049	0.391885	0.698337	0.914022	0.387566	-0.354933	-0.233049	-2.57885	0.0159244	0.2396	-2.41064
ENSG00000143942.4_2	CHAC2	-0.319968	1.52117	-2.5626	0.0165281	0.0365073	-2.39704	-0.0065369	1.52117	-0.0380038	0.969975	0.998928	-0.0376397	-0.323116	1.52117	-2.76279	0.0103828	0.177184	-2.56281	-0.329653	1.52117	-2.57998	0.0158832	0.2396	-2.41159
ENSG00000090376.10_3	IRAK3	-0.304107	2.19223	-2.56132	0.0165763	0.0365962	-2.39597	-0.03745	2.19223	-0.223987	0.824518	0.998928	-0.221738	-0.285855	2.19223	-2.58704	0.0156279	0.208289	-2.41749	-0.323305	2.19223	-2.58508	0.0156982	0.2396	-2.41586
ENSG00000183307.3_5	TMEM121B	-0.305896	5.11964	-3.2516	0.00316923	0.00895551	-2.95083	-0.00992401	5.11964	-0.0774909	0.938826	0.998928	-0.0767451	-0.230851	5.11964	-2.62439	0.0143401	0.201222	-2.44863	-0.240775	5.11964	-2.58532	0.0156896	0.2396	-2.41606
ENSG00000064933.17_4	PMS1	-0.374531	3.50555	-5.99295	2.50712e-06	2.27972e-05	-4.70755	-0.0398	3.50555	-0.46446	0.646184	0.998928	-0.459069	-0.12632	3.50555	-2.23605	0.0341478	0.291193	-2.11832	-0.16612	3.50555	-2.58445	0.0157209	0.2396	-2.41533
ENSG00000260916.7_4	CCPG1	-0.604833	6.26439	-12.4645	1.79801e-12	2.6767e-10	-7.04931	0.00216611	6.26439	0.0332084	0.973762	0.998928	0.0328903	-0.122766	6.26439	-2.6915	0.0122716	0.188175	-2.50424	-0.1206	6.26439	-2.58154	0.0158264	0.2396	-2.41289
ENSG00000179965.11_2	ZNF771	-0.507888	3.75302	-13.0231	1.83521e-11	1.7594e-09	-6.71857	0.0494266	3.75302	0.939158	0.360359	0.998928	0.914681	-0.157094	3.75302	-4.30068	0.000402925	0.0466312	-3.53816	-0.107667	3.75302	-2.59881	0.01585	0.2396	-2.41235
ENSG00000133606.10_5	MKRN1	0.069931	6.24778	2.66113	0.0131704	0.0300402	2.47913	0.0512114	6.24778	1.45469	0.157723	0.998928	1.41277	0.0131869	6.24778	0.529832	0.600724	0.883624	0.523359	0.0643984	6.24778	2.58177	0.0158178	0.2396	2.41309
ENSG00000101138.11_3	CSTF1	0.195679	5.14126	3.53209	0.00156327	0.00488732	3.16267	0.0480571	5.14126	0.649427	0.521759	0.998928	0.640636	0.0867185	5.14126	1.65227	0.110507	0.475739	1.59592	0.134776	5.14126	2.57997	0.0158834	0.2396	2.41158
ENSG00000140743.7_3	CDR2	-0.288074	5.43597	-8.1671	1.4245e-07	2.19378e-06	-5.26206	0.0647866	5.43597	1.46074	0.16412	0.998928	1.39135	0.071395	5.43597	1.46341	0.167825	0.5618	1.37923	0.136182	5.43597	2.75646	0.0157655	0.2396	2.4143
ENSG00000178149.16_4	DALRD3	0.340648	4.98565	6.26563	3.23376e-06	2.81299e-05	4.65538	0.242148	4.98565	3.34078	0.00358993	0.998928	2.91211	-0.104301	4.98565	-1.92353	0.0672051	0.388768	-1.8303	0.137846	4.98565	2.62034	0.0158224	0.2396	2.41299
ENSG00000259956.1_2	RBM15B	0.106709	6.72626	1.94623	0.0657283	0.117168	1.84027	0.0248358	6.72626	0.342431	0.73624	0.998928	0.336836	0.122192	6.72626	2.19356	0.0403621	0.31383	2.05002	0.147028	6.72626	2.63914	0.0157287	0.2396	2.41515
ENSG00000183665.5_2	TRMT12	-0.00251051	3.26283	-0.0324548	0.974357	0.983325	-0.032144	0.0594362	3.26283	0.580026	0.56689	0.998928	0.572637	0.131332	3.26283	1.83871	0.0774067	0.411887	1.76594	0.190768	3.26283	2.58388	0.0157417	0.2396	2.41485
ENSG00000174032.16_3	SLC25A30	-1.22482	5.9955	-11.4851	1.10098e-11	1.18588e-09	-6.79264	0.260576	5.9955	1.83515	0.0779493	0.998928	1.76271	0.00581656	5.9955	0.0596204	0.952914	0.987092	0.059048	0.266393	5.9955	2.57914	0.0159137	0.2396	2.41089
ENSG00000106789.12_2	CORO2A	-0.0356193	1.70468	-0.143307	0.887153	0.921913	-0.141908	0.112231	1.70468	0.35763	0.723507	0.998928	0.353775	0.480451	1.70468	2.19142	0.0375757	0.303105	2.07945	0.592682	1.70468	2.58083	0.0158519	0.2396	2.41231
ENSG00000086730.16_4	LAT2	-0.737712	-2.35199	-2.24647	0.0333888	0.0663393	-2.12738	0.641705	-2.35199	1.53699	0.136377	0.998928	1.48942	0.212234	-2.35199	0.809866	0.425368	0.789176	0.797144	0.853939	-2.35199	2.58379	0.0157449	0.2396	2.41477
ENSG00000144452.14_3	ABCA12	-0.337378	-2.8464	-0.755986	0.456453	0.563709	-0.7447	1.19354	-2.8464	2.19148	0.0375712	0.998928	2.0795	-0.0902255	-2.8464	-0.242502	0.810294	0.94921	-0.240047	1.10332	-2.8464	2.57884	0.0159245	0.2396	2.41064
ENSG00000162630.5_2	B3GALT2	-0.446063	-3.04279	-0.906697	0.372894	0.481698	-0.891065	0.10362	-3.04279	0.178654	0.859595	0.998928	0.17689	1.07072	-3.04279	2.8273	0.00891266	0.167728	2.61539	1.17434	-3.04279	2.58211	0.0158055	0.2396	2.41338
ENSG00000054219.10_3	LY75	1.23093	-1.16054	1.72298	0.101026	0.167578	1.6399	0.0763628	-1.16054	0.0963919	0.924339	0.998928	0.0949692	1.52047	-1.16054	1.99673	0.0573992	0.364311	1.90026	1.59683	-1.16054	2.98514	0.0159381	0.239608	2.41033
ENSG00000115525.17_5	ST3GAL5	0.0441121	4.92174	0.627594	0.536957	0.637338	0.617421	0.0149639	4.92174	0.16492	0.870827	0.998928	0.162608	0.187432	4.92174	2.47582	0.0231403	0.24684	2.27111	0.202396	4.92174	2.64048	0.0159673	0.23985	2.40966
ENSG00000100376.11_2	FAM118A	-0.336475	2.93745	-5.2818	3.32871e-05	0.000193498	-4.14973	-0.0357104	2.93745	-0.413108	0.684658	0.998928	-0.406115	-0.136565	2.93745	-2.31573	0.031975	0.284082	-2.14472	-0.172275	2.93745	-2.59342	0.0159977	0.239912	-2.40897
ENSG00000198816.6_3	ZNF358	0.133582	6.51355	2.18836	0.0378218	0.073778	2.07678	0.0397208	6.51355	0.485903	0.631106	0.998928	0.480171	0.109486	6.51355	1.89349	0.0694714	0.393199	1.81534	0.149207	6.51355	2.57691	0.0159951	0.239912	2.40903
ENSG00000071794.15_2	HLTF	-0.174991	4.85494	-2.34438	0.0269726	0.0554378	-2.21191	-0.175416	4.85494	-1.73111	0.0952841	0.998928	-1.66816	-0.0153728	4.85494	-0.221726	0.826259	0.953668	-0.219502	-0.190788	4.85494	-2.5762	0.0160212	0.240069	-2.40843
ENSG00000126254.11_3	RBM42	0.0144848	6.53905	0.49647	0.623734	0.714182	0.490565	-0.03383	6.53905	-0.864986	0.394957	0.998928	-0.850662	-0.0375443	6.53905	-1.35812	0.186094	0.582639	-1.32222	-0.0713743	6.53905	-2.57579	0.0160364	0.2401	-2.40809
ENSG00000166033.12_3	HTRA1	-0.738926	6.33266	-4.44076	0.000226509	0.000963662	-3.68745	0.153445	6.33266	0.71005	0.486894	0.998928	0.695257	0.321994	6.33266	1.81929	0.0852506	0.427034	1.721	0.475439	6.33266	2.63761	0.0160616	0.240281	2.40751
ENSG00000258311.5_6	BLOC1S1-RDH5	0.0189327	0.345193	0.10615	0.916278	0.943112	0.105124	0.349615	0.345193	1.34442	0.190426	0.998928	1.30932	-0.824524	0.345193	-4.43287	0.00015016	0.0313659	-3.79081	-0.474908	0.345193	-2.57467	0.0160775	0.240316	-2.40715
ENSG00000234616.8_3	JRK	-0.0852117	4.90352	-1.54035	0.138925	0.21759	-1.47981	-0.0796538	4.90352	-1.10878	0.282755	0.998928	-1.07415	-0.113868	4.90352	-1.61097	0.127841	0.501878	-1.52267	-0.193522	4.90352	-2.6826	0.0160902	0.240316	-2.40686
ENSG00000100678.18_3	SLC8A3	4.64735	0.964864	16.8628	3.07307e-13	7.1772e-11	7.29116	-1.08394	0.964864	-3.07756	0.00657868	0.998928	-2.71745	0.574129	0.964864	1.64117	0.113324	0.478175	1.58343	-0.509807	0.964864	-2.93733	0.0161116	0.24044	-2.40638
ENSG00000180901.10_2	KCTD2	-0.0441028	5.5523	-1.41296	0.173806	0.261449	-1.36008	-0.0148771	5.5523	-0.369793	0.716524	0.998928	-0.363108	-0.0921816	5.5523	-2.36176	0.0334233	0.289613	-2.12696	-0.107059	5.5523	-2.72033	0.0161422	0.240522	-2.40569
ENSG00000183346.7_5	CABCOCO1	0.693138	1.05731	3.68763	0.00130344	0.0041887	3.21522	0.587311	1.05731	2.43375	0.0257075	0.998928	2.2306	-0.081405	1.05731	-0.378609	0.708743	0.918434	-0.373544	0.505906	1.05731	2.70908	0.0161434	0.240522	2.40566
ENSG00000145014.17_5	TMEM44	0.258129	4.41174	3.20106	0.00359332	0.00994802	2.91182	-0.0892332	4.41174	-0.81028	0.425134	0.998928	-0.797546	-0.112528	4.41174	-1.4561	0.157336	0.549079	-1.41409	-0.201761	4.41174	-2.56987	0.0162552	0.241693	-2.40314
ENSG00000029639.10_2	TFB1M	0.264174	2.56917	3.00079	0.00587416	0.0151007	2.75472	0.183967	2.56917	1.57232	0.127967	0.998928	1.52217	0.0254225	2.56917	0.300723	0.766017	0.937666	0.297589	0.209389	2.56917	2.5697	0.0162616	0.241693	2.40299
ENSG00000170161.6_5	AL512625.1	-0.181247	0.777363	-0.655374	0.519906	0.621329	-0.64349	0.235705	0.777363	0.753414	0.4619	0.998928	0.735723	0.822414	0.777363	2.16669	0.0498499	0.342458	1.96125	1.05812	0.777363	2.73885	0.0162434	0.241693	2.4034
ENSG00000187066.8_2	TMEM262	-0.145776	-3.12041	-0.279631	0.781973	0.840152	-0.276749	-1.89283	-3.12041	-2.47517	0.0201568	0.998928	-2.32342	0.260304	-3.12041	0.550967	0.58636	0.878492	0.544119	-1.63253	-3.12041	-2.56889	0.0162919	0.241751	-2.40231
ENSG00000084693.15_3	AGBL5	0.278734	5.60969	5.04375	2.99419e-05	0.000177089	4.17391	0.0559453	5.60969	0.75701	0.45585	0.998928	0.745698	0.0777394	5.60969	1.4808	0.150679	0.540721	1.43714	0.133685	5.60969	2.56898	0.0162882	0.241751	2.40239
ENSG00000103528.16_3	SYT17	-0.398451	4.14287	-4.60162	9.62113e-05	0.000469668	-3.89995	0.231563	4.14287	2.00442	0.0555445	0.998928	1.91459	-0.0124173	4.14287	-0.15889	0.874983	0.966779	-0.157332	0.219146	4.14287	2.56756	0.0163415	0.24229	2.4012
ENSG00000114982.17_3	KANSL3	-0.0362881	5.77849	-0.750689	0.45958	0.566272	-0.739538	-0.00849659	5.77849	-0.130389	0.897263	0.998928	-0.12912	-0.110905	5.77849	-2.42702	0.0224566	0.243631	-2.28255	-0.119402	5.77849	-2.56636	0.0163863	0.242759	-2.4002
ENSG00000253716.5_5	MINCR	0.292152	-0.593961	1.88873	0.0701319	0.123646	1.81106	-0.0542789	-0.593961	-0.249442	0.804979	0.998928	-0.246908	-0.336195	-0.593961	-2.12076	0.0436408	0.32356	-2.01752	-0.390474	-0.593961	-2.56535	0.0164242	0.242786	-2.39935
ENSG00000141698.16_2	NT5C3B	0.271343	5.97737	3.9831	0.000877616	0.00299758	3.32708	-0.00766643	5.97737	-0.0845554	0.933797	0.998928	-0.0830692	-0.173234	5.97737	-2.51816	0.0214013	0.239247	-2.30083	-0.1809	5.97737	-2.64487	0.0164412	0.242786	-2.39897
ENSG00000015153.14_3	YAF2	-0.0401362	4.08258	-0.7258	0.476767	0.582355	-0.711512	0.105585	4.08258	1.44903	0.167253	0.998928	1.38108	0.0415737	4.08258	0.761874	0.455971	0.808139	0.745497	0.147158	4.08258	2.62319	0.0164378	0.242786	2.39905
ENSG00000166206.14_4	GABRB3	-0.450645	3.39438	-1.87797	0.0788805	0.136301	-1.75722	0.141437	3.39438	0.517961	0.617315	0.998928	0.499659	0.864711	3.39438	3.01258	0.0377797	0.304483	2.07724	1.00615	3.39438	3.37406	0.0164155	0.242786	2.39954
ENSG00000011105.13_4	TSPAN9	-0.168072	7.55434	-3.9293	0.000562012	0.00205	-3.44931	0.0555016	7.55434	0.969105	0.341422	0.998928	0.951359	-0.159221	7.55434	-3.92159	0.000573393	0.0519772	-3.4439	-0.103719	7.55434	-2.56348	0.0164945	0.242985	-2.39779
ENSG00000166173.10_3	LARP6	0.305498	3.46327	5.22435	4.58787e-05	0.000252126	4.07569	-0.00496361	3.46327	-0.0669234	0.94751	0.998928	-0.0658344	0.184281	3.46327	2.72876	0.0154885	0.207773	2.42075	0.179318	3.46327	2.71311	0.0164841	0.242985	2.39802
ENSG00000167964.12_3	RAB26	-0.561049	-0.350064	-3.66372	0.00111654	0.0036818	-3.25938	0.0936354	-0.350064	0.479132	0.63585	0.998928	0.473509	0.29459	-0.350064	2.38513	0.0246508	0.255161	2.24683	0.388225	-0.350064	2.5637	0.0164863	0.242985	2.39797
ENSG00000119471.14_2	HSDL2	0.00324934	5.0782	0.054817	0.956703	0.972045	0.054291	0.0459644	5.0782	0.581063	0.566202	0.998928	0.573655	0.0986764	5.0782	1.78104	0.0865934	0.429553	1.71365	0.144641	5.0782	2.56174	0.0165603	0.243758	2.39633
ENSG00000268555.1_5	AC123912.4	0.339051	-3.01415	0.879091	0.387404	0.49631	0.864334	-0.868178	-3.01415	-1.38056	0.179169	0.998928	-1.34332	-0.871578	-3.01415	-1.56679	0.129254	0.503998	-1.51705	-1.73976	-3.01415	-2.56042	0.0166106	0.244033	-2.39521
ENSG00000159733.13_2	ZFYVE28	0.0269137	-0.886023	0.151302	0.880905	0.917117	0.149822	-0.379984	-0.886023	-1.49501	0.146952	0.998928	-1.45038	-0.106115	-0.886023	-0.621629	0.539599	0.857594	-0.61342	-0.486099	-0.886023	-2.56078	0.0165969	0.244033	-2.39552
ENSG00000168398.6_4	BDKRB2	-0.0413776	-0.62012	-0.185985	0.8539	0.897112	-0.184145	0.341467	-0.62012	1.20817	0.237857	0.998928	1.18036	0.187099	-0.62012	0.963022	0.344408	0.734533	0.945491	0.528566	-0.62012	2.5602	0.0166189	0.244033	2.39503
ENSG00000176956.12_3	LY6H	0.139929	2.38406	0.39065	0.699239	0.775046	0.386349	0.596454	2.38406	1.19935	0.241208	0.998928	1.17197	-1.58679	2.38406	-3.84056	0.000707594	0.0570381	-3.38662	-0.990335	2.38406	-2.55955	0.0166437	0.244201	-2.39449
ENSG00000260101.1_5	AC008074.2	-0.162892	-1.77749	-0.827506	0.416925	0.525273	-0.811767	-0.109717	-1.77749	-0.398699	0.695068	0.998928	-0.391986	-0.541443	-1.77749	-2.34497	0.033944	0.290422	-2.12074	-0.651159	-1.77749	-2.63004	0.0168787	0.244294	-2.38934
ENSG00000216624.3_3	GAPDHP72	1.61211	-2.07433	5.72107	5.07048e-06	4.07073e-05	4.56185	-0.559152	-2.07433	-1.43762	0.16247	0.998928	-1.39681	-0.0342008	-2.07433	-0.108136	0.914718	0.976202	-0.10709	-0.593353	-2.07433	-2.55336	0.0168807	0.244294	-2.3893
ENSG00000163686.14_3	ABHD6	-0.00838259	3.39722	-0.0524781	0.958629	0.973184	-0.0518739	0.0255534	3.39722	0.115711	0.909106	0.998928	0.114167	-0.514259	3.39722	-2.83683	0.0109435	0.1819	-2.5445	-0.488706	3.39722	-2.61563	0.0168902	0.244294	-2.38909
ENSG00000189190.10_4	ZNF600	-0.335029	0.946101	-2.34027	0.0272175	0.0558414	-2.20838	-0.328081	0.946101	-1.65364	0.110225	0.998928	-1.59718	-0.0635691	0.946101	-0.492731	0.626338	0.890402	-0.486887	-0.39165	0.946101	-2.55804	0.016701	0.244294	-2.39323
ENSG00000197385.5_2	ZNF860	-0.288859	0.0660617	-2.07168	0.0483532	0.0906332	-1.97425	-0.237767	0.0660617	-1.21429	0.235553	0.998928	-1.18618	-0.150849	0.0660617	-1.20574	0.238777	0.641684	-1.17805	-0.388616	0.0660617	-2.55794	0.0167048	0.244294	-2.39314
ENSG00000120708.16_3	TGFBI	0.717108	7.48926	4.86726	4.77052e-05	0.000260303	4.06659	-0.096361	7.48926	-0.488638	0.629194	0.998928	-0.482862	-0.260381	7.48926	-1.86745	0.0731515	0.40132	-1.79188	-0.356742	7.48926	-2.55482	0.0168245	0.244294	-2.39052
ENSG00000171608.15_2	PIK3CD	-0.312691	3.62988	-3.13547	0.00422554	0.0113936	-2.86081	-0.0397395	3.62988	-0.290142	0.774009	0.998928	-0.287135	-0.223779	3.62988	-2.43742	0.0219401	0.241322	-2.2914	-0.263518	3.62988	-2.55601	0.0167786	0.244294	-2.39152
ENSG00000224383.7_3	PRR29	-0.0600949	4.65098	-0.603107	0.551663	0.651205	-0.595271	-0.243158	4.65098	-1.79115	0.0849196	0.998928	-1.72283	-0.00993253	4.65098	-0.106303	0.916158	0.976698	-0.105274	-0.253091	4.65098	-2.55832	0.0166905	0.244294	-2.39346
ENSG00000100234.11_2	TIMP3	1.01915	9.43583	9.83144	3.01696e-10	1.67487e-08	6.2979	-0.070624	9.43583	-0.510375	0.614095	0.998928	-0.504237	-0.181368	9.43583	-1.86235	0.0738912	0.402326	-1.78729	-0.251992	9.43583	-2.55867	0.016677	0.244294	-2.39375
ENSG00000140105.17_3	WARS	0.0391522	7.33264	0.459737	0.649526	0.734754	0.454421	-0.129738	7.33264	-1.13764	0.265646	0.998928	-1.11315	-0.0761687	7.33264	-0.94308	0.354321	0.740537	-0.92624	-0.205907	7.33264	-2.55365	0.0168692	0.244294	-2.38955
ENSG00000141570.10_2	CBX8	0.065324	2.09939	0.881897	0.387815	0.496663	0.863586	-0.0870881	2.09939	-0.865622	0.398081	0.998928	-0.845053	-0.106673	2.09939	-1.48056	0.153519	0.544153	-1.42721	-0.193761	2.09939	-2.58282	0.0167259	0.244294	-2.39268
ENSG00000284691.1_3	AC073111.5	-0.461064	3.19983	-7.04505	1.75943e-07	2.60655e-06	-5.22311	-0.0387613	3.19983	-0.432555	0.668905	0.998928	-0.427651	-0.135159	3.19983	-2.3108	0.0290344	0.273114	-2.18302	-0.17392	3.19983	-2.5558	0.0167868	0.244294	-2.39134
ENSG00000179627.9_2	ZBTB42	0.342517	3.55838	6.32193	3.24493e-06	2.82137e-05	4.65467	-0.028588	3.55838	-0.391029	0.700569	0.998928	-0.384552	-0.11833	3.55838	-2.0736	0.0512366	0.346708	-1.94949	-0.146918	3.55838	-2.6147	0.0168329	0.244294	-2.39034
ENSG00000111596.12_3	CNOT2	-0.0845148	6.02407	-1.94876	0.0669648	0.118921	-1.83191	0.0633578	6.02407	1.12643	0.278542	0.998928	1.0836	0.0704943	6.02407	1.42873	0.175015	0.568794	1.35626	0.133852	6.02407	2.69722	0.0168708	0.244294	2.38951
ENSG00000113742.12_3	CPEB4	-0.317419	3.53178	-4.85408	4.93948e-05	0.00026815	-4.05847	0.06195	3.53178	0.714339	0.481383	0.998928	0.704081	0.103954	3.53178	1.78318	0.0862371	0.428948	1.71559	0.165904	3.53178	2.55665	0.0167542	0.244294	2.39206
ENSG00000125821.12_4	DTD1	0.248329	5.35856	3.5255	0.0021784	0.00649123	3.06477	0.243607	5.35856	2.61581	0.0185916	0.998928	2.35362	-0.0595332	5.35856	-0.832626	0.41495	0.782844	-0.815213	0.184074	5.35856	2.61742	0.0168082	0.244294	2.39088
ENSG00000169330.8_2	KIAA1024	0.0373137	0.85054	0.428635	0.671719	0.753424	0.42379	0.29424	0.85054	2.5355	0.017582	0.998928	2.37431	-0.0821727	0.85054	-1.00593	0.32372	0.720544	-0.986842	0.212067	0.85054	2.5532	0.0168869	0.244294	2.38916
ENSG00000106133.17_2	NSUN5P2	0.252822	0.864466	1.15633	0.258062	0.358888	1.13098	0.19733	0.864466	0.69701	0.491982	0.998928	0.687159	0.307494	0.864466	1.47913	0.15112	0.541262	1.43559	0.504825	0.864466	2.5544	0.0168407	0.244294	2.39017
ENSG00000152270.8_2	PDE3B	-0.171208	2.87929	-1.79973	0.0877365	0.149058	-1.70746	-0.088106	2.87929	-0.689101	0.501193	0.998928	-0.672614	-0.204823	2.87929	-1.96459	0.069949	0.393899	-1.81224	-0.292929	2.87929	-2.64084	0.0169712	0.244541	-2.38733
ENSG00000150712.10_2	MTMR12	0.216399	6.38316	4.44303	0.00014619	0.000665023	3.79745	-0.0554976	6.38316	-0.849185	0.40353	0.998928	-0.835334	-0.0624524	6.38316	-1.3505	0.188493	0.584416	-1.31505	-0.11795	6.38316	-2.55127	0.0169615	0.244541	-2.38754
ENSG00000139719.10_5	VPS33A	-0.0384678	5.56071	-0.734483	0.469228	0.575642	-0.723736	0.0660035	5.56071	0.942277	0.354725	0.998928	0.925464	0.0614339	5.56071	1.2482	0.223082	0.626224	1.21837	0.127437	5.56071	2.55116	0.0169657	0.244541	2.38745
ENSG00000087263.16_2	OGFOD1	-0.179521	5.52772	-3.05877	0.00510044	0.0134014	-2.80062	0.0549372	5.52772	0.701469	0.489242	0.998928	0.691515	0.0885794	5.52772	1.61991	0.11732	0.484494	1.56612	0.143517	5.52772	2.5506	0.0169874	0.244541	2.38698
ENSG00000065268.10_3	WDR18	0.203415	5.72867	5.36169	9.65786e-05	0.00047108	3.89903	0.000863666	5.72867	0.0186049	0.985453	0.998928	0.0182335	0.205798	5.72867	2.84307	0.0179466	0.222191	2.36672	0.206662	5.72867	2.87109	0.0169832	0.244541	2.38707
ENSG00000170153.10_5	RNF150	-0.285845	3.32472	-2.50372	0.0210505	0.0448987	-2.30708	0.0223556	3.32472	0.154742	0.878822	0.998928	0.152463	0.357189	3.32472	2.64627	0.0188163	0.225981	2.34915	0.379545	3.32472	2.63216	0.0169801	0.244541	2.38714
ENSG00000167191.11_3	GPRC5B	0.10334	6.40264	1.22155	0.235713	0.333189	1.18577	-0.256977	6.40264	-2.36657	0.0296909	0.998928	-2.17419	-0.0296847	6.40264	-0.275875	0.786197	0.943275	-0.271253	-0.286661	6.40264	-2.65668	0.0170179	0.244606	-2.38632
ENSG00000117318.8_2	ID3	-0.401509	8.0035	-5.91666	7.62073e-06	5.71666e-05	-4.47557	0.048151	8.0035	0.540283	0.595786	0.998928	0.530471	-0.234578	8.0035	-3.26675	0.00398157	0.120962	-2.87962	-0.186427	8.0035	-2.6115	0.0170186	0.244606	-2.38631
ENSG00000196151.10_2	WDSUB1	-0.456437	1.9171	-4.02377	0.000736845	0.00258277	-3.37549	-0.113917	1.9171	-0.748763	0.465157	0.998928	-0.730381	-0.32272	1.9171	-2.11195	0.0563626	0.361871	-1.90822	-0.436637	1.9171	-2.66236	0.0170865	0.24539	-2.38484
ENSG00000228157.4_5	AC007952.2	-1.27821	-2.47935	-3.39925	0.0027119	0.00784649	-2.99864	0.412737	-2.47935	0.620501	0.542943	0.998928	0.608369	-2.245	-2.47935	-3.50643	0.00425135	0.123762	-2.85888	-1.83226	-2.47935	-2.65513	0.0171409	0.245534	-2.38367
ENSG00000007908.15_4	SELE	-3.03135	0.123558	-6.03866	3.44505e-06	2.97839e-05	-4.64233	0.519322	0.123558	0.66839	0.510864	0.998928	0.657493	-2.34145	0.123558	-4.62083	0.000438736	0.047349	-3.51562	-1.82213	0.123558	-2.57171	0.0171539	0.245534	-2.38339
ENSG00000214595.11_2	EML6	-0.867507	-0.659742	-6.84407	2.89504e-07	3.92965e-06	-5.13015	-0.280339	-0.659742	-1.56181	0.130425	0.998928	-1.51243	-0.0959789	-0.659742	-0.935505	0.358136	0.743245	-0.918922	-0.376318	-0.659742	-2.54573	0.0171771	0.245534	-2.3829
ENSG00000161298.17_4	ZNF382	-0.397649	1.35584	-3.86676	0.000661143	0.00235483	-3.40521	-0.0683595	1.35584	-0.481609	0.634112	0.998928	-0.475947	-0.208487	1.35584	-2.25338	0.0328942	0.287781	-2.13337	-0.276846	1.35584	-2.54693	0.0171302	0.245534	-2.3839
ENSG00000107968.9_2	MAP3K8	0.032288	1.16817	0.330059	0.744	0.81053	0.326561	0.0290129	1.16817	0.214072	0.832161	0.998928	0.211931	-0.278511	1.16817	-2.96988	0.0063312	0.146605	-2.73012	-0.249498	1.16817	-2.5459	0.0171706	0.245534	-2.38304
ENSG00000143995.19_4	MEIS1	-0.431116	4.86968	-5.66027	1.83775e-05	0.000118306	-4.28374	-0.137046	4.86968	-1.35984	0.193121	0.998928	-1.3014	-0.11151	4.86968	-1.26093	0.228706	0.631686	-1.2037	-0.248557	4.86968	-2.64611	0.0171288	0.245534	-2.38393
ENSG00000164045.11_3	CDC25A	-0.0917105	4.35337	-0.938976	0.356385	0.46513	-0.922276	0.0716792	4.35337	0.535021	0.597182	0.998928	0.528458	-0.317207	4.35337	-3.41273	0.00211571	0.0952705	-3.07349	-0.245528	4.35337	-2.54491	0.0172093	0.245596	-2.38221
ENSG00000136710.9_3	CCDC115	0.117965	5.17381	2.64442	0.0152491	0.034131	2.42641	0.0152724	5.17381	0.25482	0.801772	0.998928	0.251054	-0.12911	5.17381	-2.94376	0.00763749	0.158023	-2.66769	-0.113837	5.17381	-2.57833	0.0172154	0.245596	-2.38208
ENSG00000127081.13_2	ZNF484	-0.381669	2.16305	-5.3515	1.3322e-05	9.09879e-05	-4.35475	0.13299	2.16305	1.39746	0.174086	0.998928	1.35919	0.0481058	2.16305	0.761406	0.453266	0.806584	0.749982	0.181096	2.16305	2.544	0.0172448	0.245596	2.38145
ENSG00000100399.15_3	CHADL	0.475196	0.430308	3.78491	0.000817173	0.00281794	3.34691	0.0143319	0.430308	0.0875193	0.930929	0.998928	0.0866756	0.269006	0.430308	2.23604	0.0341484	0.291193	2.11832	0.283338	0.430308	2.54434	0.0172315	0.245596	2.38173
ENSG00000176305.5	AC087269.1	0.944196	-4.14149	1.17607	0.250224	0.350187	1.14981	2.44704	-4.14149	2.22342	0.0350883	0.998928	2.10734	-0.72586	-4.14149	-0.821271	0.418959	0.785063	-0.808229	1.72118	-4.14149	2.54391	0.0172485	0.245596	2.38137
ENSG00000090989.17_3	EXOC1	-0.31557	5.64269	-7.38529	7.65818e-08	1.39711e-06	-5.375	0.0116451	5.64269	0.203519	0.840314	0.998928	0.201492	0.0931802	5.64269	2.34361	0.0270184	0.265642	2.21125	0.104825	5.64269	2.54192	0.0173268	0.246519	2.3797
ENSG00000138668.18_4	HNRNPD	-0.0327381	7.32992	-0.539188	0.595954	0.690098	-0.530228	-0.0395122	7.32992	-0.488507	0.631833	0.998928	-0.479149	-0.113303	7.32992	-1.91322	0.0696809	0.393434	-1.81398	-0.152815	7.32992	-2.58611	0.0173456	0.246595	-2.3793
ENSG00000130348.11_3	QRSL1	0.117479	3.99677	2.14634	0.0413509	0.0794351	2.03999	-0.0169819	3.99677	-0.233159	0.817464	0.998928	-0.230808	0.149097	3.99677	2.92334	0.00708357	0.154136	2.69289	0.132115	3.99677	2.54103	0.0173621	0.246639	2.37895
ENSG00000136305.11_2	CIDEB	1.60626	-3.01707	1.99833	0.0562397	0.102909	1.90917	-2.55561	-3.01707	-2.23441	0.0342685	0.998928	-2.1169	0.614288	-3.01707	0.706859	0.485942	0.826998	0.696778	-1.94132	-3.01707	-2.53964	0.0174172	0.246685	-2.37778
ENSG00000188803.14_4	SHISA6	0.347652	-2.06106	0.881215	0.386276	0.49528	0.866391	-0.250005	-2.06106	-0.432346	0.669055	0.998928	-0.427446	-0.812052	-2.06106	-1.81118	0.0816827	0.419516	-1.74101	-1.06206	-2.06106	-2.53789	0.0174866	0.246685	-2.37631
ENSG00000183479.8	TREX2	0.25074	-2.35181	0.733729	0.469679	0.57608	0.723001	-1.11354	-2.35181	-2.2665	0.0319736	0.998928	-2.14474	0.16138	-2.35181	0.502711	0.619399	0.889476	0.496702	-0.952165	-2.35181	-2.54038	0.0173879	0.246685	-2.3784
ENSG00000165810.16_2	BTNL9	-0.236698	2.69854	-1.18453	0.250565	0.350591	-1.14898	-0.0218013	2.69854	-0.0788198	0.938094	0.998928	-0.0776651	-0.850227	2.69854	-2.71811	0.0175087	0.218815	-2.37585	-0.872029	2.69854	-2.66031	0.017483	0.246685	-2.37639
ENSG00000204713.10_2	TRIM27	0.175901	6.51159	4.45813	0.000227717	0.000967678	3.6861	-0.000812728	6.51159	-0.0158489	0.987536	0.998928	-0.0156215	-0.117151	6.51159	-2.60249	0.0184095	0.224581	-2.35728	-0.117964	6.51159	-2.62498	0.0174683	0.246685	-2.3767
ENSG00000102312.21_4	PORCN	0.114243	3.50368	1.76281	0.0896845	0.151832	1.69706	0.221807	3.50368	2.5554	0.0168023	0.998928	2.39101	-0.0664101	3.50368	-1.07525	0.292139	0.692159	-1.05344	0.155397	3.50368	2.53983	0.0174095	0.246685	2.37794
ENSG00000180537.12_3	RNF182	0.337592	2.41838	2.36542	0.0270918	0.055639	2.21019	0.0931068	2.41838	0.532	0.601151	0.998928	0.522747	0.305128	2.41838	1.95244	0.066505	0.38796	1.835	0.398234	2.41838	2.63579	0.017437	0.246685	2.37736
ENSG00000271797.1_5	AC008494.3	-0.478275	-1.13968	-2.37379	0.0252782	0.0524794	-2.23713	0.607298	-1.13968	2.30997	0.029087	0.998928	2.18231	-0.112931	-1.13968	-0.641354	0.526907	0.850735	-0.632735	0.494366	-1.13968	2.53797	0.0174835	0.246685	2.37638
ENSG00000185745.9_2	IFIT1	-0.85541	-0.27331	-3.43317	0.00200927	0.00605526	-3.08886	0.327791	-0.27331	1.03401	0.310654	0.998928	1.01385	0.313347	-0.27331	1.59617	0.122535	0.493269	1.54422	0.641138	-0.27331	2.53873	0.0174535	0.246685	2.37701
ENSG00000182240.15_3	BACE2	-0.175254	6.63264	-0.872676	0.395122	0.504186	-0.850366	-0.194852	6.63264	-0.783521	0.445337	0.998928	-0.763212	-0.88069	6.63264	-2.22692	0.0449712	0.32718	-2.00492	-1.07554	6.63264	-2.72743	0.0175072	0.246695	-2.37588
ENSG00000163161.13_3	ERCC3	-0.221046	5.4396	-6.37638	9.39178e-07	1.0267e-05	-4.90397	-0.0171091	5.4396	-0.366325	0.717086	0.998928	-0.362356	-0.0682711	5.4396	-2.10452	0.0451524	0.327605	-2.00323	-0.0853802	5.4396	-2.5372	0.0175142	0.246695	-2.37573
ENSG00000068097.14_4	HEATR6	-0.221455	4.17064	-4.99394	3.41462e-05	0.000197614	-4.14389	-0.0152802	4.17064	-0.253747	0.801687	0.998928	-0.251164	-0.0972993	4.17064	-2.38202	0.0248214	0.25641	-2.24417	-0.11258	4.17064	-2.53591	0.0175657	0.24723	-2.37465
ENSG00000156687.10_4	UNC5D	-0.792108	-1.49808	-2.13213	0.0426093	0.081383	-2.02752	-0.905532	-1.49808	-1.57446	0.127472	0.998928	-1.52415	-0.32117	-1.49808	-1.05488	0.301186	0.701609	-1.03389	-1.2267	-1.49808	-2.53413	0.0176369	0.247665	-2.37315
ENSG00000171488.14_3	LRRC8C	-0.0662447	6.57473	-1.23451	0.238371	0.33622	-1.17907	-0.0186754	6.57473	-0.281503	0.783532	0.998928	-0.274719	-0.256042	6.57473	-2.72709	0.0250114	0.257026	-2.24123	-0.274717	6.57473	-2.93834	0.0176237	0.247665	-2.37343
ENSG00000119559.15_5	C19orf25	-0.0746596	4.74555	-1.59682	0.122391	0.195768	-1.54482	-0.00759621	4.74555	-0.120128	0.905305	0.998928	-0.118962	-0.108029	4.74555	-2.46285	0.0207235	0.234979	-2.31298	-0.115626	4.74555	-2.53345	0.0176643	0.247665	-2.37258
ENSG00000145391.13_3	SETD7	-0.180364	6.54639	-2.70431	0.01191	0.0275672	-2.5148	0.0817573	6.54639	0.916352	0.367904	0.998928	0.900406	0.0787181	6.54639	1.24948	0.222622	0.62541	1.21959	0.160475	6.54639	2.53392	0.0176453	0.247665	2.37298
ENSG00000269374.1_5	AC011497.2	-0.23903	1.36912	-3.23015	0.003343	0.00935703	-2.9343	0.192698	1.36912	1.95888	0.0609341	0.998928	1.87397	-0.0089373	1.36912	-0.133901	0.894512	0.971565	-0.132597	0.18376	1.36912	2.53347	0.0176635	0.247665	2.3726
ENSG00000162738.5_2	VANGL2	-0.0680995	4.4554	-0.646204	0.525133	0.626431	-0.635453	-0.156532	4.4554	-1.09526	0.287928	0.998928	-1.06268	-0.130879	4.4554	-1.25165	0.225917	0.628252	-1.21094	-0.287411	4.4554	-2.56344	0.0177138	0.24798	-2.37155
ENSG00000187608.9_5	ISG15	-0.130902	3.89914	-1.36813	0.185323	0.275442	-1.32454	0.186628	3.89914	1.55376	0.137426	0.998928	1.48544	0.0985994	3.89914	0.915256	0.372755	0.754284	0.891325	0.285227	3.89914	2.60864	0.0177005	0.24798	2.37182
ENSG00000180867.11_3	PDIA3P1	-0.334145	2.86082	-3.01337	0.00658705	0.0166573	-2.71703	0.0489113	2.86082	0.323605	0.749988	0.998928	0.318655	-0.393094	2.86082	-3.17269	0.00561906	0.138352	-2.76922	-0.344183	2.86082	-2.57731	0.0177532	0.248136	-2.37073
ENSG00000164197.11_3	RNF180	0.128428	2.47005	2.67444	0.0127692	0.0292637	2.49014	0.00958394	2.47005	0.149928	0.881979	0.998928	0.148461	0.106057	2.47005	2.36424	0.0258172	0.260606	2.22895	0.115641	2.47005	2.53149	0.0177433	0.248136	2.37093
ENSG00000225383.7_5	SFTA1P	-0.0660644	1.13623	-0.306013	0.762031	0.824825	-0.302814	0.0729642	1.13623	0.268581	0.790372	0.998928	0.265828	0.439936	1.13623	2.26328	0.0321977	0.284955	2.14195	0.5129	1.13623	2.53094	0.0177656	0.248136	2.37047
ENSG00000167748.10_2	KLK1	0.860261	-3.51602	1.69859	0.101334	0.168012	1.63842	-0.662344	-3.51602	-0.789183	0.437143	0.998928	-0.777027	-0.878225	-3.51602	-1.47234	0.152932	0.543805	-1.42925	-1.54057	-3.51602	-2.53033	0.0177901	0.248231	-2.36996
ENSG00000229387.2	AC103801.2	0.37986	-0.132291	1.69196	0.102606	0.169646	1.63235	-0.193309	-0.132291	-0.601972	0.552406	0.998928	-0.594158	-0.392387	-0.132291	-1.73123	0.0952631	0.446378	-1.66827	-0.585695	-0.132291	-2.52924	0.0178344	0.248231	-2.36904
ENSG00000141622.13_3	RNF165	0.77417	-1.56268	3.57917	0.00138643	0.00440822	3.19746	0.564155	-1.56268	1.70141	0.100797	0.998928	1.641	-1.1054	-1.56268	-4.21031	0.000269653	0.0417349	-3.64283	-0.541245	-1.56268	-2.52876	0.0178536	0.248231	-2.36864
ENSG00000182545.6_4	RNASE10	0.44489	0.66048	3.26773	0.00304434	0.00865334	2.96323	-0.105433	0.66048	-0.554181	0.584191	0.998928	-0.547273	-0.22399	0.66048	-1.62983	0.115194	0.481676	-1.57527	-0.329423	0.66048	-2.52709	0.0179215	0.248231	-2.36724
ENSG00000260081.2_5	AF274858.1	0.57087	0.140874	5.28463	1.58797e-05	0.000105318	4.31612	-0.141149	0.140874	-0.944923	0.353397	0.998928	-0.92802	-0.117066	0.140874	-1.07586	0.291871	0.692159	-1.05403	-0.258215	0.140874	-2.52922	0.0178353	0.248231	-2.36902
ENSG00000156239.11_3	N6AMT1	-0.118269	3.30752	-1.33197	0.19443	0.286305	-1.29759	-0.214363	3.30752	-1.76753	0.0888765	0.998928	-1.70135	-0.0118372	3.30752	-0.144805	0.885982	0.969233	-0.14339	-0.2262	3.30752	-2.52728	0.0179139	0.248231	-2.36739
ENSG00000187772.7_4	LIN28B	0.312632	5.84289	5.27841	8.17448e-05	0.000409866	3.93923	-0.0425227	5.84289	-0.547568	0.594442	0.998928	-0.53241	-0.138917	5.84289	-2.09209	0.0584318	0.367453	-1.89244	-0.18144	5.84289	-2.73844	0.0178714	0.248231	-2.36827
ENSG00000166228.8_2	PCBD1	-0.0981913	5.40038	-1.75808	0.0905023	0.152877	-1.69275	0.063801	5.40038	0.857156	0.399191	0.998928	0.843067	0.0709626	5.40038	1.35629	0.18667	0.582997	1.32049	0.134764	5.40038	2.52977	0.017813	0.248231	2.36948
ENSG00000257767.2_6	AC002996.1	0.0637773	3.52342	0.576058	0.56953	0.666922	0.568744	0.17323	3.52342	1.17613	0.250202	0.998928	1.14986	0.0920354	3.52342	0.885393	0.38406	0.762965	0.87044	0.265265	3.52342	2.52811	0.0178804	0.248231	2.36809
ENSG00000261553.5_6	AL137782.1	-0.265544	-1.30873	-1.02847	0.313204	0.419015	-1.00852	0.107682	-1.30873	0.333365	0.741533	0.998928	0.329825	0.502232	-1.30873	2.29116	0.0303057	0.277302	2.16607	0.609914	-1.30873	2.52712	0.0179207	0.248231	2.36725
ENSG00000213757.3_5	AC020898.1	-0.130942	-2.12931	-0.477096	0.63728	0.724842	-0.471505	0.521405	-2.12931	1.47489	0.15225	0.998928	1.43163	0.117542	-2.12931	0.468829	0.643099	0.895426	0.46337	0.638947	-2.12931	2.52775	0.0178948	0.248231	2.36779
ENSG00000103852.12_4	TTC23	0.0882603	4.16741	1.20431	0.242194	0.340728	1.16952	-0.0403106	4.16741	-0.402681	0.692024	0.998928	-0.39611	-0.144142	4.16741	-2.06117	0.0514508	0.347901	-1.9477	-0.184453	4.16741	-2.54812	0.0179603	0.248392	-2.36643
ENSG00000151338.18_5	MIPOL1	-0.223886	3.18859	-2.4145	0.027914	0.0570461	-2.19849	0.0455613	3.18859	0.380326	0.710187	0.998928	0.371605	0.203229	3.18859	2.26917	0.0396262	0.310917	2.05762	0.24879	3.18859	2.60048	0.0179575	0.248392	2.36649
ENSG00000118997.13_3	DNAH7	-0.794108	-1.21872	-5.55269	7.86511e-06	5.8711e-05	-4.46882	-0.126394	-1.21872	-0.615142	0.543808	0.998928	-0.607064	-0.296147	-1.21872	-2.47591	0.0201228	0.23087	-2.32405	-0.422541	-1.21872	-2.52454	0.0180258	0.248688	-2.36509
ENSG00000100906.10_2	NFKBIA	0.00585196	5.48266	0.0624116	0.950712	0.968107	0.0618122	-0.0211723	5.48266	-0.166791	0.868825	0.998928	-0.165151	-0.208189	5.48266	-2.34176	0.0271286	0.265642	-2.20966	-0.229361	5.48266	-2.52492	0.0180103	0.248688	-2.36541
ENSG00000007541.16_3	PIGQ	-0.128674	5.83849	-1.62106	0.117072	0.188794	-1.56718	0.100713	5.83849	0.940229	0.355754	0.998928	0.923486	-0.293544	5.83849	-3.90994	0.000591024	0.052688	-3.4357	-0.192831	5.83849	-2.52429	0.018036	0.248688	-2.36488
ENSG00000135040.15_2	NAA35	0.18095	4.58336	4.77402	6.10237e-05	0.000320195	4.00882	-0.113544	4.58336	-2.21896	0.0354256	0.998928	-2.10346	0.0213269	4.58336	0.593153	0.558203	0.866657	0.585512	-0.0922172	4.58336	-2.52474	0.0180176	0.248688	-2.36526
ENSG00000168876.8_3	ANKRD49	0.0398326	2.94634	0.811896	0.42649	0.534748	0.795212	-0.143334	2.94634	-2.18283	0.0439166	0.998928	-2.01489	0.008414	2.94634	0.167573	0.868823	0.965094	0.165153	-0.13492	2.94634	-2.57644	0.0180692	0.24877	-2.3642
ENSG00000182985.17_4	CADM1	0.2346	5.57895	1.64796	0.111396	0.181426	1.59195	0.0165717	5.57895	0.0881857	0.930405	0.998928	0.0873355	0.320817	5.57895	2.40261	0.0237125	0.249971	2.26176	0.337388	5.57895	2.52358	0.0180651	0.24877	2.36428
ENSG00000196352.15_5	CD55	-0.486518	5.09786	-6.6368	4.86232e-07	5.99556e-06	-5.03167	0.0578408	5.09786	0.58145	0.565944	0.998928	0.574035	-0.242218	5.09786	-3.5685	0.00142472	0.078845	-3.1896	-0.184377	5.09786	-2.52179	0.0181388	0.249367	-2.36277
ENSG00000175387.15_5	SMAD2	0.133984	6.52085	4.25705	0.000238506	0.00100624	3.6743	-0.0197136	6.52085	-0.467659	0.643925	0.998928	-0.462218	0.0949565	6.52085	3.18377	0.00375049	0.11861	2.89842	0.0752429	6.52085	2.52144	0.0181534	0.249367	2.36247
ENSG00000135480.15_3	KRT7	0.421829	1.18324	1.35735	0.188528	0.279458	1.31495	0.168397	1.18324	0.484258	0.634077	0.998928	0.475997	0.944618	1.18324	2.25881	0.0411512	0.316074	2.042	1.11301	1.18324	2.70535	0.0181431	0.249367	2.36268
ENSG00000185483.11_3	ROR1	-0.0958741	4.30089	-0.947942	0.354539	0.463182	-0.925822	-0.146954	4.30089	-1.12008	0.278925	0.998928	-1.08274	0.407462	4.30089	4.27841	0.000436276	0.047349	3.51711	0.260508	4.30089	2.55309	0.0182336	0.250282	2.36084
ENSG00000278922.1_5	AC002310.6	-0.287233	-0.346354	-2.65408	0.0133877	0.0304487	-2.47329	-0.167173	-0.346354	-1.10434	0.279561	0.998928	-1.08131	-0.128318	-0.346354	-1.3253	0.196602	0.594311	-1.29129	-0.295491	-0.346354	-2.51871	0.0182663	0.250542	-2.36018
ENSG00000072501.17_2	SMC1A	-0.303332	6.47576	-3.34294	0.00252211	0.00737509	-3.02068	-0.0784716	6.47576	-0.643634	0.52545	0.998928	-0.634967	-0.139992	6.47576	-1.63088	0.114971	0.481594	-1.57624	-0.218463	6.47576	-2.51755	0.0183143	0.251013	-2.3592
ENSG00000068831.18_3	RASGRP2	-0.628969	3.18518	-5.04983	2.94664e-05	0.000174795	-4.17755	0.119232	3.18518	0.6855	0.499095	0.998928	0.675914	-0.449529	3.18518	-3.96388	0.000513642	0.0495015	-3.47354	-0.330297	3.18518	-2.5171	0.0183332	0.251084	-2.35882
ENSG00000135503.12_4	ACVR1B	-0.0201909	5.08415	-0.469857	0.643379	0.72974	-0.462979	-0.00255219	5.08415	-0.0448077	0.964771	0.998928	-0.0441673	-0.115357	5.08415	-2.56117	0.0192353	0.226942	-2.34094	-0.117909	5.08415	-2.568	0.0184328	0.252259	-2.35681
ENSG00000095713.13_4	CRTAC1	0.376283	1.15108	1.60174	0.128869	0.204375	1.51858	-0.160763	1.15108	-0.489166	0.633807	0.998928	-0.476375	-0.852958	1.15108	-2.38718	0.0403993	0.313853	-2.04964	-1.01372	1.15108	-2.8385	0.0184835	0.252764	-2.35579
ENSG00000101003.9_2	GINS1	0.05709	3.8333	0.416759	0.680276	0.760483	0.412087	-0.0596242	3.8333	-0.314966	0.755301	0.998928	-0.311657	-0.281449	3.8333	-2.12924	0.042869	0.321447	-2.02498	-0.341073	3.8333	-2.51282	0.0185121	0.252919	-2.35521
ENSG00000141854.9_5	MISP3	0.104232	-0.70987	0.713783	0.483423	0.588209	0.700808	0.106474	-0.70987	0.569406	0.57624	0.998928	0.558885	0.297625	-0.70987	1.98037	0.0636301	0.381332	1.85476	0.404099	-0.70987	2.56478	0.0185225	0.252919	2.355
ENSG00000172331.11_3	BPGM	-0.271468	5.28808	-2.99904	0.00769322	0.0189705	-2.66525	0.272692	5.28808	2.4534	0.0272522	0.998928	2.20789	0.0793211	5.28808	0.615154	0.550412	0.862819	0.597144	0.352013	5.28808	2.71685	0.0185369	0.252928	2.35471
ENSG00000225173.1_5	AL662890.1	0.689294	-1.64643	3.79714	0.00123866	0.004012	3.22983	-0.167877	-1.64643	-0.655203	0.522198	0.998928	-0.63996	-0.422552	-1.64643	-1.84452	0.0852792	0.427034	-1.72084	-0.590429	-1.64643	-2.7509	0.0185652	0.252937	-2.35415
ENSG00000101751.10_3	POLI	-0.0749524	3.81236	-1.16006	0.256568	0.357234	-1.13454	0.00837169	3.81236	0.0946469	0.925321	0.998928	0.0937334	-0.169877	3.81236	-2.79127	0.00970761	0.172579	-2.58607	-0.161505	3.81236	-2.51169	0.0185596	0.252937	-2.35426
ENSG00000182916.7_2	TCEAL7	0.136951	4.0437	0.75625	0.458785	0.565521	0.740849	0.252655	4.0437	1.14114	0.271435	0.998928	1.09976	0.360268	4.0437	1.56572	0.141171	0.524002	1.47144	0.612923	4.0437	2.68794	0.0186037	0.253273	2.35338
ENSG00000134852.14_3	CLOCK	-0.192583	4.81484	-4.84963	4.99776e-05	0.000270752	-4.05573	-0.104056	4.81484	-1.93985	0.0633181	0.998928	-1.85695	0.00594897	4.81484	0.161608	0.872864	0.966149	0.160022	-0.0981069	4.81484	-2.5097	0.0186435	0.253627	-2.35258
ENSG00000196873.15_4	CBWD3	-0.461751	1.84866	-2.69616	0.012139	0.028037	-2.50808	0.396284	1.84866	1.77348	0.0878654	0.998928	1.70677	0.0221518	1.84866	0.148641	0.882984	0.968778	0.147187	0.418436	1.84866	2.50892	0.0186765	0.253699	2.35192
ENSG00000224167.1_5	AL390729.1	0.280625	-2.18843	0.302283	0.765124	0.827145	0.298759	0.67262	-2.18843	0.695625	0.49408	0.998928	0.683835	1.72237	-2.18843	1.79418	0.0905528	0.43646	1.69249	2.39499	-2.18843	2.64486	0.01867	0.253699	2.35206
ENSG00000236829.9_5	Z97634.1	0.588608	-2.6875	1.336	0.193127	0.284731	1.30138	-1.6267	-2.6875	-2.46218	0.0207548	0.998928	-2.31241	0.372016	-2.6875	0.855372	0.400159	0.77325	0.841337	-1.25469	-2.6875	-2.50704	0.0187562	0.254404	-2.35034
ENSG00000148498.15_5	PARD3	-0.501542	4.76824	-7.29827	9.46066e-08	1.62204e-06	-5.33679	0.0841989	4.76824	0.920793	0.365624	0.998928	0.904701	0.0855117	4.76824	1.38291	0.178456	0.572961	1.34552	0.169711	4.76824	2.50708	0.0187542	0.254404	2.35038
ENSG00000260412.1_5	AL353746.1	-0.167561	-0.960149	-0.514045	0.611562	0.704119	-0.507845	0.237857	-0.960149	0.592434	0.558678	0.998928	0.584806	0.512184	-0.960149	1.88889	0.0701095	0.394644	1.8112	0.75004	-0.960149	2.50567	0.0188145	0.255006	2.34919
ENSG00000167755.14_3	KLK6	0.721355	1.01941	4.05634	0.000578306	0.00210106	3.44159	0.305142	1.01941	1.21742	0.239925	0.998928	1.17517	-0.833939	1.01941	-3.64622	0.0015171	0.0815887	-3.17139	-0.528796	1.01941	-2.63747	0.0189027	0.255653	-2.34744
ENSG00000197728.11_5	RPS26	0.355892	6.94141	4.02298	0.00202516	0.00609411	3.08652	0.0787396	6.94141	0.704017	0.502268	0.998928	0.670926	0.306833	6.94141	2.53023	0.0454942	0.328358	2.00006	0.385573	6.94141	3.19132	0.0188821	0.255653	2.34785
ENSG00000170775.2_2	GPR37	-0.510135	4.33005	-3.00817	0.00576978	0.0148699	-2.76059	0.0472073	4.33005	0.21224	0.833575	0.998928	0.210119	0.372326	4.33005	2.53996	0.0174044	0.218335	2.37805	0.419533	4.33005	2.50357	0.0189042	0.255653	2.34742
ENSG00000105372.7_5	RPS19	0.292184	9.79431	6.97057	2.11484e-07	3.03379e-06	5.18895	0.0180478	9.79431	0.321281	0.750566	0.998928	0.317893	0.0814703	9.79431	2.05072	0.0504998	0.344652	1.95571	0.0995181	9.79431	2.50268	0.0189423	0.25598	2.34666
ENSG00000108700.4_2	CCL8	-1.35517	-3.26769	-2.84284	0.00858909	0.0208449	-2.62799	-0.717176	-3.26769	-0.90449	0.374041	0.998928	-0.88893	-0.992644	-3.26769	-2.4369	0.0219656	0.241424	-2.29096	-1.70982	-3.26769	-2.50147	0.0189942	0.25604	-2.34564
ENSG00000143595.12_3	AQP10	2.34154	-0.260813	8.10792	8.11005e-08	1.44881e-06	5.36466	-0.113498	-0.260813	-0.277377	0.78491	0.998928	-0.272927	-0.529748	-0.260813	-1.40733	0.171175	0.56557	-1.36844	-0.643247	-0.260813	-2.80838	0.0190183	0.25604	-2.34517
ENSG00000167384.10_2	ZNF180	0.00677533	2.94957	0.101124	0.920228	0.946096	0.100147	-0.174109	2.94957	-1.92241	0.0655751	0.998928	-1.84132	0.00967258	2.94957	0.155387	0.877716	0.967445	0.153865	-0.164437	2.94957	-2.5019	0.0189757	0.25604	-2.34601
ENSG00000244687.11_3	UBE2V1	0.132435	7.3446	3.21019	0.00351283	0.00976223	2.91889	-0.0299057	7.3446	-0.541073	0.593064	0.998928	-0.534402	0.127685	7.3446	3.26248	0.00308446	0.110265	2.95919	0.0977789	7.3446	2.50159	0.0189892	0.25604	2.34574
ENSG00000172890.12_4	NADSYN1	0.198158	5.89702	4.43507	0.00014929	0.000677315	3.79225	0.0435612	5.89702	0.730051	0.471886	0.998928	0.719413	0.0619055	5.89702	1.4617	0.155804	0.54733	1.41932	0.105467	5.89702	2.50062	0.0190306	0.25604	2.34493
ENSG00000129596.4_2	CDO1	-0.888771	1.92836	-7.1841	1.25023e-07	1.98551e-06	-5.286	0.116858	1.92836	0.723847	0.475623	0.998928	0.71336	0.200922	1.92836	2.01078	0.054826	0.356253	1.92025	0.31778	1.92836	2.50109	0.0190106	0.25604	2.34532
ENSG00000131477.10_3	RAMP2	-0.277025	7.58653	-3.01921	0.00561702	0.0145437	-2.76934	-0.0680617	7.58653	-0.554313	0.584101	0.998928	-0.547404	-0.14856	7.58653	-1.70554	0.100015	0.456817	-1.64478	-0.216622	7.58653	-2.49918	0.0190929	0.256689	-2.34371
ENSG00000109103.11_3	UNC119	0.508328	4.99389	10.0856	1.77475e-10	1.11287e-08	6.37967	0.12455	4.99389	1.84422	0.0765756	0.998928	1.77091	-0.00768981	4.99389	-0.157715	0.8759	0.967026	-0.156169	0.11686	4.99389	2.49881	0.0191091	0.256718	2.3434
ENSG00000150281.6_2	CTF1	-0.209372	1.66597	-2.622	0.0144194	0.0324925	-2.44664	0.203138	1.66597	1.90344	0.0681096	0.998928	1.82428	-0.00644304	1.66597	-0.0888228	0.929903	0.981375	-0.0879664	0.196695	1.66597	2.49813	0.0191384	0.256923	2.34282
ENSG00000272078.1_5	AL139423.1	-0.930152	-1.37176	-5.2081	1.94201e-05	0.000124076	-4.27146	0.259616	-1.37176	1.12932	0.269075	0.998928	1.1052	0.20742	-1.37176	1.54645	0.134084	0.511822	1.49819	0.467036	-1.37176	2.49744	0.0191684	0.257137	2.34224
ENSG00000101439.8_3	CST3	-0.049527	6.73366	-0.825224	0.418989	0.527276	-0.808177	0.0661729	6.73366	0.868916	0.397038	0.998928	0.846922	-0.276004	6.73366	-3.43733	0.00370906	0.118539	-2.9019	-0.209831	6.73366	-2.61992	0.0192684	0.257808	-2.3403
ENSG00000103978.15_3	TMEM87A	0.0512709	5.93486	1.26977	0.219597	0.31499	1.2276	-0.00964651	5.93486	-0.180408	0.859185	0.998928	-0.177412	0.11351	5.93486	2.80796	0.0113102	0.184316	2.53296	0.103863	5.93486	2.55448	0.0192373	0.257808	2.3409
ENSG00000187961.13_4	KLHL17	-0.862604	1.43471	-5.97828	2.60387e-06	2.35222e-05	-4.69982	0.422546	1.43471	2.23277	0.0343894	0.998928	2.11548	-0.0529929	1.43471	-0.439574	0.663878	0.902666	-0.434565	0.369553	1.43471	2.49517	0.019267	0.257808	2.34032
ENSG00000226803.8_6	ZNF451-AS1	-1.43888	-2.40845	-4.05371	0.000406349	0.0015629	-3.53593	1.03435	-2.40845	2.29949	0.0297603	0.998928	2.17327	-0.113861	-2.40845	-0.42988	0.670825	0.905144	-0.425017	0.920492	-2.40845	2.49499	0.0192747	0.257808	2.34017
ENSG00000116396.14_4	KCNC4	-0.859663	4.6072	-4.51533	0.000373308	0.00145635	-3.55827	-0.28428	4.6072	-1.08034	0.302105	0.998928	-1.03193	-0.281171	4.6072	-1.47689	0.170115	0.564301	-1.37183	-0.565451	4.6072	-2.55617	0.01931	0.257904	-2.33949
ENSG00000212916.4_2	MAP10	-0.326464	1.79248	-2.83521	0.0087465	0.0211624	-2.62181	0.224545	1.79248	1.47169	0.153107	0.998928	1.42864	0.0571843	1.79248	0.558556	0.581244	0.876669	0.551569	0.281729	1.79248	2.49435	0.0193026	0.257904	2.33963
ENSG00000104951.15_3	IL4I1	-0.593012	1.10408	-4.26021	0.000236537	0.000999592	-3.67641	0.261758	1.10408	1.3277	0.195819	0.998928	1.29356	-0.635753	1.10408	-4.95725	3.76174e-05	0.0175007	-4.12165	-0.373995	1.10408	-2.49112	0.019444	0.25899	-2.33691
ENSG00000047634.14_3	SCML1	-0.271402	2.97052	-3.09732	0.00652392	0.0165228	-2.72022	-0.100345	2.97052	-0.877441	0.395063	0.998928	-0.850472	-0.259698	2.97052	-1.99924	0.0722337	0.39984	-1.79764	-0.360044	2.97052	-2.68706	0.0194519	0.25899	-2.33676
ENSG00000131368.7_2	MRPS25	0.0928885	4.80451	2.04821	0.0507627	0.0944438	1.95348	0.00345933	4.80451	0.0563747	0.955474	0.998928	0.0558337	-0.11232	4.80451	-2.60466	0.0150075	0.204695	-2.4322	-0.108861	4.80451	-2.49103	0.019448	0.25899	-2.33683
ENSG00000099330.8_2	OCEL1	0.0388228	3.30714	0.500354	0.621035	0.711937	0.494384	0.126701	3.30714	1.22857	0.230239	0.998928	1.19974	0.057584	3.30714	0.802049	0.429795	0.791753	0.789543	0.184285	3.30714	2.49145	0.0194297	0.25899	2.33718
ENSG00000206195.6	AP000525.9	-0.852411	0.225406	-2.18751	0.0385279	0.0749001	-2.06919	0.367968	0.225406	0.839523	0.410725	0.998928	0.822618	0.608187	0.225406	1.99869	0.0655549	0.386097	1.84145	0.976155	0.225406	2.51573	0.0194621	0.25899	2.33656
ENSG00000254369.6_5	HOXA-AS3	-0.158697	-1.16222	-0.733942	0.469551	0.575962	-0.723209	-0.788288	-1.16222	-2.60606	0.0149591	0.998928	-2.43337	0.20342	-1.16222	1.03878	0.308472	0.707601	1.01843	-0.584868	-1.16222	-2.48951	0.0195149	0.259504	-2.33555
ENSG00000136698.8_2	CFC1	-0.0483301	-0.786083	-0.134159	0.894687	0.927405	-0.132376	-0.0224449	-0.786083	-0.0359506	0.97173	0.998928	-0.0354388	-1.83671	-0.786083	-2.76794	0.018484	0.224914	-2.35578	-1.85915	-0.786083	-2.7281	0.0195878	0.259723	-2.33415
ENSG00000162618.13_2	ADGRL4	-0.0935316	7.20539	-0.199707	0.843699	0.889559	-0.197164	-0.0202394	7.20539	-0.0322937	0.97461	0.998928	-0.0318266	-1.15098	7.20539	-2.49307	0.0210222	0.236885	-2.30759	-1.17121	7.20539	-2.5203	0.0196393	0.259723	-2.33317
ENSG00000186088.15_3	GSAP	-0.367636	-0.461192	-1.83614	0.0777978	0.134697	-1.76361	-0.324133	-0.461192	-1.14426	0.262941	0.998928	-1.11947	-0.215954	-0.461192	-1.20997	0.237177	0.640232	-1.18207	-0.540087	-0.461192	-2.48657	0.0196448	0.259723	-2.33306
ENSG00000101333.16_3	PLCB4	-0.99767	2.39277	-8.04523	1.59121e-08	3.92677e-07	-5.65143	-0.23823	2.39277	-1.38128	0.17895	0.998928	-1.34399	-0.110426	2.39277	-1.08975	0.285821	0.687883	-1.06733	-0.348656	2.39277	-2.48791	0.0195856	0.259723	-2.33419
ENSG00000164291.16_2	ARSK	-0.409849	3.47669	-4.60004	9.66121e-05	0.00047108	-3.89895	0.230738	3.47669	1.96359	0.0603561	0.998928	1.87818	-0.0140577	3.47669	-0.177336	0.860619	0.962253	-0.175586	0.21668	3.47669	2.48718	0.0196178	0.259723	2.33358
ENSG00000078237.6_3	TIGAR	-0.0090515	4.81789	-0.0878908	0.930637	0.953817	-0.0870435	0.0216672	4.81789	0.158993	0.874903	0.998928	0.157433	0.221808	4.81789	2.32723	0.0280087	0.270106	2.19716	0.243475	4.81789	2.48729	0.0196128	0.259723	2.33367
ENSG00000158560.14_4	DYNC1I1	0.0631687	0.84533	0.391576	0.699082	0.775043	0.38656	-0.105572	0.84533	-0.537827	0.597148	0.998928	-0.528506	0.532658	0.84533	3.30929	0.00418345	0.12344	2.86399	0.427086	0.84533	2.54841	0.0196217	0.259723	2.3335
ENSG00000170439.6_3	METTL7B	0.262716	-2.54459	0.663239	0.513015	0.61502	0.65415	0.197457	-2.54459	0.397628	0.69415	0.998928	0.39323	0.685771	-2.54459	1.93093	0.0644638	0.383765	1.84896	0.883228	-2.54459	2.48791	0.0195857	0.259723	2.33419
ENSG00000135473.14_3	PAN2	-0.269793	3.6932	-3.67786	0.00144929	0.00458024	-3.18465	0.00149121	3.6932	0.0148854	0.988293	0.998928	0.0146733	-0.19867	3.6932	-2.75843	0.0127748	0.191412	-2.48999	-0.197179	3.6932	-2.51638	0.0196751	0.259749	-2.33249
ENSG00000170891.10_3	CYTL1	0.43463	1.04945	1.69479	0.108891	0.178075	1.6032	0.0452921	1.04945	0.152184	0.881668	0.998928	0.148856	0.821875	1.04945	2.65616	0.026195	0.261393	2.22331	0.867167	1.04945	2.86837	0.0196688	0.259749	2.33261
ENSG00000186575.17_3	NF2	0.0281618	5.0132	0.540246	0.593625	0.688359	0.53359	-0.147785	5.0132	-2.10315	0.045282	0.998928	-2.00203	0.0216176	5.0132	0.441297	0.662646	0.902525	0.436263	-0.126167	5.0132	-2.48541	0.0196965	0.259844	-2.33208
ENSG00000108592.16_3	FTSJ3	0.000541416	5.91738	0.00778849	0.993845	0.995531	0.00771397	-0.00985342	5.91738	-0.105159	0.917057	0.998928	-0.104142	-0.156052	5.91738	-2.37151	0.0254061	0.259184	-2.23517	-0.165906	5.91738	-2.48279	0.0198132	0.261195	-2.32987
ENSG00000247271.6_5	ZBED5-AS1	0.247743	1.80561	2.50868	0.0186867	0.0405465	2.35172	0.160151	1.80561	1.22509	0.231526	0.998928	1.19644	0.0662743	1.80561	0.701861	0.489002	0.828084	0.691897	0.226425	1.80561	2.4813	0.0198798	0.261884	2.32861
ENSG00000145703.15_4	IQGAP2	-1.16591	5.35504	-7.30688	9.26454e-08	1.59573e-06	-5.34059	-0.116719	5.35504	-0.530021	0.600595	0.998928	-0.523545	-0.293961	5.35504	-2.01857	0.0539575	0.355529	-1.92718	-0.41068	5.35504	-2.48073	0.0199056	0.262035	-2.32812
ENSG00000068781.21_3	STON1-GTF2A1L	-0.812566	-1.0972	-1.05956	0.299088	0.404147	-1.03839	-1.82905	-1.0972	-1.37239	0.181667	0.998928	-1.33564	-1.05706	-1.0972	-1.24223	0.225241	0.628065	-1.21271	-2.88611	-1.0972	-2.47908	0.0199798	0.262082	-2.32673
ENSG00000250182.3_4	EEF1A1P13	0.557012	2.2695	8.55238	2.93935e-08	6.41507e-07	5.54501	-0.0997625	2.2695	-1.14738	0.266692	0.998928	-1.11071	-0.077499	2.2695	-1.06369	0.300334	0.701078	-1.03572	-0.177262	2.2695	-2.56072	0.0199565	0.262082	-2.32716
ENSG00000285967.1_1	NIPBL-DT	0.190223	3.19415	3.26741	0.00378248	0.0103793	2.89575	-0.16972	3.19415	-2.14806	0.0458954	0.998928	-1.99635	0.0249203	3.19415	0.44121	0.663525	0.902666	0.435051	-0.1448	3.19415	-2.50679	0.0199617	0.262082	-2.32707
ENSG00000155330.9_2	C16orf87	-0.204738	3.30083	-4.10965	0.000351054	0.0013821	-3.57438	-0.0399671	3.30083	-0.590734	0.559799	0.998928	-0.58314	-0.0847966	3.30083	-1.86786	0.0730925	0.40132	-1.79225	-0.124764	3.30083	-2.47906	0.0199807	0.262082	-2.32671
ENSG00000181019.12_2	NQO1	-0.790238	5.17197	-9.36677	7.05323e-09	2.03389e-07	-5.78965	0.154679	5.17197	1.44162	0.16728	0.998928	1.381	0.0975604	5.17197	1.03741	0.315368	0.712462	1.00402	0.252239	5.17197	2.54764	0.0199592	0.262082	2.32711
ENSG00000184451.5_3	CCR10	0.310087	-0.629262	1.38466	0.177926	0.266591	1.34717	0.54653	-0.629262	1.85471	0.0750124	0.998928	1.78039	-0.0641308	-0.629262	-0.29125	0.773171	0.939813	-0.288229	0.482399	-0.629262	2.47726	0.0200617	0.262956	2.32519
ENSG00000164970.14_2	FAM219A	0.367998	6.30674	4.8873	4.52462e-05	0.000249249	4.07892	-0.0420306	6.30674	-0.415505	0.681181	0.998928	-0.410852	-0.135083	6.30674	-1.88531	0.07061	0.395394	-1.80798	-0.177114	6.30674	-2.47633	0.020104	0.263155	-2.3244
ENSG00000106144.19_2	CASP2	-0.200654	5.47594	-3.25705	0.00312648	0.00885659	-2.95502	-0.15459	5.47594	-1.85893	0.0743911	0.998928	-1.7842	0.00559406	5.47594	0.0972043	0.92331	0.97973	0.0962656	-0.148996	5.47594	-2.47629	0.0201056	0.263155	-2.32437
ENSG00000102003.10_3	SYP	0.538382	-0.397076	4.67376	0.000143191	0.000652558	3.80259	-0.136167	-0.397076	-0.853499	0.405291	0.998928	-0.83221	-0.140721	-0.397076	-1.18877	0.246922	0.649378	-1.15786	-0.276888	-0.397076	-2.53363	0.0201833	0.263157	-2.32292
ENSG00000138646.8_3	HERC5	-0.180324	2.11104	-1.7966	0.0890358	0.150929	-1.70051	0.0619527	2.11104	0.439537	0.666529	0.998928	0.430916	-0.333381	2.11104	-3.36033	0.00386092	0.119623	-2.88931	-0.271428	2.11104	-2.51922	0.0201617	0.263157	-2.32332
ENSG00000184162.14_2	NR2C2AP	0.151997	2.59105	1.5502	0.133183	0.210016	1.50167	-0.0456304	2.59105	-0.340378	0.736306	0.998928	-0.336749	-0.18904	2.59105	-1.99731	0.056357	0.361871	-1.90826	-0.234671	2.59105	-2.47531	0.0201501	0.263157	-2.32354
ENSG00000150867.13_3	PIP4K2A	-0.0790155	5.66444	-1.28616	0.209723	0.303659	-1.25433	-0.0389726	5.66444	-0.470021	0.642259	0.998928	-0.464543	-0.108019	5.66444	-1.86439	0.0735944	0.401785	-1.78913	-0.146991	5.66444	-2.47426	0.0201981	0.263157	-2.32265
ENSG00000213693.4_4	SEC14L1P1	-0.216724	-0.689697	-1.58633	0.124754	0.198778	-1.53512	0.0431457	-0.689697	0.245075	0.808322	0.998928	0.242591	0.284575	-0.689697	2.40921	0.0233664	0.248324	2.26739	0.32772	-0.689697	2.47407	0.0202064	0.263157	2.32249
ENSG00000124212.5_3	PTGIS	-1.07628	-0.679994	-4.68082	0.00012218	0.000573655	-3.84171	0.530918	-0.679994	1.83366	0.082181	0.998928	1.73817	0.0981982	-0.679994	0.511607	0.616134	0.888873	0.501337	0.629116	-0.679994	2.48029	0.0201817	0.263157	2.32295
ENSG00000177106.15_5	EPS8L2	0.295733	3.13506	2.27314	0.0447894	0.0847865	2.00663	0.0580081	3.13506	0.406028	0.694026	0.998928	0.393398	0.926147	3.13506	2.74418	0.0268621	0.264695	2.21352	0.984155	3.13506	2.94007	0.0201243	0.263157	2.32402
ENSG00000145777.14_2	TSLP	0.317253	-3.26656	0.561152	0.579987	0.676442	0.553403	-1.41511	-3.26656	-1.65945	0.112408	0.998928	-1.58746	-0.27341	-3.26656	-0.490071	0.63223	0.892305	-0.47859	-1.68852	-3.26656	-2.50371	0.0205472	0.263504	-2.3162
ENSG00000274588.1_2	DGKK	-1.83601	1.30234	-8.13095	9.67585e-07	1.0521e-05	-4.89812	-0.46078	1.30234	-1.4324	0.177379	0.998928	-1.34887	-0.524792	1.30234	-1.71577	0.140124	0.522781	-1.47533	-0.985573	1.30234	-2.57035	0.0205496	0.263504	-2.31616
ENSG00000254838.5_2	GVINP1	-1.04155	0.503113	-5.12609	5.62548e-05	0.000299095	-4.02799	-0.398556	0.503113	-1.3281	0.202225	0.998928	-1.27524	-0.243253	0.503113	-1.37668	0.195494	0.593254	-1.2945	-0.641808	0.503113	-2.4714	0.0204482	0.263504	-2.31802
ENSG00000273759.1_6	AL117379.1	0.250013	-2.04156	1.18141	0.248132	0.347685	1.1549	-0.472776	-2.04156	-1.57039	0.128415	0.998928	-1.52038	-0.079112	-2.04156	-0.387868	0.701271	0.915483	-0.383605	-0.551888	-2.04156	-2.46618	0.0205687	0.263504	-2.31581
ENSG00000167604.14_4	NFKBID	-0.631519	-0.553586	-3.9316	0.000827947	0.00284812	-3.34328	-0.196465	-0.553586	-0.851016	0.406638	0.998928	-0.829825	-0.28844	-0.553586	-1.92678	0.0749249	0.405423	-1.78092	-0.484905	-0.553586	-2.47622	0.0204652	0.263504	-2.31771
ENSG00000143127.12_2	ITGA10	0.801928	3.68965	4.14597	0.000319203	0.00127954	3.5992	-0.423105	3.68965	-1.57007	0.128491	0.998928	-1.52008	-0.0337158	3.68965	-0.173384	0.863693	0.963042	-0.171675	-0.456821	3.68965	-2.46451	0.0206461	0.263504	-2.3144
ENSG00000153094.22_4	BCL2L11	-0.0277017	4.03508	-0.177725	0.860664	0.901857	-0.175529	-0.402552	4.03508	-1.88102	0.0763441	0.998928	-1.7723	-0.0197985	4.03508	-0.128426	0.899199	0.972835	-0.126673	-0.422351	4.03508	-2.50148	0.0202795	0.263504	-2.32114
ENSG00000158270.11_3	COLEC12	-0.413676	7.45633	-2.97192	0.00629998	0.0160191	-2.73175	0.0713969	7.45633	0.383418	0.704527	0.998928	0.379216	-0.396058	7.45633	-2.99914	0.00589769	0.140727	-2.75342	-0.324662	7.45633	-2.46856	0.0204588	0.263504	-2.31783
ENSG00000139289.13_3	PHLDA1	0.285772	7.83598	2.29771	0.0298765	0.0603895	2.17172	-0.294189	7.83598	-1.76874	0.0886687	0.998928	-1.70246	0.00445952	7.83598	0.037847	0.970099	0.991584	0.0374844	-0.28973	7.83598	-2.46411	0.0206647	0.263504	-2.31406
ENSG00000177464.4_3	GPR4	-0.46821	4.80649	-4.70557	7.31163e-05	0.00037335	-3.96591	0.0109384	4.80649	0.0802567	0.936648	0.998928	0.079484	-0.260651	4.80649	-2.83585	0.00873325	0.166751	-2.62232	-0.249713	4.80649	-2.47151	0.0203233	0.263504	-2.32032
ENSG00000071242.11_3	RPS6KA2	0.0700378	8.23341	0.884664	0.387445	0.496327	0.864261	-0.0795028	8.23341	-0.761211	0.458052	0.998928	-0.742059	-0.124369	8.23341	-1.53968	0.14056	0.522916	-1.47371	-0.203872	8.23341	-2.53354	0.0205036	0.263504	-2.317
ENSG00000284292.1_4	AC004922.1	0.0722567	5.21714	0.9119	0.370199	0.478994	0.8961	-0.167216	5.21714	-1.5673	0.129137	0.998928	-1.51751	-0.0211084	5.21714	-0.28199	0.780183	0.941413	-0.27908	-0.188324	5.21714	-2.47251	0.0202777	0.263504	-2.32117
ENSG00000109689.15_3	STIM2	-0.268832	4.67358	-4.10773	0.000488142	0.00181674	-3.48718	-0.0493682	4.67358	-0.55831	0.583285	0.998928	-0.548593	-0.12131	4.67358	-1.88981	0.0731758	0.40132	-1.79173	-0.170679	4.67358	-2.48748	0.0206277	0.263504	-2.31473
ENSG00000143393.16_6	PI4KB	-0.167803	5.84077	-7.97282	1.48812e-07	2.26697e-06	-5.25402	-0.0115057	5.84077	-0.420408	0.679826	0.998928	-0.412701	0.0721006	5.84077	3.08627	0.00715305	0.154357	2.68963	0.0605948	5.84077	2.55962	0.0204363	0.263504	2.31824
ENSG00000182934.11_3	SRPRA	-0.162801	6.59208	-4.9271	7.13066e-05	0.000365025	-3.97188	0.0175674	6.59208	0.402718	0.69189	0.998928	0.396292	0.0677968	6.59208	1.99865	0.0592203	0.368963	1.88655	0.0853643	6.59208	2.5106	0.0204969	0.263504	2.31713
ENSG00000140829.11_4	DHX38	-0.510491	5.82437	-11.2234	1.81929e-11	1.75332e-09	-6.71984	0.000691968	5.82437	0.0113376	0.991041	0.999013	0.0112291	0.10836	5.82437	2.56697	0.0163635	0.21209	2.40071	0.109052	5.82437	2.46815	0.020478	0.263504	2.31747
ENSG00000186318.16_2	BACE1	-0.197706	5.97876	-3.67515	0.00108424	0.00359079	-3.2677	0.0806774	5.97876	1.11998	0.272962	0.998928	1.09627	0.0463426	5.97876	0.918	0.367057	0.750414	0.902	0.12702	5.97876	2.46511	0.0206181	0.263504	2.31491
ENSG00000086062.12_2	B4GALT1	-0.147041	7.63978	-2.36641	0.028796	0.0585676	-2.18627	0.0959114	7.63978	1.15448	0.265574	0.998928	1.11331	0.0529633	7.63978	0.887144	0.384959	0.763042	0.868796	0.148875	7.63978	2.50202	0.0206056	0.263504	2.31513
ENSG00000103187.7_2	COTL1	0.0449995	8.73196	0.66167	0.514005	0.616005	0.652615	0.070578	8.73196	0.773861	0.445993	0.998928	0.762112	0.0887807	8.73196	1.37458	0.180993	0.575477	1.3377	0.159359	8.73196	2.4727	0.0202691	0.263504	2.32133
ENSG00000149577.15_3	SIDT2	-0.179104	5.64982	-2.74542	0.0173354	0.0380473	-2.37952	0.103856	5.64982	1.19622	0.262808	0.998928	1.11978	0.0603074	5.64982	0.969506	0.348984	0.737053	0.936561	0.164164	5.64982	2.57363	0.0205889	0.263504	2.31544
ENSG00000105810.9_2	CDK6	0.0307771	6.95528	0.402348	0.690717	0.768858	0.397882	-0.125289	6.95528	-1.22239	0.232526	0.998928	-1.19388	0.304557	6.95528	4.19842	0.000278195	0.0417349	3.6348	0.179268	6.95528	2.47195	0.0203035	0.263504	2.32069
ENSG00000249709.7_3	ZNF564	-0.20708	3.01393	-2.46317	0.0207085	0.0442569	-2.31326	0.241929	3.01393	2.1667	0.0396059	0.998928	2.05784	-0.041587	3.01393	-0.542059	0.592393	0.880607	-0.535371	0.200342	3.01393	2.47122	0.0203367	0.263504	2.32008
ENSG00000198624.12_2	CCDC69	-0.19743	2.09789	-2.29311	0.0301776	0.060904	-2.16775	0.333023	2.09789	2.90052	0.00748277	0.998928	2.67456	-0.127212	2.09789	-1.61136	0.119176	0.486887	-1.55824	0.205811	2.09789	2.46456	0.0206441	0.263504	2.31443
ENSG00000188191.14_3	PRKAR1B	0.299441	4.23967	4.54302	0.000206617	0.000889785	3.71079	-0.0331596	4.23967	-0.396378	0.696939	0.998928	-0.389455	0.244199	4.23967	2.98097	0.00940101	0.170437	2.59712	0.211039	4.23967	2.58854	0.02061	0.263504	2.31505
ENSG00000105497.7_2	ZNF175	0.0465312	3.20154	0.397591	0.694177	0.77135	0.393192	-0.145207	3.20154	-0.950539	0.350591	0.998928	-0.933443	0.422452	3.20154	4.01715	0.000447051	0.047349	3.51063	0.277245	3.20154	2.46435	0.0206534	0.263504	2.31426
ENSG00000021355.12_2	SERPINB1	0.703633	4.76043	7.16306	1.07758e-06	1.14785e-05	4.87691	0.110091	4.76043	0.867459	0.399893	0.998928	0.841812	0.170783	4.76043	1.51526	0.149174	0.5394	1.44246	0.280874	4.76043	2.6205	0.0206444	0.263504	2.31442
ENSG00000213145.9_3	CRIP1	0.920847	0.786005	4.28614	0.000360551	0.00141402	3.56739	-0.0735136	0.786005	-0.274554	0.787026	0.998928	-0.270175	0.620815	0.786005	2.65212	0.0154009	0.207509	2.42281	0.547301	0.786005	2.58628	0.0206362	0.263504	2.31457
ENSG00000277117.4_5	FP565260.3	-0.266831	2.88846	-1.1134	0.275726	0.378523	-1.08997	0.454818	2.88846	1.45869	0.156626	0.998928	1.41651	0.100187	2.88846	0.466103	0.645023	0.895657	0.460687	0.555005	2.88846	2.4714	0.0203283	0.263504	2.32023
ENSG00000165300.7_2	SLITRK5	0.28562	1.52875	1.48793	0.155911	0.239003	1.41896	-0.0785923	1.52875	-0.333968	0.743822	0.998928	-0.326796	0.717892	1.52875	3.02853	0.0117612	0.185429	2.51923	0.639299	1.52875	2.68639	0.0205724	0.263504	2.31574
ENSG00000284526.1_4	AC015802.6	-1.05636	-2.96023	-1.42482	0.166104	0.251698	-1.38483	1.82195	-2.96023	2.033	0.0523805	0.998928	1.93999	-0.0713398	-2.96023	-0.123925	0.902327	0.973538	-0.122722	1.75061	-2.96023	2.46626	0.020565	0.263504	2.31588
ENSG00000164104.11_3	HMGB2	-0.0751566	6.1314	-0.69322	0.494318	0.598959	-0.683457	0.103799	6.1314	0.710775	0.483552	0.998928	0.700602	-0.359077	6.1314	-3.48502	0.00176199	0.0874359	-3.12767	-0.255277	6.1314	-2.46334	0.0207008	0.26378	-2.3134
ENSG00000015285.10_2	WAS	0.33258	-1.83828	1.81164	0.0816094	0.140091	1.74142	-0.524615	-1.83828	-2.03494	0.0521721	0.998928	-1.94171	0.0622711	-1.83828	0.351353	0.728155	0.925089	0.347581	-0.462343	-1.83828	-2.46273	0.0207288	0.26389	-2.31289
ENSG00000117868.15_4	ESYT2	0.290036	6.47044	8.4862	5.74896e-09	1.72856e-07	5.8239	-0.00705228	6.47044	-0.154094	0.878725	0.998928	-0.152585	0.0867401	6.47044	2.67582	0.0127283	0.190883	2.49128	0.0796879	6.47044	2.46253	0.0207382	0.26389	2.31272
ENSG00000172803.17_2	SNX32	0.205017	-0.0326641	1.15743	0.257621	0.358376	1.13203	-0.0504732	-0.0326641	-0.219988	0.827599	0.998928	-0.217782	0.461544	-0.0326641	2.92283	0.00709214	0.154136	2.69249	0.411071	-0.0326641	2.46208	0.0207594	0.263976	2.31233
ENSG00000167994.11_4	RAB3IL1	0.0492719	2.14355	0.299945	0.767324	0.828838	0.295877	-0.141778	2.14355	-0.613308	0.547894	0.998928	-0.600919	-0.298109	2.14355	-1.80598	0.0878095	0.430375	-1.70707	-0.439887	2.14355	-2.5024	0.0208109	0.264447	-2.3114
ENSG00000011523.13_3	CEP68	-0.15039	6.43632	-3.06031	0.00610541	0.0155987	-2.74207	-0.0928463	6.43632	-1.48268	0.156138	0.998928	-1.41818	-0.0734101	6.43632	-1.13618	0.273379	0.676478	-1.09531	-0.166256	6.43632	-2.56772	0.020877	0.264736	-2.3102
ENSG00000102606.18_4	ARHGEF7	-0.376637	6.89042	-11.3697	2.11196e-09	7.89721e-08	-5.98895	-0.0587657	6.89042	-1.42906	0.173978	0.998928	-1.35953	-0.0858998	6.89042	-1.574	0.142036	0.52521	-1.46825	-0.144666	6.89042	-2.66166	0.020852	0.264736	-2.31065
ENSG00000113048.16_3	MRPS27	0.118719	6.17422	2.39294	0.0242273	0.0506207	2.25351	0.0165317	6.17422	0.248865	0.805421	0.998928	0.246338	0.0991608	6.17422	2.11116	0.0445289	0.326424	2.00908	0.115693	6.17422	2.45957	0.0208767	0.264736	2.31021
ENSG00000196876.9	SCN8A	-0.563296	2.56773	-4.9469	3.86591e-05	0.000218919	-4.11535	-0.0355572	2.56773	-0.224179	0.82437	0.998928	-0.221928	-0.267088	2.56773	-2.63751	0.0139117	0.198858	-2.45954	-0.302645	2.56773	-2.45925	0.0208917	0.264739	-2.30994
ENSG00000088899.15_3	LZTS3	-0.241401	3.14747	-2.39589	0.0240691	0.0503402	-2.25603	-0.0310299	3.14747	-0.223079	0.825218	0.998928	-0.220839	-0.225221	3.14747	-2.42109	0.0227555	0.245104	-2.27751	-0.256251	3.14747	-2.45894	0.0209064	0.264742	-2.30967
ENSG00000186642.15_4	PDE2A	0.113365	3.29081	0.597285	0.557052	0.655791	0.587226	-0.247552	3.29081	-0.924314	0.368426	0.998928	-0.899426	-0.267842	3.29081	-1.37832	0.184916	0.581888	-1.32577	-0.515394	3.29081	-2.49612	0.0209474	0.26481	-2.30893
ENSG00000133256.12_2	PDE6B	0.38199	1.80614	2.30748	0.0292462	0.0593316	2.18015	0.0602339	1.80614	0.256309	0.79973	0.998928	0.253697	-0.463939	1.80614	-2.75564	0.0105592	0.179193	-2.55696	-0.403705	1.80614	-2.4579	0.0209552	0.26481	-2.30879
ENSG00000081189.15_5	MEF2C	0.23994	6.68468	3.39753	0.00219845	0.00654141	3.06202	-0.134975	6.68468	-1.42547	0.165916	0.998928	-1.38545	-0.0297471	6.68468	-0.444191	0.66058	0.901243	-0.439113	-0.164722	6.68468	-2.45829	0.020937	0.26481	-2.30912
ENSG00000087076.8_3	HSD17B14	-0.0265556	4.69332	-0.361716	0.72193	0.793093	-0.35588	0.0508566	4.69332	0.544685	0.593811	0.998928	0.533322	-0.39102	4.69332	-3.03578	0.0101062	0.175075	-2.57217	-0.340163	4.69332	-2.63011	0.0210148	0.26538	-2.30772
ENSG00000130830.14_4	MPP1	0.0289265	4.29603	0.582915	0.566408	0.664244	0.573349	-0.0157724	4.29603	-0.234479	0.817395	0.998928	-0.230896	-0.104696	4.29603	-2.21632	0.0375308	0.303074	-2.07994	-0.120468	4.29603	-2.47887	0.0210331	0.265429	-2.30739
ENSG00000118971.7_4	CCND2	0.0101876	6.56476	0.162381	0.872559	0.911381	0.160409	-0.186112	6.56476	-2.28792	0.0345438	0.998928	-2.11367	0.36664	6.56476	5.13839	7.14827e-05	0.0225676	3.9713	0.180529	6.56476	2.5263	0.0210495	0.265453	2.3071
ENSG00000169231.13_2	THBS3	-0.324919	4.59238	-2.43683	0.0263094	0.0543003	-2.22161	0.13146	4.59238	0.757447	0.462618	0.998928	0.734542	0.20252	4.59238	1.62919	0.123442	0.495039	1.54049	0.33398	4.59238	2.50215	0.021152	0.266379	2.30526
ENSG00000165061.14_3	ZMAT4	1.05238	-1.02472	4.14897	0.000316711	0.00127047	3.60123	-0.0313642	-1.02472	-0.0988302	0.922031	0.998928	-0.0978756	0.50908	-1.02472	2.01633	0.0542061	0.355687	1.92519	0.477715	-1.02472	2.45399	0.0211402	0.266379	2.30547
ENSG00000124374.8_2	PAIP2B	0.204978	2.03068	2.35001	0.0266408	0.0548729	2.21674	-0.269742	2.03068	-2.24293	0.0336448	0.998928	-2.1243	0.0552496	2.03068	0.668925	0.50944	0.841226	0.65971	-0.214492	2.03068	-2.4531	0.0211825	0.26658	-2.30471
ENSG00000133985.2_2	TTC9	-0.168574	5.33137	-2.26518	0.0345628	0.0683357	-2.11344	0.0370862	5.33137	0.377619	0.710377	0.998928	0.37135	-0.255018	5.33137	-3.01332	0.00799241	0.160119	-2.65239	-0.217932	5.33137	-2.52695	0.0212537	0.267292	-2.30345
ENSG00000163293.11_3	NIPAL1	0.429577	1.70256	1.6511	0.110747	0.180674	1.59484	-0.168601	1.70256	-0.521595	0.606368	0.998928	-0.515265	0.728505	1.70256	3.11039	0.0044945	0.126429	2.84119	0.559904	1.70256	2.45127	0.0212697	0.267309	2.30316
ENSG00000118432.12_3	CNR1	-1.01739	-1.79222	-3.746	0.000903506	0.00307397	-3.31897	-0.937632	-1.79222	-2.3574	0.0262099	0.998928	-2.22309	0.098026	-1.79222	0.460152	0.649232	0.897418	0.454829	-0.839606	-1.79222	-2.45058	0.0213024	0.267353	-2.30258
ENSG00000147874.10_3	HAUS6	-0.0404442	4.9944	-0.497168	0.623249	0.713823	-0.491252	0.0852634	4.9944	0.786857	0.438479	0.998928	0.774764	0.104976	4.9944	1.38654	0.177359	0.571662	1.34893	0.190239	4.9944	2.45077	0.0212933	0.267353	2.30274
ENSG00000119689.14_4	DLST	0.112818	7.29062	4.71103	7.20699e-05	0.000368418	3.96935	0.0362542	7.29062	1.1302	0.268713	0.998928	1.10603	0.0193386	7.29062	0.85152	0.402255	0.774766	0.8376	0.0555928	7.29062	2.4502	0.0213209	0.267402	2.30225
ENSG00000278133.1_6	AC135050.6	-0.372493	0.914089	-4.61485	9.2908e-05	0.000456586	-3.9084	0.294097	0.914089	2.70951	0.0117663	0.998928	2.51908	-0.0936125	0.914089	-1.30497	0.203336	0.601527	-1.2721	0.200484	0.914089	2.4498	0.02134	0.267459	2.30191
ENSG00000263620.1_6	AC129492.3	0.875653	-0.408536	1.85367	0.0751656	0.13092	1.77945	-2.47727	-0.408536	-3.30549	0.00277031	0.998928	-2.99214	0.959555	-0.408536	1.95892	0.0609291	0.373509	1.87401	-1.51771	-0.408536	-2.44899	0.0213787	0.267518	-2.30123
ENSG00000100065.14_3	CARD10	0.381188	5.05451	4.01751	0.000750787	0.0026256	3.37033	-0.156552	5.05451	-1.25	0.230091	0.998928	-1.20012	-0.126074	5.05451	-1.15091	0.267922	0.671339	-1.10786	-0.282625	5.05451	-2.56188	0.021373	0.267518	-2.30133
ENSG00000108604.15_5	SMARCD2	0.147693	5.98187	3.75657	0.000879209	0.00300142	3.32657	0.0573118	5.98187	1.08825	0.286469	0.998928	1.0659	0.0339352	5.98187	0.911108	0.370609	0.752937	0.895333	0.091247	5.98187	2.44878	0.0213886	0.267518	2.30105
ENSG00000146085.7_2	MUT	-0.350964	5.24259	-7.34848	8.37349e-08	1.48285e-06	-5.35889	0.0535929	5.24259	0.839939	0.4086	0.998928	0.826359	0.0596883	5.24259	1.35699	0.18645	0.582707	1.32116	0.113281	5.24259	2.44789	0.0214314	0.267841	2.3003
ENSG00000148082.9_3	SHC3	-0.126441	2.98355	-1.15769	0.260946	0.361654	-1.12416	0.159547	2.98355	1.13631	0.272745	0.998928	1.09676	0.119977	2.98355	1.1198	0.278022	0.680687	1.08477	0.279524	2.98355	2.49742	0.0214436	0.267841	2.30008
ENSG00000135678.11_4	CPM	-0.753537	5.44508	-5.19099	2.03142e-05	0.000128933	-4.26141	-0.0993473	5.44508	-0.499352	0.621731	0.998928	-0.493398	-0.257771	5.44508	-1.91686	0.0663083	0.38796	-1.83633	-0.357118	5.44508	-2.44614	0.0215156	0.268557	-2.29881
ENSG00000168502.17_3	MTCL1	-0.579345	3.472	-3.77746	0.00142606	0.0045193	-3.18932	-0.257595	3.472	-1.26586	0.226916	0.998928	-1.20834	-0.28833	3.472	-1.49569	0.1669	0.560369	-1.38224	-0.545925	3.472	-2.55649	0.0215879	0.269276	-2.29754
ENSG00000280434.1_6	AL031595.3	0.954432	-2.51093	2.86376	0.00817098	0.0199651	2.64492	-1.29305	-2.51093	-2.82874	0.00888209	0.998928	-2.61656	0.498026	-2.51093	1.53603	0.136613	0.516415	1.48852	-0.795027	-2.51093	-2.44367	0.0216351	0.269314	-2.29671
ENSG00000242474.2_5	AC093627.5	0.0143244	-0.656475	0.0987244	0.922114	0.947522	0.0977708	0.198859	-0.656475	0.973603	0.339225	0.998928	0.955697	-0.555555	-0.656475	-3.82724	0.000732431	0.0583111	-3.37714	-0.356696	-0.656475	-2.4442	0.0216093	0.269314	-2.29717
ENSG00000050405.13_3	LIMA1	-0.182982	6.27593	-2.7518	0.0148525	0.0333372	-2.43595	0.0172688	6.27593	0.204501	0.84164	0.998928	0.199796	0.219759	6.27593	2.54248	0.0310471	0.280881	2.15647	0.237028	6.27593	2.73642	0.0216256	0.269314	2.29688
ENSG00000106853.19_4	PTGR1	0.0529491	5.08675	0.314784	0.755438	0.819442	0.311477	0.0902128	5.08675	0.405356	0.688532	0.998928	0.400848	0.297924	5.08675	1.90381	0.0680585	0.390216	1.82462	0.388137	5.08675	2.44264	0.0216853	0.269755	2.29583
ENSG00000100479.12_2	POLE2	0.258845	2.12924	1.69256	0.10249	0.169495	1.6329	-0.0924094	2.12924	-0.437382	0.665446	0.998928	-0.432406	-0.269937	2.12924	-1.78791	0.0854529	0.427521	-1.71989	-0.362346	2.12924	-2.44051	0.0217891	0.270044	-2.29402
ENSG00000035664.11_4	DAPK2	-0.407033	2.90246	-3.83749	0.000713251	0.00250919	-3.38443	-0.114148	2.90246	-0.774248	0.445768	0.998928	-0.762489	-0.160766	2.90246	-1.68599	0.103763	0.462556	-1.62688	-0.274914	2.90246	-2.44147	0.0217423	0.270044	-2.29484
ENSG00000167550.10_4	RHEBL1	0.816889	0.252428	7.0976	1.54588e-07	2.33745e-06	5.24701	-0.113832	0.252428	-0.71259	0.482446	0.998928	-0.702374	-0.144349	0.252428	-1.19366	0.24339	0.646259	-1.16656	-0.258181	0.252428	-2.44023	0.0218026	0.270044	-2.29379
ENSG00000132122.11_5	SPATA6	-0.029354	2.65588	-0.328887	0.744876	0.811339	-0.325404	-0.119293	2.65588	-0.974209	0.33893	0.998928	-0.956282	-0.0989768	2.65588	-1.18672	0.246071	0.648218	-1.15995	-0.21827	2.65588	-2.44073	0.0217783	0.270044	-2.29421
ENSG00000101199.12_5	ARFGAP1	-0.11988	6.26632	-2.83993	0.00864889	0.020965	-2.62563	-0.0792117	6.26632	-1.40257	0.172572	0.998928	-1.36399	0.177289	6.26632	4.45784	0.000140594	0.0313365	3.80712	0.0980776	6.26632	2.4402	0.021804	0.270044	2.29377
ENSG00000126953.6_3	TIMM8A	-0.328375	2.75439	-3.94781	0.000535596	0.00196618	-3.46229	0.339559	2.75439	3.06198	0.00506065	0.998928	2.80315	-0.141363	2.75439	-1.86667	0.0732644	0.40132	-1.79118	0.198197	2.75439	2.44004	0.0218116	0.270044	2.29363
ENSG00000184697.6_3	CLDN6	0.845659	3.48361	5.91011	1.7336e-05	0.000112767	4.2967	-0.0932566	3.48361	-0.540695	0.597524	0.998928	-0.527965	0.646782	3.48361	3.02276	0.0108422	0.181299	2.54774	0.553525	3.48361	2.71496	0.0218118	0.270044	2.29363
ENSG00000214870.8_5	AC004540.1	0.0557815	2.73591	0.748822	0.460686	0.567367	0.737718	0.298718	2.73591	2.989	0.0060446	0.998928	2.74535	-0.126627	2.73591	-1.77816	0.0870757	0.429553	-1.71103	0.172091	2.73591	2.43959	0.021834	0.270137	2.29324
ENSG00000135604.9_2	STX11	-0.16923	-1.04839	-0.773777	0.446041	0.554102	-0.762031	0.275269	-1.04839	0.857842	0.398819	0.998928	0.843733	-0.844099	-1.04839	-3.78746	0.000811812	0.0616809	-3.34874	-0.56883	-1.04839	-2.43912	0.0218568	0.270236	-2.29285
ENSG00000124523.15_3	SIRT5	-0.0302786	3.92095	-0.558015	0.581608	0.6779	-0.551038	0.0106102	3.92095	0.143458	0.887035	0.998928	0.142058	-0.140698	3.92095	-2.74986	0.0107036	0.180842	-2.55223	-0.130088	3.92095	-2.43845	0.0218896	0.270431	-2.29228
ENSG00000164620.8_2	RELL2	0.49334	1.92899	4.50017	0.000125745	0.000587677	3.83465	0.0817159	1.92899	0.567069	0.575531	0.998928	0.559925	0.159111	1.92899	1.50364	0.144725	0.531138	1.45842	0.240827	1.92899	2.4382	0.0219021	0.270431	2.29206
ENSG00000284128.1_4	AP000356.3	0.574555	-0.478262	3.95145	0.000530536	0.00195034	3.46485	-0.739811	-0.478262	-3.7202	0.000965633	0.998928	-3.30035	0.394254	-0.478262	2.78122	0.00994101	0.173772	2.57787	-0.345558	-0.478262	-2.43752	0.021935	0.270655	-2.29149
ENSG00000142945.12_4	KIF2C	0.223559	4.84864	1.40493	0.171878	0.258948	1.3662	0.0428673	4.84864	0.196635	0.845642	0.998928	0.194682	-0.416241	4.84864	-2.6781	0.0126608	0.190339	-2.49317	-0.373373	4.84864	-2.43695	0.0219633	0.270822	-2.291
ENSG00000163597.14_2	SNHG16	0.207166	6.13145	3.1753	0.00685521	0.0172118	2.7038	0.0782334	6.13145	0.976029	0.349137	0.998928	0.936264	0.236508	6.13145	2.07164	0.0689434	0.392788	1.81879	0.314742	6.13145	2.77178	0.0219853	0.270911	2.29062
ENSG00000169093.15_3	ASMTL	0.410113	5.78893	5.0501	2.94453e-05	0.000174773	4.17771	0.0853248	5.78893	0.785809	0.439082	0.998928	0.773744	0.100283	5.78893	1.29432	0.206934	0.605589	1.26204	0.185608	5.78893	2.43602	0.0220092	0.270974	2.29021
ENSG00000272695.1_3	GAS6-DT	0.196929	-1.05511	0.615196	0.543773	0.64354	0.607117	0.131493	-1.05511	0.330644	0.743563	0.998928	0.327139	0.614317	-1.05511	2.18456	0.0381296	0.304887	2.07346	0.74581	-1.05511	2.43579	0.0220201	0.270974	2.29002
ENSG00000147251.15_4	DOCK11	-0.522779	2.87884	-5.099	4.87403e-05	0.000265068	-4.06159	-0.0896785	2.87884	-0.641909	0.529096	0.998928	-0.629387	-0.231973	2.87884	-2.02636	0.0608696	0.373269	-1.87444	-0.321652	2.87884	-2.47159	0.0220714	0.271242	-2.28914
ENSG00000177119.15_4	ANO6	0.17624	7.26855	2.69593	0.0138683	0.0314247	2.46066	0.0595159	7.26855	0.708252	0.488506	0.998928	0.692686	0.141882	7.26855	1.78266	0.0939696	0.44462	1.67482	0.201397	7.26855	2.53696	0.0220666	0.271242	2.28922
ENSG00000228638.1_4	FCF1P2	-0.735338	-1.46881	-1.61655	0.118046	0.189975	-1.56303	-1.22972	-1.46881	-1.5633	0.130073	0.998928	-1.51382	-0.445205	-1.46881	-1.14801	0.261418	0.664561	-1.12305	-1.67493	-1.46881	-2.43286	0.0221651	0.271845	-2.28753
ENSG00000279259.1_5	AC087741.3	-0.00559204	-1.19195	-0.0348553	0.972461	0.982062	-0.0345215	-0.195667	-1.19195	-0.85607	0.39978	0.998928	-0.842014	-0.226942	-1.19195	-1.50177	0.145206	0.531988	-1.45667	-0.422609	-1.19195	-2.43309	0.0221539	0.271845	-2.28772
ENSG00000145247.11_3	OCIAD2	0.316405	5.2062	2.48162	0.0198656	0.042765	2.32888	-0.0162371	5.2062	-0.0965436	0.923829	0.998928	-0.0956114	0.305363	5.2062	2.53951	0.0174224	0.218358	2.37767	0.289126	5.2062	2.43296	0.0221601	0.271845	2.28761
ENSG00000007047.14_3	MARK4	-0.253786	6.5105	-2.89748	0.00753746	0.0186355	-2.67212	0.073883	6.5105	0.629581	0.534463	0.998928	0.621208	0.129196	6.5105	1.56259	0.130241	0.505692	1.51315	0.203079	6.5105	2.43252	0.0221819	0.271869	2.28724
ENSG00000122490.18_2	PQLC1	-0.01432	5.45917	-0.194039	0.848086	0.89254	-0.191561	0.137982	5.45917	1.41028	0.17642	0.998928	1.35186	0.0399225	5.45917	0.558005	0.582759	0.877325	0.54936	0.177904	5.45917	2.46428	0.0222381	0.272193	2.28628
ENSG00000259399.1_4	TGIF2-RAB5IF	-0.136081	2.64302	-0.581201	0.56611	0.663979	-0.57379	0.432852	2.64302	1.42494	0.166069	0.998928	1.38495	0.0936799	2.64302	0.4391	0.664217	0.902666	0.434099	0.526532	2.64302	2.43149	0.0222331	0.272193	2.28636
ENSG00000135766.8_2	EGLN1	0.525563	6.51629	12.0474	3.84078e-12	5.02347e-10	6.94292	0.112691	6.51629	1.92823	0.0648148	0.998928	1.84653	-0.0124504	6.51629	-0.300186	0.766422	0.937736	-0.297058	0.100241	6.51629	2.43108	0.0222534	0.272199	2.28601
ENSG00000107796.13_3	ACTA2	-0.351485	6.95217	-3.06827	0.00584626	0.0150395	-2.75628	0.13339	6.95217	0.882546	0.389139	0.998928	0.861181	0.153811	6.95217	1.32446	0.199898	0.597215	1.28184	0.287201	6.95217	2.46986	0.022275	0.272281	2.28565
ENSG00000165995.19_3	CACNB2	0.161023	-2.32293	0.401915	0.691031	0.768999	0.397456	-0.739095	-2.32293	-1.24871	0.222899	0.998928	-1.21886	-0.346403	-2.32293	-0.874818	0.389683	0.766424	-0.860193	-1.0855	-2.32293	-2.43018	0.0222985	0.272387	-2.28524
ENSG00000183196.9_3	CHST6	-0.554878	-0.007809	-2.3016	0.0296237	0.0599446	-2.17509	-0.496092	-0.007809	-1.40393	0.172174	0.998928	-1.36525	-0.218665	-0.007809	-1.06498	0.296674	0.697266	-1.04359	-0.714757	-0.007809	-2.4251	0.022553	0.274215	-2.28092
ENSG00000179104.8_2	TMTC2	-0.723967	2.35471	-6.31608	1.09494e-06	1.16194e-05	-4.87376	0.0990084	2.35471	0.622098	0.539295	0.998928	0.613879	-0.397322	2.35471	-3.90882	0.000592744	0.052688	-3.43491	-0.298314	2.35471	-2.42567	0.0225241	0.274215	-2.28141
ENSG00000099204.19_5	ABLIM1	-0.718103	8.02772	-7.68737	3.70442e-08	7.71691e-07	-5.50439	-0.0397474	8.02772	-0.318119	0.752936	0.998928	-0.314771	-0.173516	8.02772	-1.95098	0.0619145	0.375901	-1.86691	-0.213264	8.02772	-2.4253	0.0225428	0.274215	-2.2811
ENSG00000156671.13_5	SAMD8	-0.302572	5.68627	-6.79683	3.2568e-07	4.3088e-06	-5.10795	-0.102918	5.68627	-1.71809	0.0976689	0.998928	-1.65626	-0.00193651	5.68627	-0.0465795	0.963204	0.990121	-0.0461329	-0.104854	5.68627	-2.42527	0.0225441	0.274215	-2.28107
ENSG00000156162.16_2	DPY19L4	-0.334701	6.10833	-7.80205	2.82044e-08	6.20734e-07	-5.55223	0.0723214	6.10833	1.25867	0.219334	0.998928	1.2283	0.0271697	6.10833	0.674524	0.505932	0.839111	0.665185	0.0994911	6.10833	2.42602	0.0225068	0.274215	2.2817
ENSG00000100625.8_3	SIX4	-0.71705	1.44763	-3.77631	0.000835526	0.00287149	-3.34075	-0.00467663	1.44763	-0.019244	0.984793	0.998928	-0.0190599	0.47105	1.44763	3.06751	0.00499272	0.133238	2.8075	0.466373	1.44763	2.42545	0.0225352	0.274215	2.28122
ENSG00000230305.2_5	AC004980.3	-1.62778	-3.63409	-1.67214	0.106491	0.174821	-1.61417	2.39033	-3.63409	2.07863	0.0476593	0.998928	1.98039	-0.285778	-3.63409	-0.365678	0.717563	0.922295	-0.361717	2.10455	-3.63409	2.42598	0.0225086	0.274215	2.28167
ENSG00000074800.15_5	ENO1	1.61166	11.0416	25.1823	8.6633e-20	1.58634e-16	9.10454	0.187846	11.0416	2.19149	0.0375704	0.998928	2.07951	-0.0384705	11.0416	-0.644964	0.524601	0.84923	-0.636269	0.149376	11.0416	2.42462	0.0225773	0.274225	2.28051
ENSG00000109625.18_3	CPZ	-0.209798	-0.0505491	-1.07803	0.290921	0.395173	-1.0561	-0.0130319	-0.0505491	-0.0531597	0.958011	0.998928	-0.0526497	0.473569	-0.0505491	2.91627	0.00720494	0.154666	2.68722	0.460537	-0.0505491	2.42449	0.0225837	0.274225	2.2804
ENSG00000153933.9_2	DGKE	-0.485219	2.37545	-4.478	0.000133316	0.00061804	-3.82025	-0.0329868	2.37545	-0.219671	0.827843	0.998928	-0.217469	-0.242487	2.37545	-2.47915	0.0199766	0.230072	-2.32679	-0.275474	2.37545	-2.42418	0.0225992	0.274231	-2.28014
ENSG00000164283.12_4	ESM1	-0.678582	9.06286	-4.07001	0.000389404	0.00150716	-3.54716	-0.188751	9.06286	-0.846456	0.405022	0.998928	-0.832686	-0.190728	9.06286	-1.20033	0.240834	0.64397	-1.1729	-0.379479	9.06286	-2.42334	0.0226416	0.274381	-2.27943
ENSG00000178386.12_5	ZNF223	-0.251908	1.84272	-2.56588	0.0164043	0.0362645	-2.39979	0.201034	1.84272	1.46504	0.1549	0.998928	1.42243	-0.447014	1.84272	-4.80891	5.56516e-05	0.0206662	-4.03053	-0.245979	1.84272	-2.42341	0.0226381	0.274381	-2.27949
ENSG00000086696.10_3	HSD17B2	1.10407	0.533624	3.88806	0.000841343	0.00288823	3.33882	-0.425585	0.533624	-1.05005	0.308982	0.998928	-1.01736	-0.459746	0.533624	-1.18381	0.251452	0.65493	-1.14683	-0.885332	0.533624	-2.57762	0.0227053	0.274647	-2.27836
ENSG00000257218.5_3	GATC	-0.189442	5.20414	-4.51728	0.000120193	0.000567232	-3.84573	-0.0398826	5.20414	-0.71124	0.483268	0.998928	-0.701055	0.138139	5.20414	3.55719	0.00146643	0.0803948	3.18125	0.098256	5.20414	2.42257	0.0226806	0.274647	2.27877
ENSG00000124615.19_5	MOCS1	-0.0226968	4.41873	-0.376657	0.710373	0.783404	-0.371355	0.0418634	4.41873	0.534843	0.599778	0.998928	0.52472	0.123647	4.41873	1.90643	0.0738872	0.402326	1.78731	0.165511	4.41873	2.48757	0.0227085	0.274647	2.2783
ENSG00000137509.10_5	PRCP	-0.0516729	9.79819	-0.600741	0.553214	0.652616	-0.592951	0.0723762	9.79819	0.629633	0.534429	0.998928	0.62126	-0.268867	9.79819	-3.29712	0.00282892	0.107247	-2.98574	-0.196491	9.79819	-2.42078	0.0227717	0.275229	-2.27724
ENSG00000267228.7_6	AC012254.2	0.0726189	4.39957	1.48615	0.160194	0.244605	1.40442	0.0486984	4.39957	0.770028	0.459869	0.998928	0.739062	-0.228508	4.39957	-3.56768	0.00774174	0.158649	-2.66313	-0.179809	4.39957	-2.79957	0.0227883	0.275249	-2.27697
ENSG00000156313.13_4	RPGR	-0.108765	2.66159	-1.15397	0.259008	0.35994	-1.12874	0.125923	2.66159	0.95543	0.34816	0.998928	0.938164	-0.357836	2.66159	-3.9592	0.000519939	0.0495865	-3.47027	-0.231912	2.66159	-2.41993	0.0228146	0.275385	-2.27652
ENSG00000164532.10_2	TBX20	0.374924	0.0104699	1.7184	0.10127	0.167922	1.63873	-0.692346	0.0104699	-2.29833	0.0352602	0.998928	-2.10536	0.0973338	0.0104699	0.417932	0.681218	0.908652	0.410802	-0.595012	0.0104699	-2.47537	0.0228461	0.275401	-2.276
ENSG00000108590.10_2	MED31	0.249639	3.43515	3.25237	0.00316312	0.00894103	2.95142	-0.0550817	3.43515	-0.526981	0.602675	0.998928	-0.520558	-0.12297	3.43515	-1.64606	0.111787	0.477085	-1.59021	-0.178052	3.43515	-2.41949	0.022837	0.275401	-2.27615
ENSG00000198176.12_2	TFDP1	0.0815365	6.50412	1.56222	0.130326	0.206347	1.51282	0.0122445	6.50412	0.175219	0.862265	0.998928	0.173491	0.107412	6.50412	2.17274	0.0391005	0.308741	2.06313	0.119656	6.50412	2.41829	0.0228982	0.275848	2.27513
ENSG00000137573.13_3	SULF1	-1.0044	7.29215	-6.35302	3.39272e-05	0.000196658	-4.14537	-0.100544	7.29215	-0.495216	0.633142	0.998928	-0.477309	0.652672	7.29215	3.36273	0.0111691	0.183507	2.53736	0.552129	7.29215	2.85321	0.0229237	0.275974	2.2747
ENSG00000168421.12_3	RHOH	2.62514	-0.725268	8.91726	2.17874e-09	8.07589e-08	5.98389	-0.612232	-0.725268	-1.53466	0.136947	0.998928	-1.48726	0.139095	-0.725268	0.399186	0.693016	0.911769	0.394765	-0.473137	-0.725268	-2.41727	0.0229506	0.276116	-2.27426
ENSG00000260000.2_5	AL133338.1	0.420707	0.562733	2.92767	0.0070101	0.017543	2.69636	-0.51563	0.562733	-2.64704	0.0136082	0.998928	-2.46744	0.178668	0.562733	1.30288	0.204038	0.602211	1.27013	-0.336962	0.562733	-2.41653	0.0229884	0.27639	-2.27363
ENSG00000130768.14_3	SMPDL3B	0.107223	-2.5138	0.252316	0.802781	0.857127	0.24975	0.289328	-2.5138	0.540447	0.593489	0.998928	0.533787	0.699537	-2.5138	1.91542	0.0664994	0.38796	1.83504	0.988864	-2.5138	2.41596	0.0230177	0.27656	2.27314
ENSG00000281974.1_5	AC025268.1	-0.648207	-2.8785	-1.88319	0.0709079	0.124786	-1.80607	-0.905429	-2.8785	-1.69008	0.102969	0.998928	-1.63063	-0.192137	-2.8785	-0.664375	0.5123	0.842454	-0.65526	-1.09757	-2.8785	-2.41556	0.0230382	0.276625	-2.2728
ENSG00000128250.5_2	RFPL1	1.36403	-2.72511	2.68681	0.0124067	0.0285687	2.50036	-1.04117	-2.72511	-1.3736	0.181296	0.998928	-1.33677	-0.182034	-2.72511	-0.303016	0.764289	0.936552	-0.299853	-1.2232	-2.72511	-2.41307	0.0231665	0.27716	-2.27068
ENSG00000269825.1_6	AC022150.4	-1.14069	-0.782413	-7.62652	6.66589e-07	7.70575e-06	-4.97085	-0.441495	-0.782413	-2.12054	0.0519029	0.998928	-1.94394	-0.145562	-0.782413	-0.753132	0.470951	0.817169	-0.720932	-0.587058	-0.782413	-2.45964	0.0231575	0.27716	-2.27083
ENSG00000039560.13_3	RAI14	-0.2417	7.57074	-3.63766	0.00157905	0.00492908	-3.15975	-0.181551	7.57074	-2.10019	0.0506077	0.998928	-1.95479	-0.00302071	7.57074	-0.0404685	0.968171	0.990972	-0.0399019	-0.184571	7.57074	-2.48483	0.0231736	0.27716	-2.27056
ENSG00000166886.12_4	NAB2	-0.00123117	4.71183	-0.0316296	0.975078	0.983673	-0.0312407	0.0569805	4.71183	1.09656	0.287856	0.998928	1.06284	0.0342752	4.71183	0.93837	0.358374	0.743422	0.918468	0.0912557	4.71183	2.43452	0.0231588	0.27716	2.2708
ENSG00000090621.13_4	PABPC4	-0.0616514	7.43323	-1.25924	0.219133	0.314537	-1.22884	0.0191035	7.43323	0.291223	0.773191	0.998928	0.288203	0.092757	7.43323	1.99558	0.0565563	0.362606	1.90672	0.111861	7.43323	2.41318	0.0231609	0.27716	2.27077
ENSG00000116857.16_3	TMEM9	0.38995	6.65952	6.225	1.38152e-06	1.4015e-05	4.82765	0.0665844	6.65952	0.793599	0.434612	0.998928	0.781323	0.0764988	6.65952	1.28685	0.209487	0.609747	1.25498	0.143083	6.65952	2.41336	0.0231513	0.27716	2.27093
ENSG00000169402.15_2	RSPH10B2	0.251544	-3.52591	0.35181	0.727816	0.797417	0.348032	-2.246	-3.52591	-2.11088	0.0445546	0.998928	-2.00883	0.25173	-3.52591	0.360995	0.72102	0.923148	0.357096	-1.99427	-3.52591	-2.41089	0.0232793	0.277165	-2.26882
ENSG00000153291.15_2	SLC25A27	-1.04729	-1.96665	-3.93862	0.000548555	0.00200651	-3.45585	-0.71109	-1.96665	-1.78775	0.0854787	0.998928	-1.71975	-0.110429	-1.96665	-0.537132	0.595743	0.881783	-0.530532	-0.821518	-1.96665	-2.41187	0.0232283	0.277165	-2.26966
ENSG00000179348.11_4	GATA2	-0.556177	4.36543	-4.92928	7.5862e-05	0.000384582	-3.95711	0.140322	4.36543	0.936475	0.362062	0.998928	0.911443	-0.508089	4.36543	-3.67541	0.00245773	0.100883	-3.0285	-0.367767	4.36543	-2.48434	0.0232078	0.277165	-2.27
ENSG00000139428.11_2	MMAB	0.0134363	4.32521	0.225852	0.823083	0.873252	0.223582	0.0119623	4.32521	0.148653	0.882974	0.998928	0.1472	-0.150656	4.32521	-2.66196	0.013145	0.19291	-2.47982	-0.138694	4.32521	-2.41113	0.0232666	0.277165	-2.26903
ENSG00000103245.13_5	CIAO3	-0.187983	4.65387	-4.74906	6.51822e-05	0.000338788	-3.99322	-0.0232305	4.65387	-0.434627	0.667419	0.998928	-0.429693	-0.0705053	4.65387	-1.91862	0.0660752	0.387293	-1.83791	-0.0937357	4.65387	-2.41123	0.0232616	0.277165	-2.26911
ENSG00000259976.3_6	AC093010.3	-0.485172	0.50834	-3.68971	0.00104443	0.00347784	-3.27828	0.130802	0.50834	0.766858	0.450073	0.998928	0.755293	0.184593	0.50834	1.67652	0.105621	0.46597	1.61819	0.315396	0.50834	2.41088	0.02328	0.277165	2.26881
ENSG00000130038.9_5	CRACR2A	-0.191385	-0.825352	-0.882943	0.385358	0.494311	-0.868066	0.0676635	-0.825352	0.247882	0.806173	0.998928	0.245366	0.422184	-0.825352	2.27122	0.031648	0.283007	2.14883	0.489847	-0.825352	2.41189	0.0232274	0.277165	2.26967
ENSG00000145861.7_2	C1QTNF2	-0.0390369	-1.07795	-0.229421	0.820337	0.871248	-0.227112	0.155699	-1.07795	0.715134	0.480899	0.998928	0.704857	0.233085	-1.07795	1.53621	0.136568	0.516415	1.4887	0.388784	-1.07795	2.41046	0.0233017	0.277243	2.26845
ENSG00000204118.2_5	NAP1L6	-0.450112	-3.43172	-0.758631	0.458999	0.565689	-0.740496	-0.538794	-3.43172	-0.847895	0.411979	0.998928	-0.820415	2.13888	-3.43172	3.61418	0.00449469	0.126429	2.84118	1.60009	-3.43172	2.56262	0.0233271	0.277366	2.26803
ENSG00000084073.8_2	ZMPSTE24	-0.0633468	6.24727	-0.988042	0.332238	0.439917	-0.969615	-0.107118	6.24727	-1.2446	0.224381	0.998928	-1.21496	-0.0401958	6.24727	-0.66284	0.513267	0.843211	-0.653759	-0.147313	6.24727	-2.40768	0.0234462	0.278122	-2.26608
ENSG00000177352.9_2	CCDC71	-0.116372	4.52068	-2.37977	0.0249457	0.0519659	-2.24224	0.0201928	4.52068	0.304281	0.763336	0.998928	0.301103	-0.135819	4.52068	-2.96805	0.00635924	0.146605	-2.72866	-0.115626	4.52068	-2.40758	0.0234515	0.278122	-2.266
ENSG00000179051.13_3	RCC2	-0.292403	7.48852	-6.79608	1.89535e-06	1.80546e-05	-4.76427	-0.019533	7.48852	-0.345996	0.734156	0.998928	-0.339602	-0.0942376	7.48852	-2.05556	0.055729	0.359923	-1.91315	-0.113771	7.48852	-2.49269	0.0234422	0.278122	-2.26615
ENSG00000141756.18_4	FKBP10	0.0478787	9.01953	0.937755	0.357	0.465767	0.921096	0.0340649	9.01953	0.497732	0.622856	0.998928	0.491806	0.0823571	9.01953	1.69806	0.101436	0.459325	1.63793	0.116422	9.01953	2.4078	0.0234402	0.278122	2.26618
ENSG00000134049.5_5	IER3IP1	0.161602	5.69643	1.5688	0.128787	0.204281	1.5189	-0.0390422	5.69643	-0.280725	0.781143	0.998928	-0.277829	-0.19837	5.69643	-2.01814	0.054005	0.355582	-1.9268	-0.237412	5.69643	-2.40719	0.023472	0.278185	-2.26566
ENSG00000271155.1_5	AL161729.1	0.0207084	0.436824	0.121337	0.904357	0.934361	0.120159	0.111231	0.436824	0.453884	0.653678	0.998928	0.448658	-0.536456	0.436824	-3.17352	0.00384684	0.119592	-2.89046	-0.425225	0.436824	-2.40677	0.0234941	0.278267	-2.2653
ENSG00000164976.8_3	MYORG	-0.864294	6.73224	-7.72755	3.36625e-08	7.14246e-07	-5.52123	-0.0122235	6.73224	-0.0811438	0.935949	0.998928	-0.0803625	-0.246446	6.73224	-2.32644	0.0280567	0.270236	-2.19649	-0.25867	6.73224	-2.40631	0.0235182	0.278372	-2.26491
ENSG00000166164.15_3	BRD7	-0.312215	5.75114	-8.03379	7.67745e-08	1.39743e-06	-5.37455	-0.0482233	5.75114	-0.957115	0.351207	0.998928	-0.932251	-0.0684369	5.75114	-1.47982	0.157538	0.549079	-1.4134	-0.11666	5.75114	-2.4755	0.0235627	0.278719	-2.26419
ENSG00000149636.15_4	DSN1	0.138897	3.71055	1.36458	0.184079	0.27406	1.3283	0.0115104	3.71055	0.0825629	0.934831	0.998928	0.0817676	-0.24931	3.71055	-2.52389	0.0180526	0.222416	-2.36454	-0.2378	3.71055	-2.40513	0.0235798	0.278741	-2.26391
ENSG00000116661.10_3	FBXO2	0.497501	-0.347801	1.408	0.170977	0.257888	1.36907	0.671137	-0.347801	1.51714	0.141298	0.998928	1.47097	0.031748	-0.347801	0.0922758	0.927186	0.980304	0.0913856	0.702885	-0.347801	2.40394	0.0236424	0.279301	2.26289
ENSG00000074590.13_3	NUAK1	-0.199165	6.69923	-1.67269	0.113633	0.184217	-1.58207	0.0820507	6.69923	0.574125	0.574855	0.998928	0.560915	0.495563	6.69923	2.22491	0.0472892	0.332787	1.9837	0.577614	6.69923	2.60528	0.023683	0.2796	2.26223
ENSG00000183010.16_4	PYCR1	0.33623	5.79204	3.74864	0.000897391	0.00305544	3.32086	-0.0523051	5.79204	-0.437768	0.66517	0.998928	-0.432786	0.255104	5.79204	3.00768	0.00577674	0.139961	2.76019	0.202799	5.79204	2.40185	0.0237527	0.280242	2.26111
ENSG00000255248.8_4	MIR100HG	-0.189721	3.89806	-1.28687	0.209478	0.303438	-1.255	-0.0229558	3.89806	-0.119579	0.905736	0.998928	-0.118419	0.363783	3.89806	2.77577	0.0100697	0.17494	2.57343	0.340827	3.89806	2.4008	0.0238078	0.280531	2.26022
ENSG00000258130.8_5	AC106782.1	0.842205	-1.31123	2.99364	0.00597694	0.0153159	2.74904	0.559569	-1.31123	1.51524	0.141775	0.998928	1.46921	-0.00641896	-1.31123	-0.021661	0.982884	0.995552	-0.0214536	0.55315	-1.31123	2.40081	0.0238076	0.280531	2.26022
ENSG00000132386.10_2	SERPINF1	-0.289985	-1.0293	-1.50788	0.143642	0.223411	-1.46236	-0.182091	-1.0293	-0.75602	0.456433	0.998928	-0.744733	0.627771	-1.0293	4.09312	0.000366567	0.0466215	3.56305	0.44568	-1.0293	2.39968	0.0238675	0.281054	2.25925
ENSG00000159261.10_4	CLDN14	1.5541	-1.82433	9.18273	1.21335e-09	5.14298e-08	6.07847	-0.622624	-1.82433	-2.74626	0.0107946	0.998928	-2.54928	0.284931	-1.82433	1.55794	0.131338	0.507047	1.50885	-0.337693	-1.82433	-2.39888	0.0239101	0.281121	-2.25857
ENSG00000130733.10_2	YIPF2	0.13126	5.51975	2.72613	0.0128322	0.029397	2.48839	0.0346809	5.51975	0.539456	0.596298	0.998928	0.529731	0.0762324	5.51975	1.6693	0.108932	0.472712	1.60301	0.110913	5.51975	2.42077	0.0239063	0.281121	2.25863
ENSG00000127666.9_2	TICAM1	-0.354704	3.31417	-3.71308	0.00098348	0.0033031	-3.29521	0.0111071	3.31417	0.0876025	0.930864	0.998928	0.086758	0.218699	3.31417	2.62145	0.0144379	0.201811	2.44618	0.229807	3.31417	2.3987	0.0239193	0.281121	2.25842
ENSG00000211455.7_3	STK38L	0.00456134	5.8031	0.0595588	0.952962	0.969697	0.058987	-0.136016	5.8031	-1.31978	0.198411	0.998928	-1.28609	-0.0406148	5.8031	-0.56223	0.578775	0.875565	-0.555176	-0.176631	5.8031	-2.3982	0.0239458	0.281251	-2.258
ENSG00000159147.17_5	DONSON	0.111129	3.97532	1.56128	0.130548	0.206663	1.51194	0.0545043	3.97532	0.561583	0.579209	0.998928	0.55454	-0.219897	3.97532	-3.21267	0.00349133	0.115815	-2.9208	-0.165393	3.97532	-2.3962	0.0240526	0.281652	-2.25629
ENSG00000110801.13_4	PSMD9	0.162198	5.13571	2.96982	0.00837954	0.0203904	2.63638	0.0938972	5.13571	1.33183	0.205072	0.998928	1.26723	0.0616227	5.13571	1.00046	0.334602	0.728007	0.964885	0.15552	5.13571	2.53764	0.0240502	0.281652	2.25633
ENSG00000285608.1_1	AL161665.1	0.0752789	2.90138	0.586464	0.562622	0.660903	0.578952	-0.043769	2.90138	-0.260825	0.796283	0.998928	-0.258161	0.33443	2.90138	2.87614	0.0079328	0.159991	2.65492	0.290661	2.90138	2.39696	0.0240123	0.281652	2.25693
ENSG00000166741.7_3	NNMT	0.234644	6.6167	1.69438	0.10214	0.169088	1.63457	0.00320767	6.6167	0.0173937	0.986255	0.998928	0.0172272	0.309768	6.6167	2.37139	0.0254124	0.259184	2.23508	0.312975	6.6167	2.39612	0.0240568	0.281652	2.25622
ENSG00000151846.8_3	PABPC3	0.00627616	-0.548108	0.0391806	0.969046	0.979585	0.0388052	-0.00892081	-0.548108	-0.0431454	0.965915	0.998928	-0.0427319	0.372644	-0.548108	2.64782	0.0135834	0.196571	2.4681	0.363723	-0.548108	2.39655	0.0240342	0.281652	2.25658
ENSG00000138685.15_5	FGF2	-0.423935	5.30356	-2.92066	0.00712939	0.0178074	-2.69074	-0.0945094	5.30356	-0.493666	0.625687	0.998928	-0.487807	0.429546	5.30356	3.26424	0.00307094	0.110265	2.96055	0.335037	5.30356	2.3958	0.0240742	0.281676	2.25594
ENSG00000111671.9_3	SPSB2	-0.636606	1.94247	-4.97276	6.70058e-05	0.00034679	-3.98667	-0.238246	1.94247	-1.35548	0.19249	0.998928	-1.30325	-0.117507	1.94247	-0.969118	0.348001	0.736335	-0.938474	-0.355753	1.94247	-2.41068	0.0241114	0.281931	-2.25535
ENSG00000174233.11_3	ADCY6	-0.252437	5.66084	-6.34102	1.02757e-06	1.10486e-05	-4.88628	0.120192	5.66084	2.25412	0.0328417	0.998928	2.13401	-0.0284897	5.66084	-0.765948	0.450605	0.804453	-0.754406	0.0917028	5.66084	2.39359	0.0241927	0.282571	2.25406
ENSG00000115884.10_2	SDC1	0.0433627	3.87172	0.309537	0.759923	0.823069	0.305581	0.0335285	3.87172	0.195324	0.8473	0.998928	0.192565	0.402363	3.87172	2.32478	0.0337499	0.290108	2.12305	0.435891	3.87172	2.47068	0.024197	0.282571	2.25399
ENSG00000095383.19_3	TBC1D2	-0.620463	1.26345	-4.19559	0.000594868	0.00215099	-3.43394	0.173935	1.26345	0.910291	0.378184	0.998928	0.881247	0.21404	1.26345	1.55654	0.14448	0.530493	1.45931	0.387975	1.26345	2.42693	0.0242493	0.282859	2.25316
ENSG00000166923.10_2	GREM1	0.559859	6.07323	2.38468	0.0246755	0.0514675	2.24645	-0.0669666	6.07323	-0.214143	0.832106	0.998928	-0.212001	0.592646	6.07323	2.65143	0.0134703	0.19607	2.47109	0.525679	6.07323	2.39247	0.0242526	0.282859	2.2531
ENSG00000140563.14_3	MCTP2	-0.640167	-0.0243011	-3.66322	0.00111797	0.00368476	-3.25902	-0.234517	-0.0243011	-0.944921	0.353398	0.998928	-0.928018	-0.235804	-0.0243011	-1.56775	0.129032	0.503729	-1.51793	-0.470321	-0.0243011	-2.39175	0.0242917	0.283135	-2.25248
ENSG00000100095.18_3	SEZ6L	0.0880706	0.46205	0.417565	0.679694	0.760192	0.412881	0.0451249	0.46205	0.146856	0.884379	0.998928	0.145421	-0.595786	0.46205	-2.87039	0.00804269	0.1606	-2.65027	-0.550661	0.46205	-2.39117	0.0243231	0.2833	-2.25199
ENSG00000213762.11_3	ZNF134	0.0415963	4.58092	1.06055	0.298646	0.403631	1.03934	-0.0317632	4.58092	-0.598468	0.554706	0.998928	-0.590723	-0.0593613	4.58092	-1.60588	0.12038	0.489188	-1.55318	-0.0911244	4.58092	-2.39063	0.0243522	0.2833	-2.25153
ENSG00000253368.3_4	TRNP1	-0.236348	4.75618	-2.90073	0.00747891	0.0185288	-2.67473	0.186277	4.75618	1.72572	0.0962654	0.998928	1.66323	0.000381953	4.75618	0.00508546	0.995981	0.99919	0.00503681	0.186659	4.75618	2.39073	0.0243467	0.2833	2.25161
ENSG00000151690.14_3	MFSD6	0.387441	0.73532	2.07201	0.0483204	0.090581	1.97454	-0.448114	0.73532	-1.7223	0.0968932	0.998928	-1.66011	0.000348326	0.73532	0.00192025	0.998483	0.999779	0.00190187	-0.447766	0.73532	-2.3902	0.0243752	0.283387	-2.25116
ENSG00000182050.13_3	MGAT4C	-0.419653	-0.47342	-1.64951	0.111076	0.181085	-1.59338	-0.0936296	-0.47342	-0.254467	0.801137	0.998928	-0.251876	-0.597165	-0.47342	-2.53635	0.0175481	0.218885	-2.37502	-0.690794	-0.47342	-2.3896	0.0244076	0.283432	-2.25065
ENSG00000236393.1_5	AC091806.1	0.227491	0.352137	0.837575	0.409903	0.518564	0.824064	-0.247637	0.352137	-0.630423	0.53392	0.998928	-0.622033	-0.434987	0.352137	-1.54786	0.133743	0.511318	-1.4995	-0.682624	0.352137	-2.38956	0.0244101	0.283432	-2.25061
ENSG00000167311.13_4	ART5	0.280643	0.276006	0.907733	0.372356	0.481275	0.892068	-0.383671	0.276006	-0.869867	0.392333	0.998928	-0.855393	-0.40128	0.276006	-1.26112	0.218465	0.620012	-1.23062	-0.784951	0.276006	-2.38851	0.0244667	0.283468	-2.24972
ENSG00000175643.9_3	RMI2	0.0572719	3.12845	0.409311	0.686775	0.765601	0.403236	0.0116203	3.12845	0.0613079	0.951917	0.998928	0.0602996	-0.425367	3.12845	-2.57947	0.0211127	0.23732	-2.30596	-0.413746	3.12845	-2.49206	0.0244641	0.283468	-2.24976
ENSG00000112137.17_3	PHACTR1	-0.383638	3.42237	-2.93152	0.00694534	0.0174095	-2.69945	-0.273984	3.42237	-1.50994	0.143117	0.998928	-1.46428	-0.060693	3.42237	-0.518634	0.608402	0.886696	-0.512355	-0.334677	3.42237	-2.38723	0.0245364	0.283468	-2.24862
ENSG00000144362.11_3	PHOSPHO2	-0.149223	1.918	-1.32071	0.198106	0.290736	-1.28697	-0.0786822	1.918	-0.504304	0.618295	0.998928	-0.498268	-0.193944	1.918	-1.83855	0.0774315	0.411887	-1.76579	-0.272626	1.918	-2.38696	0.0245512	0.283468	-2.24839
ENSG00000102786.14_4	INTS6	-0.363516	4.95582	-8.16486	1.20413e-08	3.19087e-07	-5.69914	0.0398862	4.95582	0.669664	0.508976	0.998928	0.660433	0.0639349	4.95582	1.57106	0.128261	0.502263	1.521	0.103821	4.95582	2.3867	0.0245654	0.283468	2.24817
ENSG00000165821.11_5	SALL2	-0.284459	4.9628	-3.34461	0.00343101	0.00956826	-2.92623	0.104586	4.9628	0.939809	0.36181	0.998928	0.911921	0.126113	4.9628	1.41111	0.178162	0.572619	1.34644	0.230699	4.9628	2.45192	0.0245148	0.283468	2.24896
ENSG00000102547.18_2	CAB39L	-0.0169884	3.13099	-0.147002	0.884265	0.919569	-0.145565	0.127283	3.13099	0.839529	0.408826	0.998928	0.825962	0.133932	3.13099	1.27106	0.214962	0.617142	1.24004	0.261215	3.13099	2.38782	0.0245042	0.283468	2.24913
ENSG00000232442.1_5	MHENCR	0.228706	0.539672	1.64274	0.112478	0.182798	1.58715	0.224318	0.539672	1.22874	0.230174	0.998928	1.19991	0.0795758	0.539672	0.60508	0.550371	0.862819	0.597204	0.303894	0.539672	2.38708	0.0245448	0.283468	2.24849
ENSG00000135298.13_3	ADGRB3	0.0451896	0.505897	0.288641	0.775145	0.834758	0.285652	0.104667	0.505897	0.516528	0.609851	0.998928	0.510286	0.249342	0.505897	1.73107	0.0952921	0.446378	1.66812	0.354008	0.505897	2.38665	0.0245679	0.283468	2.24813
ENSG00000165072.9_3	MAMDC2	-0.152104	5.63457	-1.11182	0.280317	0.383424	-1.07961	0.173151	5.63457	1.04586	0.311902	0.998928	1.01124	0.330428	5.63457	1.68118	0.118622	0.486068	1.56059	0.503579	5.63457	2.55378	0.0245145	0.283468	2.24897
ENSG00000237943.6_4	PRKCQ-AS1	0.0492885	1.50311	0.425555	0.673934	0.755273	0.420755	-0.173306	1.50311	-1.08893	0.286176	0.998928	-1.06655	-0.101016	1.50311	-0.926001	0.362961	0.747467	-0.909737	-0.274322	1.50311	-2.38299	0.0247685	0.285063	-2.24499
ENSG00000135643.4_2	KCNMB4	-0.125492	5.94046	-1.82808	0.0790341	0.136528	-1.75632	-0.138065	5.94046	-1.49457	0.147066	0.998928	-1.44997	-0.0193543	5.94046	-0.299946	0.766603	0.93775	-0.296821	-0.157419	5.94046	-2.38348	0.0247414	0.285063	-2.24542
ENSG00000145996.11_2	CDKAL1	-0.0302192	4.04599	-0.632644	0.532491	0.633022	-0.624208	-0.0637349	4.04599	-0.98346	0.334445	0.998928	-0.9652	-0.0483985	4.04599	-1.08397	0.28833	0.689307	-1.06179	-0.112133	4.04599	-2.38346	0.0247424	0.285063	-2.2454
ENSG00000231969.1_5	AC007364.1	0.223645	-1.1225	1.05894	0.299367	0.404465	1.03779	0.373045	-1.1225	1.35385	0.187435	0.998928	1.3182	0.0824371	-1.1225	0.412934	0.683041	0.90898	0.408317	0.455482	-1.1225	2.383	0.0247674	0.285063	2.24501
ENSG00000112541.14_2	PDE10A	-0.117212	4.11774	-1.66401	0.111078	0.181085	-1.59337	-0.13325	4.11774	-1.39653	0.17966	0.998928	-1.3418	-0.0355444	4.11774	-0.544277	0.591936	0.88028	-0.536032	-0.168795	4.11774	-2.39537	0.0248017	0.285088	-2.24448
ENSG00000011132.11_3	APBA3	-0.245829	3.72807	-4.83728	5.16348e-05	0.000278331	-4.0481	0.0454822	3.72807	0.656634	0.517187	0.998928	0.647688	-0.167051	3.72807	-3.57183	0.00141268	0.078845	-3.19205	-0.121569	3.72807	-2.38252	0.024794	0.285088	-2.2446
ENSG00000276931.1_6	AC009041.4	0.746081	-1.70587	3.80698	0.000771858	0.00268646	3.36269	-0.408734	-1.70587	-1.47919	0.151106	0.998928	-1.43564	-0.038174	-1.70587	-0.18695	0.853151	0.960522	-0.185099	-0.446908	-1.70587	-2.38174	0.0248369	0.285313	-2.24393
ENSG00000213064.9_2	SFT2D2	-0.264009	5.34302	-8.00527	1.74719e-08	4.26003e-07	-5.63533	-0.0885594	5.34302	-1.99736	0.0563516	0.998928	-1.90831	0.0120256	5.34302	0.392721	0.697727	0.913556	0.388391	-0.0765338	5.34302	-2.38106	0.0248745	0.285565	-2.24335
ENSG00000215126.6	CBWD7	-1.56883	-1.89651	-3.90869	0.000592939	0.00214486	-3.43482	1.3404	-1.89651	2.63476	0.0140005	0.998928	2.45725	-0.318146	-1.89651	-1.12021	0.272865	0.676198	-1.09649	1.02225	-1.89651	2.38054	0.0249032	0.285716	2.2429
ENSG00000106258.14_3	CYP3A5	0.253793	-1.72266	1.29046	0.208251	0.302042	1.25839	-0.457693	-1.72266	-1.66459	0.108002	0.998928	-1.60724	-0.0213694	-1.72266	-0.113996	0.910116	0.97514	-0.112892	-0.479062	-1.72266	-2.37961	0.0249542	0.285764	-2.24211
ENSG00000158806.13_6	NPM2	0.0451679	-0.162223	0.262034	0.79536	0.851139	0.259357	0.010709	-0.162223	0.0422509	0.966621	0.998928	0.041846	-0.454435	-0.162223	-2.6368	0.0139346	0.198891	-2.45895	-0.443726	-0.162223	-2.38	0.0249327	0.285764	-2.24244
ENSG00000092931.11_3	MFSD11	-0.00228798	4.71056	-0.0560962	0.955849	0.971608	-0.0553639	0.0307958	4.71056	0.559972	0.583379	0.998928	0.548456	-0.127384	4.71056	-3.2385	0.00405342	0.121476	-2.87397	-0.096588	4.71056	-2.41274	0.024946	0.285764	-2.24224
ENSG00000164509.13_2	IL31RA	0.678384	-1.26691	2.92391	0.00731983	0.0181962	2.68193	-0.542321	-1.26691	-1.69042	0.106578	0.998928	-1.61377	-0.0542313	-1.26691	-0.212745	0.834215	0.955842	-0.209299	-0.596553	-1.26691	-2.47496	0.0249727	0.285783	-2.24183
ENSG00000140451.12_2	PIF1	0.188824	0.20084	0.977071	0.337538	0.445517	0.959041	0.144653	0.20084	0.520473	0.607138	0.998928	0.514163	-0.604351	0.20084	-2.98711	0.00607241	0.14359	-2.74385	-0.459699	0.20084	-2.37766	0.0250624	0.285783	-2.24044
ENSG00000118292.8_2	C1orf54	0.182933	3.65251	3.11933	0.00559302	0.0144955	2.77073	-0.00486406	3.65251	-0.0632686	0.950371	0.998928	-0.0622409	-0.176294	3.65251	-2.4298	0.0290414	0.273114	-2.18292	-0.181158	3.65251	-2.50651	0.0250577	0.285783	-2.24051
ENSG00000154889.16_4	MPPE1	-0.0993559	4.40689	-1.99861	0.0601278	0.108848	-1.87986	0.00540792	4.40689	0.0843445	0.933853	0.998928	0.0829984	-0.172277	4.40689	-2.62572	0.0207678	0.235176	-2.31218	-0.166869	4.40689	-2.50218	0.0250159	0.285783	-2.24116
ENSG00000136381.12_3	IREB2	0.0948872	6.50111	2.89221	0.00763334	0.0188349	2.66787	-0.0837793	6.50111	-1.90484	0.0679198	0.998928	-1.82554	0.0096972	6.50111	0.311972	0.75755	0.93417	0.3087	-0.0740821	6.50111	-2.37761	0.0250651	0.285783	-2.2404
ENSG00000267796.7_3	LIN37	-0.393828	1.57838	-2.9465	0.00669901	0.0168845	-2.71145	0.12038	1.57838	0.691637	0.495296	0.998928	0.68191	0.189485	1.57838	1.64344	0.112333	0.477292	1.5878	0.309864	1.57838	2.37788	0.02505	0.285783	2.24063
ENSG00000226853.2_5	AC010894.2	0.212297	-1.7014	1.0726	0.293307	0.397921	1.05089	0.7334	-1.7014	2.7203	0.0114729	0.998928	2.52796	-0.287374	-1.7014	-1.46316	0.155408	0.547027	-1.42069	0.446025	-1.7014	2.37867	0.0250067	0.285783	2.2413
ENSG00000139117.13_3	CPNE8	-0.394669	4.68254	-5.26251	5.98803e-05	0.000315077	-4.01328	0.0284296	4.68254	0.294854	0.772474	0.998928	0.28914	-0.305	4.68254	-2.88971	0.0152551	0.206305	-2.42626	-0.276571	4.68254	-2.54853	0.0251599	0.286685	-2.23894
ENSG00000197291.8_4	RAMP2-AS1	-0.446519	3.24226	-6.04812	2.17495e-06	2.02778e-05	-4.73645	0.0762919	3.24226	0.749977	0.460002	0.998928	0.738844	-0.258006	3.24226	-3.84837	0.000693419	0.0569381	-3.39217	-0.181714	3.24226	-2.37527	0.0251954	0.286911	-2.23839
ENSG00000198683.2	AC012615.1	-0.621914	2.41954	-3.15156	0.00483524	0.0127945	-2.81781	0.31496	2.41954	1.24337	0.230159	0.998928	1.19995	0.169472	2.41954	0.950039	0.354877	0.740961	0.92517	0.484432	2.41954	2.39143	0.025281	0.287707	2.23708
[truncated: 16,751 more rows]
