# Supplementary material for: Transcriptomic analysis of iPSC-derived endothelium reveals adaptations to high altitude hypoxia in energy metabolism and inflammation
Source: PLoS Genet. 2025 Feb 10;21(2):e1011570. doi: 10.1371/journal.pgen.1011570 (PMC11809796; doi:10.1371/journal.pgen.1011570)
Supplement: S7 Table — Analyses were performed with enrichR using the full set of expressed genes in the iPSC-EC data as a background. (XLSX) [file pgen.1011570.s021.xlsx]

## Sheet: S7_Table
Group of DE genes	Gene set	Adjusted P-value	Genes
DE between populations in hypoxia (adj. p < 0.05)	Glycolysis	0.000757	ISG20; GYS1; EGLN3; FAM162A; ME1; STC1; AK3; ANKZF1; SAP30
DE between populations in normoxia and hypoxia (adj. p < 0.05)	Inflammatory Response	0.0176	PTPRE; AXL; SGMS2; TLR2
	mTORC Signaling	0.0215	STARD4; CCNG1; ME1; NFKBIB
	Cellular Response To Molecule Of Bacterial Origin (GO:0071219)	0.0309	AXL; PDCD1LG2; NFKBIB; TLR2
	Allograft Rejection	0.0391	CCND3; CARTPT; TLR2
	Response To Lipopolysaccharide (GO:0032496)	0.0473	AXL; TNFRSF11A; PDCD1LG2; NFKBIB
	Nucleoside Phosphate Biosynthetic Process (GO:1901293)	0.0473	ME1; AK5
DE between populations in normoxia (adj. p < 0.05)	mTORC1 Signaling	0.00815	STARD4; HMGCS1; CCNG1; ME1; SSR1; CD9; ADIPOR2; SKAP2; NFKBIB
	IL-6/JAK/STAT3 Signaling	0.0138	SOCS1; PDGFC; CD9; CD44; TLR2
	Inflammatory Response	0.0143	ABCA1; PTPRE; AXL; SGMS2; SELE; CMKLR1; TLR2
	TNF-alpha Signaling via NF-kB	0.032	ABCA1; DUSP4; PTPRE; TNIP2; TNFAIP3; CD44; TLR2
Enhanced Response to hypoxia in TAC	Glycolysis	0.005	GYS1; P4HA1; FAM162A; PGAM1; AK3; ANKZF1
	Hypoxia	0.005	GYS1; P4HA1; FAM162A; BCL2; ALDOC; ANKZF1
	NOD-like receptor signaling pathway	0.0106	ATG16L1; BCL2; VDAC1; CXCL3; GBP4; NFKBIB
Blunted Response to hypoxia in TAC	Cell-Cell Adhesion Via Plasma-Membrane Adhesion Molecules (GO:0098742)	0.012	ALCAM; AMIGO3; CLDN7; CLDN12; ATP2C1; NECTIN3; CBLN1
	Heterophilic Cell-Cell Adhesion Via Plasma Membrane Cell Adhesion Molecules (GO:0007157)	0.0252	ALCAM; AMIGO3; NECTIN3; CBLN1
	Positive Regulation Of Cytoskeleton Organization (GO:0051495)	0.0252	HCK; CDC42EP3; LIMK1; NCKAP1L; MYLK3
