# Supplementary material for: Transcriptomic analysis of iPSC-derived endothelium reveals adaptations to high altitude hypoxia in energy metabolism and inflammation
Source: PLoS Genet. 2025 Feb 10;21(2):e1011570. doi: 10.1371/journal.pgen.1011570 (PMC11809796; doi:10.1371/journal.pgen.1011570)
Supplement: S8 Table — For each trait from BBJ the results of each test are reported at two GWAS significance cutoffs for inclusion of SNPs in the test. The SNP no. column shows how many SNPS are included in the test at this significance threshold. Significant p-values are highlighted in green (figures for all significant Multi-population tests in S6 Fig). In the pairwise test, a direction of effect can be inferred for the target population (i.e., does selection lead to an increase or decrease in the trait compared to the control population). This direction is indicated by the sign of the p-value. NA is reported when there are insufficient SNPs to carry out the test. (XLSX) [file pgen.1011570.s022.xlsx]

## Sheet: S8_Table
	Pairwise population test				Multi-population test
GWAS p value threshold	1e-06		1e-09		1e-06	1e-09
Traits	SNP no.	p	SNP no.	p	p	p
Body mass index (BMI)	127	-0.1705	40	0.3405	0.828	0.0296
Diastolic blood pressure (DBP)	37	-0.1186	11	-0.3835	0.4288	0.0408
Systolic blood pressure (SBP)	48	-0.2608	18	-0.2352	0.8752	0.464
E A ratio (EA)	1	-0.4333	#N/A	#N/A	#N/A	#N/A
Ejection fraction (EF)	3	-0.1739	2	-0.0625	0.0232	0.0732
Left ventricular internal dimension in diastole (LVDd)	4	0.425	#N/A	#N/A	0.6956	#N/A
Left ventricular internal dimension in systole (LVDs)	6	0.1071	2	0.0668	0.2572	0.1428
Left ventricular mass (LVM)	1	0.0459	#N/A	#N/A	#N/A	#N/A
Left ventricular mass index (LVMI)	2	-0.1014	#N/A	#N/A	0.0928	#N/A
Fractional shortening (FS)	5	-0.0573	2	-0.0606	0.014	0.0744
Mean arterial pressure (MAP)	48	-0.1623	16	-0.15	0.912	0.0636
Pulse pressure (PP)	29	-0.3048	7	-0.1136	0.3708	0.004
Posterior wall thickness (PW)	2	0.4143	#N/A	#N/A	0.0968	#N/A
Relative wall thickness (RWT)	2	-0.0822	#N/A	#N/A	0.1068	#N/A
Hematocrit (Ht)	38	0.2209	11	-0.0911	0.6244	0.2092
Hemoglobin (Hb)	36	0.1228	10	-0.4725	0.9768	0.5924
Mean corpuscular hemoglobin (MCH)	109	0.3968	60	-0.3689	0.9124	0.744
Mean corpuscular hemoglobin concentration (MCHC)	44	0.1215	31	-0.4812	0.962	0.2644
Mean corpuscular volume (MCV)	120	0.0948	70	0.3507	0.2444	0.5112
Platelet count (Plt)	111	-0.2127	58	-0.1503	0.0364	0.0024
Red blood cell count (RBC)	83	0.4865	39	-0.1183	0.63	0.1536
Prothrombin time (PT)	12	0.0131	8	0.023	0.5496	0.5884
Activated partial thromboplastin time (APTT)	13	-0.4337	8	0.334	0.812	0.3104
Fibrinogen (Fbg)	4	0.198	1	-0.1856	0.7708	#N/A
Basophil count (Baso)	35	0.0773	17	0.2113	0.118	0.2152
Eosinophil count (Eosino)	36	0.002	15	0.0304	0.0068	0.0108
Lymphocyte count (Lym)	25	0.3526	8	0.1376	0.3208	0.2928
Monocyte count (Mono)	50	0.4593	24	-0.1556	0.3624	0.0292
Neutrophil count (Neutro)	35	0.2965	16	0.3677	0.06	0.0524
White blood cell count (WBC)	64	0.1336	28	0.0401	0.3256	0.0272
High density-lipoprotein cholesterol (HDL-C)	44	0.4282	26	-0.1673	0.876	0.9604
Low density-lipoprotein cholesterol (LDL-C)	28	0.4472	11	0.3895	0.8872	0.9032
Triglyceride (TG)	35	-0.0451	18	-0.0046	0.0212	0
Total cholesterol (TC)	46	-0.0091	22	-0.086	0.2576	0.4684
Lactate dehydrogenase (LDH)	17	0.0574	6	0.0013	0.1956	0.0328
Serum creatinine (sCr)	103	-0.4144	36	0.4497	0.3984	0.5484
Estimated glomerular filtration rate (eGFR)	96	0.3282	35	0.2029	0.2836	0.0472
Potassium (K)	18	0.3437	8	0.424	0.6408	0.754
Sodium (Na)	25	0.3573	10	0.1715	0.972	0.5504
Calcium (Ca)	20	-0.4336	7	0.1133	0.1428	0.102
Chloride (Cl)	37	0.2955	7	0.214	0.7728	0.1992
Phosphorus (P)	7	-0.1429	4	-0.0869	0.6804	0.8512
Alanine aminotransferase (ALT)	38	0.4761	16	0.101	0.7844	0.4488
Total bilirubin (TBil)	17	-0.0242	9	-0.2412	0.3692	0.9432
Alkaline phosphatase (ALP)	50	0.2546	23	0.2679	0.5388	0.9884
Hemoglobin A1c (HbA1c)	34	-0.4008	18	-0.1104	0.4664	0.1564
Blood sugar (BS)	20	-0.3314	12	-0.3655	0.0412	0.01
Blood urea nitrogen (BUN)	57	0.3074	32	0.3468	0.6036	0.4636
Aspartate aminotransferase (AST)	44	0.0209	17	0.0303	0.344	0.2296
C-reactive protein (CRP)	15	0.0558	6	-0.4704	0.158	0.6676
Creatine kinase (CK)	50	0.3758	21	0.4604	0.6584	0.9172
Albumin (Alb)	29	-0.0017	9	-0.0294	0	0.0356
Albumin globulin ratio (AG)	63	0.2574	30	0.4723	0.568	0.908
Non-albumin protein (NAP)	77	0.4171	33	-0.3864	0.522	0.7048
Total protein (TP)	59	0.2549	19	-0.3777	0.7556	0.5264
Uric acid (UA)	49	-0.1342	21	-0.495	0.0944	0.6556
Zinc sulfate turbidity test (ZTT)	8	0.2307	3	0.0469	0.432	0.5236
