# Supplementary material for: Transcriptomic analysis of iPSC-derived endothelium reveals adaptations to high altitude hypoxia in energy metabolism and inflammation
Source: PLoS Genet. 2025 Feb 10;21(2):e1011570. doi: 10.1371/journal.pgen.1011570 (PMC11809796; doi:10.1371/journal.pgen.1011570)
Supplement: S9 Table — This table shows sample quality (RIN) as well as data quality metrics extracted from RSEM for all bulk RNA-sequencing. The top 20 samples are iPSCs, and the remainder are iPSC-ECs. N indicates normoxia, H indicates Hypoxia. (XLSX) [file pgen.1011570.s023.xlsx]

## Sheet: S9_Table
SampleID	RIN	unalignable_reads	alignable_reads	multialignable_reads	total_reads	Frac_alignable
CHB528Nipsc	9.9	790699	30898938	0	31689637	0.975049
CHB531Nipsc	9.7	838097	29783046	0	30621143	0.97263
CHB596Nipsc	10	477731	29083148	0	29560879	0.983839
CHB608Nipsc	9.6	548773	30948404	0	31497177	0.982577
CHB633Nipsc	10	677604	29109047	0	29786651	0.977251
CHB557Nipsc	9.5	478478	30394059	0	30872537	0.984502
CHB606Nipsc	9.9	525218	27618619	0	28143837	0.981338
CHB614Nipsc	10	469951	28170870	0	28640821	0.983592
CHB619Nipsc	9.7	542277	29745571	0	30287848	0.982096
CHB748Nipsc	10	821249	28617189	0	29438438	0.972103
TAC252Nipsc	9.8	1010074	31436247	0	32446321	0.968869
TAC462Nipsc	9.4	676637	28828950	0	29505587	0.977067
TAC750Nipsc	10	623850	31301102	0	31924952	0.980459
TAC801Nipsc	9.9	440544	29346742	0	29787286	0.98521
TAC841Nipsc	9.8	594354	30846747	0	31441101	0.981096
TAC540Nipsc	9.5	422531	29509026	0	29931557	0.985883
TAC569Nipsc	10	437844	29336309	0	29774153	0.985294
TAC859Nipsc	9.9	428631	30756370	0	31185001	0.986255
TAC86Nipsc	9.7	428543	28685849	0	29114392	0.985281
TAC988Nipsc	10	429142	30044529	0	30473671	0.985918
CHB528H	9.8	289143	49702108	0	49991251	0.994216
CHB528N	10	316850	50587344	0	50904194	0.993776
CHB531H	9.9	242409	35617636	0	35860045	0.99324
CHB531N	10	303571	44164603	0	44468174	0.993173
CHB557H	10	252724	36522695	0	36775419	0.993128
CHB557N	10	335670	46518393	0	46854063	0.992836
CHB596H	10	248790	40520355	0	40769145	0.993898
CHB596N	10	408744	55989098	0	56397842	0.992752
CHB606H	9.9	366665	48580043	0	48946708	0.992509
CHB606N	10	321070	40803144	0	41124214	0.992193
CHB608H	10	263495	46945808	0	47209303	0.994419
CHB608N	10	349242	57807608	0	58156850	0.993995
CHB614H	10	268735	43912556	0	44181291	0.993917
CHB614N	9.5	349466	54476269	0	54825735	0.993626
CHB619H	9.7	252610	42920780	0	43173390	0.994149
CHB619N	9.9	323363	52719496	0	53042859	0.993904
CHB633H	9.9	260519	38926255	0	39186774	0.993352
CHB633N	9.8	347570	49913894	0	50261464	0.993085
CHB748H	9.8	259596	40395697	0	40655293	0.993615
CHB748N	9.9	365098	49789008	0	50154106	0.99272
TAC252H	9.8	265898	44325430	0	44591328	0.994037
TAC252N	9.9	363813	48910206	0	49274019	0.992617
TAC462H	9.9	305932	42960110	0	43266042	0.992929
TAC462N	9.9	362397	49627871	0	49990268	0.992751
TAC540H	9.9	279977	48420019	0	48699996	0.994251
TAC540N	9.8	386906	51020990	0	51407896	0.992474
TAC569H	10	266078	38436012	0	38702090	0.993125
TAC569N	10	425739	60486422	0	60912161	0.993011
TAC750H	9.9	274635	48473802	0	48748437	0.994366
TAC750N	10	323890	49904499	0	50228389	0.993552
TAC801H	10	265909	39593327	0	39859236	0.993329
TAC801N	9.7	323611	48058801	0	48382412	0.993311
TAC841H	9.6	251273	38607086	0	38858359	0.993534
TAC841N	9.8	383267	49472549	0	49855816	0.992312
TAC859H	9.5	291458	42244307	0	42535765	0.993148
TAC859N	10	388037	52815345	0	53203382	0.992707
TAC86H	9.9	254600	44111682	0	44366282	0.994261
TAC86N	9.5	344115	45327727	0	45671842	0.992465
TAC988H	9.9	304584	41215716	0	41520300	0.992664
TAC988N	10	386228	51313697	0	51699925	0.992529
