# Supplementary material for: Transcriptomic analysis of iPSC-derived endothelium reveals adaptations to high altitude hypoxia in energy metabolism and inflammation
Source: PLoS Genet. 2025 Feb 10;21(2):e1011570. doi: 10.1371/journal.pgen.1011570 (PMC11809796; doi:10.1371/journal.pgen.1011570)
Supplement: S10 Table — Each row is a replicate in which KO indicated ENH5 knockout and WT indicates a vehicle treated wildtype line. All cells come from individual CHB633. (XLSX) [file pgen.1011570.s024.xlsx]

## Sheet: S10_Table
	KO1	KO2	KO3	KO4	KO5	WT1	WT2	WT3	WT4	WT5
AL627309.5	5.80373	5.72622	5.64923	5.53101	5.6536	5.73358	5.67533	5.79092	5.49797	5.31466
LINC01409	5.84957	6.05694	5.8796	5.77291	5.83292	5.98003	6.06057	6.13546	5.92884	5.66435
LINC01128	6.60222	6.92045	6.81799	6.65128	6.53618	6.80162	7.14084	6.78094	6.5204	6.71222
LINC00115	5.61947	5.53657	5.44332	5.32706	5.41525	5.32894	5.4574	5.57893	5.41983	5.17245
FAM41C	5.04887	5.18413	5.44332	5.53101	5.16791	5.32894	5.19261	5.13648	5.27632	5.17245
AL645608.2	4.82633	4.82633	4.82633	4.82633	4.82633	5.28553	5.08567	4.82633	5.27632	5.17245
LINC02593	5.32199	4.82633	5.10393	5.58624	5.41525	5.32894	5.19261	5.36148	5.97	5.78966
SAMD11	5.82695	5.65611	5.44332	6.17061	6.18699	5.66478	5.67533	6.25723	6.77077	6.47064
NOC2L	7.95591	7.92396	8.09816	8.25795	8.36248	8.08925	7.96721	8.23612	8.09604	8.15621
KLHL17	5.97451	5.72622	5.84532	5.99231	6.22365	5.89311	5.8739	5.57893	6.02859	5.94853
PLEKHN1	5.36877	5.26399	5.21832	5.11639	4.82633	5.11749	5.19261	5.26411	5.32893	5.17245
AL645608.7	6.33217	5.85052	5.97531	5.99231	5.83292	6.21561	5.67533	5.69219	6.36558	5.94853
HES4	10.6678	9.30498	9.68818	9.68929	9.9121	10.3516	9.21226	9.14805	10.5604	9.83865
ISG15	8.23334	8.38791	8.30637	8.66436	8.89748	8.12602	8.27903	8.19747	8.93832	9.20124
AGRN	7.6149	6.95318	6.7889	7.14953	7.39754	7.4662	7.11113	6.87022	7.59845	7.25945
C1orf159	6.41223	6.65066	6.75912	6.6691	6.50846	6.35171	6.55698	6.53639	6.6134	6.6369
SDF4	8.78504	9.0984	8.95905	8.96044	8.84813	8.84067	9.06613	9.03281	8.81849	8.79377
B3GALT6	7.08045	7.40522	7.43688	7.22068	7.2953	7.08147	7.52213	7.30624	7.1371	7.22707
C1QTNF12	5.58907	5.44294	5.37901	5.53101	5.50481	5.47305	5.34295	5.13648	5.59961	5.66435
UBE2J2	8.12458	7.98596	8.12042	8.32734	8.24484	8.23933	8.05564	8.12376	8.29623	8.31463
SCNN1D	5.41167	5.18413	5.21832	5.40358	5.16791	5.40573	5.08567	5.36148	5.32893	5.31466
ACAP3	6.52281	6.65066	6.75912	6.5187	6.56327	6.86418	6.60258	6.60225	6.55612	6.66252
PUSL1	6.87688	6.92045	7.12392	6.9387	6.89075	6.84882	7.01777	6.70468	6.79999	6.99491
INTS11	8.42007	8.53592	8.74101	8.63529	8.81769	8.30481	8.74174	8.77017	8.65056	8.907
CPTP	6.85913	6.82885	6.9149	6.84993	6.97065	6.88687	6.94027	6.83526	6.8748	6.66252
DVL1	6.42505	6.24723	6.30832	6.32298	6.71424	6.52444	6.4261	6.36678	6.5678	6.34515
MXRA8	5.6767	5.38992	5.55419	5.9249	6.06865	5.36876	5.74696	5.51463	6.18622	5.89864
AURKAIP1	10.3644	10.7794	11.0227	10.9557	11.0741	10.3814	10.8234	10.7203	10.65	10.8063
CCNL2	8.09963	7.76175	7.83368	7.84837	7.96611	8.02899	7.87857	7.75642	7.77229	7.67063
MRPL20-AS1	6.55749	6.95318	6.72861	6.55809	6.7377	6.57361	6.60258	6.46668	6.54433	6.58399
MRPL20	9.86174	10.1867	10.3773	10.1044	10.2424	9.97288	10.0458	10.034	9.84525	10.0184
AL391244.2	5.21102	5.75908	5.55419	5.23586	5.83292	5.6404	5.55314	5.13648	5.63041	5.51371
VWA1	7.10288	6.45827	6.50951	6.55809	6.66595	7.04878	6.31725	6.31335	6.63558	6.66252
ATAD3C	5.21102	5.26399	4.82633	5.11639	5.16791	5.03238	5.34295	5.36148	5.05201	5.31466
ATAD3B	6.16852	6.40906	6.77409	6.61485	6.8274	6.48359	6.44328	6.39258	6.55612	6.91437
ATAD3A	7.28294	7.24224	7.40956	7.80378	7.75484	7.26236	7.21697	7.28122	7.38105	7.73996
TMEM240	7.05763	6.81693	6.96717	6.72106	7.18468	6.95975	6.7827	6.78094	6.99607	6.68762
SSU72	9.26236	9.36389	9.64701	9.60642	9.55828	9.38809	9.43402	9.42768	9.5626	9.67146
AL645728.1	5.84957	5.72622	5.77242	5.53101	6.06865	5.6884	5.74696	5.99742	5.92884	5.84584
FNDC10	6.10219	6.03344	6.2861	5.9249	5.71792	6.0286	6.01084	6.10267	5.68839	5.84584
AL691432.4	5.14073	5.18413	5.10393	4.82633	5.16791	4.82633	4.82633	4.82633	5.05201	4.82633
AL691432.2	6.01271	6.1243	6.24027	6.05532	6.06865	6.25443	6.17515	6.19808	6.30897	6.31149
MIB2	7.38286	7.22481	7.47247	7.51063	7.49264	7.3759	7.42252	7.42487	7.77695	7.70573
MMP23B	5.82695	5.65611	5.73344	6.02432	6.14902	5.61518	6.03602	5.87926	6.16984	6.08428
CDK11B	6.95388	7.66346	7.61423	7.64392	7.78705	7.26799	7.71496	7.534	7.20942	7.45293
FO704657.1	5.32199	5.33105	5.21832	5.11639	5.16791	5.32894	5.19261	5.13648	5.32893	4.82633
SLC35E2B	7.30862	7.01628	7.13524	7.26609	7.31039	7.29578	7.22619	7.39035	7.4476	7.4804
CDK11A	7.24348	7.81983	7.64557	7.69384	7.72188	7.49502	7.58002	7.54446	7.30453	7.58511
SLC35E2A	6.84113	6.70422	6.77409	6.86516	6.64108	7.00159	6.7827	6.93742	6.79033	7.03339
NADK	7.11763	7.26797	7.37227	7.36302	7.2953	7.08791	7.16028	7.16247	7.25782	7.4804
GNB1	9.99596	10.1942	10.2191	10.1358	10.0359	10.2391	10.1651	10.103	9.99254	10.0001
AL109917.1	5.04887	5.07966	5.30569	5.23586	4.82633	5.11749	4.82633	5.13648	5.05201	4.82633
TMEM52	5.27009	5.26399	5.30569	4.82633	5.16791	5.11749	5.19261	4.82633	5.21642	5.31466
CFAP74	5.04887	5.07966	4.82633	4.82633	4.82633	5.18262	5.19261	5.26411	5.14516	5.17245
GABRD	5.14073	5.07966	5.21832	5.40358	5.16791	5.03238	5.08567	5.13648	5.05201	4.82633
PRKCZ	5.82695	5.33105	5.21832	5.63741	5.50481	5.6884	5.34295	5.13648	5.53361	5.42301
PRKCZ-AS1	5.32199	5.18413	5.10393	5.11639	5.16791	5.36876	5.34295	5.63775	5.37635	5.59308
FAAP20	10.4274	10.1953	10.3094	10.3859	10.5514	10.2692	10.3523	10.2662	10.5138	10.4256
SKI	7.62503	7.77943	7.66098	7.66076	7.61801	7.77775	7.43832	7.67359	7.71996	7.50734
AL590822.3	5.14073	5.07966	5.37901	5.11639	5.16791	5.23739	5.19261	5.44311	4.82633	5.17245
MORN1	6.01271	6.00937	6.11632	5.85218	6.02593	5.89311	5.90296	6.03376	5.84056	6.1257
AL513477.2	5.04887	5.18413	5.30569	4.82633	4.82633	5.40573	5.19261	4.82633	4.82633	5.17245
RER1	9.31704	9.64123	9.84862	9.51167	9.51791	9.24074	9.75001	9.54434	9.29135	9.40391
PEX10	7.12494	7.25945	7.31434	7.12495	7.34006	7.04878	7.39035	7.35494	7.20942	7.33716
PANK4	5.80373	5.87897	5.69248	6.02432	5.8851	5.8559	6.01084	5.57893	5.79286	5.59308
HES5	6.2899	5.18413	5.30569	5.77291	5.6536	5.89311	5.19261	5.13648	6.21823	6.1257
AL139246.5	7.04219	6.66427	6.97992	6.72106	6.86998	6.98084	6.60258	6.83526	7.19527	6.82847
TNFRSF14	5.48877	5.53657	5.5012	5.81346	5.7774	5.50406	5.34295	5.44311	5.53361	5.17245
PRXL2B	7.75502	7.71347	7.61423	7.64392	7.71071	7.73445	7.43044	7.50216	7.635	7.69413
TTC34	5.36877	5.38992	5.21832	5.40358	4.82633	5.28553	5.50708	5.13648	5.46018	5.59308
PRDM16-DT	7.07289	6.14581	6.30832	6.80313	6.71424	7.11967	5.78052	6.31335	7.23729	7.07077
PRDM16	8.12811	6.98511	7.12392	7.20908	7.13433	8.10162	6.66085	7.31858	8.20654	7.57245
ARHGEF16	6.08492	5.93333	5.91262	6.47796	6.35911	6.11914	6.31725	6.19808	6.40626	6.47064
MEGF6	7.08045	6.80489	6.56369	6.77094	7.00882	7.01525	6.63206	6.58069	7.03678	6.6369
AL513320.1	5.41167	4.82633	5.30569	5.40358	4.82633	5.28553	5.19261	5.51463	5.32893	5.31466
TPRG1L	7.02657	7.24224	7.6378	7.26609	7.20106	7.02202	7.11113	7.18979	6.8565	7.33716
WRAP73	7.02657	6.81693	6.96717	6.9809	6.93132	6.9455	6.85784	6.96975	7.05272	6.80606
SMIM1	7.13221	6.47422	6.71308	7.12495	7.00882	6.93831	6.63206	7.0168	7.08403	7.24336
LRRC47	7.53106	7.55767	7.66862	7.59214	7.58158	7.65634	7.31506	7.60556	7.76762	7.43899
CEP104	6.92872	6.99559	7.05389	7.27721	6.80557	7.04878	7.09095	7.12043	7.06062	7.07077
DFFB	6.01271	6.07989	6.06229	5.85218	5.93443	5.99649	5.74696	5.87926	5.88578	5.99592
C1orf174	7.12494	7.38978	7.16864	7.35258	7.26461	7.21646	7.28021	7.24279	7.1665	7.36704
LINC01134	5.32199	5.26399	5.44332	5.47066	5.30828	5.18262	5.34295	5.44311	5.32893	5.66435
NPHP4	6.43772	5.98469	6.24027	6.34645	6.14902	6.25443	5.93111	5.95966	6.21823	6.16554
KCNAB2	6.03126	5.61846	5.69248	5.77291	5.93443	5.8559	5.34295	5.63775	5.86346	5.84584
RPL22	13.4008	13.3647	13.3993	13.2821	13.4271	13.3411	13.5686	13.4425	13.3897	13.2957
RNF207	5.14073	5.18413	5.21832	5.40358	5.16791	5.47305	5.19261	5.26411	5.37635	5.42301
ICMT	7.41851	7.93449	7.9813	7.8188	7.82886	7.62641	7.89563	7.76533	7.43574	7.62241
LINC00337	5.04887	5.38992	5.55419	5.47066	5.16791	5.23739	5.19261	5.26411	5.14516	5.78966
GPR153	5.32199	5.18413	5.37901	5.11639	5.50481	5.36876	5.4574	4.82633	5.49797	5.59308
ACOT7	8.24312	8.62884	8.9155	8.85646	9.04049	8.51969	8.7261	8.57884	8.64805	8.89208
AL031848.2	5.21102	5.26399	4.82633	5.40358	4.82633	5.03238	5.19261	5.26411	5.27632	5.17245
HES2	5.14073	5.26399	5.44332	5.32706	5.50481	5.32894	5.34295	5.36148	5.37635	5.17245
ESPN	5.36877	4.82633	5.21832	5.32706	5.30828	5.23739	4.82633	4.82633	5.21642	5.31466
TNFRSF25	6.56883	6.5509	6.56369	6.11458	6.29345	6.60218	6.61741	6.28565	6.41951	6.44052
PLEKHG5	6.90307	6.75556	6.84644	6.88021	6.69033	6.88687	6.76973	6.78094	6.73071	6.82847
NOL9	7.17503	7.5983	7.6533	7.5655	7.61801	7.30127	7.54412	7.71101	7.47102	7.57245
ZBTB48	6.53448	6.44209	6.47196	6.4985	6.451	6.38612	6.67499	6.36678	6.35169	6.58399
KLHL21	5.77986	5.98469	6.00518	5.58624	5.41525	5.73358	5.93111	5.87926	5.90757	5.66435
PHF13	7.03441	7.07648	6.99254	6.77094	6.64108	6.86418	6.82083	7.13459	6.94548	7.19388
THAP3	7.53645	7.18924	7.36278	7.48236	7.31039	7.48548	7.17945	7.36685	7.60899	7.49394
DNAJC11	6.86804	7.05672	7.34361	7.0999	7.04592	7.08791	7.06008	7.12043	6.8565	7.15986
CAMTA1-DT	4.82633	5.18413	4.82633	4.82633	4.82633	5.03238	5.19261	4.82633	5.21642	4.82633
CAMTA1	9.45853	9.17501	9.39674	9.38309	9.41005	9.40302	9.30132	9.16804	9.48196	9.32106
VAMP3	8.9084	8.92126	9.04528	8.98366	9.00493	9.09504	9.02076	9.07226	8.91347	9.0027
Z98884.2	5.14073	4.82633	4.82633	5.23586	4.82633	5.11749	5.19261	5.26411	5.05201	4.82633
PER3	5.45148	5.38992	5.37901	5.11639	5.41525	5.23739	5.40317	5.44311	5.27632	5.31466
UTS2	5.70377	6.16688	6.08967	6.11458	6.32676	5.32894	5.67533	5.74306	5.71581	5.51371
TNFRSF9	4.82633	4.82633	5.10393	4.82633	5.16791	4.82633	5.08567	4.82633	5.14516	4.82633
PARK7	11.0443	11.5417	11.836	11.5357	11.5833	11.0555	11.656	11.514	11.2014	11.4579
AL034417.4	5.14073	5.07966	4.82633	4.82633	4.82633	5.11749	5.19261	5.13648	5.21642	4.82633
AL034417.3	5.27009	5.26399	5.10393	5.40358	5.30828	5.03238	5.08567	5.26411	5.21642	5.17245
ERRFI1	6.80434	7.32618	7.41873	7.00829	7.23321	6.99471	7.56577	7.43618	7.49974	7.33716
AL034417.2	5.58907	5.65611	5.80965	5.32706	5.30828	5.50406	5.81279	5.74306	5.65995	5.51371
SLC45A1	5.27009	5.07966	4.82633	5.11639	4.82633	5.03238	5.08567	5.36148	5.05201	4.82633
RERE	9.1669	9.48733	9.22156	8.92318	8.91196	9.3993	9.20101	9.40541	8.93215	8.89208
ENO1	13.5471	13.4071	13.7211	13.9612	13.9266	13.4363	13.33	13.3945	13.5608	13.8157
ENO1-AS1	5.27009	4.82633	5.30569	5.32706	5.16791	5.03238	5.08567	5.26411	5.27632	5.31466
GPR157	5.82695	5.33105	5.21832	5.53101	5.5832	5.8559	5.74696	5.26411	5.63041	5.31466
MIR34AHG	5.97451	5.53657	5.73344	5.73028	5.7774	5.66478	5.67533	5.79092	5.79286	5.78966
LNCTAM34A	5.97451	5.57873	5.73344	5.9249	6.02593	5.6884	5.8739	5.95966	6.29435	5.89864
H6PD	7.28941	7.35038	7.12392	6.65128	6.98987	7.20474	7.0391	7.25572	7.1665	6.82847
SPSB1	6.69726	6.39218	6.16766	6.34645	6.64108	6.80162	6.66085	6.4425	6.44556	6.27679
LINC02606	5.61947	5.69196	5.73344	5.63741	5.6536	5.66478	5.40317	5.51463	5.53361	5.31466
SLC25A33	6.04947	6.2277	6.49089	5.99231	6.25911	6.1046	6.49335	6.13546	6.32339	6.24097
TMEM201	6.10219	6.2277	6.43318	6.11458	5.93443	6.14762	6.15323	6.10267	6.16984	6.1257
PIK3CD	5.91416	5.53657	5.77242	5.81346	6.29345	6.0286	5.78052	5.79092	5.86346	5.72946
PIK3CD-AS2	6.15233	5.90656	6.26342	6.29901	6.66595	6.07489	6.13084	6.06881	6.55612	6.37783
CLSTN1	8.87333	8.96764	9.07949	8.64365	8.70571	8.92598	8.93093	8.9075	8.80053	8.76674
CTNNBIP1	8.94462	8.4977	8.50905	8.48029	8.51617	9.0211	8.53808	8.59868	8.89666	8.58666
LZIC	8.1175	8.44386	8.33512	8.42302	8.22165	8.20543	8.28333	8.42614	8.25375	8.29956
NMNAT1	7.01077	7.03666	6.74396	6.77094	7.0275	7.08147	6.84562	7.21655	7.06062	6.87214
RBP7	5.04887	4.82633	4.82633	4.82633	4.82633	4.82633	4.82633	4.82633	4.82633	4.82633
UBE4B	7.63509	7.55767	7.54933	7.40397	7.60597	7.78933	7.63558	7.66407	7.72962	7.69413
KIF1B	9.41767	9.34062	9.23426	9.2691	9.20616	9.47424	8.98707	9.12095	9.20366	9.35767
AL139424.3	5.41167	5.33105	5.30569	5.23586	5.30828	5.32894	5.34295	5.36148	5.32893	5.31466
AL139424.2	5.41167	5.33105	5.30569	5.53101	5.30828	5.61518	5.34295	5.44311	5.53361	5.31466
PGD	9.1652	9.33277	9.41915	9.50939	9.4925	9.41657	9.29499	9.20076	9.36181	9.50527
AL139424.1	4.82633	5.07966	5.10393	5.23586	4.82633	5.03238	5.08567	4.82633	4.82633	4.82633
CENPS	6.71742	7.26797	7.01742	7.11248	7.15133	6.75258	7.16028	7.10611	6.67876	7.01429
CORT	5.87162	5.93333	6.24027	5.81346	6.02593	6.0597	5.84388	5.83621	5.84056	5.84584
DFFA	8.43149	8.52905	8.40906	8.55768	8.6022	8.63206	8.48321	8.43721	8.52743	8.61121
AL354956.1	4.82633	5.26399	4.82633	4.82633	4.82633	5.18262	5.08567	4.82633	5.05201	5.17245
PEX14	6.81363	6.6089	6.63234	6.72106	6.56327	6.85652	6.75663	6.87022	6.80959	6.82847
CASZ1	5.87162	5.33105	4.82633	5.63741	5.16791	5.81705	5.27433	5.26411	5.46018	5.42301
TARDBP	8.69331	8.98277	8.77278	8.7482	8.72225	8.70838	8.79968	8.75701	8.57849	8.60511
AL109811.2	5.97451	5.93333	6.06229	5.81346	6.14902	6.13348	5.81279	6.03376	5.88578	5.31466
SRM	9.12371	10.1313	10.501	9.97173	10.2556	9.41779	9.99602	9.83194	9.30254	9.91917
EXOSC10	7.7458	7.93972	7.99946	7.72614	8.08256	7.84952	7.83796	7.94036	7.71023	8.06088
EXOSC10-AS1	5.36877	5.49152	5.69248	5.58624	5.50481	5.32894	5.55314	5.51463	5.56741	5.17245
MTOR	7.03441	7.68869	7.49857	7.45348	7.13433	7.21061	7.32364	7.39035	7.15188	7.32197
UBIAD1	6.3729	6.44209	6.56369	6.39197	6.39056	6.39736	6.4769	6.60225	6.20234	6.52866
FBXO2	5.04887	5.07966	5.10393	5.32706	5.50481	5.03238	5.08567	5.26411	5.05201	5.17245
FBXO44	6.15233	5.49152	5.30569	5.68524	5.83292	6.04427	5.50708	5.57893	5.79286	5.78966
FBXO6	5.41167	5.26399	5.30569	5.23586	5.41525	5.36876	5.34295	5.36148	5.32893	5.17245
MAD2L2	8.53836	7.88106	8.02331	8.7049	8.68334	8.21113	7.98852	7.84304	8.77315	8.71675
DRAXIN	5.80373	5.53657	5.5012	5.73028	6.06865	5.61518	5.08567	5.44311	5.63041	5.59308
AGTRAP	7.8907	8.04533	8.3112	7.94037	7.97541	7.98623	8.24416	8.20398	8.06227	8.15621
MTHFR	6.92872	6.96391	6.77409	6.77094	6.86998	6.89435	6.79554	6.87022	7.17375	6.89343
CLCN6	6.39927	6.65066	6.5459	6.45705	6.61569	6.41953	6.3547	6.49038	6.5678	6.37783
NPPB	7.67947	7.26797	7.57403	7.44372	7.81853	7.797	7.46169	7.41346	7.46521	7.45293
AL021155.5	5.45148	5.75908	5.69248	5.11639	4.82633	5.28553	5.55314	5.44311	5.32893	5.17245
KIAA2013	8.22349	8.08828	8.37257	8.34802	8.61408	8.29679	7.91247	8.08893	8.36226	8.54265
PLOD1	9.28761	9.52222	9.50338	9.46773	9.39298	9.43967	9.4942	9.44688	9.54656	9.4385
MFN2	7.03441	7.13406	7.08937	7.1373	6.84887	7.08791	7.0391	7.1762	7.11462	7.33716
MIIP	7.24348	7.07648	7.7136	7.68564	7.75484	7.23386	7.21697	7.16247	7.61423	7.58511
TNFRSF8	5.45148	5.18413	5.10393	5.23586	5.30828	5.32894	4.82633	5.36148	5.56741	5.51371
TNFRSF1B	9.46546	8.82374	8.87057	9.0258	9.10907	9.23658	8.37877	8.66601	9.20536	9.13947
VPS13D	7.04219	7.12463	7.12392	7.17367	6.78335	7.16288	6.95163	7.10611	7.02874	6.80606
DHRS3	7.21652	7.31802	7.36278	7.35258	7.53147	7.21061	7.38219	7.21655	7.29796	7.36704
PDPN	5.55729	5.53657	5.55419	5.58624	5.8851	5.47305	5.50708	5.69219	5.59961	5.66435
PRDM2	8.05581	8.2976	8.21644	7.78859	7.88933	8.20828	8.16709	8.13745	7.92266	7.89956
KAZN	6.61315	6.39218	6.5459	6.5187	6.451	6.37476	6.44328	6.49038	6.5204	6.5
TMEM51-AS1	5.21102	5.57873	5.44332	5.68524	5.5832	5.03238	5.55314	5.69219	5.65995	5.66435
TMEM51	5.97451	6.66427	6.71308	6.80313	6.80557	6.14762	6.44328	6.62343	6.89283	6.80606
FHAD1	5.41167	5.95936	5.73344	5.73028	5.8851	5.23739	5.67533	5.92034	5.97	6.04108
EFHD2	7.20969	7.60495	7.84715	7.31003	7.56922	7.13216	7.75301	7.68304	7.02874	7.49394
CASP9	5.97451	6.10234	6.26342	6.29901	6.39056	6.26707	6.17515	6.22806	5.98993	6.31149
DNAJC16	7.11763	7.01628	7.20122	7.07437	6.93132	7.28473	7.0391	7.14861	7.22343	7.03339
AGMAT	5.32199	5.33105	5.44332	5.68524	5.41525	5.36876	5.55314	5.57893	5.37635	5.51371
AL121992.1	5.04887	5.33105	5.37901	4.82633	5.16791	4.82633	5.19261	4.82633	4.82633	5.17245
DDI2	7.31496	7.64423	7.91263	7.6774	7.51865	7.60901	7.82019	7.66407	7.54449	7.72864
PLEKHM2	8.27525	8.28129	8.30152	8.41814	8.26009	8.16186	8.181	8.13745	8.41059	8.34429
SLC25A34	5.52393	5.49152	5.37901	5.68524	5.30828	5.47305	5.34295	5.51463	5.41983	4.82633
FBLIM1	9.29697	9.05851	9.04528	9.26369	9.17052	9.28306	9.08094	9.08984	9.44061	9.1891
UQCRHL	6.11918	6.10234	6.00518	6.39197	6.14902	5.8559	6.46021	6.06881	6.40626	5.84584
AL450998.2	7.35856	7.23355	7.34361	7.14953	7.09967	7.27359	7.25347	6.96975	7.14451	7.19388
SPEN	8.27207	8.3257	8.25209	8.12619	8.01204	8.32072	8.21743	8.27374	8.22019	8.31463
ZBTB17	6.75679	6.86397	6.96717	6.84993	6.89075	6.84108	7.07045	6.90426	6.76087	7.01429
FAM131C	4.82633	5.18413	5.10393	5.23586	5.16791	5.11749	5.08567	5.13648	4.82633	4.82633
EPHA2	6.31826	6.32205	6.24027	6.17061	6.18699	6.43045	6.58757	6.31335	6.13631	6.24097
AL451042.2	4.82633	4.82633	5.21832	5.11639	5.16791	4.82633	5.19261	5.26411	5.05201	5.31466
ARHGEF19	5.82695	5.69196	5.64923	5.68524	6.02593	5.79695	5.50708	5.51463	5.59961	5.42301
AL109627.1	5.48877	5.38992	5.37901	5.40358	5.41525	5.36876	5.50708	5.44311	5.46018	5.51371
CPLANE2	5.48877	5.49152	5.44332	5.23586	5.41525	5.5619	5.40317	5.13648	5.37635	5.42301
FBXO42	6.8944	6.65066	6.74396	7.0872	7.13433	6.86418	6.86995	6.68486	6.98777	6.97524
SZRD1	8.59529	9.12136	9.1074	8.93003	8.90233	8.80732	9.03604	8.96582	8.81402	8.96043
SPATA21	5.14073	5.33105	5.10393	5.11639	4.82633	5.28553	4.82633	5.13648	4.82633	5.17245
NECAP2	8.6054	8.55972	8.77626	8.80522	8.63171	8.74213	8.7261	8.64233	8.49701	8.72801
LINC01772	6.01271	5.93333	5.80965	5.99231	5.98127	5.94622	5.81279	5.95966	6.06579	6.31149
AL137802.2	5.36877	5.44294	5.44332	5.47066	5.50481	5.28553	5.27433	5.36148	5.46018	5.51371
NBPF1	6.42505	6.33999	5.91262	6.14297	6.25911	6.37476	6.29804	6.22806	6.00945	5.89864
CROCC	6.30417	6.14581	6.30832	6.17061	6.39056	6.38612	6.37297	6.28565	6.35169	6.5
BX284668.5	6.85016	6.89815	6.49089	6.88021	6.7377	6.67524	6.96289	7.03211	6.88385	6.89343
BX284668.6	4.82633	5.18413	5.37901	4.82633	5.50481	5.23739	5.40317	5.36148	5.46018	5.59308
MFAP2	7.23007	6.32205	6.43318	7.00829	6.71424	7.19291	6.64654	6.34038	7.29796	7.01429
ATP13A2	7.95591	8.54957	8.80726	8.07733	8.07393	8.02899	8.63182	8.32239	8.02377	8.06981
SDHB	7.47594	7.66981	7.55762	7.9127	7.97541	7.59582	7.86131	7.55483	7.73443	7.54677
LINC02783	4.82633	4.82633	4.82633	4.82633	5.30828	4.82633	5.08567	4.82633	5.05201	4.82633
PADI1	5.04887	4.82633	4.82633	4.82633	4.82633	5.03238	4.82633	4.82633	4.82633	5.17245
RCC2	8.02582	8.10696	7.75001	7.80378	7.91862	8.13807	7.99906	7.85141	8.02767	7.84835
ARHGEF10L	5.95482	5.75908	5.8796	5.77291	5.83292	5.89311	5.78052	5.92034	5.86346	5.94853
ALDH4A1	6.52281	6.33999	6.86043	6.43576	6.61569	6.66634	6.52559	6.36678	6.40626	6.47064
IFFO2	6.95388	6.78047	6.9543	6.5187	7.28004	7.13836	7.02848	7.28122	7.05272	6.91437
AL137127.1	5.36877	4.82633	4.82633	5.23586	4.82633	4.82633	5.08567	5.26411	5.27632	4.82633
UBR4	7.7458	7.96046	7.91902	7.6691	7.61801	7.67732	7.73412	7.87623	7.54998	7.59765
EMC1-AS1	5.87162	5.53657	5.44332	5.77291	5.6536	5.6404	5.74696	5.44311	5.86346	5.84584
EMC1	7.4703	7.55079	7.48993	7.42399	7.58158	7.63931	7.61501	7.64484	7.5609	7.58511
MRTO4	7.65992	8.2976	8.34458	8.30105	8.26765	7.76998	8.09541	8.0166	7.75349	8.02455
AKR7A3	5.21102	5.26399	4.82633	4.82633	5.30828	4.82633	5.08567	4.82633	5.14516	5.31466
AKR7A2	9.13767	9.0027	9.20616	9.12454	9.09223	9.07497	9.09073	9.21684	9.06213	9.10109
SLC66A1	6.68705	6.81693	6.77409	6.86516	6.86998	6.89435	6.74339	6.58069	6.79999	6.71222
CAPZB	9.93141	10.0889	10.2101	10.1794	10.2688	9.98779	10.3288	10.1371	10.2031	10.1844
MICOS10	10.0939	10.7765	10.9423	10.3772	10.4789	10.3047	10.746	10.657	10.0448	10.2846
NBL1	6.85913	6.95318	7.02969	6.92433	6.93132	6.96682	6.92882	6.79931	6.59081	6.73635
TMCO4	5.36877	5.72622	5.64923	5.73028	5.41525	5.50406	5.63685	5.79092	5.49797	5.42301
OTUD3	6.35949	6.65066	6.00518	6.45705	6.10962	6.4085	6.33613	6.55874	6.30897	6.24097
PLA2G2A	4.82633	5.07966	5.10393	4.82633	4.82633	4.82633	4.82633	4.82633	5.05201	5.17245
UBXN10-AS1	5.36877	5.33105	5.37901	5.23586	5.50481	5.23739	5.4574	5.57893	5.37635	5.31466
UBXN10	4.82633	4.82633	4.82633	5.11639	4.82633	5.03238	4.82633	5.36148	5.05201	5.31466
CAMK2N1	5.45148	5.75908	6.06229	5.81346	5.98127	5.94622	5.67533	5.79092	5.71581	5.99592
MUL1	6.72738	6.78047	6.87426	6.84993	6.61569	6.63009	6.7028	6.87022	6.74084	6.5
FAM43B	5.14073	4.82633	4.82633	5.11639	4.82633	4.82633	4.82633	4.82633	4.82633	4.82633
CDA	6.88567	6.44209	6.37246	6.4985	6.42117	6.57361	6.29804	6.34038	6.72049	6.47064
PINK1	7.96385	7.5369	7.67622	7.9127	7.60597	7.82351	7.60808	7.64484	8.047	7.86906
PINK1-AS	5.55729	5.61846	5.55419	5.11639	5.16791	5.58905	5.63685	5.57893	5.56741	5.59308
DDOST	9.85543	9.4352	9.63748	9.52753	9.46988	9.72143	9.78804	9.89319	9.66765	9.59383
KIF17	5.64863	5.33105	5.55419	5.73028	5.71792	5.44037	5.55314	5.74306	5.63041	5.72946
SH2D5	4.82633	5.18413	5.10393	5.32706	4.82633	5.03238	5.27433	5.51463	5.05201	4.82633
HP1BP3	9.74707	10.0428	9.89251	9.82923	9.42356	9.84947	9.98296	10.103	9.70785	9.73123
EIF4G3	8.55672	8.68552	8.62587	8.55324	8.34115	8.68611	8.61492	8.52283	8.31223	8.56797
ECE1	10.4387	10.0476	10.0615	9.95006	9.88307	10.4331	9.96183	10.0698	9.94849	9.89697
NBPF3	5.32199	5.49152	5.30569	5.23586	5.41525	5.18262	5.19261	5.13648	5.27632	5.17245
ALPL	5.64863	5.57873	5.69248	5.73028	5.71792	5.47305	5.40317	5.36148	5.84056	5.99592
RAP1GAP	5.48877	4.82633	5.21832	5.32706	5.16791	5.11749	5.19261	5.26411	5.49797	5.31466
USP48	8.95649	9.21184	9.26678	9.11557	9.11742	9.24489	9.03857	9.0758	8.91556	9.1972
LDLRAD2	6.42505	6.28527	6.00518	5.85218	5.93443	6.66634	6.46021	6.53639	6.02859	5.89864
HSPG2	13.0994	12.6229	12.5594	12.2166	12.3724	13.2301	12.7687	12.674	12.937	12.4795
CELA3B	5.27009	5.38992	5.10393	5.23586	4.82633	5.36876	5.19261	5.44311	5.32893	5.17245
CELA3A	5.27009	5.26399	5.10393	5.23586	5.30828	5.44037	5.19261	5.26411	5.27632	4.82633
LINC01635	5.21102	5.07966	5.21832	5.40358	5.30828	5.36876	5.08567	5.13648	5.14516	5.17245
LINC00339	6.06735	6.07989	5.73344	6.24946	6.29345	5.99649	5.81279	5.92034	6.11913	6.04108
CDC42	11.6579	11.8154	11.9629	11.7163	11.7091	11.7966	11.8886	11.8445	11.4933	11.7577
CDC42-AS1	5.32199	4.82633	5.37901	5.32706	5.16791	5.36876	5.27433	5.26411	5.05201	4.82633
CDC42-IT1	5.82695	5.61846	5.55419	5.77291	5.5832	5.99649	5.50708	5.92034	5.68839	5.66435
ZBTB40	6.49912	6.5509	6.58122	6.68666	6.53618	6.452	6.76973	6.72418	6.53243	6.89343
EPHB2	5.84957	6.00937	6.03415	5.58624	6.06865	5.58905	5.74696	5.69219	5.92884	5.78966
KDM1A	8.66218	8.72511	8.70853	8.87787	8.49704	8.73623	8.63182	8.71223	8.48297	8.72239
LUZP1	8.88994	9.31099	9.26678	9.10955	9.03168	8.98015	9.33874	9.25472	8.94037	8.96993
HTR1D	5.04887	4.82633	4.82633	4.82633	4.82633	5.18262	4.82633	4.82633	4.82633	4.82633
LINC01355	6.71742	6.53596	6.45273	6.5187	6.39056	6.38612	6.3547	6.68486	6.76087	6.76002
AL109936.6	5.14073	5.07966	5.21832	5.23586	4.82633	4.82633	5.08567	5.26411	5.14516	5.42301
HNRNPR	9.73222	10.3966	10.4011	10.1708	10.2174	9.87554	10.1335	10.3027	9.74696	10.1783
ZNF436	6.73726	6.59466	6.39306	6.36944	6.451	6.88687	6.71648	6.41781	6.81911	6.52866
ZNF436-AS1	7.34624	6.50549	6.58122	6.86516	6.86998	6.95975	6.4261	6.72418	7.04478	6.85049
TCEA3	5.14073	5.18413	5.21832	5.32706	5.30828	5.28553	5.08567	5.36148	5.53361	5.31466
ASAP3	6.72738	6.18754	6.19241	6.55809	6.58976	6.58321	6.17515	6.25723	6.6134	6.61073
E2F2	5.21102	5.75908	5.37901	5.53101	5.30828	5.28553	5.19261	5.13648	5.05201	5.17245
ID3	12.1859	11.6842	11.8327	11.9436	11.8469	12.1327	11.9445	11.8455	12.0603	11.9525
RPL11	14.3786	14.2957	14.4437	14.3034	14.4025	14.3326	14.5046	14.3583	14.4095	14.3453
ELOA-AS1	6.11918	6.16688	6.06229	5.9249	6.18699	6.16157	6.08454	6.22806	6.35169	6.47064
ELOA	7.58405	8.09765	7.99946	7.74202	7.67667	7.74243	8.05059	7.73844	7.54449	7.79521
PITHD1	7.61997	7.9553	7.88028	7.84103	7.58158	7.80082	7.93462	7.95594	7.69057	7.65873
LYPLA2	8.20024	8.20548	8.20088	8.23033	8.36248	8.34425	8.08063	8.18435	8.26696	8.13935
GALE	7.6149	8.00104	8.27207	8.25795	7.84931	7.56002	8.36668	8.09597	7.93519	7.9294
HMGCL	8.26888	7.88649	7.86712	7.88447	8.20598	7.91779	7.94557	7.99416	8.22697	7.96824
FUCA1	5.9938	5.82111	5.84532	5.40358	5.8851	5.61518	5.71196	5.63775	5.68839	5.66435
PNRC2	8.76491	9.00764	8.69754	8.78268	8.61998	8.8148	8.84091	8.6471	8.59424	8.79377
SRSF10	9.17707	9.71844	9.75839	9.58494	9.51476	9.28843	9.63615	9.54689	9.2223	9.50853
IFNLR1	4.82633	4.82633	5.10393	4.82633	5.16791	4.82633	5.08567	4.82633	4.82633	5.31466
STPG1	6.39927	6.40906	6.4133	6.29901	6.32676	6.20236	6.31725	6.49038	6.35169	6.34515
NIPAL3	7.23679	6.85237	6.99254	7.1373	6.84887	7.11967	7.22619	6.98562	7.09941	6.95527
RCAN3	7.15379	6.94236	6.7889	6.53855	6.8274	7.12593	6.64654	6.68486	6.39286	6.24097
NCMAP-DT	5.41167	5.38992	5.10393	5.47066	5.16791	5.18262	5.19261	5.13648	5.14516	5.42301
SRRM1	9.65677	10.2556	10.1525	10.0724	9.95225	9.91942	10.0421	9.93067	9.65399	9.86684
CLIC4	8.54888	8.90811	9.1074	9.00326	8.94988	8.65309	9.06116	8.76141	8.6926	8.8515
SYF2	9.563	9.54614	9.35083	9.36555	9.54289	9.52287	9.49788	9.45504	9.5586	9.35405
AL031432.4	5.80373	6.10234	6.03415	5.95921	6.10962	5.89311	5.90296	6.03376	6.08388	5.84584
RSRP1	9.50769	9.21824	9.19321	9.24462	9.19438	9.33718	9.37121	9.45504	9.33092	9.34678
AL031432.3	5.27009	5.07966	5.5012	5.53101	4.82633	5.18262	5.27433	5.44311	5.14516	5.31466
TMEM50A	9.27188	9.75261	9.68633	9.41512	9.4568	9.32678	10.0038	9.71241	9.20195	9.50201
RHCE	5.21102	5.07966	4.82633	5.32706	4.82633	5.11749	5.27433	5.26411	4.82633	4.82633
MACO1	7.76419	8.17929	7.98738	7.9335	8.07393	7.91075	8.0199	7.85141	7.8844	7.98726
LDLRAP1	6.65592	6.45827	6.52784	6.77094	6.80557	6.61155	6.50958	6.25723	6.60216	6.34515
AL606491.1	5.45148	5.18413	5.37901	5.23586	5.30828	5.11749	5.19261	4.82633	5.32893	4.82633
MAN1C1	5.45148	5.26399	5.21832	5.23586	4.82633	5.66478	5.27433	5.26411	5.21642	5.17245
SELENON	8.8027	8.64798	8.622	8.4709	8.64913	8.74213	8.58746	8.6471	8.796	8.45713
AL020996.1	5.21102	5.07966	5.21832	5.23586	4.82633	5.11749	4.82633	5.36148	5.05201	5.31466
MTFR1L	7.65992	7.11514	7.48123	7.42399	7.47945	7.43179	7.43832	7.28122	7.49974	7.72864
AUNIP	5.55729	5.61846	5.91262	6.11458	6.18699	5.71131	6.03602	5.92034	5.56741	5.99592
PAQR7	6.08492	6.10234	6.00518	5.9249	6.22365	6.11914	5.985	6.03376	6.35169	5.84584
STMN1	12.8243	12.4275	12.712	12.6422	12.7749	12.8303	12.473	12.344	12.4408	12.53
PAFAH2	6.08492	6.03344	6.06229	6.14297	6.29345	6.31622	6.15323	6.03376	6.15321	6.27679
EXTL1	5.14073	4.82633	5.21832	5.11639	4.82633	5.03238	5.19261	5.36148	5.05201	5.31466
PDIK1L	5.91416	5.93333	5.91262	5.63741	5.71792	5.98003	6.06057	5.99742	5.90757	5.84584
FAM110D	7.35241	6.94236	6.81799	7.03512	7.45269	7.36025	7.10108	7.06221	7.4535	7.4804
AL391650.1	5.04887	5.26399	5.10393	5.11639	4.82633	5.11749	5.08567	4.82633	4.82633	4.82633
ZNF593	8.38228	8.67312	8.97732	8.54432	8.64913	8.33384	8.67486	8.49132	8.55989	8.57422
CNKSR1	5.58907	5.26399	5.37901	5.53101	5.41525	5.53362	5.67533	5.51463	5.74231	5.42301
CEP85	5.82695	6.00937	5.97531	5.68524	5.50481	5.83669	5.63685	5.92034	5.68839	5.66435
SH3BGRL3	12.3249	12.4158	12.8446	12.6283	12.7812	12.3812	12.5606	12.5017	12.3728	12.6189
UBXN11	6.3729	6.18754	6.16766	6.22381	6.32676	6.39736	6.13084	6.39258	6.29435	6.44052
CD52	5.14073	5.18413	5.10393	4.82633	4.82633	4.82633	4.82633	4.82633	5.05201	5.17245
CRYBG2	5.21102	4.82633	4.82633	5.11639	5.5832	4.82633	5.19261	5.26411	5.21642	5.42301
LIN28A	8.27207	8.28947	8.3256	8.01377	8.05653	8.0705	8.08063	8.26753	8.18582	8.2297
DHDDS	7.13221	7.42807	7.38169	7.45348	7.28004	7.06849	7.37398	7.39035	7.17375	7.17698
HMGN2	10.4611	11.2615	11.3484	11.0314	11.1733	10.6902	11.1082	11.1165	10.6254	10.876
RPS6KA1	6.68705	6.24723	6.24027	6.6691	6.451	6.54435	6.3547	6.22806	6.89283	6.6369
ARID1A	9.19053	9.06326	9.16429	9.11256	8.82791	9.22261	8.93637	9.04007	9.07151	9.03475
PIGV	6.21565	6.2277	5.94449	6.24946	6.25911	6.20236	6.31725	6.25723	6.36558	6.1257
ZDHHC18	6.93717	6.92045	7.1125	6.90979	7.18468	6.9878	7.10108	7.07701	7.00432	6.87214
SFN	5.21102	5.33105	5.30569	5.9249	6.32676	5.23739	5.50708	5.13648	5.71581	5.89864
GPN2	7.24348	7.08625	7.30444	7.44372	7.50571	7.06849	7.12111	7.18979	7.27804	7.39628
GPATCH3	6.31826	6.42569	6.47196	6.55809	6.53618	6.43045	6.21769	6.53639	6.62454	6.44052
NUDC	9.51171	10.0982	10.4333	10.1119	10.1398	9.62928	10.0102	9.98231	9.65025	10.0047
TRNP1	7.04219	6.89815	7.12392	7.32079	7.32531	6.96682	6.84562	6.90426	7.02874	7.36704
TENT5B	6.26081	6.42569	6.19241	6.47796	6.451	6.29191	6.01084	6.06881	6.26454	6.24097
SLC9A1	7.60981	7.34236	7.39104	7.25488	7.31039	7.56002	7.08074	7.35494	7.47682	7.45293
WDTC1	6.86804	6.6089	6.52784	6.57731	6.50846	6.84882	6.60258	6.74339	6.73071	6.80606
TMEM222	7.38286	7.56453	7.8269	7.55651	7.62994	7.40159	7.70204	7.46957	7.65038	7.53375
SYTL1	6.21565	5.38992	5.84532	6.24946	6.32676	5.81705	5.71196	5.79092	6.18622	6.24097
MAP3K6	6.97039	6.71725	6.88795	7.11248	7.04592	6.82544	6.80825	6.78094	7.04478	7.05222
FCN3	9.69969	8.84046	9.18538	9.61493	9.71479	9.01948	8.47947	8.81743	9.72457	9.73957
GPR3	5.21102	5.49152	5.30569	5.11639	5.30828	5.28553	4.82633	5.36148	5.14516	5.31466
WASF2	10.9208	10.8129	10.8415	10.9262	10.729	10.9579	10.8496	10.9373	10.9415	10.9376
AHDC1	6.83203	6.39218	6.68141	6.47796	6.25911	6.73581	6.57237	6.58069	6.79033	6.47064
IFI6	6.01271	5.85052	5.80965	6.08538	5.83292	5.8747	5.50708	5.69219	6.32339	6.08428
FAM76A	6.27545	6.5509	6.37246	6.36944	6.18699	6.27956	6.44328	6.39258	6.23389	6.20392
STX12	7.6149	7.68243	7.60628	7.52917	7.49264	7.7021	7.96183	7.69243	7.33052	7.52061
AL020997.2	4.82633	5.07966	5.10393	5.23586	4.82633	5.03238	5.19261	4.82633	5.05201	4.82633
AL020997.3	5.14073	5.07966	5.21832	5.11639	4.82633	5.28553	5.08567	4.82633	5.37635	5.31466
PPP1R8	7.36467	7.38199	7.40956	7.33147	7.34006	7.31219	7.31506	7.30624	7.31108	7.38174
THEMIS2	5.36877	5.33105	5.30569	5.40358	4.82633	5.23739	5.4574	5.26411	5.49797	5.51371
RPA2	7.86545	8.1162	8.35864	7.82625	8.10812	7.80463	8.13885	8.08893	7.70043	7.81671
SMPDL3B	5.14073	5.07966	5.10393	5.11639	4.82633	4.82633	4.82633	5.13648	5.05201	4.82633
XKR8	7.63007	6.97456	7.10098	7.4728	7.41154	7.42179	7.14084	7.40195	7.68561	7.59765
EYA3	6.85016	6.74292	6.7889	6.77094	6.93132	7.06849	6.79554	6.62343	6.93685	6.91437
PTAFR	5.04887	5.18413	5.30569	5.11639	4.82633	5.11749	5.19261	4.82633	5.05201	4.82633
DNAJC8	9.92841	10.3691	10.2961	10.1577	10.2744	10.1019	10.2503	10.1869	9.80652	10.1844
ATP5IF1	10.965	10.7866	10.9577	11.0147	11.2735	10.9528	10.732	10.6919	11.0925	11.0071
AL353622.1	6.13589	5.85052	6.03415	6.17061	6.39056	6.14762	5.74696	5.95966	6.48357	6.20392
SESN2	7.01077	6.81693	7.19044	6.9809	7.21723	6.96682	6.75663	6.88735	6.86568	7.03339
MED18	6.33217	6.66427	6.50951	6.45705	6.32676	6.35171	6.57237	6.53639	6.41951	6.55664
PHACTR4	8.82447	8.74598	8.74458	8.7049	8.56597	8.62994	8.69429	8.78322	8.64301	8.63535
RCC1	6.95388	6.95318	6.9413	7.11248	7.50571	7.06849	7.06008	7.0168	7.31759	7.17698
SNHG3	8.8027	8.46203	8.48363	8.73652	8.98225	8.91385	8.46444	8.5124	8.94446	8.79377
TRNAU1AP	8.45408	8.4402	8.68646	8.80522	8.66634	8.36485	8.53449	8.39807	8.69504	8.49724
SNHG12	6.42505	6.26641	6.5459	6.45705	6.61569	6.13348	6.60258	6.4425	6.65736	6.44052
TAF12	7.37682	7.34236	7.36278	7.33147	7.47945	7.16288	7.49977	7.33081	7.46521	7.41066
RAB42	5.48877	5.44294	5.6033	5.53101	5.5832	5.32894	5.34295	5.74306	5.81704	5.84584
GMEB1	7.57361	7.46532	7.45479	7.60962	7.42539	7.45646	7.25347	7.48052	7.71023	7.45293
YTHDF2	8.7961	9.01502	9.14557	9.22251	9.21785	8.94823	9.24768	8.98475	9.14623	9.16863
OPRD1	4.82633	4.82633	4.82633	4.82633	5.30828	4.82633	4.82633	4.82633	5.05201	4.82633
EPB41	8.7168	8.7221	8.56664	8.4034	8.20598	8.85706	8.50173	8.84256	8.70232	8.58666
TMEM200B	6.51102	6.03344	5.94449	6.05532	6.06865	6.60218	5.93111	6.13546	6.65736	6.31149
SRSF4	9.88569	9.54444	9.39221	9.67513	9.78186	9.85761	9.42825	9.43319	9.93007	9.71441
MECR	7.16091	7.57814	7.77846	7.65237	7.55675	7.54634	7.57292	7.61548	7.54449	7.38174
PTPRU	6.49912	5.98469	5.73344	6.32298	6.18699	6.39736	5.95844	6.03376	6.41951	6.24097
LAPTM5	8.45127	8.04533	8.34458	8.46145	8.28266	8.4249	8.28333	8.21047	8.2471	8.02455
LINC01778	5.04887	4.82633	4.82633	5.11639	4.82633	4.82633	5.08567	4.82633	4.82633	4.82633
SDC3	6.38616	6.20781	6.26342	6.19754	6.25911	6.41953	6.29804	6.03376	6.24932	6.08428
PUM1	9.10784	9.0984	8.82419	9.07293	9.05794	9.18566	8.88381	9.07932	9.12836	9.01193
NKAIN1	5.32199	5.26399	5.44332	5.23586	4.82633	5.47305	5.27433	5.26411	5.21642	5.51371
SNRNP40	7.01077	7.20714	7.24346	7.27721	7.74394	6.97385	7.32364	7.21655	7.32407	7.35218
ZCCHC17	8.60035	8.83213	8.82419	8.94701	8.86312	8.62782	8.76336	8.77017	8.62268	8.79377
FABP3	5.61947	5.72622	5.55419	6.02432	5.8851	5.5619	5.4574	5.57893	5.94965	5.99592
SERINC2	6.18446	6.03344	6.26342	6.32298	6.56327	6.38612	6.17515	6.13546	6.47104	6.4096
LINC01226	4.82633	4.82633	5.21832	4.82633	4.82633	5.03238	5.19261	4.82633	4.82633	4.82633
TINAGL1	6.27545	7.30154	7.29446	7.22068	7.15133	6.34	7.65586	7.41346	6.81911	7.24336
PEF1	8.08517	7.85356	8.16924	8.27966	8.41784	8.10162	8.12452	8.34022	8.37145	8.34429
COL16A1	4.82633	5.26399	4.82633	5.23586	4.82633	4.82633	5.08567	4.82633	4.82633	5.17245
ADGRB2	5.21102	5.07966	5.10393	5.23586	5.41525	5.18262	5.08567	5.26411	5.05201	5.17245
SPOCD1	5.82695	6.26641	6.49089	6.17061	6.25911	5.94622	6.50958	6.16723	5.84056	5.72946
AL136115.2	5.36877	5.26399	4.82633	5.40358	5.30828	5.11749	5.27433	4.82633	5.05201	5.17245
PTP4A2	9.86489	9.955	9.95362	9.92122	9.9121	9.94258	9.96581	9.80882	9.89146	9.91917
KHDRBS1	10.5672	10.6389	10.5806	10.8061	10.7425	10.5715	10.544	10.6006	10.6171	10.7674
AL445248.1	5.27009	5.44294	5.37901	5.32706	5.41525	5.23739	5.34295	5.26411	5.32893	5.17245
TMEM39B	7.59956	7.48719	7.59829	7.49185	7.60597	7.56002	7.39035	7.49138	7.68063	7.69413
KPNA6	8.38522	8.34543	8.13141	8.31162	8.18214	8.3674	8.13409	8.21047	8.36839	8.42282
TXLNA	8.0296	8.35325	8.19566	7.98752	7.82886	8.09235	7.94557	8.13062	7.86269	7.78433
CCDC28B	8.7422	8.15708	8.18515	8.26885	8.32675	8.58686	8.28333	8.39807	8.51369	8.15621
AL049795.1	5.36877	5.07966	5.10393	4.82633	5.30828	5.32894	5.27433	5.36148	5.37635	5.51371
IQCC	5.70377	5.49152	5.55419	5.58624	5.6536	5.6404	5.59624	5.26411	5.63041	5.42301
TMEM234	6.79497	6.81693	6.9015	6.68666	6.64108	6.81755	6.83329	6.81741	6.7509	6.89343
EIF3I	9.84591	10.2305	10.3554	10.2217	10.2556	9.82936	10.3329	10.4058	10.0024	10.2126
FAM167B	5.27009	5.33105	5.21832	5.53101	4.82633	5.40573	5.19261	5.36148	5.46018	5.51371
HDAC1	8.54888	8.19245	8.21644	8.43272	8.54129	8.5934	8.27472	8.28606	8.49141	8.45033
MARCKSL1	11.7031	11.4429	11.6456	11.7247	11.7248	11.8206	11.5467	11.5435	11.6743	11.7868
TSSK3	5.52393	5.53657	5.44332	5.53101	4.82633	5.28553	5.55314	5.51463	5.68839	5.42301
FAM229A	6.35949	6.00937	6.21661	6.36944	6.39056	6.36329	6.17515	6.06881	6.55612	6.27679
BSDC1	7.83105	7.44309	7.41873	7.72614	7.43911	7.64785	7.5295	7.52347	7.73443	7.83789
ZBTB8B	5.61947	5.18413	5.44332	5.58624	5.6536	5.5619	5.34295	5.36148	5.53361	5.31466
ZBTB8A	7.75502	7.8591	7.68378	7.78859	7.67667	7.88227	7.69554	7.69243	7.92266	7.82734
ZBTB8OS	7.78683	8.30569	8.4314	8.07733	8.1579	7.86052	8.30463	8.22335	8.03543	8.31463
RBBP4	9.10607	9.32884	9.30822	9.05426	9.06227	9.22402	9.14341	9.1514	9.08269	9.18094
SYNC	6.77602	7.38199	7.08937	6.14297	6.35911	7.13216	7.11113	7.07701	6.29435	6.34515
KIAA1522	6.13589	5.61846	5.6033	6.11458	5.7774	6.1046	5.55314	5.74306	6.04736	6.04108
YARS	8.0144	8.79257	8.78667	8.52178	8.66634	8.06419	8.84671	8.54345	8.26367	8.34429
S100PBP	7.37076	7.33429	7.30444	7.12495	7.11711	7.48069	7.24444	7.31858	7.34333	7.29107
FNDC5	5.45148	5.26399	5.10393	5.23586	5.50481	5.36876	4.82633	5.13648	5.14516	5.51371
HPCA	5.21102	4.82633	5.10393	5.32706	5.16791	4.82633	4.82633	5.13648	5.27632	4.82633
TMEM54	6.21565	5.53657	5.73344	5.85218	6.06865	5.94622	5.63685	5.36148	5.94965	6.08428
RNF19B	5.97451	6.30381	6.43318	6.27451	6.39056	6.13348	6.19663	6.36678	6.10166	6.1257
AK2	8.57485	8.34935	8.61032	8.87787	8.8431	8.47545	8.52365	8.35198	8.62524	8.68243
AZIN2	5.70377	5.53657	5.55419	5.63741	5.71792	5.77636	5.50708	5.79092	6.00945	5.66435
TRIM62	5.9938	5.90656	5.97531	5.88927	5.8851	5.81705	6.01084	5.83621	5.81704	5.84584
ZNF362	7.41851	7.48719	7.47247	7.66076	7.56922	7.53254	7.36571	7.29379	7.60373	7.64673
PHC2	8.541	8.31372	8.59854	8.69286	8.52249	8.56037	8.58051	8.3343	8.57849	8.51688
ZSCAN20	5.72994	5.57873	5.5012	5.85218	5.6536	5.6884	5.63685	5.51463	5.84056	5.78966
CSMD2	5.14073	5.18413	5.21832	5.32706	4.82633	5.03238	5.27433	4.82633	5.21642	5.17245
SMIM12	8.25284	8.50121	8.87383	8.44716	8.64913	8.54017	8.59092	8.3164	8.36533	8.37335
GJB3	5.36877	5.07966	4.82633	5.23586	4.82633	5.40573	5.19261	4.82633	5.27632	5.31466
GJA4	12.4252	11.0342	11.196	12.026	12.0952	11.8943	10.8752	11.0383	12.64	12.2392
TMEM35B	7.69875	7.65067	7.54933	7.64392	7.58158	7.7464	7.76547	7.49138	7.66559	7.43899
ZMYM6	6.72738	6.69104	6.47196	6.29901	6.451	6.71021	6.58757	6.72418	6.47104	6.34515
ZMYM1	7.4703	7.46532	7.19044	7.41402	6.86998	7.36548	7.42252	7.28122	7.23729	7.29107
SFPQ	9.71837	10.429	10.528	10.5299	10.3785	9.92288	10.1982	10.2677	9.90095	10.4187
ZMYM4	8.52776	8.30165	8.19566	8.16177	7.80811	8.50818	8.29615	8.22975	8.14702	8.29956
KIAA0319L	8.08517	8.28539	8.12593	8.02671	8.1579	8.19105	8.15304	8.22975	8.293	8.13935
NCDN	6.42505	6.10234	6.49089	6.41407	6.39056	6.52444	6.44328	6.22806	6.55612	6.27679
AC004865.2	5.14073	4.82633	5.10393	5.11639	4.82633	5.03238	5.08567	4.82633	5.05201	5.17245
PSMB2	9.60752	9.59119	9.91474	10.0349	10.0512	9.67916	9.68697	9.71014	9.70304	9.97673
C1orf216	5.91416	6.16688	6.21661	6.19754	6.29345	6.0286	6.2586	6.13546	5.94965	6.16554
CLSPN	6.97857	8.50121	8.35397	8.18499	8.28266	7.41677	8.03533	8.0166	7.23729	8.13935
AGO4	7.37682	7.23355	7.19044	7.22068	7.23321	7.3391	7.1699	7.26853	7.27804	6.95527
AGO1	8.22678	7.93972	7.79247	8.21913	8.06526	8.20256	7.80219	8.17774	8.05847	8.18934
AL139286.3	5.21102	5.18413	5.21832	4.82633	5.16791	5.18262	5.27433	5.36148	5.05201	5.17245
AGO3	8.26248	8.14358	7.84043	8.14409	7.92824	8.26424	7.96721	8.18435	8.27024	8.0787
TEKT2	5.14073	5.18413	4.82633	4.82633	5.41525	5.03238	5.19261	5.57893	5.32893	4.82633
ADPRHL2	7.50927	7.55079	7.84715	7.88447	7.87944	7.64785	7.56577	7.58549	7.62466	7.91952
TRAPPC3	8.14562	8.59305	8.73744	8.51723	8.57815	8.25046	8.60811	8.5888	8.31223	8.41586
MAP7D1	8.41143	8.64481	8.6678	8.85286	8.65489	8.54017	8.55591	8.52801	8.38663	8.68243
THRAP3	9.81045	10.5352	10.5187	10.077	9.95225	9.94428	10.4332	10.5419	9.67135	10.0501
SH3D21	6.92872	6.30381	6.26342	6.83452	6.66595	6.87935	6.2586	6.19808	6.6998	6.34515
EVA1B	10.2884	10.1492	10.3106	10.3251	10.3646	10.1283	10.1418	10.1688	10.5104	10.3694
AL591845.1	5.36877	5.38992	5.10393	5.47066	5.30828	5.18262	5.08567	5.26411	5.21642	5.42301
STK40	7.42436	7.89191	7.91263	7.49185	7.28004	7.40159	7.85551	7.77418	7.38105	7.25945
LSM10	7.50927	8.00104	8.34928	7.74202	8.01204	7.5914	8.12931	8.18435	7.68063	8.04283
OSCP1	6.56883	6.28527	6.49089	6.29901	6.64108	6.55418	6.54139	6.49038	6.59081	6.6369
MRPS15	9.29074	9.614	9.75839	9.81269	9.88795	9.26954	9.84256	9.58947	9.63642	9.72285
LINC01137	5.87162	5.69196	5.73344	5.68524	5.98127	5.75525	5.50708	5.63775	5.74231	5.59308
ZC3H12A	5.48877	5.33105	5.55419	5.63741	5.7774	5.50406	5.50708	5.69219	5.53361	5.78966
MEAF6	7.99517	8.18369	8.02921	8.0711	8.16602	8.02899	8.23974	8.06045	7.93102	8.03372
SNIP1	6.95388	7.12463	6.71308	6.6691	6.64108	6.97385	7.01777	6.92095	6.30897	6.78325
DNALI1	7.13945	6.56567	6.86043	6.88021	6.76073	6.9455	6.94027	6.81741	6.84726	6.47064
GNL2	7.20969	7.55079	7.72828	7.51063	7.72188	7.16288	7.33216	7.57534	7.41775	7.32197
C1orf109	6.60222	6.58025	6.69735	6.4985	6.53618	6.57361	6.40866	6.64425	6.45837	6.61073
CDCA8	7.81353	8.35325	8.3112	8.27966	8.1579	7.81221	7.95101	8.13745	7.73443	8.06981
YRDC	6.54604	6.78047	6.96717	6.78714	6.71424	6.66634	7.01777	6.46668	6.66811	6.66252
C1orf122	8.80708	9.13044	9.16959	8.92661	8.93105	8.72833	9.2411	9.09681	8.7639	8.79377
MTF1	6.30417	6.48996	6.50951	6.45705	6.35911	6.38612	6.2785	6.41781	6.32339	6.47064
INPP5B	6.2899	6.6369	6.39306	6.39197	6.25911	6.47315	6.4769	6.49038	6.33763	6.27679
SF3A3	8.30043	8.63204	8.72667	8.7208	8.72772	8.3801	8.55591	8.49132	8.41356	8.79377
FHL3	9.6507	9.10072	9.3034	9.3731	9.44028	9.41289	9.43785	9.17135	9.66022	9.41438
UTP11	8.41432	8.60943	8.61812	8.32212	8.47113	8.3801	8.25734	8.19747	8.20311	8.17287
RRAGC	7.18204	7.35835	7.50717	7.45348	7.6535	7.33376	7.36571	7.55483	7.47102	7.68243
AL139260.1	5.55729	5.75908	5.94449	5.63741	5.7774	5.61518	5.74696	5.79092	5.92884	5.51371
MYCBP	7.94391	8.09765	8.1639	8.13815	8.25248	7.87867	8.16242	7.90063	7.79545	7.93921
AKIRIN1	8.40565	8.70393	8.57869	8.64365	8.56597	8.4989	8.61492	8.486	8.51369	8.57422
NDUFS5	11.265	12.004	12.1744	11.6045	11.7764	11.3909	12.0205	11.8414	11.3321	11.5966
MACF1	10.1965	10.5059	10.2937	10.212	10.1721	10.37	10.3705	10.4043	10.0391	10.1556
PABPC4	9.12196	9.5846	9.55894	9.59357	9.36873	9.25453	9.59896	9.6687	9.31364	9.50201
HEYL	6.04947	5.07966	4.82633	5.53101	5.6536	5.79695	4.82633	4.82633	5.68839	5.31466
PPIE	8.52776	8.166	8.40906	8.51267	8.49061	8.4516	8.35448	8.45366	8.58376	8.66496
OXCT2	5.27009	4.82633	5.21832	5.23586	4.82633	5.03238	5.19261	5.26411	5.21642	5.17245
TRIT1	6.80434	6.76808	6.72861	6.78714	7.0275	6.92382	6.7827	6.5136	6.79999	6.71222
MYCL	5.72994	5.82111	5.77242	5.95921	5.6536	5.98003	5.59624	5.51463	5.92884	5.66435
AL033527.2	4.82633	5.07966	4.82633	4.82633	4.82633	4.82633	4.82633	4.82633	4.82633	4.82633
MFSD2A	4.82633	4.82633	5.10393	5.11639	5.16791	4.82633	5.08567	4.82633	4.82633	5.31466
CAP1	10.015	10.6539	10.8139	10.7618	10.6806	10.2773	10.5493	10.366	10.2819	10.4118
PPT1	7.70828	8.25647	8.10376	7.81131	7.9473	7.97953	8.28333	8.15101	7.88871	7.94895
RLF	7.93181	7.7196	7.85384	7.84837	7.69946	7.88227	7.60808	7.91665	7.84507	7.82734
AL050341.2	6.21565	6.18754	6.35149	6.05532	6.14902	6.01268	6.19663	6.22806	6.32339	6.08428
ZMPSTE24	6.61315	7.25087	7.31434	6.75453	6.95113	6.95265	7.40653	7.12043	6.84726	6.73635
COL9A2	5.72994	5.61846	5.6033	5.32706	5.50481	5.5619	5.50708	5.51463	6.11913	5.99592
SMAP2	7.36467	7.65067	7.69129	7.70198	7.2953	7.41677	7.31506	7.58549	7.19527	7.15986
ZFP69B	5.27009	5.61846	5.73344	5.40358	5.16791	5.40573	5.63685	5.51463	5.37635	5.17245
AL031985.3	5.32199	5.33105	5.21832	5.32706	5.16791	5.23739	5.27433	5.36148	5.32893	5.31466
ZFP69	5.21102	5.53657	5.64923	5.32706	5.6536	5.32894	5.34295	5.13648	5.46018	5.59308
AL603839.3	5.21102	5.33105	5.10393	5.23586	5.30828	5.32894	5.40317	5.13648	5.37635	5.17245
EXO5	6.03126	5.82111	6.14231	6.08538	6.02593	6.17534	5.8739	6.06881	6.24932	6.04108
ZNF684	6.01271	6.03344	5.80965	5.85218	5.8851	5.99649	6.08454	6.03376	5.86346	5.78966
RIMS3	5.45148	5.07966	5.30569	5.32706	5.50481	5.40573	5.40317	5.26411	5.27632	5.51371
NFYC-AS1	5.82695	6.03344	5.69248	5.81346	6.02593	5.58905	5.78052	5.74306	5.76797	5.84584
NFYC	7.88234	7.55079	7.59025	7.81131	7.67667	7.89659	7.60808	7.71101	8.06227	8.06088
KCNQ4	5.45148	5.18413	4.82633	5.32706	5.50481	5.23739	5.08567	4.82633	5.32893	5.17245
CITED4	5.95482	5.82111	6.11632	6.47796	6.39056	6.27956	6.01084	6.06881	6.30897	6.44052
CTPS1	6.74706	7.35038	7.59025	7.38365	7.21723	6.98084	7.24444	7.03211	6.84726	7.21058
SLFNL1-AS1	5.04887	5.18413	4.82633	4.82633	5.16791	5.03238	5.27433	4.82633	5.05201	5.17245
SLFNL1	4.82633	5.18413	4.82633	4.82633	4.82633	5.11749	5.27433	4.82633	5.05201	5.17245
SCMH1	6.73726	6.47422	6.68141	6.59623	6.451	6.57361	6.75663	6.49038	6.79033	6.5
FOXO6	5.14073	4.82633	5.10393	5.11639	5.30828	5.11749	4.82633	4.82633	5.05201	5.17245
HIVEP3	5.77986	5.95936	5.97531	5.63741	5.71792	5.77636	5.78052	5.44311	5.63041	5.78966
FOXJ3	7.16091	7.32618	7.23302	6.83452	7.082	7.39137	7.28901	7.07701	7.04478	6.91437
RIMKLA	5.32199	4.82633	5.21832	5.47066	5.41525	5.36876	5.08567	4.82633	5.05201	5.31466
ZMYND12	5.32199	5.26399	5.37901	5.23586	5.50481	5.23739	5.19261	5.44311	4.82633	5.31466
PPCS	7.87392	8.2184	7.9813	8.27427	8.11654	8.04189	8.29615	8.23612	8.13264	8.00603
CCDC30	6.27545	6.56567	6.11632	5.88927	6.14902	6.27956	5.93111	6.31335	6.3793	6.16554
PPIH	8.30666	8.49417	8.8376	8.75594	8.77605	8.4249	8.43388	8.58383	8.46879	8.74474
AC098484.4	5.14073	5.07966	5.10393	5.11639	5.16791	5.03238	4.82633	5.26411	4.82633	5.17245
AC098484.2	5.04887	5.26399	5.21832	5.40358	4.82633	5.03238	5.19261	5.13648	5.14516	4.82633
YBX1	12.7202	13.271	13.2049	12.978	12.933	12.7411	13.3561	13.3014	12.6547	12.9717
P3H1	8.7284	8.85151	8.9028	8.49888	8.50345	8.69222	8.90895	8.86726	8.54916	8.54902
C1orf50	7.93181	7.97071	8.11489	7.82625	7.92824	7.797	7.87857	7.90866	7.9476	7.9294
TMEM269	5.21102	5.26399	5.10393	4.82633	4.82633	4.82633	4.82633	5.13648	5.05201	5.17245
SVBP	8.29418	8.40305	8.34928	8.38851	8.52878	8.42735	8.51273	8.21047	8.44579	8.32954
ERMAP	6.49912	6.14581	5.8796	6.19754	6.29345	6.0597	5.78052	6.13546	6.24932	5.94853
AL512353.1	5.61947	5.49152	5.69248	5.73028	5.71792	5.58905	5.34295	5.63775	5.37635	5.66435
ZNF691	6.24596	6.18754	6.21661	6.29901	6.39056	6.13348	6.52559	6.31335	6.27955	6.24097
SLC2A1	10.5607	10.0947	10.0034	9.85098	9.95922	10.7762	10.3236	10.4197	10.6506	10.1305
SLC2A1-AS1	7.12494	6.40906	6.45273	6.6691	6.7377	7.01525	6.49335	6.83526	7.27804	7.08908
FAM183A	5.32199	5.65611	5.5012	5.77291	5.5832	5.23739	5.34295	5.57893	5.53361	5.42301
EBNA1BP2	7.50377	8.57981	8.57869	8.72475	8.94049	7.84583	8.38678	8.22335	7.83171	8.25337
CFAP57	5.14073	5.49152	5.30569	5.23586	5.16791	5.03238	5.19261	5.26411	5.41983	5.31466
TMEM125	5.55729	5.69196	5.64923	5.63741	5.5832	5.58905	5.63685	5.69219	5.74231	5.78966
TIE1	10.5148	10.4235	10.4767	10.1402	10.3698	10.5939	10.4823	10.498	10.6754	10.4135
AL139289.2	5.32199	5.18413	4.82633	5.32706	5.16791	5.18262	4.82633	5.13648	4.82633	5.17245
CDC20	8.95846	8.86519	9.25436	9.6913	9.7393	8.81666	9.02076	9.28858	9.47915	9.62118
ELOVL1	8.73991	8.67933	8.80385	8.75208	8.72772	8.32598	8.73551	8.55366	8.68772	8.76127
MED8	8.05951	8.36876	8.66404	8.40833	8.41104	8.09853	8.54881	8.39807	8.23034	8.08752
SZT2	6.80434	6.84067	6.80353	6.6332	7.06408	6.76089	6.96289	7.03211	6.68933	6.78325
HYI	7.53106	8.17044	8.28195	8.27966	8.43135	7.52325	8.21293	8.09597	8.01202	8.11367
PTPRF	8.94661	9.31497	9.30822	9.06363	9.00042	9.13586	9.1387	8.96582	8.98874	9.09676
KDM4A	7.67461	7.78527	7.6378	7.32079	7.31039	7.73445	7.49224	7.55483	7.49405	7.64673
KDM4A-AS1	6.11918	6.03344	6.03415	5.99231	6.06865	6.18894	5.90296	6.06881	5.81704	5.99592
ST3GAL3	7.02657	6.81693	6.80353	6.92433	7.06408	6.83328	6.75663	6.96975	6.95405	6.73635
ARTN	4.82633	4.82633	4.82633	5.11639	5.16791	4.82633	4.82633	4.82633	4.82633	4.82633
AL357079.1	5.04887	5.18413	4.82633	4.82633	4.82633	5.18262	5.08567	4.82633	5.05201	4.82633
IPO13	6.2899	6.59466	6.63234	6.45705	6.71424	6.27956	6.44328	6.58069	6.29435	6.68762
DPH2	5.9938	6.2277	6.72861	6.34645	6.29345	6.18894	6.3547	6.46668	6.13631	5.99592
ATP6V0B	10.0112	10.2853	10.6466	9.84377	10.0621	10.0788	10.4683	10.3354	9.86262	9.99077
B4GALT2	7.57884	7.81983	8.10376	7.63542	8.03	7.58696	7.9938	7.71101	7.60373	7.52061
CCDC24	6.03126	5.57873	5.5012	5.95921	5.93443	5.77636	5.4574	5.74306	5.74231	5.66435
SLC6A9	5.70377	5.87897	5.80965	5.40358	5.30828	5.40573	5.71196	5.51463	5.63041	5.42301
AL139220.2	6.30417	5.98469	5.84532	5.73028	6.02593	6.38612	5.985	5.95966	6.20234	5.99592
DMAP1	8.53307	7.94493	7.9629	8.31162	8.3483	8.28061	8.06569	8.11686	8.54376	8.45033
ERI3	8.75813	8.84323	8.97126	8.96044	9.06227	8.62356	8.86965	8.76141	8.92595	8.877
RNF220	7.68431	7.74384	7.82008	7.66076	7.96611	7.93174	7.86131	7.51286	7.7816	7.86906
TMEM53	6.99477	6.47422	6.5985	6.72106	6.91119	6.79358	6.64654	6.60225	6.97942	7.12494
ARMH1	5.41167	4.82633	5.21832	5.32706	5.41525	5.32894	4.82633	4.82633	5.32893	5.31466
KIF2C	7.38286	8.011	7.9629	8.06484	7.68811	7.55092	7.77166	7.83461	7.61945	7.9294
RPS8	14.9673	14.9773	14.8973	14.7875	14.9297	14.9167	15.0962	14.9557	14.9165	14.8331
PLK3	6.08492	6.2277	6.45273	6.34645	6.451	6.16157	6.52559	6.34038	6.45837	6.34515
TCTEX1D4	5.36877	5.33105	5.37901	5.32706	5.41525	5.18262	5.34295	5.13648	5.21642	5.17245
BTBD19	5.91416	5.85052	5.80965	5.85218	5.5832	5.79695	5.78052	5.83621	6.02859	6.16554
PTCH2	5.04887	5.18413	5.10393	5.23586	4.82633	5.18262	4.82633	5.13648	5.05201	4.82633
EIF2B3	7.33382	7.51582	7.56585	7.52917	7.49264	7.49026	7.3574	7.40195	7.29135	7.33716
HECTD3	6.71742	6.67773	6.74396	6.80313	6.89075	6.83328	6.73001	6.95369	6.88385	6.95527
UROD	8.91653	8.91339	9.20874	9.08524	9.28974	8.83148	9.10045	9.08984	9.17784	9.16863
ZSWIM5	6.16852	5.44294	5.6033	5.85218	5.5832	6.08985	5.81279	5.79092	5.86346	6.08428
HPDL	5.14073	5.44294	5.64923	5.53101	5.6536	5.03238	5.27433	5.44311	5.05201	5.59308
MUTYH	6.52281	6.42569	6.49089	6.75453	6.66595	6.57361	6.39096	6.53639	6.6134	6.5
TOE1	6.30417	6.92045	6.88795	6.6691	6.76073	6.36329	6.80825	6.55874	6.55612	6.61073
TESK2	6.18446	5.85052	5.73344	6.02432	5.7774	5.94622	5.8739	5.63775	5.84056	5.89864
CCDC163	5.36877	5.07966	5.21832	5.53101	5.50481	5.32894	5.71196	5.36148	5.32893	5.42301
MMACHC	5.84957	5.95936	5.97531	6.05532	5.98127	5.81705	5.74696	5.79092	5.94965	5.66435
PRDX1	11.7238	11.9313	12.4216	12.3539	12.4515	11.8551	12.0967	11.9828	11.9882	12.354
AKR1A1	9.0846	9.49438	9.70103	9.29316	9.42692	9.13586	9.83822	9.59686	9.27358	9.48225
NASP	10.3093	10.9213	10.9872	10.992	10.8932	10.4553	10.6336	10.7614	10.4826	10.8835
CCDC17	5.61947	5.61846	5.6033	5.77291	5.6536	5.6404	5.63685	5.87926	5.68839	5.42301
GPBP1L1	7.8612	7.69493	7.56585	7.18558	7.59383	7.77775	7.73412	7.75642	7.57712	7.58511
TMEM69	7.25676	7.07648	7.1125	7.43389	7.3834	7.33376	7.11113	7.30624	7.49974	7.21058
IPP	6.47494	6.50549	6.35149	6.14297	6.29345	6.36329	6.49335	6.74339	6.13631	6.68762
AL604028.1	5.32199	5.33105	5.10393	4.82633	4.82633	5.23739	5.34295	5.26411	5.14516	5.31466
MAST2	6.18446	6.53596	6.16766	6.43576	6.35911	5.99649	6.33613	6.64425	5.84056	5.94853
PIK3R3	7.62503	7.44309	7.69129	7.65237	7.66514	7.76998	7.06008	7.64484	7.41775	7.84835
TSPAN1	5.04887	4.82633	4.82633	5.23586	4.82633	4.82633	5.08567	4.82633	5.05201	4.82633
POMGNT1	7.31496	7.50871	7.64557	7.16166	7.35466	7.34442	7.5295	7.4474	7.30453	7.21058
LURAP1	5.27009	5.33105	5.44332	5.23586	5.5832	5.40573	5.40317	5.36148	5.53361	5.42301
RAD54L	5.87162	5.93333	6.06229	5.9249	6.18699	5.96328	5.985	5.92034	6.15321	5.99592
LRRC41	7.99904	7.73177	7.9505	8.03314	8.00297	7.95242	8.03533	7.9866	8.22358	8.18934
UQCRH	11.8297	11.6703	12.0042	11.7686	11.7671	11.8395	11.8102	11.7763	11.7694	11.8075
NSUN4	6.68705	6.80489	6.87426	6.81892	6.56327	6.69285	6.83329	6.66472	6.98777	6.97524
FAAH	5.27009	5.07966	5.10393	5.23586	5.30828	5.18262	5.19261	5.26411	5.05201	4.82633
MKNK1	7.6149	7.4205	7.40956	7.63542	7.67667	7.68148	7.34063	7.73844	7.70534	7.62241
MOB3C	6.18446	5.82111	5.73344	5.77291	5.8851	6.01268	5.8739	5.99742	6.06579	5.84584
ATPAF1	7.70828	7.63126	7.6533	7.77324	7.76566	7.67315	7.67584	7.72022	7.8495	7.8793
EFCAB14	8.82879	9.03451	8.75522	8.76746	8.6777	8.94823	8.6975	8.69852	8.77545	8.7054
CYP4A22-AS1	4.82633	5.07966	5.21832	5.11639	5.16791	5.11749	4.82633	5.13648	5.14516	5.17245
LINC00853	5.14073	5.07966	4.82633	4.82633	4.82633	5.11749	5.27433	4.82633	5.32893	4.82633
TAL1	7.189	7.35835	7.541	7.23218	7.3834	6.96682	7.44616	7.56513	7.14451	7.17698
AL135960.1	5.41167	5.38992	5.37901	5.11639	5.5832	5.32894	5.40317	5.51463	5.05201	4.82633
STIL	6.46267	6.80489	6.72861	6.57731	6.8274	6.39736	6.67499	6.95369	6.40626	6.5
CMPK1	8.12104	7.94493	7.84715	8.14409	7.90892	8.14107	8.16242	8.07476	8.03543	7.78433
TRABD2B	5.04887	4.82633	5.10393	4.82633	4.82633	5.18262	5.08567	4.82633	5.14516	4.82633
SPATA6	7.01077	6.53596	6.4133	6.47796	6.25911	6.82544	6.52559	6.4425	6.54433	6.44052
AGBL4	5.48877	5.44294	5.30569	5.40358	5.71792	5.40573	5.34295	5.36148	5.63041	5.66435
BEND5	6.99477	6.69104	6.71308	7.44372	7.42539	6.96682	6.63206	6.60225	6.94548	6.78325
FAF1	7.38286	7.35835	7.52419	7.53834	7.36911	7.22229	7.43832	7.50216	7.49405	7.62241
CDKN2C	5.27009	5.38992	5.10393	5.53101	5.71792	5.32894	5.4574	5.51463	5.37635	5.42301
RNF11	7.66483	7.61817	7.45479	7.77324	7.75484	7.61774	7.74674	7.63512	7.56632	7.69413
TTC39A	5.36877	5.57873	5.21832	5.58624	5.41525	5.28553	5.34295	5.63775	5.27632	5.31466
EPS15	8.1766	8.26479	8.24705	8.23033	8.14972	8.06419	8.27472	8.25505	8.21679	8.13084
OSBPL9	8.60035	8.64481	8.46644	8.5621	8.53505	8.66349	8.55945	8.6471	8.58639	8.50382
NRDC	9.07737	9.07977	9.0395	9.18869	9.00493	8.98513	8.81749	8.97342	9.17957	9.15204
AL050343.2	5.04887	5.07966	4.82633	5.23586	5.50481	5.03238	5.27433	5.13648	5.05201	5.31466
RAB3B	7.05763	6.30381	6.19241	6.88021	6.66595	6.54435	6.31725	6.53639	6.86568	6.91437
TXNDC12	8.92663	9.09609	9.11016	8.91975	8.82791	8.82779	9.31391	9.12437	8.87323	8.86176
KTI12	6.04947	5.98469	5.84532	6.11458	5.6536	5.8559	6.01084	5.87926	5.94965	5.84584
BTF3L4	8.89612	8.61916	8.52989	8.7009	8.49061	8.94483	8.74795	8.58383	8.76158	8.59899
ZFYVE9	6.72738	6.73015	6.80353	6.19754	6.8274	6.57361	6.67499	6.78094	6.43261	6.61073
CC2D1B	6.30417	6.14581	6.24027	6.19754	6.02593	6.16157	6.10795	6.03376	6.18622	5.94853
AL513218.2	5.21102	5.18413	4.82633	5.32706	5.16791	5.28553	5.08567	5.13648	5.14516	5.17245
ORC1	6.03126	6.26641	6.26342	6.41407	6.29345	5.96328	6.06057	5.92034	6.10166	6.08428
PRPF38A	8.18678	8.17044	8.10376	8.32212	8.09113	8.31279	7.88428	8.12376	8.28329	8.29956
TUT4	8.67424	8.60943	8.23692	8.37346	8.22942	8.62782	8.47573	8.50716	8.59946	8.52982
GPX7	7.82669	7.80841	7.68378	8.04591	7.95674	7.63072	8.04043	7.979	8.18582	8.13935
SHISAL2A	5.14073	4.82633	5.10393	4.82633	5.16791	5.11749	5.08567	4.82633	5.05201	5.31466
COA7	6.13589	6.48996	6.68141	6.45705	6.22365	6.27956	6.4261	6.16723	6.35169	6.4096
ZYG11B	7.74117	7.5369	7.7714	7.7341	7.71071	7.91075	7.76547	7.62534	7.77229	7.55967
ECHDC2	5.27009	5.18413	5.21832	5.47066	5.30828	5.32894	5.27433	5.36148	5.49797	5.31466
SCP2	8.23007	8.15259	8.09816	8.1559	8.28266	8.29411	8.43388	8.0166	8.14702	8.00603
PODN	4.82633	4.82633	4.82633	4.82633	5.16791	5.11749	4.82633	4.82633	4.82633	4.82633
CPT2	6.92023	7.11514	6.9543	6.77094	7.04592	6.90178	6.60258	6.95369	7.00432	6.93498
AL606760.2	5.32199	5.44294	5.37901	5.23586	5.30828	5.18262	5.4574	5.13648	5.46018	5.31466
CZIB	8.64759	8.78395	8.8376	8.90939	8.72772	8.58247	9.0956	8.86317	8.82295	8.67081
AL606760.3	5.14073	4.82633	5.10393	5.23586	4.82633	5.11749	5.19261	5.13648	5.05201	5.17245
MAGOH	8.66702	8.87333	9.19581	9.12454	9.07519	8.80919	8.82632	8.73927	8.7639	8.91686
AL606760.1	5.32199	5.18413	5.30569	5.32706	5.41525	5.40573	5.27433	5.13648	5.21642	5.42301
LRP8	5.95482	6.20781	6.35149	5.77291	5.93443	6.0286	5.985	5.74306	5.63041	5.89864
GLIS1	4.82633	4.82633	4.82633	4.82633	4.82633	4.82633	5.08567	5.13648	4.82633	4.82633
NDC1	6.74706	6.95318	7.19044	7.07437	7.082	6.82544	6.85784	7.0013	6.99607	6.91437
YIPF1	6.77602	7.16193	7.37227	6.89508	6.84887	6.80961	7.29775	7.14861	6.98777	6.80606
HSPB11	7.96385	7.67613	7.9505	8.19646	8.14972	7.85687	7.96183	7.59556	7.91425	8.00603
LRRC42	7.53645	6.96391	7.19044	7.48236	7.55675	7.63931	7.29775	7.36685	7.64015	7.55967
TMEM59	9.74024	9.17939	9.43903	9.49333	9.53668	9.57871	9.63448	9.43044	9.70665	9.40041
TCEANC2	6.96216	6.52082	6.24027	6.92433	6.66595	6.72733	6.64654	6.55874	6.68933	6.85049
CYB5RL	6.81363	6.53596	6.26342	6.5187	6.42117	6.52444	6.29804	6.25723	6.40626	6.4096
MRPL37	8.71447	8.40681	8.73027	9.08524	9.02726	8.67998	8.76336	8.71223	9.07151	9.0572
SSBP3	8.31903	8.3955	8.4534	8.59269	8.62586	8.44195	8.21293	8.42614	8.42537	8.44351
ACOT11	7.69395	7.48719	7.17958	7.59214	7.50571	7.78163	6.91726	7.43618	7.73922	7.95863
MROH7	6.01271	5.49152	5.55419	5.47066	5.83292	5.8559	5.34295	5.36148	5.79286	5.59308
TTC4	7.03441	7.15271	7.28442	7.27721	6.7377	7.19884	7.24444	7.16247	6.97102	7.21058
PARS2	5.95482	5.93333	5.77242	6.08538	6.02593	5.8747	6.08454	6.16723	6.20234	5.99592
DHCR24	7.79132	8.18369	8.66404	8.35315	8.36952	8.12905	7.43832	7.63512	7.69057	8.15621
USP24	7.01869	7.13406	7.07765	7.12495	7.249	6.98084	7.07045	7.29379	7.1371	6.93498
AC119674.1	5.21102	5.49152	5.10393	5.32706	5.16791	5.18262	5.19261	5.26411	5.14516	5.31466
PLPP3	6.85913	6.79274	6.5985	7.02178	7.09967	7.00844	6.49335	6.46668	7.07627	6.89343
PRKAA2	6.35949	5.90656	5.94449	6.27451	6.22365	6.35171	5.81279	6.13546	6.35169	6.20392
DAB1	6.08492	5.26399	5.5012	5.40358	5.71792	6.24165	5.4574	5.79092	6.10166	5.66435
OMA1	5.95482	6.28527	6.33011	6.08538	6.25911	6.14762	6.37297	6.34038	6.13631	6.08428
MYSM1	7.86545	7.68869	7.62213	7.51993	7.55675	7.84583	7.79613	7.64484	7.68561	7.38174
JUN	7.82669	8.94206	8.77278	8.34802	8.57815	8.12602	8.93909	8.71678	8.00808	8.30711
LINC02777	5.14073	5.26399	5.21832	5.11639	5.41525	5.18262	5.34295	5.26411	5.49797	5.31466
LINC01358	6.08492	5.79066	5.69248	5.73028	5.8851	6.01268	6.10795	5.79092	5.79286	6.04108
AC093425.1	5.27009	5.38992	5.10393	5.23586	5.30828	5.40573	5.19261	5.13648	5.05201	4.82633
FGGY	6.59119	6.37505	6.52784	6.29901	6.22365	6.25443	6.2785	6.46668	6.59081	6.37783
HOOK1	6.53448	5.49152	5.37901	5.77291	5.6536	6.51436	5.27433	5.51463	6.00945	5.51371
NFIA	8.1491	7.5369	7.41873	7.60962	7.55675	8.50123	7.43832	7.61548	7.82723	7.46674
NFIA-AS2	5.14073	5.33105	5.44332	5.23586	5.16791	5.23739	5.4574	5.36148	5.05201	5.31466
TM2D1	7.90729	7.71347	7.56585	7.71008	7.56922	8.06419	7.84384	7.85141	7.84063	7.75119
AC099791.2	5.77986	5.53657	5.44332	5.47066	5.41525	5.71131	5.40317	5.57893	5.63041	5.51371
PATJ	5.82695	5.75908	5.5012	5.88927	5.50481	5.6404	5.78052	5.44311	5.98993	5.66435
L1TD1	5.77986	5.49152	5.44332	5.63741	5.5832	5.89311	5.4574	5.57893	5.68839	5.78966
KANK4	5.27009	5.38992	5.55419	5.11639	5.16791	5.44037	5.40317	5.13648	5.53361	5.31466
USP1	7.78233	8.47998	8.31602	8.24697	8.17411	7.92478	8.14833	8.10297	7.70534	8.05188
DOCK7	7.43599	7.216	7.41873	7.5655	7.31039	7.04878	7.22619	7.12043	7.45936	7.45293
AC103923.1	4.82633	4.82633	4.82633	4.82633	4.82633	4.82633	5.08567	4.82633	4.82633	4.82633
ATG4C	6.26081	6.14581	6.37246	6.41407	6.35911	6.14762	6.19663	6.10267	6.23389	6.31149
ALG6	6.79497	6.85237	6.80353	6.6332	6.61569	6.69285	6.91726	6.62343	6.77077	6.71222
ITGB3BP	8.41432	8.43285	8.37257	8.51723	8.49061	8.3725	8.59092	8.21692	8.30585	8.49063
EFCAB7	5.91416	6.00937	5.73344	5.73028	5.71792	6.1046	6.03602	5.51463	5.76797	5.94853
DLEU2L	5.6767	5.49152	5.30569	5.73028	5.30828	5.66478	5.55314	5.69219	5.65995	5.66435
PGM1	8.53836	7.80266	8.20609	8.75979	8.6022	8.46358	7.83796	7.81761	8.53562	8.62935
ROR1	6.46267	5.82111	5.84532	5.40358	6.02593	6.79358	6.15323	6.13546	5.90757	5.94853
CACHD1	9.05363	8.20548	7.79942	8.42788	8.25248	8.98347	8.09541	8.5019	8.6926	8.55536
RAVER2	7.48155	6.94236	6.9015	7.53834	7.55675	7.03547	6.86995	6.96975	7.84507	7.55967
JAK1	10.5768	10.8072	10.9759	11.2551	10.9779	10.6444	10.6844	10.8013	10.6655	10.9046
LINC01359	5.89314	5.38992	5.5012	5.81346	5.98127	5.8559	5.63685	5.69219	5.97	5.99592
AK4	9.21871	8.58645	8.89321	9.25827	9.13807	9.28843	8.32144	8.8047	9.08269	9.09676
DNAJC6	5.48877	5.49152	5.37901	5.32706	5.30828	5.40573	5.63685	5.13648	5.41983	6.08428
LEPROT	9.93939	10.0174	10.0911	10.1519	10.0205	9.89677	9.99602	10.0839	10.0962	10.0253
LEPR	7.50927	6.75556	6.7889	7.24358	7.20106	7.16288	6.86995	7.0168	7.58782	7.32197
AC119800.1	5.41167	5.33105	5.10393	5.40358	5.41525	5.40573	4.82633	5.26411	5.56741	5.51371
PDE4B	8.38816	8.83769	8.80385	8.39349	8.19013	8.79414	9.03604	8.69392	8.06227	8.09629
SGIP1	8.0888	7.40522	7.48123	7.61827	7.61801	8.12905	7.53683	7.36685	8.09974	7.65873
AL139147.1	5.27009	5.07966	5.10393	4.82633	4.82633	5.23739	5.27433	4.82633	4.82633	4.82633
TCTEX1D1	8.20359	7.97071	7.89978	7.84837	7.42539	8.31013	7.95643	7.85141	7.5609	7.36704
WDR78	5.72994	5.53657	5.73344	5.53101	5.71792	5.61518	5.55314	5.57893	5.86346	5.51371
MIER1	8.51976	8.75777	8.71218	8.44716	8.48414	8.59992	8.59782	8.6707	8.52469	8.52982
SLC35D1	6.11918	6.10234	5.8796	5.9249	6.02593	6.17534	6.21769	5.83621	6.10166	5.99592
SERBP1	11.6103	11.958	11.8526	11.6768	11.7139	11.7231	11.7518	11.6637	11.6183	11.6704
GADD45A	7.96385	7.76767	7.96906	8.05856	7.83913	8.06419	7.79005	7.86801	7.76292	7.9294
GNG12	7.59956	8.28539	8.05257	7.90569	7.71071	7.39649	7.98322	7.79172	7.60899	7.61009
GNG12-AS1	4.82633	5.18413	5.10393	5.11639	4.82633	5.03238	5.08567	5.13648	5.14516	5.31466
DIRAS3	5.36877	5.49152	5.10393	5.23586	4.82633	5.32894	5.27433	5.36148	5.21642	5.17245
WLS	8.38228	8.32172	8.27207	8.12619	7.96611	8.35973	8.38678	8.32239	8.28004	8.26893
DEPDC1	7.66483	8.13452	8.12042	8.27427	8.13323	7.71432	8.07566	8.06045	7.86269	8.11367
DEPDC1-AS1	4.82633	4.82633	5.30569	4.82633	5.30828	5.03238	4.82633	5.13648	4.82633	4.82633
AL035412.1	5.04887	4.82633	4.82633	4.82633	4.82633	4.82633	5.08567	4.82633	4.82633	5.17245
AL033530.1	4.82633	5.07966	4.82633	5.11639	5.16791	5.11749	4.82633	4.82633	4.82633	4.82633
LRRC7	5.36877	5.57873	5.44332	4.82633	5.30828	5.53362	5.50708	5.57893	5.21642	5.31466
LRRC40	7.13221	7.10558	6.9149	7.07437	7.11711	7.11967	7.17945	7.16247	7.20236	7.15986
SRSF11	9.98828	9.96517	10.0657	10.149	10.2135	10.0656	10.1097	9.9653	10.1756	10.1701
ANKRD13C	6.85913	6.6369	6.45273	6.75453	6.22365	6.70156	6.80825	6.64425	6.41951	6.66252
HHLA3	7.49825	7.10558	7.1576	7.19738	7.20106	7.43676	7.33216	6.92095	7.5609	7.41066
CTH	5.70377	5.75908	5.97531	5.68524	5.50481	5.58905	6.03602	5.69219	5.88578	5.89864
AL354872.2	4.82633	5.07966	5.10393	4.82633	4.82633	5.28553	5.19261	4.82633	5.05201	5.17245
ZRANB2	9.10429	9.40934	9.24936	9.1482	8.93578	9.20851	9.45499	9.32464	8.92802	9.03927
ZRANB2-AS2	5.41167	5.57873	5.5012	5.11639	5.30828	5.44037	5.50708	5.26411	5.27632	5.17245
NEGR1	5.21102	5.26399	4.82633	5.11639	5.30828	5.18262	5.08567	5.13648	4.82633	4.82633
AL513166.1	5.48877	5.18413	5.37901	5.11639	4.82633	5.18262	5.34295	5.26411	5.14516	5.51371
AL583808.1	5.55729	5.38992	5.37901	5.53101	5.16791	5.36876	5.34295	5.36148	5.59961	5.31466
LRRIQ3	5.14073	5.18413	5.10393	5.23586	4.82633	5.03238	5.19261	5.13648	5.14516	5.17245
FPGT	6.26081	6.03344	6.21661	6.14297	6.32676	6.21561	6.2586	6.28565	6.02859	6.37783
TNNI3K	5.32199	5.18413	5.21832	5.47066	5.30828	5.28553	5.08567	5.13648	5.46018	5.17245
CRYZ	6.63473	6.70422	6.71308	6.68666	6.66595	6.61155	6.63206	6.62343	6.74084	6.58399
TYW3	7.71776	8.03072	8.02331	7.9127	7.82886	7.84583	7.82614	7.81761	7.76292	7.91952
SLC44A5	6.30417	5.53657	5.64923	5.9249	6.02593	6.22871	5.95844	5.69219	5.90757	5.84584
ACADM	7.85693	7.848	7.66862	7.96077	7.85943	7.82725	7.66255	7.72936	7.83171	7.71723
RABGGTB	7.05763	7.29323	7.06582	7.23218	7.28004	7.29578	7.58709	7.07701	7.02874	6.91437
ST6GALNAC3	7.28294	6.93145	6.9149	6.80313	6.80557	7.34442	7.28021	6.83526	7.09174	6.89343
AC104458.1	5.45148	5.07966	5.21832	5.23586	5.16791	5.23739	5.40317	4.82633	5.21642	5.31466
PIGK	6.95388	7.24224	7.27429	6.96699	6.97065	7.01525	7.36571	7.10611	6.98777	6.87214
AK5	5.32199	5.33105	4.82633	5.11639	5.16791	5.18262	5.27433	5.13648	5.05201	5.17245
AC118549.1	7.26992	7.15271	7.20122	7.23218	7.15133	7.47105	7.48467	7.39035	7.40563	7.32197
USP33	8.21689	8.17487	8.17987	8.09585	8.26009	8.31544	8.19933	8.21692	8.13625	8.11367
MIGA1	7.66973	7.79109	7.53262	7.14953	7.49264	7.77387	7.59412	7.66407	7.49405	7.15986
NEXN-AS1	5.04887	5.18413	4.82633	5.32706	4.82633	4.82633	4.82633	4.82633	4.82633	4.82633
NEXN	6.11918	6.96391	6.69735	6.27451	6.451	6.39736	7.1699	6.92095	6.32339	6.37783
FUBP1	8.08517	8.79829	8.65649	8.69286	8.46457	8.34943	8.41444	8.52801	8.20654	8.52982
DNAJB4	6.79497	6.78047	6.47196	6.41407	6.48008	6.85652	6.79554	6.58069	6.47104	6.5
AC103591.3	5.27009	5.49152	5.37901	5.40358	5.41525	5.36876	5.4574	5.36148	5.14516	5.51371
PTGFR	5.41167	5.49152	5.21832	4.82633	4.82633	5.28553	5.08567	4.82633	5.05201	4.82633
ADGRL4	10.1491	10.0014	10.0211	9.99959	10.1067	10.2097	9.84111	9.75703	10.0362	9.90194
ADGRL2	7.52021	7.11514	7.28442	7.42399	7.32531	7.64359	7.23534	7.34293	7.18096	7.25945
LINC01361	5.14073	5.07966	4.82633	5.32706	5.16791	5.18262	5.08567	4.82633	5.21642	5.59308
TTLL7	6.21565	6.03344	6.11632	5.9249	5.93443	6.26707	6.2785	6.13546	5.92884	6.24097
AL359504.2	6.30417	6.05694	6.16766	6.27451	6.39056	6.29191	5.985	6.16723	6.5204	6.24097
PRKACB	7.55781	7.8973	7.7136	7.19738	7.249	7.45646	7.82019	7.86801	7.36232	7.07077
SAMD13	5.70377	5.82111	5.55419	5.40358	5.50481	5.73358	5.78052	5.95966	5.53361	5.72946
RPF1	7.34004	7.39752	7.40034	7.60091	7.60597	7.40159	7.44616	7.45853	7.41775	7.61009
GNG5	11.0835	11.4447	11.5929	11.3447	11.4429	11.0598	11.6168	11.3822	11.2914	11.2751
SPATA1	5.82695	5.49152	5.80965	5.47066	5.41525	5.66478	5.59624	5.69219	5.65995	5.51371
CTBS	7.33382	7.02651	7.13524	6.9809	6.97065	7.21061	6.85784	6.95369	7.23729	6.73635
AL359762.1	5.27009	5.07966	5.10393	5.32706	5.16791	5.53362	5.08567	5.26411	5.32893	5.42301
SSX2IP	6.48709	6.44209	6.30832	6.27451	6.10962	6.25443	6.60258	6.39258	6.3793	6.1257
LPAR3	5.21102	4.82633	5.10393	4.82633	5.16791	5.11749	5.27433	4.82633	5.14516	5.31466
WDR63	5.04887	5.18413	5.10393	4.82633	4.82633	5.23739	5.19261	5.13648	4.82633	4.82633
MCOLN3	5.48877	5.49152	5.30569	5.40358	5.16791	5.40573	5.40317	5.51463	5.68839	5.66435
SYDE2	5.87162	6.16688	6.03415	5.81346	5.6536	5.77636	6.13084	6.06881	5.71581	5.89864
C1orf52	7.42436	7.4944	7.83368	7.48236	7.28004	7.38107	7.57292	7.51286	7.26459	7.30661
BCL10	8.27207	8.37645	8.23183	7.94037	7.83913	8.48957	8.34218	8.32836	7.635	7.65873
AL078459.1	5.48877	5.49152	5.37901	5.58624	5.5832	5.47305	5.67533	5.63775	5.46018	5.42301
DDAH1	6.68705	7.33429	7.2225	6.90979	6.78335	6.9878	7.22619	7.04725	6.54433	6.58399
AC092807.3	5.45148	5.82111	6.00518	5.63741	5.7774	5.5619	5.93111	5.63775	5.49797	5.51371
CCN1	7.00279	8.26064	7.95672	7.07437	7.34006	7.41677	8.67486	7.66407	6.86568	6.97524
ZNHIT6	7.45325	7.97071	7.89978	7.54746	7.21723	7.64785	7.83796	7.979	7.14451	7.19388
ODF2L	8.5851	8.67933	8.38178	8.62687	8.82281	8.58904	8.68784	8.65185	8.47731	8.7054
AL049597.2	5.41167	5.38992	5.44332	5.47066	5.41525	5.28553	5.50708	5.36148	5.32893	5.66435
SH3GLB1	9.33077	9.4606	9.31301	9.19722	9.2749	9.47542	9.48866	9.33351	9.28168	9.33214
SELENOF	8.35251	8.6224	8.6064	8.52178	8.59023	8.33384	8.68136	8.53833	8.34371	8.42282
HS2ST1	7.03441	7.30154	7.29446	7.04834	7.09967	7.10071	7.40653	7.26853	7.06847	7.03339
LINC01140	5.14073	5.26399	5.21832	5.11639	5.16791	5.23739	5.34295	5.26411	5.46018	4.82633
LMO4	7.95988	8.34151	8.09254	8.17343	8.35541	8.07991	8.13409	8.0166	8.12539	7.94895
PKN2-AS1	6.03126	5.53657	5.77242	5.53101	5.6536	5.73358	5.71196	5.95966	5.98993	5.89864
PKN2	9.1446	9.60101	9.52834	9.47476	9.31535	9.60045	9.59037	9.83194	9.58371	9.68015
GTF2B	7.17503	7.24224	7.37227	7.34207	7.45269	7.27917	7.54412	7.52347	7.28471	7.4804
KYAT3	7.7458	7.42807	7.42783	7.74202	7.69946	7.54176	7.46169	7.48052	7.59845	7.57245
RBMXL1	6.82286	6.81693	6.9413	6.78714	6.451	6.82544	6.55698	6.72418	6.76087	6.80606
GBP3	5.70377	5.57873	5.44332	5.58624	5.50481	5.77636	5.59624	5.79092	5.56741	5.59308
GBP2	7.87813	7.26797	7.13524	7.25488	7.23321	7.78933	7.38219	7.43618	7.60899	7.53375
GBP7	5.45148	5.49152	5.55419	5.40358	5.6536	5.58905	5.27433	5.69219	5.46018	5.51371
GBP4	7.35241	7.3098	7.40034	7.26609	7.3834	7.75036	7.07045	7.58549	7.44169	7.38174
GBP5	6.34591	6.14581	5.97531	5.77291	5.83292	6.59273	6.40866	6.4425	6.10166	5.94853
LRRC8B	6.23091	6.69104	6.74396	6.81892	6.86998	6.48359	6.7028	6.68486	6.5678	6.55664
LRRC8C-DT	6.56883	6.53596	6.30832	6.41407	6.32676	6.52444	6.57237	6.49038	6.33763	6.47064
LRRC8C	6.88567	6.95318	6.9413	7.12495	7.20106	7.21061	6.96289	7.0013	7.15188	7.14251
AC099568.2	5.64863	5.65611	5.64923	5.58624	5.41525	5.53362	5.40317	5.36148	5.41983	5.66435
LRRC8D	6.54604	6.67773	6.66527	6.39197	6.451	6.61155	6.52559	6.74339	6.65736	6.44052
ZNF326	7.75502	8.42174	8.37257	8.40833	8.24484	8.05786	8.32978	8.35198	7.79085	8.31463
LINC02609	5.70377	5.33105	5.30569	5.23586	5.41525	5.66478	5.27433	5.26411	5.65995	5.59308
ZNF644	8.56969	8.59962	8.39094	8.48962	8.43806	8.62356	8.53808	8.51763	8.57055	8.41586
HFM1	5.52393	5.49152	5.30569	5.40358	5.30828	5.44037	5.34295	5.44311	5.41983	5.59308
CDC7	6.2899	6.42569	6.30832	6.39197	6.64108	6.38612	6.31725	5.95966	6.06579	6.31149
TGFBR3	7.189	7.4356	7.43688	7.28824	6.97065	7.21061	7.17945	7.03211	7.02874	6.91437
EPHX4	5.97451	5.65611	5.77242	5.77291	5.6536	5.96328	5.74696	5.57893	5.63041	5.59308
BTBD8	6.20017	5.79066	5.97531	5.9249	5.98127	6.0597	5.985	5.92034	6.02859	5.84584
GLMN	6.67676	6.96391	7.01742	6.89508	6.50846	6.57361	6.74339	6.78094	6.6134	6.80606
RPAP2	7.82669	8.07411	7.88681	7.91967	7.79762	7.92827	7.86131	7.88441	7.81822	7.98726
EVI5	8.00674	8.04048	7.7714	7.9266	7.67667	7.92827	7.83206	7.95594	7.9922	8.09629
RPL5	13.5326	13.7518	13.6911	13.5878	13.6058	13.5974	13.9304	13.7147	13.6414	13.5851
DIPK1A	5.52393	5.72622	5.37901	5.58624	5.50481	5.66478	5.74696	5.57893	5.63041	5.78966
MTF2	8.68142	8.58645	8.69385	8.77509	8.66063	8.63418	8.68136	8.65185	8.69989	8.77761
TMED5	7.47594	7.7257	7.69877	7.61827	7.68811	7.5914	7.74674	7.66407	7.57173	7.64673
CCDC18	6.08492	7.05672	6.97992	6.77094	7.04592	6.24165	6.80825	6.79931	6.3793	6.37783
CCDC18-AS1	8.04837	7.27644	7.19044	7.32079	7.34006	7.51859	7.26244	7.534	7.79085	7.4804
DR1	7.60469	7.61817	7.70621	7.63542	7.62994	7.56454	7.77782	7.74746	7.51669	7.76232
FNBP1L	9.03136	9.30899	9.05391	8.90245	8.78658	9.04352	9.27368	9.3511	8.72394	8.72239
BCAR3	6.73726	6.32205	6.45273	6.77094	6.7377	6.67524	6.61741	6.49038	6.60216	6.73635
DNTTIP2	8.08154	8.59962	8.4534	8.33254	8.4042	8.32861	8.48693	8.40373	8.25707	8.55536
GCLM	6.68705	6.86397	7.25382	7.02178	6.84887	6.95975	7.0391	6.88735	6.71019	6.93498
ABCA4	6.18446	5.82111	5.80965	5.88927	5.6536	6.32817	5.59624	5.99742	6.16984	5.72946
ARHGAP29	10.7506	10.0772	9.69554	9.88828	9.62411	10.6313	9.77749	9.62362	10.1564	9.87191
ARHGAP29-AS1	5.41167	4.82633	5.37901	4.82633	4.82633	5.32894	5.19261	4.82633	5.14516	5.31466
AC118469.2	4.82633	5.07966	4.82633	5.23586	4.82633	5.03238	5.27433	4.82633	4.82633	5.17245
ABCD3	7.13221	7.1802	7.26409	7.00829	7.13433	7.25103	7.17945	7.18979	7.05272	7.03339
F3	5.14073	5.38992	5.37901	5.40358	5.30828	5.28553	5.08567	5.36148	5.27632	5.17245
SLC44A3	5.04887	5.07966	5.30569	5.11639	5.16791	5.18262	5.19261	4.82633	5.21642	5.31466
CNN3	10.0768	10.0088	9.94439	9.89353	9.88795	10.1468	9.92407	9.78316	9.9495	9.95541
AC105942.1	6.46267	6.1243	6.08967	6.19754	6.32676	6.20236	6.01084	5.92034	6.27955	5.99592
ALG14	6.35949	6.5509	6.68141	6.34645	6.56327	6.29191	6.61741	6.72418	6.57936	6.73635
TLCD4	5.36877	6.10234	5.94449	6.08538	5.71792	5.5619	5.8739	5.83621	5.63041	5.78966
AC092802.1	5.21102	4.82633	5.21832	5.23586	4.82633	5.11749	4.82633	5.26411	4.82633	5.31466
RWDD3	7.22331	7.38199	7.34361	7.4728	7.42539	7.23961	7.5295	7.21655	7.34333	7.41066
PTBP2	7.03441	6.45827	6.5459	6.61485	6.76073	6.82544	6.75663	6.5136	6.64652	6.52866
DPYD	5.61947	5.57873	5.44332	5.47066	5.41525	5.61518	5.4574	5.26411	5.14516	5.17245
MIR137HG	4.82633	4.82633	4.82633	4.82633	5.30828	5.03238	4.82633	4.82633	4.82633	4.82633
AC104453.1	5.14073	4.82633	4.82633	4.82633	5.16791	5.03238	5.08567	5.13648	4.82633	4.82633
LINC01776	5.21102	5.07966	5.10393	5.23586	5.41525	5.11749	5.19261	4.82633	5.21642	5.31466
SNX7	7.45325	7.24224	7.2119	7.20908	7.249	7.48548	7.43832	7.14861	7.21644	7.19388
PLPPR5	5.70377	5.49152	5.64923	5.68524	5.5832	5.53362	5.59624	5.13648	5.76797	5.51371
PALMD	7.94792	8.90016	8.54634	8.15001	8.24484	8.03223	8.86965	8.75259	8.25707	8.28433
FRRS1	5.77986	5.65611	5.21832	5.32706	5.50481	5.6404	5.55314	5.44311	5.56741	5.72946
AGL	7.49271	7.35835	7.28442	7.25488	6.84887	7.45646	7.19834	7.35494	7.09174	7.25945
AC118553.1	5.32199	5.07966	5.21832	5.32706	5.16791	5.32894	5.08567	5.26411	5.27632	5.31466
SLC35A3	7.37682	7.36628	7.14647	7.42399	7.31039	7.36548	7.27136	7.45853	7.23729	7.15986
MFSD14A	7.20283	7.25087	7.06582	6.96699	7.0275	7.22229	7.34063	7.13459	7.07627	7.17698
SASS6	6.58006	7.04673	6.92817	6.83452	6.61569	6.67524	6.89382	6.81741	6.62454	6.82847
TRMT13	6.90307	6.74292	6.5985	6.45705	6.86998	6.83328	6.76973	6.96975	6.95405	7.03339
DBT	7.33382	7.1802	6.9015	7.12495	6.89075	7.22809	6.7028	7.06221	7.29796	7.05222
RTCA-AS1	6.47494	6.44209	6.16766	6.4985	6.56327	6.43045	6.33613	6.41781	6.50825	6.52866
RTCA	8.57485	8.37261	8.41804	8.58836	8.50982	8.49658	8.49435	8.54345	8.6705	8.67663
CDC14A	6.24596	6.26641	6.52784	6.19754	6.18699	6.34	6.4261	6.22806	6.30897	6.6369
EXTL2	7.8354	7.80841	8.03509	7.54746	7.3834	7.84583	8.00952	7.75642	7.7248	7.59765
AC104506.1	5.41167	5.33105	5.30569	5.11639	5.16791	5.32894	5.40317	5.63775	5.46018	5.17245
SLC30A7	7.11028	7.13406	7.07765	6.83452	6.97065	6.93109	7.01777	6.98562	6.94548	6.78325
DPH5	7.23679	7.27644	7.16864	7.44372	7.31039	7.28473	7.43832	7.28122	7.47682	7.17698
AC093157.1	6.46267	6.28527	6.37246	6.05532	6.39056	6.22871	6.2586	6.10267	6.3793	6.4096
AL109741.1	5.89314	5.85052	6.19241	5.95921	5.7774	5.81705	6.13084	6.06881	5.68839	5.84584
S1PR1	7.85265	8.19681	8.05257	7.57444	7.46614	7.99621	8.2264	7.81761	7.49974	7.27535
COL11A1	10.5819	10.3045	10.0486	10.0396	10.1959	10.4476	10.1651	10.3117	10.3161	10.141
RNPC3	7.41263	7.57814	7.35323	7.45348	7.58158	7.53715	7.22619	7.49138	7.32407	7.36704
PRMT6	6.15233	6.2277	6.35149	6.32298	6.29345	5.99649	6.23834	6.03376	6.23389	6.16554
NTNG1	6.60222	6.28527	6.30832	6.24946	5.98127	6.56394	6.06057	6.19808	6.40626	6.55664
VAV3	7.07289	7.55767	7.60628	7.28824	6.97065	7.00159	7.45395	7.34293	6.62454	6.82847
LINC02785	5.04887	5.07966	5.44332	5.23586	5.30828	5.18262	5.27433	4.82633	4.82633	4.82633
SLC25A24	8.91653	9.068	8.86404	8.76363	8.37652	9.01462	9.05617	9.04007	8.47163	8.45033
AL359258.2	5.6767	5.69196	5.80965	5.73028	5.5832	5.66478	5.50708	5.79092	5.41983	5.31466
FAM102B	6.87688	6.81693	6.77409	6.59623	6.71424	7.05538	6.79554	6.76231	6.47104	6.71222
HENMT1	5.61947	5.85052	5.84532	5.95921	5.98127	5.61518	5.90296	5.74306	5.92884	5.72946
PRPF38B	8.87333	8.9651	8.9155	9.10049	9.09223	8.92425	8.87817	8.78322	9.05458	9.12254
STXBP3	7.49271	7.42807	7.48123	7.46318	7.2953	7.39649	7.52213	7.48052	7.36859	7.58511
AKNAD1	5.04887	5.07966	4.82633	5.32706	4.82633	5.03238	5.27433	5.13648	4.82633	5.31466
GPSM2	7.15379	7.60495	7.40034	7.34207	7.18468	7.31219	7.23534	7.54446	6.96256	7.39628
CLCC1	7.16799	7.04673	7.2119	6.99467	6.98987	7.20474	6.97405	7.21655	6.72049	6.80606
WDR47	6.45026	6.47422	6.45273	6.5187	6.14902	6.4085	6.2785	6.36678	6.04736	6.20392
TAF13	6.45026	7.06664	7.10098	6.6332	6.56327	6.47315	6.74339	6.88735	6.35169	6.58399
AL356488.3	5.58907	5.53657	5.94449	5.53101	6.10962	5.50406	5.50708	5.83621	5.59961	5.84584
TMEM167B	7.64009	7.41288	7.38169	7.43389	7.20106	7.46134	7.34904	7.52347	7.57173	7.67063
KIAA1324	5.48877	5.44294	5.21832	5.32706	5.5832	5.44037	5.55314	5.26411	5.27632	4.82633
SARS	9.18213	10.1358	9.95209	9.29845	9.53668	9.2559	10.3675	9.7939	9.13732	9.31362
CELSR2	5.80373	5.49152	5.10393	5.81346	5.5832	5.50406	5.50708	5.44311	5.81704	5.42301
PSRC1	7.17503	7.09595	7.43688	7.60962	7.45269	7.03547	7.08074	7.35494	7.46521	7.39628
SORT1	7.23679	7.45795	7.1125	7.03512	7.13433	7.49026	7.5295	7.25572	7.22343	7.08908
PSMA5	8.6549	8.95235	9.08231	9.16279	8.89263	8.72237	9.25422	8.84256	8.74288	8.77761
ATXN7L2	5.70377	5.33105	5.44332	5.68524	5.41525	5.44037	5.40317	5.51463	5.41983	5.59308
CYB561D1	6.20017	6.39218	6.33011	6.27451	6.39056	6.20236	6.01084	6.60225	6.29435	6.04108
GNAI3	9.50769	9.19462	9.25186	9.48871	9.40324	9.50454	9.37921	9.3276	9.44639	9.50201
AMPD2	7.85693	7.39752	7.43688	7.40397	7.3834	7.81221	7.37398	7.59556	7.74875	7.49394
GSTM4	6.16852	5.82111	5.77242	5.88927	6.10962	5.99649	5.81279	6.03376	6.35169	6.20392
GSTM2	5.80373	5.57873	5.21832	5.47066	5.41525	5.58905	5.40317	5.13648	5.46018	5.42301
GSTM3	8.24312	7.44309	7.82008	8.00725	8.1415	8.05149	7.45395	7.51286	8.19622	8.04283
CSF1	5.32199	5.53657	5.5012	5.40358	5.30828	5.50406	5.40317	5.51463	5.56741	5.42301
AHCYL1	9.26871	9.16179	9.1775	9.31683	9.21785	9.18422	9.12447	9.0758	9.34181	9.26818
STRIP1	6.53448	6.48996	6.43318	6.43576	6.25911	6.43045	6.2785	6.46668	6.44556	6.58399
AL160006.1	5.95482	5.82111	5.73344	6.05532	5.7774	5.77636	5.90296	5.83621	6.21823	5.94853
ALX3	5.14073	5.18413	4.82633	4.82633	4.82633	5.18262	5.27433	4.82633	5.05201	4.82633
SLC6A17	4.82633	4.82633	5.10393	4.82633	4.82633	5.03238	5.19261	4.82633	5.05201	5.17245
KCNC4	7.65499	7.83117	7.82008	8.13815	8.1415	7.70618	7.54412	7.78298	7.94347	7.93921
RBM15-AS1	5.41167	5.07966	5.10393	4.82633	5.30828	5.03238	4.82633	4.82633	5.21642	5.42301
RBM15	6.35949	6.59466	6.39306	6.65128	6.35911	6.38612	6.52559	6.64425	6.29435	6.5
LAMTOR5-AS1	6.01271	6.1243	5.91262	5.85218	5.5832	5.91116	5.63685	5.83621	5.74231	6.04108
SLC16A4	6.11918	5.82111	5.73344	5.85218	5.7774	6.0597	5.8739	5.95966	5.98993	5.94853
AL355488.1	5.91416	5.65611	5.94449	5.9249	5.8851	5.75525	5.8739	5.87926	5.98993	5.99592
LAMTOR5	10.2416	10.4751	10.7251	10.4419	10.5848	10.2994	10.6023	10.3917	10.3434	10.3072
PROK1	5.52393	4.82633	4.82633	5.32706	5.30828	5.28553	5.19261	5.36148	5.32893	5.42301
AL365361.1	4.82633	4.82633	5.10393	4.82633	4.82633	5.03238	4.82633	4.82633	4.82633	4.82633
AL360270.2	5.27009	5.18413	5.21832	5.23586	5.30828	5.32894	4.82633	5.36148	5.27632	5.42301
LRIF1	7.27644	7.36628	7.37227	7.14953	7.39754	6.99471	7.13101	7.07701	6.8748	6.95527
AL360270.3	5.14073	4.82633	5.30569	5.23586	5.16791	5.03238	4.82633	4.82633	4.82633	4.82633
DRAM2	8.62541	8.00603	7.95672	8.27427	8.39043	8.33384	8.23086	8.06762	8.89031	8.22172
CEPT1	7.94792	7.16193	7.31434	7.33147	7.32531	7.74243	7.23534	7.24279	7.62466	7.50734
PIFO	5.91416	5.61846	5.73344	5.68524	5.5832	5.77636	5.63685	5.83621	5.98993	5.66435
OVGP1	5.32199	5.33105	5.21832	5.23586	4.82633	5.40573	5.19261	5.44311	5.27632	5.42301
AL390195.2	5.55729	5.49152	5.10393	5.68524	5.6536	5.32894	5.40317	5.26411	5.37635	5.59308
AL390195.1	5.04887	5.26399	5.21832	5.40358	5.30828	5.18262	5.27433	5.13648	5.05201	4.82633
WDR77	6.26081	6.79274	7.00504	7.1373	6.93132	6.54435	6.7827	6.83526	6.89283	6.66252
ATP5PB	10.0448	9.90172	9.99446	10.3392	10.3256	10.0483	9.93224	9.81727	10.2335	10.1368
C1orf162	5.32199	5.33105	5.30569	5.47066	4.82633	5.28553	5.34295	5.44311	5.56741	5.17245
RAP1A	7.5631	7.67613	7.54933	7.71814	7.71071	7.57803	7.77782	7.55483	7.58248	7.70573
INKA2	5.64863	5.82111	5.6033	5.85218	5.83292	5.58905	5.55314	5.69219	5.53361	5.59308
INKA2-AS1	5.14073	5.07966	5.10393	5.32706	5.30828	4.82633	4.82633	4.82633	5.05201	5.31466
AL049557.1	5.32199	5.26399	5.21832	5.32706	5.16791	5.03238	5.19261	5.13648	5.14516	4.82633
DDX20	6.38616	6.70422	6.66527	6.72106	6.42117	6.37476	6.64654	6.74339	6.18622	6.68762
KCND3	5.04887	4.82633	5.21832	4.82633	4.82633	5.03238	5.27433	5.13648	5.21642	4.82633
CTTNBP2NL	8.19353	8.54617	8.21644	8.23033	7.96611	8.14406	8.46444	8.34611	8.22697	8.24552
WNT2B	6.01271	5.95936	5.64923	5.85218	6.06865	6.0286	5.40317	5.83621	5.92884	5.89864
ST7L	6.85016	6.88686	6.99254	6.9809	6.86998	6.61155	6.89382	7.10611	6.95405	6.99491
CAPZA1	9.23665	9.13271	9.0395	9.02899	9.11742	9.30839	9.0411	9.00343	8.92595	8.97466
MOV10	7.28941	7.00597	7.33392	7.44372	7.64177	7.23961	7.01777	7.24279	7.57712	7.52061
RHOC	11.247	11.2661	11.6207	11.4386	11.6012	11.2907	11.2961	11.1907	11.3468	11.4604
PPM1J	6.08492	5.69196	6.06229	6.05532	6.32676	5.79695	5.55314	5.69219	5.90757	6.1257
TAFA3	5.21102	4.82633	5.21832	5.47066	5.41525	5.11749	5.34295	5.13648	5.05201	4.82633
LINC01356	6.30417	6.39218	6.14231	6.11458	6.06865	6.37476	6.06057	6.41781	6.54433	6.27679
LINC01357	5.32199	5.53657	5.44332	5.40358	5.41525	5.18262	5.74696	5.79092	5.56741	5.59308
SLC16A1	10.2048	9.90964	9.84862	9.75424	9.58557	10.1163	10.0205	10.4472	9.86154	9.83606
SLC16A1-AS1	7.13945	7.27644	7.30444	7.23218	7.28004	6.88687	7.11113	7.26853	7.29135	7.14251
LRIG2-DT	5.6767	5.38992	5.5012	5.47066	5.41525	5.47305	5.4574	5.74306	5.59961	5.17245
LRIG2	7.4703	7.37415	7.1576	7.32079	7.45269	7.66477	7.17945	7.40195	7.72962	7.43899
MAGI3	7.43599	7.38199	7.05389	7.39384	6.84887	7.47105	7.17945	7.36685	7.44169	7.19388
PHTF1	7.27644	7.25087	7.34361	7.45348	7.28004	7.44664	7.28901	7.1762	7.27804	7.50734
RSBN1	7.79579	7.81983	7.75717	7.74202	7.61801	7.67315	7.60808	7.80903	7.7816	7.70573
AP4B1-AS1	5.27009	5.49152	5.21832	5.23586	4.82633	5.40573	5.4574	5.13648	5.14516	5.17245
BCL2L15	5.14073	5.33105	5.30569	4.82633	5.16791	5.36876	5.27433	5.26411	5.27632	5.17245
AP4B1	6.47494	6.56567	6.37246	6.4985	6.39056	6.44127	6.7028	6.39258	6.45837	6.47064
DCLRE1B	5.80373	5.82111	5.94449	6.02432	5.93443	5.77636	5.84388	5.95966	5.86346	6.08428
HIPK1-AS1	5.21102	5.33105	5.44332	5.32706	5.50481	5.11749	5.40317	5.44311	4.82633	5.17245
HIPK1	7.67947	7.41288	7.27429	7.41402	7.56922	7.698	7.53683	7.37865	7.54449	7.50734
OLFML3	6.77602	7.05672	7.12392	7.25488	6.7377	6.4085	7.0391	6.87022	6.66811	6.82847
TRIM33	7.80912	7.66981	7.50717	7.60962	7.64177	7.64785	7.49977	7.65449	7.68561	7.75119
BCAS2	7.91141	8.22695	8.3633	8.31688	8.36952	7.95584	8.25734	8.16444	7.96398	8.21369
DENND2C	6.20017	5.93333	5.84532	6.05532	5.83292	6.16157	5.90296	5.74306	6.06579	5.89864
NRAS	8.15947	8.15259	8.31602	8.30105	8.08256	8.17068	8.20388	8.26753	8.05847	8.16457
CSDE1	10.9873	10.793	10.7394	10.8472	10.5818	11.0217	10.7336	10.8638	10.9537	10.9484
SIKE1	8.35552	8.27306	8.13688	8.16177	8.04774	8.13807	8.28761	8.19092	8.09974	8.1478
TSPAN2	7.28941	6.16688	6.14231	6.22381	5.93443	7.31761	6.60258	6.72418	6.91062	6.4096
AL049825.1	4.82633	4.82633	4.82633	4.82633	4.82633	5.03238	4.82633	4.82633	5.14516	4.82633
NGF	5.27009	4.82633	5.30569	4.82633	4.82633	5.18262	4.82633	5.13648	5.21642	5.31466
VANGL1	7.02657	6.81693	7.1125	7.02178	7.32531	6.93109	6.85784	7.13459	6.98777	7.22707
NHLH2	5.52393	5.69196	5.84532	5.68524	5.50481	5.28553	5.78052	5.95966	5.88578	6.04108
SLC22A15	5.93471	5.53657	5.6033	6.02432	5.98127	6.01268	5.81279	5.69219	6.32339	5.94853
ATP1A1	8.95452	9.14396	9.05104	8.63948	8.79181	9.00975	9.14341	9.04728	8.81626	8.79377
ATP1A1-AS1	5.89314	5.79066	5.44332	5.9249	5.41525	5.71131	5.63685	5.63775	5.86346	5.78966
CD58	6.75679	6.6369	6.4133	6.24946	6.32676	6.62086	6.71648	6.5136	6.33763	6.08428
IGSF3	6.54604	6.35766	6.37246	6.5187	6.18699	6.67524	6.10795	6.25723	6.32339	5.99592
AL157904.1	5.21102	4.82633	5.10393	5.32706	5.30828	5.18262	5.08567	4.82633	5.37635	4.82633
PTGFRN	7.29584	7.3098	7.34361	7.39384	7.15133	7.49026	7.5586	7.37865	7.01251	6.87214
CD101	5.14073	4.82633	4.82633	5.23586	5.16791	5.11749	4.82633	5.13648	5.14516	5.17245
TTF2	6.75679	7.56453	7.25382	7.37337	7.39754	6.88687	6.83329	7.06221	6.95405	7.32197
TRIM45	5.84957	5.61846	5.5012	5.77291	5.7774	5.75525	5.50708	5.83621	5.65995	5.66435
AL358072.1	5.27009	5.18413	5.10393	5.23586	5.16791	5.03238	5.19261	5.26411	5.21642	5.31466
MAN1A2	8.38816	8.66374	8.51742	8.31688	8.26765	8.65309	8.5665	8.66131	8.29623	8.34429
TENT5C	5.14073	4.82633	4.82633	4.82633	4.82633	5.11749	5.08567	4.82633	5.05201	5.17245
GDAP2	6.90307	6.6089	6.4133	6.61485	6.53618	6.85652	6.66085	6.53639	6.7509	6.47064
WDR3	7.06528	7.32618	7.05389	6.95292	6.84887	7.03547	6.92882	7.07701	6.79033	6.89343
SPAG17	5.6767	5.61846	5.5012	5.47066	5.16791	5.6404	5.50708	5.44311	5.65995	5.59308
TBX15	6.21565	6.03344	6.24027	6.17061	5.8851	6.26707	5.67533	6.19808	6.02859	5.89864
WARS2	6.85913	6.73015	6.66527	6.6691	6.71424	6.72733	6.63206	6.58069	6.83794	6.58399
WARS2-AS1	6.01271	6.00937	5.77242	6.05532	5.93443	5.96328	5.90296	6.03376	6.20234	5.99592
LINC00622	5.14073	5.07966	5.21832	5.11639	5.30828	5.40573	5.19261	5.44311	5.14516	5.31466
ZNF697	6.53448	6.52082	6.50951	6.41407	6.22365	6.34	6.40866	6.46668	6.41951	6.24097
PHGDH	10.8094	11.1896	11.3675	10.9167	10.9196	10.737	11.7503	11.4469	10.8317	11.0231
NOTCH2	7.77782	6.45827	6.5985	6.81892	6.69033	7.5045	6.3547	6.87022	7.41775	6.85049
SEC22B	7.95192	7.76767	7.76431	7.82625	7.86947	7.96265	7.63558	7.88441	7.93934	7.79521
AC253572.1	5.04887	5.07966	5.10393	4.82633	5.16791	5.03238	5.08567	5.13648	5.05201	4.82633
NBPF26	5.87162	5.61846	5.6033	5.58624	5.50481	5.6884	5.55314	5.69219	5.65995	5.78966
LINC00623	6.90307	6.71725	6.58122	6.68666	6.64108	6.83328	6.61741	6.68486	6.7509	6.55664
FAM72B	5.21102	5.26399	5.44332	5.40358	4.82633	5.11749	5.50708	5.26411	5.05201	4.82633
SRGAP2C	7.60469	7.68243	7.49857	7.50127	7.34006	7.63072	7.48467	7.50216	7.53897	7.41066
AC239800.2	5.41167	5.18413	5.30569	5.32706	5.16791	5.40573	5.40317	5.13648	5.27632	4.82633
LINC02591	6.63473	6.18754	6.11632	6.02432	6.22365	6.29191	6.2586	6.31335	6.10166	6.24097
FAM72C	5.45148	5.38992	5.5012	5.40358	5.30828	5.23739	5.34295	5.26411	5.32893	5.17245
LINC02802	8.83738	9.31895	9.67706	9.04484	9.1825	8.59122	9.49788	9.25472	8.82072	8.97466
AC246785.3	5.21102	5.18413	5.10393	5.32706	5.30828	5.32894	5.08567	5.26411	4.82633	4.82633
NBPF15	6.2899	6.56567	6.30832	6.45705	6.48008	6.13348	6.64654	6.49038	6.5678	6.66252
SRGAP2B	7.38886	7.63776	7.27429	7.34207	7.3834	7.40159	7.46939	7.63512	7.12965	7.38174
FAM72D	5.27009	5.53657	5.37901	5.32706	5.30828	5.36876	5.27433	5.63775	5.32893	5.31466
AC245014.3	5.04887	4.82633	5.10393	5.11639	5.30828	5.03238	4.82633	4.82633	4.82633	5.17245
NBPF20	5.70377	5.57873	5.69248	5.73028	5.5832	5.8559	5.90296	5.74306	5.79286	5.89864
GPR89A	6.03126	6.14581	5.97531	6.19754	6.06865	5.94622	6.06057	5.95966	6.18622	6.04108
PDZK1	5.04887	5.18413	4.82633	4.82633	4.82633	5.03238	5.27433	4.82633	5.05201	5.17245
CD160	5.14073	5.07966	5.10393	5.23586	4.82633	5.03238	4.82633	4.82633	5.05201	4.82633
RNF115	7.86545	8.011	8.01144	8.13219	7.9473	7.95925	7.90126	8.00916	7.9599	8.04283
POLR3C	6.87688	6.82885	7.08937	7.0999	7.28004	6.85652	6.74339	6.87022	6.97102	6.91437
NUDT17	6.11918	6.07989	6.03415	6.02432	5.98127	5.79695	5.78052	6.16723	5.81704	5.84584
PIAS3	6.76645	6.53596	6.71308	6.68666	6.86998	6.87935	6.67499	6.60225	6.73071	6.87214
ANKRD35	5.27009	5.26399	5.10393	5.23586	5.16791	5.11749	5.19261	5.13648	5.37635	5.42301
ITGA10	7.06528	6.35766	6.45273	7.00829	7.11711	6.74422	6.03602	6.13546	6.77077	6.87214
PEX11B	7.16799	6.82885	6.81799	6.9387	6.98987	7.13836	6.86995	6.79931	7.02874	7.08908
RBM8A	10.6221	10.6656	10.9962	10.9397	11.073	10.5682	10.5696	10.6285	10.6906	10.8036
LIX1L-AS1	5.82695	5.90656	5.64923	5.47066	5.50481	5.6404	5.4574	5.57893	5.65995	5.31466
LIX1L	8.1491	7.70114	7.59829	7.72614	7.75484	7.99953	7.86709	7.82614	7.74399	7.58511
ANKRD34A	5.04887	4.82633	5.10393	5.11639	5.41525	5.03238	4.82633	5.13648	5.32893	5.17245
POLR3GL	8.64269	8.56309	8.57067	8.72475	8.73317	8.50123	8.55945	8.63274	8.78233	8.79377
TXNIP	10.4687	9.93574	9.79311	9.89702	9.72027	10.2097	9.84689	10.0065	9.92285	9.78595
AC239799.2	5.14073	5.18413	4.82633	5.23586	5.30828	5.03238	5.08567	5.13648	5.21642	4.82633
LINC01719	5.41167	5.49152	5.44332	5.47066	4.82633	5.50406	5.34295	5.44311	5.65995	5.31466
NBPF10	5.61947	5.33105	4.82633	5.11639	4.82633	5.58905	5.19261	5.26411	5.37635	4.82633
NOTCH2NLA	6.11918	5.65611	5.37901	5.68524	5.5832	5.8559	5.55314	5.44311	5.56741	5.66435
AC239799.1	4.82633	4.82633	4.82633	4.82633	4.82633	5.11749	4.82633	4.82633	5.05201	4.82633
AC245407.2	6.30417	6.05694	5.91262	5.9249	6.18699	6.21561	6.2785	6.13546	6.41951	6.44052
NBPF12	5.72994	5.75908	5.8796	5.9249	5.41525	5.83669	5.8739	6.06881	5.79286	5.72946
PRKAB2	7.52564	7.1802	7.12392	7.1373	7.42539	7.46134	7.30644	7.20323	7.36859	7.33716
AC242426.2	5.77986	5.69196	5.64923	5.68524	5.7774	5.6404	5.74696	5.79092	5.81704	5.72946
FMO5	5.52393	5.26399	5.21832	5.32706	5.30828	5.71131	5.27433	5.57893	5.21642	5.59308
CHD1L	5.64863	5.65611	5.37901	5.58624	5.6536	5.61518	5.78052	5.69219	5.53361	5.78966
BCL9	6.92023	6.82885	6.66527	6.68666	6.64108	7.00159	6.54139	6.83526	6.79999	6.66252
ACP6	6.74706	6.53596	6.72861	6.77094	6.84887	6.97385	6.58757	6.53639	7.08403	6.99491
GJA5	10.8847	10.3391	10.3153	10.0631	9.97535	10.8487	9.98558	10.1622	10.52	10.2166
GPR89B	5.61947	5.85052	5.8796	5.81346	6.02593	5.79695	5.71196	6.10267	5.81704	5.89864
AC239803.1	5.36877	4.82633	4.82633	4.82633	4.82633	5.23739	5.19261	5.13648	5.32893	4.82633
LINC02804	5.48877	5.33105	5.30569	4.82633	5.50481	5.18262	5.19261	5.26411	5.14516	4.82633
NBPF11	6.01271	5.79066	5.91262	6.02432	6.06865	6.07489	6.08454	5.74306	5.90757	5.94853
LINC01731	5.41167	5.26399	5.5012	4.82633	5.6536	5.40573	5.4574	5.44311	5.46018	5.42301
LINC01138	6.03126	6.00937	5.69248	5.88927	5.98127	6.07489	5.93111	5.95966	5.92884	5.89864
NBPF14	6.39927	5.69196	5.5012	5.68524	5.5832	6.27956	5.55314	5.92034	5.79286	5.72946
NUDT4B	5.14073	5.18413	5.30569	4.82633	5.16791	5.03238	5.08567	4.82633	4.82633	4.82633
PDE4DIP	6.16852	6.2277	6.24027	5.81346	6.02593	6.29191	6.39096	6.22806	5.94965	5.99592
NBPF9	6.38616	6.18754	5.97531	6.34645	6.18699	6.22871	6.08454	6.06881	6.11913	5.94853
AC245297.3	6.98669	6.66427	6.74396	6.70398	6.69033	7.05538	6.84562	6.79931	6.91943	6.91437
AC245297.2	5.14073	5.18413	4.82633	5.32706	5.16791	5.18262	5.19261	5.13648	5.21642	5.17245
NOTCH2NLC	5.82695	5.38992	5.10393	5.11639	5.30828	5.79695	5.50708	5.51463	5.53361	5.66435
NBPF19	6.47494	5.82111	5.64923	5.77291	5.83292	6.1046	5.40317	5.87926	5.88578	5.94853
HIST2H2BF	5.58907	5.82111	5.69248	5.53101	5.6536	5.50406	5.8739	5.36148	4.82633	5.17245
HIST2H3D	4.82633	4.82633	4.82633	4.82633	4.82633	5.11749	4.82633	4.82633	4.82633	4.82633
HIST2H4B	5.04887	5.49152	5.37901	5.11639	5.16791	5.18262	5.34295	5.13648	5.05201	4.82633
AC239868.1	5.55729	5.33105	5.5012	5.53101	5.6536	5.66478	5.4574	5.63775	5.71581	5.42301
HIST2H2BE	5.55729	5.53657	5.69248	5.53101	5.6536	5.61518	5.34295	5.63775	5.49797	5.17245
HIST2H2AC	7.49825	7.80841	7.72096	7.29918	7.20106	7.29027	7.69554	7.59556	7.02874	6.99491
HIST2H2AB	5.52393	5.75908	5.5012	5.47066	5.30828	5.50406	5.67533	5.69219	5.41983	4.82633
BOLA1	6.66639	6.97456	6.88795	6.99467	6.89075	6.79358	6.97405	7.0168	6.91943	6.80606
SV2A	7.17503	6.67773	6.74396	7.03512	7.39754	6.93109	6.54139	6.76231	7.19527	7.14251
SF3B4	7.86545	7.76767	8.1639	8.05856	8.08256	7.98623	8.14833	8.0166	7.83171	8.09629
MTMR11	6.01271	5.98469	5.64923	6.19754	6.10962	5.77636	5.67533	5.92034	6.08388	6.24097
OTUD7B	7.08045	7.22481	7.20122	7.11248	7.23321	7.27917	7.30644	7.06221	7.29796	7.07077
AC244033.2	5.97451	5.85052	5.97531	5.88927	5.98127	5.6404	5.90296	5.69219	5.68839	5.78966
VPS45	6.79497	6.67773	6.5985	6.57731	6.80557	6.53444	6.67499	6.74339	6.78058	6.89343
PLEKHO1	8.7604	9.03934	9.09072	9.32204	9.25991	8.78084	9.09073	8.9389	8.93008	9.02566
AC242988.2	4.82633	4.82633	4.82633	4.82633	5.16791	4.82633	4.82633	4.82633	5.05201	4.82633
ANP32E	9.0351	9.6617	9.71196	9.56093	9.63866	9.22121	9.3832	9.53155	9.10844	9.3792
CA14	5.45148	5.26399	5.21832	5.11639	5.16791	5.44037	5.08567	5.51463	5.46018	5.31466
APH1A	9.12546	8.62884	8.73386	8.89547	8.98225	9.04034	8.7071	8.86317	9.04699	8.98407
C1orf54	8.82879	7.78527	7.66098	8.2359	8.29751	8.70033	7.88428	8.00168	8.80729	8.29956
CIART	5.91416	5.57873	5.64923	6.08538	6.10962	5.96328	5.90296	5.69219	5.92884	5.72946
MRPS21	9.71721	9.81721	10.0414	9.76	9.91449	9.80617	9.90065	9.92872	9.76901	9.72285
PRPF3	7.28941	7.27644	7.16864	7.25488	7.21723	7.28473	7.21697	7.34293	7.20942	7.29107
RPRD2	7.39484	7.37415	7.28442	7.17367	7.31039	7.29027	7.33216	7.28122	7.46521	7.61009
TARS2	6.42505	6.69104	6.69735	6.5187	6.50846	6.60218	6.60258	6.66472	6.47104	6.71222
ECM1	6.93717	7.07648	7.38169	7.61827	7.80811	6.38612	7.14084	7.09164	7.15188	7.17698
FALEC	5.58907	5.33105	5.30569	5.23586	5.41525	5.47305	5.4574	5.44311	5.53361	5.31466
ADAMTSL4	5.55729	5.26399	5.5012	5.68524	5.6536	5.47305	5.34295	5.51463	5.68839	5.59308
ADAMTSL4-AS1	5.27009	5.38992	5.64923	5.40358	5.30828	5.47305	5.4574	5.13648	5.14516	4.82633
MCL1	8.40565	8.75483	8.75522	8.2904	8.48414	8.56037	8.61152	8.46452	8.34371	8.37335
ENSA	8.88374	9.24147	9.23426	9.35797	9.38609	8.98347	9.2345	9.17135	9.08825	9.40391
GOLPH3L	7.15379	6.98511	6.9015	7.32079	7.15133	7.27917	6.88194	7.28122	7.30453	7.03339
CTSS	5.14073	5.07966	5.21832	4.82633	5.16791	4.82633	4.82633	4.82633	4.82633	5.17245
CTSK	5.89314	5.69196	5.64923	5.68524	5.83292	5.61518	5.78052	5.74306	6.06579	5.94853
ARNT	7.32756	6.94236	6.9413	7.27721	7.00882	7.22229	6.97405	6.92095	7.20236	7.17698
SETDB1	7.32128	7.16193	7.20122	7.04834	6.93132	7.30674	6.97405	7.26853	7.32407	7.12494
CERS2	7.67461	7.47264	7.14647	7.43389	7.3834	7.67732	7.73412	7.41346	7.55545	7.43899
MINDY1	6.41223	5.98469	6.06229	6.14297	6.25911	6.452	6.15323	6.25723	6.26454	6.31149
PRUNE1	6.48709	6.35766	6.45273	6.17061	6.39056	6.65738	6.19663	6.36678	6.50825	6.47064
BNIPL	5.14073	5.07966	5.21832	5.11639	4.82633	5.11749	5.08567	5.36148	5.32893	5.31466
C1orf56	6.92023	6.52082	6.5459	6.55809	7.23321	6.70156	6.46021	6.53639	6.99607	6.73635
CDC42SE1	7.73185	7.77943	7.59829	7.50127	7.58158	7.92827	7.80821	7.62534	7.67062	7.62241
MLLT11	8.8158	8.94721	9.23679	9.27179	9.53979	9.05145	9.12447	8.92329	9.04318	9.29108
GABPB2	6.15233	6.2277	6.33011	6.05532	6.14902	6.17534	6.19663	6.10267	6.40626	6.24097
SEMA6C	7.40673	6.99559	7.19044	7.34207	7.42539	7.49026	7.02848	7.13459	7.40563	7.25945
SCNM1	8.3495	8.18369	8.24705	8.32212	8.50982	8.13507	8.32144	8.21047	8.25043	8.40886
LYSMD1	5.84957	5.79066	5.64923	5.68524	5.6536	5.73358	5.71196	5.79092	5.88578	5.66435
VPS72	7.42436	7.19822	7.35323	7.6691	7.50571	7.49502	7.51472	7.62534	7.59845	7.53375
PIP5K1A	7.48714	7.15271	7.20122	7.29918	6.97065	7.34442	7.10108	7.31858	7.28471	7.19388
PSMD4	10.1396	10.0368	10.2569	10.3341	10.406	10.1268	10.1311	10.0856	10.2859	10.389
ZNF687-AS1	5.61947	5.65611	5.6033	5.73028	5.71792	5.8559	5.93111	5.51463	5.63041	5.72946
ZNF687	6.13589	6.26641	6.4133	6.14297	6.10962	6.29191	6.15323	6.28565	6.08388	6.24097
PI4KB	6.78553	6.87547	6.74396	6.95292	7.00882	7.03547	7.12111	7.09164	6.73071	7.07077
RFX5	6.56883	6.14581	6.2861	6.17061	6.25911	6.50419	6.3547	6.28565	6.64652	6.37783
AL391069.2	6.55749	6.56567	6.66527	6.65128	6.58976	6.82544	6.52559	6.70468	6.73071	6.68762
SELENBP1	7.92775	6.88686	7.2225	7.74989	7.75484	7.66477	7.27136	7.55483	8.06606	7.91952
PSMB4	9.94336	9.79742	9.90843	9.96842	9.87818	9.93917	9.98951	9.95768	9.96265	9.98377
POGZ	8.7168	8.41802	8.55856	8.44716	8.44473	8.87147	8.62171	8.5124	8.76622	8.67663
CGN	5.84957	5.72622	5.84532	5.63741	5.93443	5.66478	5.4574	5.36148	5.56741	5.51371
TUFT1	5.58907	5.61846	5.44332	5.32706	5.41525	5.28553	5.40317	5.44311	5.41983	5.42301
AL365436.2	5.04887	5.18413	5.10393	5.11639	5.16791	5.11749	4.82633	5.13648	4.82633	4.82633
SNX27	7.75502	7.57814	7.42783	7.68564	7.68811	7.71026	7.57292	7.74746	7.86706	7.52061
MRPL9	8.83094	8.59634	8.74101	8.9163	8.87795	8.63629	8.64853	8.46452	8.86028	8.91686
OAZ3	6.16852	6.5509	6.47196	6.11458	6.22365	6.08985	6.4261	6.4425	6.30897	6.20392
TDRKH	6.11918	6.16688	6.08967	6.36944	6.02593	6.11914	6.08454	5.87926	6.02859	6.1257
TDRKH-AS1	5.77986	5.57873	5.73344	5.53101	5.7774	5.71131	5.81279	5.26411	5.59961	5.59308
C2CD4D	5.04887	5.18413	5.5012	5.32706	5.30828	5.32894	5.08567	5.13648	5.21642	5.51371
THEM4	7.23007	7.41288	7.38169	7.39384	7.249	7.36548	7.36571	7.51286	6.88385	7.01429
AL450992.2	5.14073	5.18413	5.10393	4.82633	5.16791	5.18262	4.82633	4.82633	5.05201	5.17245
S100A10	12.4279	12.4854	12.8099	12.8161	12.8364	12.4211	12.6147	12.5382	12.4397	12.6479
AL450992.1	5.04887	5.18413	5.10393	5.23586	5.30828	5.03238	4.82633	5.36148	5.27632	5.31466
S100A11	12.6833	13.1956	13.5481	12.7868	12.9245	12.8035	13.429	13.1269	12.3715	12.6593
TCHH	5.82695	5.65611	5.69248	6.08538	5.8851	5.79695	5.59624	5.87926	5.79286	5.78966
PRR9	4.82633	5.07966	5.10393	5.11639	4.82633	5.03238	4.82633	4.82633	5.14516	5.31466
S100A6	11.7725	12.4768	12.7179	12.6831	12.709	11.4963	12.5101	12.4319	12.1438	12.3376
S100A4	7.70352	6.94236	7.64557	8.53084	8.60816	6.87935	7.00698	7.10611	8.27678	8.06981
S100A3	6.04947	6.00937	6.47196	6.53855	6.50846	5.77636	6.08454	5.83621	6.29435	6.47064
S100A2	5.6767	5.69196	5.97531	5.81346	5.93443	5.66478	5.59624	5.57893	5.32893	5.78966
BX470102.2	5.32199	5.44294	5.37901	5.53101	5.8851	5.36876	5.63685	5.26411	5.53361	5.17245
S100A16	10.675	11.1123	11.3687	11.2666	11.2642	10.5824	11.113	11.0651	10.8306	11.0778
S100A13	10.7781	11.0823	11.2913	11.0042	11.1931	10.6185	11.2052	11.1191	10.8714	10.9255
S100A1	5.04887	5.07966	5.30569	4.82633	5.50481	5.03238	4.82633	4.82633	5.14516	4.82633
AL162258.2	5.45148	5.53657	5.55419	5.47066	5.41525	5.47305	5.27433	5.74306	5.46018	5.42301
CHTOP	8.31595	8.70088	8.83426	8.4034	8.52878	8.45641	8.7261	8.69392	8.28654	8.60511
SNAPIN	8.11038	7.60495	7.76431	8.10807	8.14972	8.15595	7.72138	7.534	8.17183	8.06981
ILF2	9.72877	9.81862	10.1998	10.3896	10.4009	9.74699	10.0534	9.94809	10.0524	10.2364
NPR1	7.5631	7.64423	7.7714	7.29918	7.32531	7.50921	7.45395	7.54446	7.33694	7.21058
INTS3	7.75961	7.55767	7.72096	7.55651	7.58158	7.83472	7.60112	7.69243	7.82723	7.61009
SLC27A3	8.47906	8.26479	8.59063	8.26341	8.21384	8.19969	8.20388	8.29827	8.03156	8.13084
GATAD2B	7.65992	7.39752	7.42783	7.51063	7.43911	7.72241	7.28021	7.60556	7.65038	7.54677
AL358472.5	5.55729	5.38992	5.55419	5.58624	5.30828	5.58905	5.4574	5.44311	5.53361	4.82633
DENND4B	6.66639	6.52082	6.9015	6.61485	6.76073	6.56394	6.52559	6.41781	6.53243	6.27679
CRTC2	6.10219	6.14581	5.97531	6.19754	6.25911	6.53444	6.01084	5.83621	6.18622	6.20392
SLC39A1	8.66218	8.3955	8.6064	8.60988	8.63171	8.56037	8.56298	8.57384	8.67297	8.62935
AL358472.4	5.72994	5.26399	5.69248	5.63741	5.16791	5.44037	5.63685	5.99742	5.46018	5.17245
AL358472.3	5.45148	5.44294	4.82633	5.32706	5.30828	5.40573	5.4574	5.13648	5.21642	5.17245
CREB3L4	6.99477	6.82885	6.74396	6.9387	7.15133	6.80961	6.83329	6.96975	7.11462	7.05222
JTB	8.9084	9.17282	9.28399	9.13938	9.24095	8.90862	9.37121	9.19752	8.99269	9.06609
AL358472.2	5.14073	5.18413	5.30569	5.23586	5.16791	5.32894	5.27433	4.82633	5.32893	5.17245
RAB13	11.1382	11.1242	11.1928	11.0566	11.2175	11.0916	11.1711	11.2371	11.1612	11.0822
RPS27	14.0072	14.0982	13.9083	13.4216	13.6991	14.0736	14.5046	14.154	13.8372	13.6021
TPM3	11.5685	12.4528	12.3277	11.9917	11.907	11.834	12.1638	12.033	11.3255	11.7322
C1orf43	9.36082	9.08445	9.12934	9.19438	9.24095	9.24627	9.27582	9.14469	9.47915	9.27585
UBAP2L	8.31595	8.80398	8.59854	8.24697	8.26765	8.47781	8.51638	8.48066	8.11446	8.42282
HAX1	9.30627	9.41492	9.50757	9.25555	9.24476	9.27361	9.79104	9.53412	9.29775	9.27968
AQP10	5.84957	5.49152	5.21832	5.40358	5.41525	5.77636	5.59624	5.36148	5.41983	4.82633
ATP8B2	6.99477	6.85237	6.75912	6.53855	6.58976	6.87935	6.71648	6.87022	6.55612	6.76002
IL6R	5.45148	5.49152	5.44332	5.47066	5.30828	5.47305	5.34295	5.26411	5.21642	5.17245
SHE	8.95255	8.58645	8.6489	8.83472	8.73317	8.87326	8.71028	8.93502	9.07338	8.92177
TDRD10	6.43772	6.32205	6.4133	6.45705	6.76073	6.46262	6.57237	6.34038	6.90176	6.47064
UBE2Q1	8.00674	7.9553	8.06411	8.12619	7.95674	8.15299	7.93462	7.82614	8.14702	8.05188
ADAR	8.72145	8.80682	8.797	8.54879	8.70015	8.82594	8.61492	8.9885	8.80504	8.80444
KCNN3	6.38616	5.49152	5.73344	6.11458	6.14902	6.29191	5.63685	5.51463	5.86346	6.1257
PMVK	7.9796	7.93449	8.10376	7.6691	7.83913	7.93174	8.04552	7.9866	7.93519	8.06088
PBXIP1	7.68431	7.25087	7.29446	7.60962	7.47945	7.49502	7.40653	7.39035	7.47102	7.70573
PYGO2	6.65592	6.48996	6.50951	6.4985	6.53618	6.63925	6.57237	6.39258	6.50825	6.47064
AL451085.2	5.6767	5.49152	5.10393	5.68524	5.16791	5.50406	5.40317	4.82633	5.74231	5.42301
SHC1	9.84591	9.55459	9.77411	9.70132	9.7393	9.74602	9.47193	9.51085	9.75629	9.68592
CKS1B	9.05547	9.76139	9.91947	9.8219	9.88063	9.22961	9.76382	9.67103	9.34954	9.42131
FLAD1	7.33382	7.57814	7.70621	7.75772	7.68811	7.3284	7.66921	7.50216	7.50542	7.49394
ZBTB7B	5.95482	5.75908	5.77242	6.08538	5.83292	6.32817	5.985	5.69219	6.06579	5.89864
DCST2	5.14073	5.33105	5.21832	4.82633	4.82633	5.28553	5.08567	5.13648	5.14516	5.17245
DCST1-AS1	5.41167	5.44294	5.44332	5.32706	5.6536	5.36876	5.40317	5.44311	5.63041	5.31466
ADAM15	9.19053	9.63805	9.77759	9.18011	9.31897	9.30707	9.60238	9.49248	8.98874	9.17685
EFNA4	7.63509	7.42807	7.49857	7.61827	7.62994	7.71837	7.50727	7.57534	7.85391	7.62241
EFNA3	6.65592	6.00937	6.08967	6.29901	6.61569	6.50419	6.03602	6.06881	6.63558	6.52866
EFNA1	9.62495	8.6029	8.75522	9.07602	9.03609	9.53647	8.76029	8.59868	9.4158	9.14786
SLC50A1	8.58255	7.80266	8.12593	8.26885	8.09113	8.22812	7.72776	7.68304	8.61755	8.49724
DPM3	9.783	9.10072	9.28399	9.2501	9.49889	9.48129	9.27153	9.17465	9.46926	9.32476
KRTCAP2	10.7403	10.9258	11.2121	10.6033	10.6834	10.6831	11.0593	11.0183	10.6267	10.7372
TRIM46	6.26081	5.90656	5.91262	6.14297	6.10962	6.21561	5.95844	6.16723	6.13631	6.04108
MUC1	5.72994	5.26399	5.5012	5.47066	5.6536	5.71131	5.50708	5.63775	5.71581	5.66435
AC234582.1	5.14073	4.82633	5.10393	5.23586	4.82633	5.28553	4.82633	4.82633	5.27632	5.31466
THBS3	6.63473	6.2277	6.5459	6.32298	6.10962	6.39736	6.39096	6.39258	6.53243	6.55664
MTX1	8.83094	8.83213	9.11291	9.18298	9.24095	8.78274	8.72295	8.69852	9.13732	9.10109
GBA	6.88567	7.1711	7.13524	7.0872	7.09967	6.89435	7.25347	7.30624	7.06062	7.22707
FAM189B	7.95192	7.68869	7.61423	7.82625	7.92824	7.89659	7.67584	7.62534	7.96805	7.8793
SCAMP3	7.81793	7.991	8.10376	7.98088	8.01204	7.698	8.1436	7.94817	7.91425	7.88946
CLK2	6.83203	6.67773	6.83229	6.80313	6.80557	6.95975	6.84562	6.72418	6.76087	7.01429
HCN3	5.93471	5.65611	5.6033	5.77291	5.5832	5.81705	5.81279	6.03376	5.59961	5.72946
FDPS	11.1627	11.2339	11.663	11.6273	11.6714	11.2507	11.2844	11.1939	11.3414	11.5381
RUSC1-AS1	5.41167	5.18413	5.10393	5.53101	5.5832	5.44037	5.4574	5.63775	5.46018	5.72946
RUSC1	7.80912	7.8973	7.79247	7.80378	8.16602	7.93174	7.79005	7.77418	7.96805	7.86906
ASH1L	8.20359	8.26893	8.14775	8.08971	8.17411	8.44195	8.00952	8.14424	8.25043	8.25337
ASH1L-AS1	5.72994	5.53657	5.5012	6.02432	5.83292	5.58905	5.4574	5.51463	5.53361	5.99592
MSTO1	6.16852	6.78047	7.00504	6.45705	6.66595	6.44127	6.66085	6.92095	6.27955	6.52866
AL353807.5	5.21102	5.18413	5.21832	5.23586	5.16791	5.03238	5.08567	4.82633	4.82633	5.17245
YY1AP1	7.20969	7.09595	6.84644	6.95292	7.26461	7.00159	6.83329	7.22973	7.44169	7.14251
DAP3	8.0144	8.23968	8.17987	8.18499	8.03	8.08925	8.24857	8.06762	8.08113	8.16457
GON4L	8.33435	8.45479	8.33512	8.38351	8.28266	8.2253	8.42614	8.43721	8.41356	8.50382
SYT11	7.04219	6.86397	6.88795	6.86516	6.95113	6.99471	6.80825	6.83526	6.8565	6.73635
RIT1	8.26888	8.17487	8.11489	8.05856	8.00297	8.25323	8.27039	8.18435	8.10343	7.86906
KHDC4	7.26336	7.19822	7.2225	7.25488	7.21723	7.28473	7.32364	7.42487	7.14451	7.4804
ARHGEF2	7.92775	7.97071	7.88681	8.03314	7.82886	8.0705	7.95101	7.85141	8.28654	8.12228
AL355388.2	5.61947	5.57873	5.55419	5.53101	5.71792	5.40573	5.34295	5.63775	5.59961	5.42301
SSR2	10.632	10.7033	10.9592	10.8749	10.9136	10.6207	10.7743	10.6404	10.7021	10.8076
UBQLN4	7.37682	7.35835	7.33392	7.39384	7.58158	7.34442	7.1699	7.21655	7.62466	7.54677
LAMTOR2	9.38734	9.55796	9.84697	9.60855	9.74738	9.36159	9.58865	9.68265	9.42607	9.65097
RAB25	5.27009	4.82633	4.82633	5.11639	5.30828	5.23739	5.08567	5.26411	5.14516	4.82633
MEX3A	8.59782	8.87333	8.94055	9.05113	8.94049	8.74995	8.86395	8.85084	9.06401	9.01652
LMNA	9.35784	9.78168	10.0371	10.1808	10.186	9.33459	9.6626	9.69646	9.59154	9.89946
SEMA4A	5.14073	5.26399	4.82633	5.11639	4.82633	5.11749	5.08567	5.13648	5.27632	5.31466
SLC25A44	6.10219	6.20781	6.16766	6.22381	6.06865	6.0597	6.40866	5.99742	6.15321	6.20392
PMF1	8.97995	8.64481	8.86404	9.25555	9.25235	8.97349	8.55591	8.63754	9.11209	9.22918
BGLAP	6.58006	6.30381	6.68141	6.32298	6.78335	6.52444	6.44328	6.34038	6.76087	6.58399
PAQR6	5.77986	5.85052	5.97531	5.95921	6.06865	5.96328	6.10795	6.06881	5.90757	5.99592
SMG5	6.73726	6.92045	6.77409	6.6332	7.0275	6.81755	6.80825	6.64425	6.79033	6.68762
TMEM79	5.82695	5.85052	5.8796	5.77291	5.7774	5.91116	5.63685	5.99742	5.84056	5.99592
GLMP	8.31903	8.1162	8.14775	8.29573	8.36952	8.4249	8.1856	8.24877	8.64301	8.42282
CCT3	10.2488	10.3767	10.6608	10.636	10.6042	10.2753	10.4178	10.4755	10.2955	10.5898
TSACC	5.21102	5.26399	5.44332	5.40358	5.16791	5.36876	5.27433	5.36148	5.37635	5.31466
C1orf61	6.81363	5.82111	5.69248	6.11458	5.8851	6.76914	5.84388	5.99742	6.3793	6.1257
MEF2D	6.99477	6.85237	6.97992	6.84993	7.0275	7.18696	7.00698	7.06221	7.12965	7.39628
IQGAP3	6.60222	7.04673	7.1576	6.80313	6.64108	6.56394	6.84562	6.87022	6.6134	6.76002
NAXE	9.65556	9.33277	9.50338	9.44644	9.4436	9.46479	9.42438	9.41101	9.72695	9.76975
GPATCH4	6.94555	8.03561	7.9505	7.71008	7.58158	7.21061	7.77166	7.72022	7.09174	7.45293
HAPLN2	5.32199	5.07966	5.30569	4.82633	4.82633	5.28553	5.34295	5.13648	5.27632	5.17245
AL365181.2	5.14073	5.18413	4.82633	5.11639	4.82633	5.32894	5.27433	4.82633	5.27632	5.31466
BCAN	5.41167	5.33105	4.82633	4.82633	5.30828	5.28553	5.19261	5.13648	5.21642	4.82633
AL365181.3	5.27009	5.33105	5.30569	5.23586	5.30828	5.03238	5.08567	5.13648	5.14516	5.17245
NES	9.00303	9.65857	9.81354	9.80343	9.87327	9.13586	9.44168	9.42214	9.13374	9.69738
CRABP2	7.73652	6.05694	6.33011	7.31003	7.3834	6.74422	6.01084	6.31335	7.12215	7.14251
ISG20L2	7.20969	7.27644	7.42783	7.32079	7.28004	7.16894	7.07045	7.21655	7.38105	7.24336
RRNAD1	6.34591	6.30381	6.37246	6.11458	5.98127	6.35171	6.29804	6.13546	6.27955	5.99592
MRPL24	7.32756	7.65067	7.94426	7.68564	7.62994	7.36025	7.96183	7.64484	7.40563	7.41066
HDGF	9.21048	9.4552	9.50966	9.84918	9.8001	9.27632	9.31391	9.50301	9.66146	9.76703
PRCC	7.66973	7.86462	7.8269	7.954	7.96611	7.76216	7.77782	7.55483	7.89727	8.02455
SH2D2A	5.14073	5.18413	5.21832	5.40358	5.50481	5.11749	5.19261	5.36148	5.14516	5.31466
PEAR1	7.26992	7.19822	7.2225	7.14953	7.42539	7.3284	7.23534	7.12043	7.51669	7.21058
ARHGEF11	6.06735	6.16688	6.11632	5.99231	5.8851	6.13348	6.08454	5.99742	5.88578	5.78966
ETV3	6.48709	6.58025	6.47196	6.29901	6.22365	6.69285	6.85784	6.66472	6.36558	5.89864
LINC02772	5.04887	5.07966	5.10393	4.82633	4.82633	4.82633	4.82633	4.82633	4.82633	4.82633
KIRREL1	7.13221	7.35038	6.7889	7.02178	6.69033	7.00159	6.79554	7.04725	6.91943	7.01429
KIRREL1-IT1	5.21102	5.07966	5.10393	5.32706	5.50481	4.82633	5.08567	5.13648	5.05201	5.17245
LINC01704	4.82633	5.07966	5.30569	5.32706	5.41525	5.11749	4.82633	5.13648	5.21642	5.17245
CD1D	6.04947	5.69196	5.64923	6.02432	5.83292	5.98003	5.74696	5.74306	6.06579	5.78966
IFI16	10.8816	10.6523	10.4702	11.0989	10.9184	10.6749	10.4409	10.5356	11.0272	10.9746
AIM2	5.84957	5.44294	5.69248	5.88927	5.16791	5.77636	5.40317	5.51463	5.79286	5.59308
CADM3	5.48877	5.38992	5.30569	5.68524	5.41525	5.40573	5.27433	5.36148	5.49797	5.17245
ACKR1	5.14073	5.07966	5.10393	5.23586	4.82633	5.18262	5.08567	4.82633	5.27632	5.17245
DUSP23	9.63358	9.40747	9.58494	9.6731	9.86091	9.48363	9.76534	9.46584	10.0486	9.77787
VSIG8	5.27009	5.18413	5.10393	5.11639	5.30828	5.03238	5.40317	5.26411	5.21642	5.17245
CFAP45	5.9938	5.98469	6.03415	5.73028	6.18699	5.83669	5.985	5.79092	5.84056	5.84584
TAGLN2	11.5877	11.8111	12.0956	11.788	11.8563	11.687	11.8391	11.7687	11.759	11.8206
IGSF9	5.80373	5.33105	5.5012	5.58624	5.16791	5.73358	5.40317	5.44311	5.37635	5.66435
SLAMF9	5.27009	5.38992	5.10393	5.40358	5.50481	5.36876	5.19261	5.57893	5.49797	5.17245
PIGM	6.86804	6.73015	6.80353	6.83452	6.84887	7.04878	6.86995	6.93742	6.8748	6.76002
IGSF8	6.58006	6.07989	6.26342	6.11458	5.98127	6.56394	6.10795	5.99742	6.15321	6.27679
AL121987.2	5.21102	5.38992	5.21832	5.23586	5.30828	5.28553	4.82633	5.26411	4.82633	4.82633
PEA15	8.85229	9.64281	9.56699	8.95374	9.06659	8.9668	9.64612	9.18449	8.71916	8.84118
DCAF8	8.32211	8.34935	8.23692	8.19074	8.1415	8.30748	8.29189	8.39239	8.36839	8.3589
AL139011.1	5.41167	5.33105	5.37901	5.53101	5.30828	5.28553	5.34295	5.36148	5.41983	5.17245
PEX19	7.33382	7.07648	7.19044	7.29918	7.2953	7.29027	7.13101	7.22973	7.39953	7.38174
COPA	9.38441	9.2011	9.35083	9.43207	9.28605	9.50223	9.15977	9.36559	9.42753	9.5439
NCSTN	8.16635	7.57135	7.56585	7.79621	7.81853	8.19394	7.83796	7.83461	8.0886	7.93921
NHLH1	5.32199	5.26399	4.82633	5.47066	5.41525	5.28553	4.82633	5.26411	5.37635	5.59308
VANGL2	6.60222	6.03344	5.94449	5.9249	5.8851	6.34	5.84388	6.25723	6.36558	6.16554
ITLN1	5.41167	5.18413	5.10393	5.11639	5.16791	5.03238	4.82633	5.13648	5.27632	5.17245
ITLN2	6.59119	5.85052	6.2861	6.39197	6.18699	6.27956	5.95844	5.92034	6.00945	6.27679
F11R	10.0337	9.62527	9.41915	9.36303	9.25235	9.87197	9.53952	9.43319	9.52898	9.36488
TSTD1	8.38228	8.70088	8.63743	8.4034	8.46457	8.0225	8.80861	8.56882	8.46593	8.25337
USF1	5.6767	5.85052	5.84532	5.58624	5.50481	5.79695	5.63685	5.79092	5.81704	5.66435
KLHDC9	6.26081	5.95936	6.00518	5.73028	5.93443	6.31622	5.985	6.13546	5.97	5.89864
PFDN2	9.28918	9.44614	9.49074	9.3731	9.48607	9.42024	9.42825	9.2264	9.1586	9.40391
NIT1	7.44752	7.03666	7.17958	7.4728	7.53147	7.11338	7.23534	7.40195	7.51669	7.14251
DEDD	7.26992	6.80489	6.81799	7.11248	7.15133	7.20474	6.91726	6.93742	7.10704	7.30661
UFC1	9.88155	9.67106	9.98699	9.83288	9.91927	9.7254	9.83095	9.87306	9.89146	9.89449
USP21	6.11918	6.18754	6.06229	5.9249	6.06865	6.24165	5.985	6.03376	5.94965	5.94853
PPOX	6.97857	6.76808	6.87426	6.90979	6.69033	6.93109	6.95163	6.96975	7.06062	6.76002
B4GALT3	7.75042	7.4356	7.64557	7.78859	7.76566	7.80082	7.64238	7.55483	7.893	7.89956
ADAMTS4	5.82695	5.57873	5.69248	6.05532	6.06865	5.53362	5.27433	5.36148	5.76797	5.72946
NDUFS2	9.83419	9.40186	9.72641	9.70531	9.69265	9.82475	9.50155	9.50562	9.67381	9.56908
FCER1G	5.72994	5.90656	6.14231	6.02432	6.22365	5.44037	5.74696	5.69219	5.71581	6.20392
TOMM40L	5.84957	6.10234	5.8796	5.95921	5.93443	5.91116	5.93111	5.99742	6.10166	5.84584
MPZ	5.84957	5.75908	5.44332	5.68524	5.50481	5.58905	5.67533	5.74306	5.79286	5.84584
SDHC	9.0828	8.7897	9.01613	9.17724	8.96846	9.04987	8.8496	8.99598	9.12836	9.10109
AL592295.4	5.36877	5.38992	5.30569	5.40358	4.82633	5.18262	5.59624	5.69219	5.14516	5.31466
AL592295.5	6.01271	6.16688	6.39306	6.27451	6.22365	6.17534	6.06057	6.25723	6.16984	6.4096
FCGR2A	5.27009	5.18413	5.30569	5.32706	5.30828	5.23739	5.27433	4.82633	5.27632	5.17245
HSPA6	5.14073	5.18413	5.21832	4.82633	4.82633	4.82633	4.82633	4.82633	5.14516	5.17245
FCGR2B	5.52393	6.03344	6.03415	5.63741	5.93443	5.44037	5.985	6.19808	6.43261	6.08428
FCRLB	6.08492	6.14581	6.11632	5.81346	5.7774	6.0597	6.17515	6.22806	6.04736	6.24097
DUSP12	7.22331	7.00597	7.32417	7.20908	7.61801	7.12593	7.30644	7.09164	7.14451	7.35218
ATF6	8.65003	8.81531	8.79357	8.62687	8.6022	8.81106	8.66175	8.86317	8.55185	8.60511
OLFML2B	5.48877	5.26399	5.10393	5.99231	5.5832	5.18262	5.40317	5.51463	5.74231	5.84584
NOS1AP	6.92023	7.00597	7.33392	6.99467	6.56327	6.74422	6.91726	6.92095	6.50825	6.85049
C1orf226	6.01271	6.24723	5.97531	6.08538	5.93443	6.1046	5.84388	5.95966	5.92884	5.89864
UHMK1	7.25014	7.27644	7.36278	7.31003	7.249	7.38107	7.38219	7.16247	7.20236	7.35218
UAP1	6.77602	6.65066	6.75912	6.86516	6.80557	6.60218	6.55698	6.55874	6.5204	6.6369
DDR2	5.41167	5.65611	5.77242	5.40358	5.7774	5.23739	5.84388	5.57893	5.56741	5.31466
HSD17B7	6.61315	6.6089	6.56369	6.72106	6.58976	6.68407	6.3547	6.03376	6.45837	6.71222
RGS4	5.14073	5.07966	4.82633	4.82633	5.30828	5.47305	5.08567	5.13648	5.37635	4.82633
RGS5	11.5689	11.1002	11.1876	11.5075	11.4651	11.6508	11.1467	11.1866	11.4905	11.452
AL592435.1	5.72994	5.69196	5.64923	5.81346	5.83292	5.75525	5.55314	5.87926	5.59961	5.59308
NUF2	7.23007	7.93449	8.0869	8.2135	7.89916	7.31219	7.80219	7.97135	7.65547	7.78433
PBX1	8.82231	8.24389	8.21127	8.51267	8.61998	9.02915	8.23974	8.4591	8.9465	8.6997
AL391001.1	5.21102	5.38992	5.37901	5.40358	5.16791	5.11749	5.08567	4.82633	5.32893	5.31466
AL357568.2	6.10219	6.05694	5.64923	5.88927	5.8851	6.08985	5.59624	5.99742	6.06579	5.94853
AL356441.1	5.04887	5.07966	5.10393	4.82633	4.82633	5.03238	4.82633	4.82633	5.14516	4.82633
MGST3	10.4885	10.5129	10.638	10.5095	10.5498	10.4112	10.7545	10.6237	10.4642	10.4529
ALDH9A1	8.76491	8.80114	8.797	8.76746	8.82791	8.67382	8.65516	8.6707	8.87323	8.76127
TMCO1	9.36379	9.59774	9.21645	9.01618	9.12157	9.33069	9.53057	9.46314	9.01232	9.07492
TMCO1-AS1	5.21102	5.07966	5.37901	5.23586	5.16791	4.82633	5.19261	5.26411	5.27632	4.82633
UCK2	6.58006	6.44209	6.61554	6.73791	6.7377	6.61155	6.63206	6.19808	6.59081	6.5
AL358115.1	5.45148	5.38992	5.37901	4.82633	4.82633	5.36876	5.34295	5.26411	5.14516	5.17245
FAM78B	5.21102	5.18413	5.37901	5.47066	5.41525	5.47305	4.82633	5.26411	5.21642	5.17245
POGK	7.53645	7.37415	7.32417	7.18558	7.21723	7.34971	7.36571	7.21655	7.38724	7.25945
TADA1	6.20017	6.07989	5.91262	6.11458	5.98127	6.20236	6.15323	6.13546	5.88578	5.94853
ILDR2	5.32199	5.18413	5.21832	4.82633	4.82633	5.03238	5.08567	5.13648	4.82633	5.31466
AL451050.2	5.21102	5.18413	5.10393	5.11639	5.30828	5.28553	5.08567	5.36148	5.27632	5.17245
POU2F1	8.19353	7.9553	7.86712	8.02026	7.89916	8.20828	7.63558	7.9246	8.34059	8.21369
AL136984.1	5.55729	4.82633	5.37901	5.23586	4.82633	5.28553	5.34295	5.13648	5.21642	5.17245
CREG1	7.32128	7.29323	7.13524	7.39384	6.91119	7.22809	7.49224	7.35494	7.10704	7.07077
RCSD1	6.08492	6.14581	6.21661	6.65128	6.39056	5.89311	6.01084	5.79092	6.06579	6.34515
MPZL1	9.1342	8.93948	8.91865	8.7049	8.79181	9.19141	8.9686	8.99598	8.98675	8.907
ADCY10	5.21102	5.07966	4.82633	5.11639	4.82633	4.82633	4.82633	4.82633	5.05201	4.82633
MPC2	8.44847	8.51867	8.56664	8.59701	8.7494	8.52427	8.51273	8.63754	8.58639	8.58046
DCAF6	7.54182	7.55767	7.45479	7.84103	7.84931	7.66477	7.53683	7.70175	7.8583	8.01532
GPR161	7.78233	7.98089	8.04094	7.90569	7.72188	7.89302	7.77782	7.84304	7.87141	7.85875
TIPRL	8.45688	8.82934	8.94365	8.70889	8.76545	8.4989	8.83509	8.67538	8.58376	8.76674
SFT2D2	8.05951	8.07885	7.89978	7.96077	8.02105	8.17653	7.87857	7.979	7.95581	7.88946
TBX19	6.10219	5.72622	5.64923	6.11458	5.98127	6.0286	5.67533	5.87926	6.30897	6.04108
ATP1B1	7.35856	8.55635	8.44903	8.13815	7.99385	7.61338	8.75414	8.31038	8.09974	8.01532
NME7	7.49825	7.40522	7.36278	7.4728	7.59383	7.40159	7.71496	7.33081	7.4476	7.43899
BLZF1	6.86804	6.44209	6.5459	6.68666	6.58976	6.88687	6.66085	6.55874	6.65736	6.58399
CCDC181	5.70377	6.05694	5.8796	6.05532	5.5832	5.98003	6.13084	6.16723	5.97	5.94853
SLC19A2	5.6767	5.49152	5.37901	5.73028	5.41525	5.6404	5.93111	5.92034	5.49797	5.51371
Z99572.1	5.84957	5.53657	5.64923	5.85218	5.71792	5.79695	5.63685	5.63775	5.86346	5.84584
SELP	5.41167	5.49152	5.55419	5.32706	5.41525	5.44037	5.50708	5.36148	5.21642	4.82633
C1orf112	6.26081	6.33999	6.39306	6.6691	6.42117	6.22871	6.46021	6.10267	6.49598	6.5
SELL	5.36877	5.18413	5.30569	5.23586	5.30828	5.47305	5.08567	5.36148	5.21642	5.31466
METTL18	6.85016	6.78047	6.5985	6.70398	6.89075	6.56394	6.44328	6.64425	6.72049	6.61073
SCYL3	6.47494	6.33999	6.4133	6.34645	6.451	6.31622	6.4769	6.06881	6.16984	6.37783
KIFAP3	8.53042	8.74598	8.4314	8.30105	8.09113	8.54468	8.62509	8.38669	8.28329	8.20562
GORAB-AS1	5.14073	5.18413	5.10393	4.82633	4.82633	5.03238	5.27433	4.82633	5.27632	5.17245
GORAB	6.56883	6.42569	6.39306	6.24946	6.32676	6.4085	6.50958	6.16723	6.41951	6.08428
PRRX1	5.82695	5.38992	5.37901	5.53101	5.7774	5.75525	5.08567	5.44311	5.90757	5.99592
Z97200.1	5.32199	5.26399	4.82633	5.11639	5.16791	5.11749	4.82633	4.82633	5.14516	4.82633
FMO4	5.41167	5.49152	5.21832	5.47066	5.5832	5.61518	5.34295	5.51463	5.37635	5.59308
PRRC2C	10.2616	11.0068	10.8759	10.5752	10.5544	10.4191	10.822	10.8024	10.3921	10.602
VAMP4	6.79497	7.04673	6.49089	7.06142	7.06408	6.90917	6.95163	6.90426	7.12215	6.93498
EEF1AKNMT	6.93717	7.16193	7.28442	7.0999	7.082	7.01525	7.21697	6.83526	7.02874	7.07077
DNM3	5.58907	5.69196	5.6033	5.63741	5.30828	5.5619	5.4574	5.51463	5.46018	5.51371
DNM3OS	5.21102	5.18413	4.82633	5.23586	4.82633	5.23739	5.08567	5.36148	5.05201	5.17245
PIGC	7.30224	7.4205	7.57403	7.43389	7.45269	7.33376	7.39846	7.30624	7.44169	7.39628
SUCO	7.75961	8.36103	8.14233	7.63542	7.59383	8.03868	8.03533	8.21692	7.72962	7.84835
Z97198.1	4.82633	4.82633	4.82633	5.11639	4.82633	4.82633	5.34295	4.82633	5.05201	4.82633
TNFSF4	5.36877	5.07966	5.21832	5.23586	5.41525	5.40573	5.71196	5.36148	5.37635	5.51371
AL645568.1	6.42505	6.1243	6.26342	6.36944	6.53618	6.38612	6.17515	6.41781	6.7509	6.24097
PRDX6	11.3782	11.2511	11.5676	11.4016	11.5628	11.3053	11.4777	11.5359	11.4891	11.5665
ANKRD45	5.21102	5.33105	5.44332	5.23586	5.16791	5.36876	5.19261	5.26411	5.27632	5.59308
KLHL20	7.26336	6.96391	6.83229	6.81892	6.91119	7.33376	7.22619	6.87022	7.12215	6.97524
CENPL	6.78553	7.07648	7.13524	7.18558	6.97065	6.70156	6.73001	6.92095	6.68933	6.76002
DARS2	6.75679	7.00597	7.01742	7.07437	6.98987	6.72733	6.94027	6.95369	6.91062	7.17698
GAS5	10.6307	10.5921	10.4134	10.2976	10.3148	10.6517	11.0827	10.8224	10.6004	10.3423
ZBTB37	7.18204	7.29323	7.1125	7.12495	6.8274	7.075	7.08074	7.28122	7.28471	6.91437
RC3H1	7.95988	7.80266	7.66862	7.69384	7.35466	8.14704	7.60808	7.81761	7.4476	7.71723
RC3H1-IT1	5.58907	5.53657	5.30569	5.68524	5.16791	5.71131	5.34295	5.51463	5.49797	5.59308
RABGAP1L	6.86804	6.78047	6.75912	6.75453	6.58976	6.92382	6.75663	6.68486	6.53243	6.55664
RABGAP1L-IT1	4.82633	5.07966	5.10393	5.40358	5.16791	5.32894	5.19261	4.82633	5.21642	5.17245
Z99127.4	5.58907	5.33105	5.6033	5.68524	5.5832	5.61518	5.50708	5.63775	5.68839	6.08428
CACYBP	9.02574	9.32686	9.46942	9.68122	9.75541	9.07029	9.3408	9.29768	9.26052	9.46222
MRPS14	8.75813	8.35325	8.47935	8.54879	8.66063	8.81106	8.50173	8.5888	8.86028	8.71675
TNN	5.41167	5.26399	5.30569	5.11639	5.16791	5.36876	5.40317	5.26411	5.46018	5.17245
KIAA0040	6.11918	6.26641	6.4133	6.08538	5.93443	6.11914	5.985	5.99742	5.79286	5.94853
TNR	5.52393	5.57873	5.5012	5.53101	5.71792	5.28553	5.40317	5.26411	5.56741	5.84584
LINC02803	5.04887	4.82633	5.30569	4.82633	4.82633	5.23739	4.82633	4.82633	5.21642	4.82633
COP1	7.23679	7.15271	7.06582	7.19738	7.23321	7.38623	7.33216	7.30624	7.36232	7.4804
PAPPA2	4.82633	5.57873	5.5012	5.11639	5.30828	5.18262	5.93111	5.44311	5.05201	5.17245
ASTN1	5.58907	5.07966	4.82633	5.11639	5.6536	5.40573	5.19261	5.36148	5.41983	5.42301
SEC16B	5.91416	5.26399	5.5012	5.32706	5.50481	5.66478	5.40317	5.44311	5.68839	5.66435
RASAL2-AS1	5.58907	5.44294	5.55419	5.88927	5.71792	5.50406	5.34295	5.57893	5.49797	5.51371
RASAL2	7.8612	7.80266	7.64557	7.82625	7.61801	7.69389	7.73412	7.71101	7.67563	7.79521
C1orf220	5.58907	4.82633	5.21832	5.53101	5.5832	5.32894	5.40317	5.26411	5.41983	5.31466
AL137796.1	5.04887	5.07966	5.10393	4.82633	4.82633	4.82633	5.08567	4.82633	5.14516	4.82633
RALGPS2	7.76875	7.4356	7.43688	7.55651	7.53147	7.39649	7.54412	7.73844	7.51669	7.53375
FAM20B	7.39484	7.83117	7.56585	7.40397	7.249	7.3707	7.36571	7.72022	7.29796	7.22707
TOR3A	6.2899	6.30381	6.58122	6.32298	6.61569	6.41953	6.37297	6.39258	6.20234	6.89343
ABL2	10.2632	10.1681	10.0472	10.1446	10.2213	10.3303	10.2061	10.1133	10.3793	10.2046
SOAT1	6.46267	6.67773	6.63234	6.77094	6.25911	6.67524	6.74339	6.68486	6.60216	6.5
AXDND1	5.04887	5.07966	5.30569	4.82633	5.16791	5.03238	4.82633	4.82633	5.05201	4.82633
TOR1AIP2	8.42293	8.60617	8.40455	8.0711	8.24484	8.55814	8.30039	8.54856	8.02767	8.40183
AL353708.3	5.61947	5.44294	5.5012	5.47066	5.6536	5.47305	5.71196	5.79092	5.65995	5.42301
TOR1AIP1	7.20969	7.30154	7.16864	7.18558	6.86998	7.18696	7.27136	7.20323	6.84726	7.17698
AL353708.1	5.14073	5.07966	5.21832	4.82633	5.30828	5.11749	5.27433	5.26411	5.32893	4.82633
CEP350	8.65247	8.75483	8.62974	8.65612	8.52249	8.69628	8.57352	8.69852	8.64553	8.7054
QSOX1	7.67461	7.5369	7.72828	7.35258	7.62994	7.74243	7.60808	7.61548	7.81822	7.62241
LHX4	5.14073	5.38992	5.21832	4.82633	5.30828	5.44037	5.40317	5.26411	5.27632	5.17245
ACBD6	8.29418	8.46924	8.46644	8.54879	8.3483	8.29142	8.46821	8.40936	8.31541	8.26117
XPR1	7.07289	6.73015	6.74396	6.89508	6.80557	7.20474	6.83329	6.90426	6.91943	6.78325
KIAA1614	5.55729	5.79066	5.55419	5.40358	5.5832	5.36876	5.55314	5.63775	5.49797	5.59308
AL162431.1	5.61947	5.18413	5.69248	5.40358	5.16791	5.61518	5.63685	5.57893	5.37635	5.42301
KIAA1614-AS1	5.70377	5.53657	5.5012	5.32706	5.7774	5.66478	5.40317	5.13648	5.56741	5.42301
STX6	8.11394	7.78527	7.57403	7.57444	7.46614	8.32072	7.68244	7.68304	7.68063	7.63462
IER5	5.93471	6.48996	6.61554	6.47796	6.53618	6.47315	6.44328	6.34038	6.33763	6.20392
GLUL	8.89818	8.2184	8.35397	9.09745	9.04049	8.79035	8.0905	8.39807	9.15684	8.99342
RNASEL	5.61947	5.44294	5.30569	5.47066	5.5832	5.44037	5.71196	5.44311	5.59961	5.17245
RGS16	7.21652	7.67613	7.58216	7.84837	7.90892	7.35499	7.52213	7.64484	8.6779	8.01532
LINC01686	5.04887	5.07966	4.82633	5.32706	4.82633	5.32894	5.08567	5.26411	5.21642	5.17245
NPL	5.32199	5.44294	5.55419	5.47066	5.41525	5.18262	5.40317	5.13648	5.27632	5.59308
AL355999.1	5.36877	5.07966	5.10393	5.47066	5.16791	5.18262	5.08567	4.82633	5.21642	5.31466
DHX9	8.47078	8.88681	8.96212	8.88493	8.76012	8.66349	8.87817	8.8384	8.43416	8.75027
LAMC1	9.47098	9.53594	9.11841	8.85286	8.96846	9.72143	9.40883	9.45504	9.03168	8.96519
LAMC2	5.04887	4.82633	5.10393	4.82633	4.82633	4.82633	5.19261	5.13648	5.32893	4.82633
NMNAT2	5.36877	5.07966	5.10393	5.23586	5.16791	5.40573	5.19261	5.36148	5.32893	4.82633
SMG7	7.58924	7.57135	7.58216	7.32079	7.45269	7.62208	7.40653	7.41346	7.38105	7.36704
NCF2	5.21102	5.07966	5.21832	4.82633	4.82633	5.18262	4.82633	5.13648	4.82633	4.82633
ARPC5	9.86907	10.5094	10.4841	10.0364	9.85594	10.2139	10.5643	10.2952	9.64649	9.70875
RGL1	6.23091	6.88686	7.04184	6.96699	6.93132	6.64835	6.63206	6.79931	6.66811	6.44052
COLGALT2	4.82633	5.26399	4.82633	4.82633	5.30828	4.82633	5.19261	5.26411	5.05201	4.82633
TSEN15	7.10288	7.8756	7.75717	7.52917	7.62994	7.08791	7.95643	7.60556	7.06062	7.21058
AL445228.2	4.82633	5.07966	5.30569	4.82633	5.41525	5.03238	4.82633	5.26411	5.27632	5.17245
C1orf21	7.9913	7.4944	7.20122	7.60962	7.62994	7.7543	7.24444	7.68304	7.83171	7.64673
EDEM3	7.11028	7.57814	7.48123	6.9809	6.91119	7.38107	7.49224	7.35494	7.18096	7.12494
NIBAN1	5.04887	5.38992	5.37901	5.23586	5.16791	5.03238	5.71196	5.57893	5.21642	5.31466
RNF2	7.46464	7.15271	7.1576	7.37337	7.249	7.49977	7.09095	7.16247	7.61945	7.39628
TRMT1L	7.38286	7.29323	7.31434	7.18558	7.20106	7.4268	7.1699	7.26853	7.27133	7.45293
SWT1	6.3729	6.62298	6.26342	6.14297	6.29345	6.50419	6.66085	6.28565	6.32339	6.37783
IVNS1ABP	8.10322	7.57135	7.6533	7.90569	7.98466	8.13807	7.17945	7.33081	7.95171	7.79521
AL078644.2	5.27009	5.07966	5.21832	5.23586	4.82633	5.11749	5.19261	5.26411	5.05201	4.82633
HMCN1	7.34624	7.25945	7.00504	6.84993	6.93132	7.19291	7.28021	7.20323	7.28471	7.15986
TPR	10.2938	10.4309	10.228	10.5027	10.19	10.2181	10.3048	10.4155	10.2243	10.373
ODR4	7.55781	7.61817	7.58216	7.40397	7.46614	7.34442	7.50727	7.534	7.48258	7.36704
AL096803.2	5.9938	5.65611	5.73344	5.95921	5.98127	5.98003	5.50708	5.79092	6.08388	5.89864
PTGS2	5.80373	5.49152	5.6033	5.32706	5.30828	5.79695	5.4574	5.51463	5.59961	5.59308
PACERR	5.36877	5.18413	5.21832	5.11639	5.16791	5.32894	5.19261	5.44311	4.82633	4.82633
PLA2G4A	5.61947	5.07966	5.37901	5.53101	5.41525	5.75525	5.4574	5.26411	5.46018	5.66435
ERVMER61-1	5.04887	5.07966	4.82633	5.11639	4.82633	4.82633	4.82633	5.13648	4.82633	4.82633
AL390957.1	5.32199	5.07966	5.30569	5.23586	5.41525	5.36876	5.27433	4.82633	5.21642	4.82633
AL136454.1	5.41167	5.33105	5.21832	5.63741	5.6536	5.28553	5.67533	5.13648	5.65995	5.42301
RGS2	6.21565	5.82111	6.03415	5.47066	5.93443	6.01268	5.78052	5.92034	6.10166	5.72946
UCHL5	7.35856	7.80841	7.58216	7.6774	7.55675	7.49502	7.59412	7.4474	7.4535	7.69413
RO60	8.89818	9.08678	8.96517	8.75208	8.70571	8.82964	8.98707	8.94278	8.80279	8.82555
GLRX2	7.03441	7.38978	7.60628	7.36302	7.41154	7.04214	7.5586	7.09164	7.01251	7.36704
CDC73	7.73185	8.011	7.8269	7.9335	7.96611	7.91075	7.78395	7.71101	7.66053	7.91952
KCNT2	5.6767	5.38992	5.37901	5.58624	4.82633	5.40573	5.4574	5.51463	5.53361	5.42301
ASPM	9.25117	9.83396	9.71015	9.9467	9.673	9.22542	9.51432	9.72819	9.37853	9.54707
ZBTB41	6.41223	6.39218	6.2861	6.36944	6.14902	6.44127	6.60258	6.64425	6.44556	6.1257
DENND1B	5.9938	5.98469	5.91262	5.73028	5.5832	5.83669	5.81279	5.83621	6.16984	5.66435
C1orf53	5.91416	6.03344	5.8796	5.9249	5.50481	5.8559	5.81279	5.79092	5.97	5.84584
NEK7	6.85016	6.45827	6.35149	6.65128	6.56327	6.85652	6.55698	6.49038	6.55612	6.58399
MIR181A1HG	6.85016	6.35766	6.37246	6.57731	6.42117	6.97385	6.49335	6.60225	6.59081	6.6369
NR5A2	6.34591	6.48996	6.43318	6.68666	6.8274	6.37476	6.50958	6.64425	6.5678	6.73635
LINC00862	5.14073	5.07966	4.82633	5.11639	5.16791	5.23739	4.82633	5.36148	5.32893	5.31466
AC104461.1	6.71742	6.6369	6.71308	7.11248	7.06408	6.17534	6.67499	6.70468	7.27804	7.03339
ZNF281	8.08517	8.40681	8.20609	8.25247	8.33397	8.21965	8.181	8.46452	8.21679	8.26893
KIF14	7.36467	7.42807	7.41873	7.89866	7.47945	7.28473	7.3574	7.65449	7.50542	7.68243
DDX59	6.73726	6.84067	6.56369	6.6691	6.89075	6.68407	6.76973	6.78094	6.67876	6.6369
DDX59-AS1	5.21102	5.18413	5.30569	5.23586	5.30828	5.11749	4.82633	5.26411	5.27632	5.31466
CAMSAP2	7.78233	8.05979	7.84043	7.72614	7.84931	8.08614	8.05059	7.95594	7.87576	7.85875
INAVA	6.13589	6.03344	6.14231	6.57731	6.7377	6.04427	6.15323	6.34038	6.32339	6.20392
KIF21B	5.41167	5.38992	5.55419	5.40358	5.41525	5.47305	5.19261	5.44311	5.14516	5.31466
AL358473.1	5.27009	4.82633	5.21832	4.82633	4.82633	5.03238	4.82633	4.82633	5.05201	4.82633
TMEM9	8.5851	8.53249	8.66027	8.44236	8.36248	8.5151	8.63853	8.46992	8.46021	8.42282
TNNT2	4.82633	4.82633	5.21832	5.11639	5.30828	5.11749	5.34295	5.13648	5.14516	4.82633
TNNI1	4.82633	4.82633	4.82633	4.82633	5.16791	5.03238	4.82633	4.82633	4.82633	4.82633
PHLDA3	7.31496	6.97456	7.29446	7.35258	7.61801	7.34442	7.00698	7.21655	7.29796	7.4804
CSRP1	8.49003	9.51704	9.55489	9.07602	9.08374	8.51049	9.71726	9.22958	8.64048	8.90204
AC096677.1	5.21102	4.82633	5.10393	5.23586	4.82633	5.03238	5.19261	5.36148	5.21642	5.17245
NAV1	8.08154	8.50822	8.46644	8.45671	8.29751	8.13206	8.181	8.29827	8.23707	8.28433
IPO9-AS1	5.77986	5.44294	5.80965	5.73028	5.6536	5.61518	5.55314	5.63775	5.63041	5.72946
IPO9	8.31286	8.40305	8.33037	8.7208	8.64335	8.40019	8.1003	8.38096	8.60206	8.62333
SHISA4	6.68705	5.82111	6.24027	6.4985	6.58976	6.68407	6.17515	6.13546	6.64652	6.37783
LMOD1	4.82633	5.18413	5.21832	4.82633	4.82633	4.82633	5.19261	4.82633	4.82633	4.82633
TIMM17A	7.80912	8.21411	8.24705	8.30105	8.35541	7.87867	8.1856	7.9866	7.95581	8.06088
RNPEP	8.19353	7.7257	7.88681	8.34802	8.49061	8.08303	7.89563	7.979	8.39866	8.13084
ELF3-AS1	5.64863	5.65611	5.55419	5.58624	5.16791	5.6404	5.40317	5.44311	5.32893	5.42301
ARL8A	7.80469	7.848	8.0869	7.88447	7.85943	7.84583	7.94557	7.85141	7.893	7.94895
PTPN7	5.14073	5.33105	5.44332	5.11639	5.71792	5.23739	5.34295	5.13648	5.05201	5.17245
UBE2T	7.5631	8.09297	8.28195	8.12018	8.19013	7.67315	8.15774	7.72022	7.8046	7.86906
PPP1R12B	6.53448	6.37505	6.37246	6.43576	6.14902	6.54435	6.44328	6.4425	6.54433	6.55664
KDM5B	10.5471	10.1515	10.0572	10.3495	10.0962	10.4105	10.1025	10.3102	10.3988	10.3147
PCAT6	6.91168	5.95936	6.26342	6.55809	6.64108	6.69285	5.90296	5.95966	6.94548	6.66252
RABIF	7.04219	7.30154	7.48993	7.29918	7.59383	7.34971	7.33216	7.12043	7.1371	7.36704
KLHL12	6.84113	6.75556	6.66527	6.80313	6.78335	6.78548	6.68897	6.55874	6.7509	6.85049
ADIPOR1	7.54182	7.59161	7.62999	7.81131	7.67667	7.56454	7.99906	7.70175	7.61945	7.72864
CYB5R1	7.63509	7.45795	7.50717	7.5655	7.56922	7.51859	7.79005	7.76533	7.72962	7.57245
TMEM183A	8.26568	8.36876	8.32082	8.46619	8.27518	8.21398	8.31306	8.32836	8.32806	8.2297
PPFIA4	6.97039	6.16688	6.35149	6.59623	6.8274	6.74422	6.46021	6.68486	6.96256	6.71222
ADORA1	5.14073	5.07966	4.82633	5.23586	5.16791	5.11749	5.19261	5.13648	5.14516	5.17245
BTG2	7.23679	6.33999	6.00518	6.90979	6.7377	7.17498	6.39096	6.34038	6.5204	6.61073
FMOD	5.14073	5.07966	5.21832	5.11639	4.82633	5.03238	5.08567	4.82633	5.14516	4.82633
PRELP	4.82633	5.07966	5.21832	4.82633	4.82633	4.82633	5.19261	5.13648	5.05201	4.82633
ATP2B4	8.4873	8.08357	8.07555	8.26885	8.31221	8.47308	8.08063	8.16444	8.36839	8.38766
ZC3H11A	5.32199	5.49152	5.37901	4.82633	5.16791	5.58905	5.34295	5.57893	5.32893	5.17245
ZBED6	5.48877	5.26399	5.37901	5.23586	5.16791	5.53362	5.08567	5.13648	5.37635	5.59308
SNRPE	10.4871	10.838	10.9446	10.8616	11.0525	10.6465	10.6311	10.6018	10.5604	10.8286
SOX13	6.96216	6.48996	6.52784	6.99467	6.76073	6.96682	6.44328	6.55874	7.19527	6.82847
ETNK2	6.23091	5.79066	5.69248	5.77291	5.71792	5.96328	5.67533	5.36148	5.94965	6.04108
REN	6.39927	5.75908	5.84532	5.23586	5.30828	6.0597	5.4574	5.51463	5.68839	5.59308
KISS1	5.36877	5.33105	5.21832	5.53101	5.7774	5.23739	5.59624	5.13648	5.14516	5.51371
PLEKHA6	5.48877	5.33105	5.21832	5.47066	5.41525	5.32894	5.08567	4.82633	5.59961	5.59308
PPP1R15B	6.62399	6.86397	6.86043	6.68666	6.61569	6.87179	6.95163	6.87022	6.66811	6.52866
PIK3C2B	8.05581	7.4205	7.31434	7.38365	7.49264	8.10162	7.29775	7.36685	8.11811	7.75119
MDM4	8.52243	8.1481	8.22159	8.13219	8.36952	8.43224	8.07566	8.10993	8.42537	8.13084
LRRN2	5.14073	4.82633	4.82633	5.23586	4.82633	5.03238	5.27433	5.26411	5.21642	5.42301
NFASC	5.52393	5.33105	5.69248	5.53101	5.16791	5.53362	5.27433	5.51463	5.41983	5.42301
CNTN2	5.45148	5.53657	5.30569	5.53101	5.16791	5.53362	5.40317	5.13648	5.49797	5.42301
TMEM81	5.27009	5.33105	5.64923	5.40358	5.30828	5.44037	5.4574	5.51463	5.46018	5.51371
RBBP5	6.95388	7.216	7.07765	7.06142	7.00882	7.04214	6.98512	7.03211	7.25101	7.27535
DSTYK	7.72717	7.60495	7.52419	7.54746	7.61801	7.67732	7.57292	7.49138	7.62466	7.55967
TMCC2	5.21102	5.33105	5.5012	5.53101	5.41525	5.53362	5.40317	5.44311	5.53361	5.17245
NUAK2	5.91416	5.72622	5.5012	5.63741	5.71792	5.91116	5.71196	5.26411	5.97	5.31466
KLHDC8A	5.27009	4.82633	4.82633	4.82633	4.82633	5.18262	5.08567	5.26411	4.82633	4.82633
LEMD1	5.48877	4.82633	4.82633	5.11639	5.5832	5.03238	4.82633	5.13648	5.46018	5.31466
BLACAT1	5.52393	5.18413	5.10393	5.11639	4.82633	5.40573	5.19261	4.82633	5.21642	5.17245
CDK18	6.24596	5.53657	5.64923	5.88927	5.93443	5.83669	5.40317	5.74306	6.20234	5.89864
MFSD4A	5.32199	5.07966	4.82633	5.32706	5.16791	5.32894	5.27433	5.26411	5.27632	5.17245
ELK4	7.97175	7.41288	7.47247	7.66076	7.61801	8.00283	7.57292	7.62534	7.95171	7.91952
SLC45A3	6.42505	6.10234	6.39306	6.39197	6.451	6.24165	6.37297	6.36678	6.20234	6.20392
NUCKS1	11.0364	11.7562	11.6389	11.6231	11.556	11.2033	11.5158	11.6614	11.3644	11.5365
RAB29	6.48709	6.42569	6.50951	6.34645	6.58976	6.47315	6.54139	6.46668	6.62454	6.37783
SLC41A1	6.65592	6.74292	6.30832	6.43576	6.48008	6.58321	6.4769	6.36678	6.6134	6.66252
RAB7B	4.82633	4.82633	4.82633	4.82633	4.82633	5.11749	4.82633	4.82633	4.82633	4.82633
FAM72A	5.55729	5.72622	5.8796	5.73028	5.5832	5.50406	5.71196	5.74306	5.32893	5.51371
SRGAP2	8.36747	8.40681	8.35397	8.31688	8.24484	8.40019	8.25734	8.22335	7.9922	8.15621
IKBKE	6.67676	6.5509	6.5459	6.6691	6.69033	6.59273	6.64654	6.31335	6.67876	6.91437
RASSF5	5.64863	5.18413	5.21832	5.68524	5.5832	5.36876	5.08567	5.26411	5.65995	5.59308
EIF2D	7.53106	7.34236	7.01742	7.26609	6.98987	7.45156	7.66255	7.37865	7.38105	7.30661
AL591846.2	5.14073	5.07966	5.21832	5.11639	5.5832	5.23739	5.19261	5.13648	5.21642	5.17245
DYRK3	6.58006	6.26641	6.49089	6.29901	6.53618	6.47315	6.31725	6.39258	6.64652	6.27679
MAPKAPK2	7.69395	7.95013	7.98738	7.6691	7.76566	7.65634	7.75926	7.80903	7.77695	7.88946
IL19	5.04887	4.82633	4.82633	5.23586	4.82633	5.03238	5.27433	5.13648	5.05201	4.82633
PFKFB2	5.41167	5.44294	5.69248	5.53101	5.7774	5.5619	5.63685	5.63775	5.68839	5.42301
YOD1	6.3729	6.70422	6.37246	6.61485	6.61569	6.56394	6.4769	6.53639	6.32339	6.61073
C4BPB	4.82633	4.82633	5.10393	5.23586	5.16791	5.03238	4.82633	4.82633	5.05201	4.82633
CD55	6.98669	6.97456	6.92817	6.9387	6.91119	7.11967	7.00698	6.93742	6.99607	6.80606
CR1L	5.87162	5.61846	5.80965	5.73028	5.83292	5.03238	5.08567	5.13648	4.82633	5.17245
CD46	9.68553	9.63964	9.41915	9.22807	9.16248	9.8666	9.66424	9.70104	9.06401	9.12679
MIR29B2CHG	5.89314	6.05694	5.97531	5.9249	5.71792	6.01268	6.2586	5.87926	5.90757	5.78966
CD34	9.81805	10.2504	9.95975	9.87064	9.95457	9.87287	10.4265	10.2723	10.3201	10.1262
LINC02767	5.72994	5.65611	5.64923	5.58624	5.7774	5.61518	5.81279	5.79092	5.98993	5.59308
PLXNA2	5.91416	6.80489	6.45273	6.36944	6.25911	6.16157	6.44328	6.19808	6.08388	6.27679
MIR205HG	5.04887	4.82633	4.82633	4.82633	4.82633	4.82633	4.82633	4.82633	5.05201	5.31466
CAMK1G	5.04887	4.82633	4.82633	5.11639	4.82633	5.03238	4.82633	4.82633	5.14516	4.82633
G0S2	5.21102	5.33105	5.64923	4.82633	5.30828	5.03238	5.27433	5.26411	4.82633	5.17245
C1orf74	5.77986	5.65611	5.6033	5.63741	5.7774	5.66478	5.59624	5.74306	5.46018	5.72946
IRF6	6.87688	5.93333	5.91262	6.14297	6.29345	6.43045	5.71196	6.16723	6.7509	6.47064
UTP25	6.88567	6.74292	6.72861	6.70398	6.69033	6.9878	6.95163	6.96975	6.84726	6.66252
SYT14	6.13589	6.35766	6.19241	5.99231	5.6536	6.14762	6.17515	6.25723	5.68839	6.08428
SERTAD4-AS1	5.77986	6.45827	6.45273	5.73028	6.06865	5.94622	7.02848	6.62343	5.84056	6.24097
SERTAD4	5.21102	5.38992	5.44332	5.11639	5.41525	5.28553	5.34295	5.51463	5.32893	5.31466
HHAT	6.15233	6.03344	5.94449	5.81346	5.6536	6.11914	5.71196	5.74306	6.02859	5.84584
KCNH1	4.82633	4.82633	4.82633	4.82633	4.82633	5.11749	4.82633	4.82633	4.82633	4.82633
RCOR3	7.37076	7.27644	7.16864	7.37337	6.98987	7.4268	7.26244	7.18979	7.27133	7.30661
TRAF5	6.3729	6.30381	5.97531	6.08538	6.10962	6.07489	6.29804	6.16723	6.08388	6.08428
LINC00467	7.70352	7.9553	7.76431	7.60091	7.81853	7.51391	7.75926	7.60556	7.72962	7.55967
SLC30A1	6.48709	6.56567	6.61554	6.34645	6.25911	6.80162	6.64654	6.55874	6.41951	6.1257
NEK2	6.82286	7.01628	7.16864	7.32079	7.11711	7.03547	7.10108	7.03211	7.11462	7.24336
LPGAT1	7.71303	7.73782	7.541	7.18558	7.2953	7.88945	7.71496	7.72022	7.31759	7.36704
INTS7	6.23091	6.28527	6.06229	6.29901	6.35911	6.26707	6.06057	6.39258	6.24932	6.61073
DTL	6.18446	6.97456	6.84644	6.77094	6.91119	6.35171	6.71648	6.41781	6.30897	6.66252
PPP2R5A	6.90307	7.00597	7.08937	7.03512	7.09967	6.92382	6.75663	7.06221	7.14451	7.17698
PACC1	6.63473	6.58025	6.56369	6.81892	6.71424	6.55418	6.85784	6.58069	6.98777	6.71222
NENF	9.67481	8.74894	8.82082	9.20005	9.5242	9.01786	8.96594	8.86317	9.88829	9.54707
AC092803.1	5.52393	5.53657	5.6033	5.81346	5.7774	5.47305	5.34295	5.51463	5.63041	5.31466
ATF3	5.84957	6.40906	6.45273	5.9249	6.22365	5.89311	6.23834	6.13546	5.98993	5.72946
BATF3	5.41167	5.26399	5.55419	5.40358	5.16791	5.40573	5.40317	5.44311	5.37635	4.82633
NSL1	8.15256	8.07885	8.12593	8.32212	8.36248	8.27245	8.24857	8.26753	8.28654	8.36614
TATDN3	7.02657	7.22481	7.26409	7.31003	7.13433	7.11338	7.26244	7.24279	7.35602	7.38174
FLVCR1-DT	5.6767	5.82111	5.69248	5.77291	5.6536	5.75525	5.81279	5.92034	5.68839	5.89864
FLVCR1	7.03441	7.07648	7.16864	7.19738	7.04592	7.08147	7.07045	6.92095	7.19527	7.15986
VASH2	5.82695	5.75908	5.97531	5.73028	6.02593	5.71131	5.74696	6.06881	5.68839	5.89864
ANGEL2	7.17503	7.16193	7.2119	7.19738	7.18468	7.31219	7.0391	7.13459	6.96256	6.97524
RPS6KC1	6.53448	6.50549	6.4133	6.5187	6.61569	6.81755	6.66085	6.49038	6.5678	6.6369
PROX1	5.87162	5.33105	5.6033	5.68524	5.83292	5.75525	5.74696	5.57893	5.88578	5.72946
SMYD2	6.92023	6.87547	6.9543	7.22068	7.50571	6.90917	6.86995	7.1762	6.99607	7.08908
PTPN14	7.66973	7.81413	7.66098	7.58332	7.64177	7.72644	7.68244	7.65449	7.59314	7.67063
CENPF	9.97476	11.1242	10.9111	10.9021	10.613	10.1674	10.7421	10.9755	10.1413	10.5461
KCTD3	7.189	6.92045	7.02969	7.17367	7.26461	7.08147	6.7028	7.09164	7.1665	7.08908
GPATCH2	7.16799	7.57814	7.52419	7.28824	7.23321	7.34442	7.43832	7.45853	6.95405	7.14251
SPATA17	5.87162	5.26399	5.10393	5.63741	5.5832	5.28553	5.40317	5.51463	5.05201	5.17245
RRP15	6.85913	7.52991	7.19044	7.02178	7.06408	7.18098	7.25347	7.14861	6.80959	6.82847
TGFB2	5.36877	5.93333	5.44332	5.63741	5.6536	5.71131	5.40317	5.57893	5.46018	5.51371
C1orf143	5.04887	4.82633	4.82633	4.82633	4.82633	4.82633	4.82633	4.82633	4.82633	4.82633
LYPLAL1-DT	5.04887	5.18413	5.10393	4.82633	4.82633	5.11749	5.27433	4.82633	4.82633	4.82633
LYPLAL1	7.25014	7.03666	7.23302	7.27721	7.18468	7.21646	7.19834	7.10611	7.21644	7.12494
AC096642.1	5.77986	5.85052	5.55419	5.73028	5.83292	5.6404	5.63685	5.57893	5.97	5.99592
LYPLAL1-AS1	5.04887	4.82633	5.10393	5.11639	4.82633	4.82633	4.82633	4.82633	4.82633	4.82633
ZC3H11B	5.27009	5.44294	4.82633	5.53101	5.30828	5.28553	5.19261	5.36148	5.21642	5.17245
EPRS	9.24796	9.79172	9.75663	9.57625	9.48607	9.43726	9.81187	9.76361	9.30254	9.37206
BPNT1	7.04993	7.04673	6.97992	6.84993	7.16811	6.89435	6.76973	7.16247	6.84726	6.73635
IARS2	8.63284	8.38791	8.57067	8.34288	8.22942	8.75385	8.3504	8.56882	8.39866	8.53625
RAB3GAP2	7.78683	8.00104	7.91902	7.84837	7.66514	7.91779	7.92912	7.77418	7.88009	7.69413
MARK1	6.63473	6.24723	6.24027	6.22381	6.35911	6.452	6.31725	6.19808	6.45837	6.44052
C1orf115	5.58907	5.53657	5.30569	5.40358	5.41525	5.47305	5.34295	5.51463	5.37635	5.42301
2024-03-02	5.52393	5.53657	5.37901	5.53101	5.5832	5.58905	5.40317	5.36148	5.65995	5.31466
2024-03-01	5.64863	5.79066	5.44332	5.47066	5.71792	5.6404	5.59624	5.57893	5.59961	5.51371
HLX	6.86804	6.59466	6.80353	7.29918	7.55675	6.9455	6.58757	6.31335	7.25782	7.27535
DUSP10	5.21102	5.49152	5.44332	5.40358	5.7774	5.23739	5.50708	5.69219	5.49797	5.31466
AL513314.2	5.36877	5.26399	5.10393	4.82633	5.30828	5.44037	5.08567	5.44311	5.14516	5.17245
TAF1A	5.91416	5.85052	5.8796	5.9249	6.06865	5.8747	6.10795	5.83621	6.13631	5.89864
TAF1A-AS1	5.48877	5.69196	5.44332	5.40358	5.16791	5.53362	5.59624	5.79092	5.46018	5.78966
MIA3	7.91141	8.23545	7.92537	7.86292	7.83913	7.98623	8.15774	7.9325	7.67062	7.9294
AL592148.3	5.77986	5.72622	5.5012	5.85218	5.8851	5.75525	5.55314	5.57893	5.81704	5.89864
AIDA	8.6549	8.65115	8.54224	8.73652	8.72225	8.64682	8.46821	8.6085	8.54916	8.72239
BROX	7.79579	7.7196	7.73556	7.71814	7.73295	7.80463	7.79005	7.52347	7.66559	7.38174
AL392172.1	5.48877	6.03344	5.84532	5.81346	5.93443	5.66478	6.10795	5.92034	5.71581	5.72946
DISP1	6.04947	5.93333	6.14231	5.77291	6.10962	6.1046	6.10795	6.10267	5.94965	6.1257
TLR5	5.36877	5.44294	5.30569	5.63741	5.30828	5.75525	5.4574	5.44311	5.68839	5.66435
SUSD4	5.75528	5.33105	5.37901	5.40358	5.5832	5.58905	5.19261	4.82633	6.04736	5.51371
CAPN2	9.02198	9.23306	9.4456	9.56313	9.40665	8.94993	9.31182	9.17465	9.19339	9.35042
TP53BP2	7.14664	7.44309	7.17958	7.20908	7.13433	7.30127	7.50727	7.22973	7.06847	7.07077
FBXO28	6.93717	6.87547	6.68141	6.6691	6.97065	6.99471	6.76973	6.88735	7.12965	6.99491
DEGS1	8.13163	8.19681	8.20609	8.06484	8.22942	8.01597	8.30463	8.12376	7.77229	7.88946
NVL	6.96216	7.1711	7.08937	7.04834	7.15133	6.97385	7.07045	7.04725	6.8565	7.12494
CNIH4	9.52238	9.67881	9.69554	9.64845	9.58557	9.40796	9.83531	9.55449	9.39206	9.48887
WDR26	8.07057	7.848	7.72828	8.10197	8.05653	8.13507	7.78395	7.67359	8.19276	8.05188
CNIH3	6.04947	5.87897	6.03415	5.63741	6.02593	5.66478	6.03602	6.13546	5.86346	5.89864
AC096537.1	4.82633	5.07966	4.82633	5.11639	5.30828	4.82633	4.82633	5.13648	5.05201	5.31466
DNAH14	6.11918	6.24723	6.2861	6.02432	5.8851	6.29191	6.37297	6.16723	5.97	6.47064
LBR	8.74677	9.05374	8.95599	8.84563	8.70571	8.67793	8.9034	8.94665	8.58376	8.83078
ENAH	8.78948	9.09144	8.78667	9.06363	8.9959	8.8425	8.95794	8.96963	8.96274	9.00733
SRP9	9.83846	10.0027	10.1959	10.2803	10.229	9.79491	10.2985	9.95959	10.0276	10.059
EPHX1	7.41263	6.70422	6.87426	6.9387	7.26461	7.27359	6.95163	6.68486	7.29796	7.17698
AL591895.1	5.72994	5.61846	5.55419	5.47066	5.6536	5.5619	5.55314	5.69219	5.46018	5.42301
TMEM63A	7.03441	6.78047	6.74396	6.92433	6.95113	6.79358	6.80825	7.13459	7.12965	7.07077
PYCR2	7.00279	7.26797	7.27429	6.99467	7.04592	7.05538	7.24444	6.88735	6.91062	6.93498
LEFTY2	5.04887	4.82633	4.82633	4.82633	4.82633	4.82633	5.08567	4.82633	5.05201	4.82633
SDE2	6.88567	6.94236	6.9015	6.86516	6.66595	6.81755	7.04963	7.03211	6.8565	6.80606
AL512343.2	5.45148	5.26399	5.10393	5.40358	5.16791	5.44037	5.08567	4.82633	5.63041	5.51371
H3F3A	13.2093	12.9447	13.0805	13.0457	13.0978	13.2557	13.1239	13.006	13.1901	13.0685
ACBD3	8.7168	8.93689	9.15094	8.75594	8.76012	8.78084	8.86965	8.92329	8.81626	8.83599
MIXL1	6.38616	5.75908	5.84532	6.55809	6.451	6.34	5.93111	5.79092	6.73071	6.44052
LIN9	6.26081	6.28527	5.97531	6.24946	6.39056	6.30413	6.15323	6.06881	6.21823	6.55664
PARP1	9.16178	9.80027	9.90208	9.98491	9.75006	9.37931	9.51795	9.61394	9.40843	9.8541
ITPKB	7.71303	7.47993	7.6378	7.37337	7.49264	7.90014	7.42252	7.65449	7.73922	7.62241
PSEN2	6.01271	6.10234	6.4133	5.77291	5.83292	6.0597	6.01084	6.03376	5.86346	6.16554
COQ8A	6.52281	6.16688	6.43318	6.4985	6.66595	6.31622	6.29804	6.66472	6.64652	6.55664
CDC42BPA	7.9913	8.3841	8.18515	8.11414	8.09113	8.0451	8.44541	8.19747	7.74399	7.75119
LINC01641	4.82633	4.82633	4.82633	4.82633	5.16791	4.82633	5.34295	5.26411	4.82633	4.82633
ZNF678	6.79497	6.66427	6.63234	6.45705	6.25911	6.82544	6.61741	6.60225	6.64652	6.55664
SNAP47	7.37682	7.22481	7.02969	7.32079	7.26461	7.06195	7.07045	7.0013	7.44169	7.22707
JMJD4	6.52281	6.50549	6.52784	6.89508	6.86998	6.51436	6.61741	6.64425	6.79033	6.89343
ARF1	10.4851	10.2358	10.4022	10.4419	10.2669	10.4737	10.3452	10.4155	10.4564	10.3441
C1orf35	8.28474	8.49063	8.54634	8.59269	8.63754	8.28061	8.51273	8.53833	8.293	8.42282
MRPL55	8.54363	9.09144	9.38767	8.94024	9.11325	8.59775	9.07355	8.97721	8.79827	9.13103
GUK1	11.7914	11.8759	11.9391	11.8527	11.9243	11.7131	11.8734	11.8686	11.8161	11.8061
GJC2	5.21102	5.07966	4.82633	5.11639	5.16791	5.03238	5.40317	5.13648	5.21642	5.17245
IBA57	6.48709	6.39218	6.49089	6.5187	6.32676	6.53444	6.2785	6.64425	6.60216	6.4096
OBSCN	7.16799	6.32205	6.14231	6.70398	6.84887	6.73581	6.21769	6.60225	7.09174	6.85049
AL353593.1	5.58907	5.38992	5.21832	5.23586	5.30828	5.5619	5.08567	5.36148	5.37635	5.42301
AL353593.3	5.14073	4.82633	4.82633	4.82633	5.16791	5.11749	5.08567	4.82633	5.14516	5.17245
TRIM11	6.79497	6.79274	6.92817	6.86516	7.0275	6.82544	6.57237	6.46668	6.93685	6.97524
TRIM17	5.32199	5.26399	4.82633	5.11639	5.16791	5.40573	5.19261	4.82633	5.56741	4.82633
HIST3H2A	7.15379	6.74292	6.68141	6.6691	6.69033	7.31219	7.16028	7.14861	7.23729	7.22707
HIST3H2BB	5.21102	5.44294	5.21832	5.11639	5.41525	5.11749	5.08567	4.82633	5.14516	4.82633
RNF187	8.47355	8.3649	8.58268	8.42788	8.64913	8.46834	8.40265	8.56882	8.56257	8.67663
RHOU	6.11918	6.00937	5.91262	5.85218	5.93443	6.1046	5.90296	6.06881	6.26454	6.08428
AL162595.1	5.32199	5.26399	5.10393	5.23586	5.30828	5.18262	5.34295	5.26411	5.46018	5.17245
RAB4A	8.96436	8.70698	8.78667	8.80522	8.85814	8.91036	8.91172	8.86317	8.89666	8.89208
CCSAP	6.03126	6.14581	6.03415	5.85218	6.06865	6.16157	6.33613	6.39258	5.92884	6.24097
ACTA1	4.82633	5.18413	4.82633	5.11639	5.30828	4.82633	5.08567	5.26411	5.27632	5.17245
NUP133	7.36467	7.38978	7.39104	7.46318	7.28004	7.44664	7.22619	7.534	7.31108	7.43899
ABCB10	5.75528	5.95936	6.11632	5.9249	6.22365	5.8559	6.3547	6.03376	5.90757	5.94853
TAF5L	6.3729	6.28527	6.47196	6.27451	6.32676	6.57361	6.31725	6.58069	6.13631	6.1257
URB2	5.52393	5.85052	5.8796	5.63741	5.41525	5.6884	5.74696	5.44311	5.53361	5.59308
GALNT2	7.43599	7.55079	7.43688	7.37337	7.47945	7.34442	7.46169	7.534	7.51107	7.62241
PGBD5	5.04887	4.82633	4.82633	4.82633	4.82633	4.82633	4.82633	4.82633	4.82633	4.82633
COG2	6.58006	6.98511	6.99254	6.6332	6.71424	6.73581	7.01777	6.72418	6.81911	6.87214
C1orf198	6.13589	6.18754	6.19241	6.24946	6.35911	6.24165	6.33613	6.31335	6.10166	6.34515
AL118511.1	5.04887	5.07966	4.82633	4.82633	4.82633	4.82633	4.82633	4.82633	5.05201	5.17245
TTC13	6.21565	6.20781	5.94449	5.99231	6.25911	6.0597	6.10795	5.79092	6.16984	6.16554
ARV1	6.92872	6.69104	6.5459	6.72106	7.04592	6.67524	6.85784	6.79931	6.8748	6.87214
FAM89A	8.4873	8.3841	8.50484	8.54432	8.50982	8.28602	8.52727	8.4482	8.72155	8.3589
C1orf131	7.23007	7.5983	7.69877	7.52917	7.66514	7.48069	7.43044	7.52347	7.29796	7.36704
GNPAT	8.11394	8.1162	8.01144	8.2359	8.3483	8.19394	8.29189	8.09597	8.43999	8.24552
EXOC8	5.95482	6.26641	5.8796	6.08538	5.8851	6.11914	6.21769	6.34038	5.76797	6.04108
SPRTN	6.60222	6.82885	6.96717	6.75453	6.64108	6.60218	6.85784	6.98562	6.47104	6.47064
EGLN1	8.33435	8.1162	8.09254	8.38851	8.46457	8.17068	7.99906	7.95594	8.28977	8.22172
AL445524.1	6.76645	6.89815	7.00504	6.75453	7.06408	6.66634	6.91726	6.64425	6.7509	6.6369
TSNAX	8.20359	8.42174	8.38178	8.30635	8.27518	8.21398	8.27903	8.24877	8.24377	8.06088
DISC1	7.10288	6.90935	6.99254	7.07437	7.09967	7.075	6.76973	6.70468	6.79033	6.61073
AL136171.2	5.89314	5.61846	5.6033	5.23586	5.16791	6.01268	5.84388	5.79092	5.46018	5.17245
SIPA1L2	9.11844	9.10993	8.96212	8.88845	8.63754	9.39558	8.98707	9.05447	9.08269	9.03475
MAP10	5.91416	6.32205	6.2861	6.05532	6.10962	6.07489	6.3547	6.53639	6.16984	6.27679
NTPCR	8.28158	8.38791	8.37257	8.33254	8.13323	8.20828	8.37877	8.28606	8.52195	8.26893
PCNX2	7.74117	6.86397	6.72861	6.77094	6.7377	7.54176	6.96289	7.20323	7.3934	6.97524
MAP3K21	5.58907	5.07966	5.10393	5.11639	5.41525	5.66478	5.40317	5.36148	5.53361	5.17245
KCNK1	5.14073	4.82633	5.44332	5.23586	5.41525	5.03238	4.82633	5.13648	5.27632	5.17245
SLC35F3	4.82633	5.07966	4.82633	4.82633	4.82633	4.82633	4.82633	4.82633	4.82633	4.82633
COA6-AS1	5.55729	5.82111	6.14231	5.85218	5.50481	5.92886	5.81279	6.13546	5.76797	5.51371
COA6	7.66483	8.15708	8.34928	8.17922	8.11654	7.51859	8.27472	7.91665	7.91002	8.02455
TARBP1	7.17503	7.40522	7.33392	7.03512	6.76073	7.19884	7.20769	7.06221	7.10704	6.68762
IRF2BP2	9.74821	9.20541	9.18276	9.48408	9.48607	9.71547	9.16441	9.21043	9.6339	9.21328
LINC01132	5.41167	5.33105	5.30569	5.47066	5.7774	5.40573	5.27433	5.26411	5.27632	5.17245
AL391832.2	5.48877	5.33105	5.5012	5.23586	4.82633	5.47305	5.27433	5.57893	5.63041	5.59308
AL732292.2	5.27009	5.18413	5.10393	5.23586	5.50481	5.28553	5.08567	5.13648	5.46018	4.82633
TOMM20	11.0452	10.8929	10.7641	10.8355	10.7797	10.9973	11.1183	10.9793	10.9486	10.766
RBM34	5.82695	5.85052	5.80965	6.05532	5.98127	5.81705	6.03602	5.87926	5.63041	5.59308
ARID4B	9.09537	9.43153	9.2643	9.13049	9.12985	9.19999	9.41663	9.43594	9.17957	9.28349
GGPS1	7.66483	7.55079	7.64557	7.6691	7.42539	7.5279	7.65586	7.60556	7.90579	7.77337
TBCE	6.85913	7.00597	6.9543	6.70398	6.7377	6.79358	6.3547	6.74339	6.63558	6.47064
TBCE.1	6.10219	6.2277	6.43318	6.17061	5.71792	6.16157	6.01084	6.5136	6.21823	6.16554
B3GALNT2	6.92023	7.25945	7.16864	7.12495	7.00882	7.12593	7.13101	7.03211	6.97102	7.07077
GNG4	5.70377	5.38992	5.37901	5.23586	4.82633	5.53362	5.08567	4.82633	5.56741	5.59308
LYST	6.73726	6.65066	6.50951	6.45705	6.18699	6.80961	6.44328	6.58069	6.71019	6.61073
NID1	9.32316	9.06326	8.60248	8.78646	8.52878	9.46597	9.15744	8.84671	8.80279	8.53625
GPR137B	6.3729	6.2277	6.30832	6.41407	6.22365	6.44127	6.67499	6.13546	6.50825	6.20392
ERO1B	6.68705	6.44209	6.21661	6.11458	6.50846	6.52444	6.50958	6.25723	6.32339	6.31149
EDARADD	5.64863	5.69196	5.69248	5.40358	5.6536	5.73358	5.55314	5.51463	5.92884	5.59308
LGALS8	8.11038	8.33757	8.53814	8.42788	8.37652	8.18526	8.16709	8.00168	8.27351	8.25337
LGALS8-AS1	5.32199	5.26399	5.5012	5.23586	5.41525	5.36876	5.19261	5.51463	5.27632	5.17245
AL359921.2	5.32199	5.26399	5.10393	5.23586	5.16791	5.18262	5.08567	5.13648	5.32893	5.31466
HEATR1	7.25014	7.42807	7.27429	7.42399	7.47945	7.29578	7.1506	7.29379	7.1665	7.33716
ACTN2	5.32199	5.07966	5.30569	5.11639	4.82633	5.11749	5.19261	5.13648	5.14516	4.82633
MTR	8.22678	8.35325	8.05835	8.20784	7.85943	8.23374	8.19019	8.24877	8.04315	7.78433
AL359551.1	5.14073	5.07966	4.82633	5.11639	4.82633	4.82633	4.82633	5.13648	5.05201	4.82633
CHRM3	5.72994	5.93333	6.06229	6.17061	6.06865	5.36876	5.8739	5.92034	5.98993	5.84584
CHRM3-AS2	5.36877	5.69196	5.30569	5.11639	5.6536	5.23739	5.4574	5.36148	5.27632	5.42301
AL365184.1	4.82633	4.82633	5.21832	4.82633	4.82633	5.03238	4.82633	4.82633	5.05201	4.82633
AL359764.2	5.04887	5.18413	4.82633	5.11639	5.16791	5.18262	5.19261	4.82633	5.05201	4.82633
FH	7.58405	7.81413	7.84043	7.89158	7.86947	7.66477	7.92359	7.72936	7.71996	7.82734
OPN3	6.60222	6.52082	6.35149	6.27451	6.80557	6.72733	6.60258	6.4425	6.44556	6.55664
CHML	7.38886	7.57135	7.6378	7.35258	7.43911	7.60901	7.28901	7.46957	7.02065	7.43899
AL133390.1	5.04887	5.07966	4.82633	5.11639	4.82633	5.03238	5.08567	5.13648	4.82633	5.17245
EXO1	5.89314	6.32205	6.35149	6.11458	6.06865	5.99649	6.03602	6.06881	5.63041	5.89864
PLD5	5.04887	5.07966	4.82633	5.32706	4.82633	5.03238	4.82633	4.82633	5.05201	5.17245
CEP170	9.10607	9.35811	9.25436	9.08524	8.96384	9.30044	9.34284	9.24534	8.93832	9.06609
SDCCAG8	8.18	8.35325	8.33986	8.52632	8.50345	8.32861	8.35856	8.25505	8.26367	8.36614
AKT3	8.82663	8.6224	8.33512	8.48029	8.52878	8.85524	8.50908	8.6085	8.82295	8.47063
AKT3-IT1	5.61947	5.33105	5.5012	5.53101	5.50481	5.50406	5.4574	5.44311	5.37635	5.59308
ZBTB18	6.08492	6.05694	6.30832	5.81346	6.10962	6.36329	6.33613	6.06881	6.04736	6.27679
AL645465.1	5.14073	5.07966	4.82633	5.11639	4.82633	5.18262	5.19261	5.26411	5.14516	4.82633
ADSS	8.23334	8.4977	8.33037	8.06484	8.08256	8.16775	8.53808	8.34611	8.01987	7.95863
CATSPERE	5.14073	4.82633	5.10393	5.11639	4.82633	5.18262	5.27433	4.82633	4.82633	4.82633
DESI2	8.43434	8.58645	8.55042	8.31162	8.20598	8.35201	8.44924	8.56378	8.1577	8.40886
BX323046.2	5.04887	5.33105	5.10393	4.82633	4.82633	5.18262	5.08567	5.13648	5.05201	5.17245
COX20	7.92368	8.61268	8.82082	8.46145	8.41784	8.28061	8.65185	8.486	7.7248	8.17287
HNRNPU	11.0992	11.4592	11.4437	11.467	11.3337	11.1575	11.2423	11.3278	11.0971	11.3604
AL356512.1	5.32199	5.26399	5.21832	5.23586	5.16791	5.03238	5.19261	5.36148	5.14516	5.42301
EFCAB2	7.30224	7.46532	7.59829	7.58332	7.35466	7.38623	7.46939	7.29379	7.38105	7.39628
KIF26B	5.75528	5.49152	5.55419	5.63741	5.6536	5.89311	5.81279	5.87926	5.81704	5.59308
SMYD3	7.52021	7.57814	7.72828	7.82625	7.6535	7.54176	7.82614	7.61548	7.70043	7.71723
TFB2M	5.84957	6.05694	6.11632	5.99231	6.14902	6.13348	6.31725	5.99742	6.11913	5.99592
CNST	6.58006	6.66427	6.56369	6.68666	6.53618	6.53444	6.83329	6.66472	6.68933	6.66252
AL591623.1	5.41167	5.44294	5.6033	5.58624	5.30828	5.5619	5.50708	5.69219	5.68839	5.51371
SCCPDH	8.02202	7.60495	7.54933	7.87014	7.9473	8.07678	7.77782	7.73844	7.82273	7.78433
AL591848.4	5.41167	5.44294	5.10393	5.23586	4.82633	5.47305	5.19261	5.44311	5.32893	5.17245
LINC01341	5.77986	5.61846	5.73344	5.63741	5.6536	5.77636	5.90296	5.69219	5.65995	5.72946
AHCTF1	7.5525	7.64423	7.40956	7.04834	7.3834	7.52325	7.38219	7.48052	7.39953	7.4249
ZNF695	5.87162	5.98469	6.24027	6.14297	5.93443	6.25443	6.19663	6.10267	6.16984	5.99592
ZNF670	6.18446	6.07989	6.14231	6.36944	5.93443	6.01268	6.19663	6.03376	6.23389	6.16554
ZNF669	6.47494	6.59466	6.49089	6.32298	6.29345	6.31622	6.73001	6.62343	6.35169	6.20392
C1orf229	4.82633	5.07966	5.10393	5.23586	4.82633	5.03238	5.19261	4.82633	5.21642	4.82633
ZNF124	8.64023	8.59305	8.40455	8.60131	8.61998	8.5151	8.63182	8.68468	9.03168	8.77761
AL390728.6	6.86804	6.80489	6.47196	7.07437	7.11711	6.95265	6.83329	6.76231	6.98777	6.91437
AL390728.5	5.64863	5.90656	5.69248	5.11639	5.41525	5.89311	5.50708	5.51463	5.53361	5.17245
ZNF496	7.58405	7.46532	7.25382	7.43389	7.50571	7.56905	7.45395	7.48052	7.82723	7.64673
NLRP3	5.14073	5.07966	5.30569	5.11639	4.82633	5.18262	5.08567	4.82633	5.37635	5.17245
TRIM58	5.14073	5.49152	5.30569	5.47066	5.30828	5.5619	5.34295	5.44311	5.27632	5.31466
SH3BP5L	6.63473	6.53596	6.37246	6.6332	6.53618	6.74422	6.44328	6.53639	6.47104	6.55664
ZNF672	7.14664	7.01628	7.06582	7.14953	7.13433	7.11967	6.90559	7.13459	7.25101	7.10713
ZNF692	6.08492	6.1243	6.08967	6.29901	6.14902	5.98003	6.21769	6.13546	6.30897	5.99592
PGBD2	5.6767	5.87897	5.91262	5.77291	5.6536	5.77636	6.06057	5.69219	5.68839	5.66435
SH3YL1	7.00279	6.98511	6.83229	6.88021	6.78335	7.22809	7.18893	7.25572	7.02874	6.87214
ACP1	9.16178	9.19895	9.43244	9.40534	9.28605	9.177	9.51795	9.31869	9.18994	9.22522
TMEM18	8.35851	8.2481	8.33037	7.96077	8.07393	8.32861	8.29615	8.36364	8.10712	8.01532
PXDN	10.8528	10.7664	10.7251	10.725	10.7692	10.9478	10.772	10.7906	10.9188	10.7823
EIPR1	7.12494	7.18924	7.27429	7.40397	7.34006	7.28473	7.17945	7.30624	7.24417	7.22707
TRAPPC12	7.54182	7.41288	7.53262	7.39384	7.72188	7.41173	7.56577	7.59556	7.635	7.73996
ADI1	8.13514	8.5698	8.80043	8.50349	8.57207	8.39269	8.55945	8.64233	8.27024	8.78841
AC231981.1	5.87162	5.85052	6.00518	5.88927	5.8851	5.91116	5.8739	5.95966	5.92884	6.16554
AC108488.1	6.24596	6.44209	6.68141	6.39197	6.50846	6.39736	6.66085	6.34038	6.50825	6.16554
RNASEH1	7.67947	8.33757	8.2671	8.08353	8.07393	7.86417	7.98322	8.15774	7.67563	7.98726
RNASEH1-AS1	6.27545	6.67773	6.37246	6.24946	6.48008	6.07489	6.37297	6.66472	6.29435	6.4096
AC108488.3	5.72994	5.82111	5.91262	5.58624	5.8851	5.79695	5.84388	5.74306	5.68839	5.66435
RPS7	13.7888	13.7545	13.7483	13.687	13.6892	13.7073	14.0371	13.8291	13.7787	13.693
COLEC11	5.27009	5.18413	4.82633	4.82633	5.16791	5.18262	5.40317	5.26411	5.21642	5.17245
SOX11	8.03337	7.7257	7.90622	7.89866	7.81853	8.26972	7.73412	7.70175	8.23034	7.806
AC010729.2	5.21102	5.07966	5.21832	5.11639	5.16791	5.11749	4.82633	4.82633	5.14516	4.82633
SILC1	5.21102	5.26399	5.21832	5.23586	4.82633	5.18262	5.19261	5.13648	5.37635	5.31466
AC017076.1	5.32199	5.38992	5.10393	5.47066	5.6536	5.40573	5.08567	4.82633	5.53361	5.31466
RNF144A-AS1	6.48709	6.33999	6.61554	6.72106	6.86998	6.13348	6.01084	6.22806	6.45837	6.61073
RNF144A	7.73652	7.25945	7.23302	7.43389	7.42539	7.64785	7.18893	7.12043	7.33694	7.25945
AC010904.2	5.14073	5.26399	4.82633	5.40358	5.30828	5.11749	4.82633	5.26411	5.14516	5.42301
AC013460.1	5.64863	5.07966	5.10393	5.47066	5.50481	5.47305	5.4574	5.26411	5.53361	5.59308
ID2-AS1	5.64863	5.33105	5.30569	5.32706	5.50481	5.40573	5.40317	5.36148	5.37635	5.31466
ID2	9.80063	8.92388	8.90916	9.52753	9.56439	9.37679	8.76642	9.34233	10.0324	9.69452
KIDINS220	8.62541	8.58313	8.44464	8.3785	8.26765	8.83148	8.59782	8.61338	8.47448	8.3589
MBOAT2	7.69395	7.1711	7.33392	7.54746	7.39754	7.50921	7.36571	7.13459	7.78623	7.63462
ASAP2	7.9678	7.98089	7.62999	7.6774	7.76566	7.96604	7.80219	7.85973	7.69551	7.68243
ITGB1BP1	8.80489	9.2011	9.45431	9.33755	9.47962	8.8498	9.41857	9.11753	9.0901	9.1645
CPSF3	7.72247	7.69493	7.78548	8.15001	8.06526	7.80842	7.69554	7.89254	7.9842	8.04283
IAH1	6.13589	5.95936	5.8796	6.08538	5.7774	5.8747	5.985	5.95966	5.79286	5.59308
ADAM17	8.03714	7.80841	7.84043	7.87014	7.9473	7.88586	7.89563	7.90866	7.94347	7.98726
AC073195.1	5.61947	5.69196	5.73344	5.77291	5.7774	5.71131	5.67533	5.74306	5.71581	5.72946
YWHAQ	10.0384	10.2649	10.4421	10.636	10.6364	10.1215	10.2405	10.1869	10.3287	10.5603
TAF1B	7.13945	7.52991	7.6533	7.40397	7.55675	7.3707	7.33216	7.30624	7.25782	7.45293
AC010969.2	6.01271	6.1243	6.30832	6.22381	6.32676	6.20236	6.23834	6.03376	6.26454	5.99592
GRHL1	4.82633	5.07966	4.82633	5.23586	4.82633	5.11749	5.19261	5.13648	4.82633	4.82633
AC104794.3	6.43772	6.37505	6.52784	6.05532	6.451	6.35171	6.4769	6.22806	6.20234	6.04108
KLF11	6.92023	6.35766	6.37246	6.72106	6.58976	6.87179	6.44328	6.68486	6.80959	6.5
CYS1	5.14073	5.18413	4.82633	5.11639	5.30828	5.11749	5.08567	4.82633	5.14516	5.17245
RRM2	8.22349	8.69476	8.96212	8.93684	9.29343	8.49424	8.55591	8.50716	8.57055	9.02566
AC007240.3	4.82633	5.26399	5.10393	4.82633	5.41525	5.32894	5.27433	5.26411	5.27632	5.42301
HPCAL1	7.52021	7.1711	7.38169	7.55651	7.59383	7.32302	7.22619	7.36685	7.46521	7.50734
ODC1	7.8907	8.71305	8.96212	9.03217	8.77605	8.44437	8.63182	8.70311	8.21338	8.73361
ODC1-DT	5.21102	5.33105	5.30569	4.82633	4.82633	5.18262	5.34295	5.36148	5.27632	5.31466
NOL10	6.87688	7.27644	7.12392	7.27721	7.28004	7.04878	7.28901	7.26853	7.14451	7.35218
RN7SL832P	5.32199	5.53657	5.6033	5.68524	5.50481	5.23739	5.34295	5.79092	5.65995	5.51371
ATP6V1C2	5.41167	5.26399	5.30569	5.11639	5.30828	5.23739	5.27433	5.44311	5.05201	4.82633
AC092687.3	5.61947	5.72622	5.73344	5.81346	5.83292	5.79695	5.59624	5.74306	5.74231	5.31466
PDIA6	11.4462	11.5946	11.6217	11.3825	11.2078	11.5343	11.7305	11.6478	11.1971	11.4512
KCNF1	5.82695	5.72622	5.80965	5.40358	5.6536	5.92886	5.63685	5.44311	5.63041	5.59308
SLC66A3	6.51102	6.28527	6.39306	6.4985	6.50846	6.35171	6.44328	6.41781	6.6134	6.61073
ROCK2	8.53042	9.14844	8.96822	8.97375	8.62586	8.76933	8.88944	8.99225	8.60724	8.87193
E2F6	6.69726	6.95318	7.2225	6.6691	6.78335	6.85652	7.01777	6.85286	6.74084	6.87214
GREB1	6.42505	5.95936	5.80965	5.88927	5.83292	6.41953	5.90296	5.63775	6.21823	6.04108
LPIN1	6.67676	6.80489	6.92817	7.04834	7.13433	6.57361	6.55698	6.66472	6.49598	6.91437
AC106875.1	5.64863	5.38992	5.55419	5.68524	5.7774	5.73358	5.50708	5.51463	5.53361	5.78966
TRIB2	5.70377	5.72622	5.94449	6.05532	5.71792	5.71131	5.93111	5.74306	5.59961	5.94853
LRATD1	6.03126	6.1243	5.84532	6.11458	5.93443	6.21561	6.01084	6.25723	5.94965	5.84584
NBAS	8.07057	7.85356	7.86712	7.89866	7.99385	7.92129	7.94557	8.10993	8.0886	7.86906
DDX1	8.95255	9.26433	9.2292	8.95374	9.06227	9.12539	9.1874	9.06872	8.73107	9.19316
MYCNOS	5.21102	5.07966	5.21832	5.11639	5.41525	5.11749	5.08567	5.13648	5.21642	5.17245
MYCN	6.15233	6.10234	6.08967	6.4985	6.451	5.40573	5.67533	5.83621	6.18622	5.99592
FAM49A	7.94391	7.31802	7.60628	7.81131	7.62994	7.96604	7.25347	7.40195	7.5223	7.39628
VSNL1	5.14073	5.18413	4.82633	5.11639	5.41525	5.18262	4.82633	5.13648	5.14516	5.42301
SMC6	7.80912	8.36876	8.27207	8.16761	7.98466	7.7021	8.26605	8.02401	7.77695	8.08752
GEN1	6.53448	7.01628	6.84644	7.00829	6.80557	6.54435	6.66085	6.74339	6.6134	6.76002
MSGN1	4.82633	4.82633	5.21832	4.82633	5.16791	5.03238	5.08567	5.13648	5.05201	4.82633
KCNS3	5.32199	5.33105	5.30569	5.40358	5.30828	5.58905	5.27433	5.44311	5.32893	5.51371
RDH14	7.08797	7.20714	7.14647	6.9809	6.89075	7.17498	7.1699	6.98562	7.02874	6.97524
LINC01376	5.36877	5.49152	5.21832	4.82633	4.82633	5.03238	5.40317	5.26411	5.05201	5.31466
OSR1	4.82633	5.07966	4.82633	4.82633	4.82633	4.82633	4.82633	4.82633	4.82633	5.31466
LINC00954	5.52393	5.38992	5.55419	5.77291	5.7774	5.53362	5.55314	5.74306	5.65995	5.59308
TTC32	6.16852	6.03344	6.16766	6.14297	6.18699	5.89311	5.63685	6.03376	6.02859	5.94853
AC013400.1	4.82633	5.18413	4.82633	4.82633	5.30828	5.32894	4.82633	5.13648	5.14516	4.82633
WDR35	5.82695	6.07989	6.06229	5.73028	5.6536	5.75525	5.81279	5.99742	5.81704	6.04108
AC079145.1	5.27009	5.07966	4.82633	4.82633	5.30828	5.11749	4.82633	5.13648	5.05201	5.17245
MATN3	5.52393	5.65611	5.6033	5.68524	5.41525	5.77636	6.01084	5.57893	5.76797	5.59308
LAPTM4A	10.2221	9.91621	9.99595	9.91607	9.99357	10.4044	10.2195	10.0768	10.2558	10.0478
LAPTM4A-DT	5.14073	5.07966	5.30569	5.11639	4.82633	5.11749	5.19261	5.13648	4.82633	4.82633
SDC1	5.21102	5.33105	5.37901	5.23586	5.50481	5.28553	5.08567	5.26411	5.41983	5.42301
PUM2	7.87392	7.67613	7.53262	7.84837	7.73295	7.86417	7.63558	7.70175	7.83171	7.53375
RHOB	9.4613	9.8696	9.83035	9.85816	9.90249	9.80336	10.1276	9.81937	9.86262	9.64802
HS1BP3	7.11763	7.12463	7.31434	7.29918	7.53147	7.14453	7.23534	7.18979	7.36232	7.49394
GDF7	6.79497	7.41288	7.30444	6.73791	6.71424	6.54435	7.61501	6.95369	6.62454	6.20392
AC012065.4	5.32199	5.38992	5.5012	5.11639	5.16791	5.18262	4.82633	5.13648	5.32893	5.51371
LDAH	6.79497	6.69104	6.71308	6.90979	6.76073	6.72733	6.83329	6.81741	6.88385	6.71222
APOB	5.36877	5.49152	5.5012	5.68524	5.50481	5.23739	5.40317	5.51463	5.46018	5.66435
KLHL29	5.21102	5.33105	5.30569	5.40358	4.82633	4.82633	5.19261	4.82633	5.21642	4.82633
AC009242.1	5.32199	5.18413	4.82633	5.11639	5.41525	5.18262	5.19261	5.13648	5.21642	5.31466
ATAD2B	6.74706	7.08625	7.01742	6.6691	6.48008	6.99471	6.98512	6.96975	6.67876	6.82847
UBXN2A	7.89487	8.2481	8.06984	7.72614	7.69946	7.96604	7.90688	8.00916	7.64015	7.79521
MFSD2B	5.41167	5.18413	5.37901	5.40358	5.30828	5.40573	5.40317	5.44311	5.41983	5.66435
WDCP	6.31826	6.53596	6.26342	6.22381	6.06865	6.29191	6.40866	6.55874	6.23389	6.37783
FKBP1B	7.9678	7.3098	7.82008	7.954	7.89916	7.87144	7.67584	7.68304	7.9721	7.99667
SF3B6	9.94138	9.84502	10.0543	10.178	10.0621	9.90378	9.97902	9.86697	9.91766	9.91427
FAM228B	7.11028	7.13406	6.86043	7.06142	7.00882	7.03547	7.04963	7.1762	7.27133	7.19388
TP53I3	8.75587	8.99028	9.23173	8.8814	8.81769	8.67382	9.10045	9.17465	8.80729	8.84635
PFN4	5.32199	5.26399	5.10393	5.32706	5.16791	5.11749	5.34295	5.36148	5.32893	5.17245
FAM228A	5.45148	5.26399	5.10393	5.40358	5.30828	5.18262	5.19261	5.13648	5.41983	4.82633
ITSN2	7.90729	7.88649	7.8269	8.10807	7.82886	7.80463	7.77782	7.88441	8.09233	7.88946
AC009228.1	5.21102	5.18413	4.82633	5.32706	5.30828	5.36876	5.19261	4.82633	5.27632	5.17245
NCOA1	7.42436	7.31802	7.00504	7.03512	6.95113	7.56905	7.43044	7.29379	7.15188	7.21058
PTRHD1	8.76265	8.73707	8.94055	8.84925	9.06227	8.74605	8.82632	8.8384	8.90088	8.86176
CENPO	6.61315	6.62298	6.9149	6.59623	6.7377	6.71021	6.76973	6.55874	6.39286	6.71222
ADCY3	5.84957	5.85052	6.19241	5.95921	6.02593	5.83669	5.71196	5.92034	5.81704	5.78966
AC012073.1	5.41167	5.61846	5.69248	5.68524	5.6536	5.40573	5.40317	5.63775	5.37635	5.51371
DNAJC27	6.15233	5.93333	6.08967	6.05532	6.06865	6.16157	6.01084	6.06881	6.27955	5.72946
DNAJC27-AS1	5.87162	5.65611	5.77242	5.88927	5.71792	5.8747	5.78052	5.92034	6.04736	5.78966
EFR3B	5.75528	5.61846	5.64923	5.63741	5.83292	6.01268	5.59624	5.51463	5.79286	5.84584
DNMT3A	8.45688	8.42174	8.30637	8.31688	8.30488	8.60856	8.32978	8.52283	8.51369	8.56168
DTNB	6.13589	6.07989	6.16766	5.95921	6.29345	6.16157	6.10795	5.99742	6.24932	6.20392
ASXL2	7.35241	7.28486	7.2119	7.12495	7.18468	7.46134	7.21697	7.12043	7.20236	7.22707
KIF3C	7.16799	7.23355	7.1576	7.14953	7.11711	7.23386	7.26244	7.13459	7.00432	7.12494
RAB10	8.7939	8.94978	8.81744	8.48029	8.49061	8.87862	8.96328	8.84671	8.34992	8.53625
GAREM2	6.23091	6.05694	5.94449	6.14297	6.02593	6.07489	5.63685	5.87926	5.92884	6.20392
HADHA	10.0705	10.4152	10.3331	10.2803	10.2518	10.0742	10.2471	10.2692	10.0656	10.2481
HADHB	9.02386	8.78106	8.86076	9.13049	9.10907	8.93114	8.86395	8.90353	9.06401	9.03021
AC010896.1	5.14073	5.26399	5.21832	4.82633	5.16791	5.28553	5.08567	5.26411	5.14516	5.42301
ADGRF3	4.82633	5.18413	5.10393	4.82633	5.16791	5.18262	5.08567	4.82633	5.14516	4.82633
SELENOI	6.52281	6.47422	6.63234	6.27451	6.25911	6.71021	6.49335	6.4425	6.30897	6.52866
SLC35F6	6.67676	7.216	7.24346	6.95292	6.80557	6.74422	7.40653	6.85286	6.59081	6.6369
CENPA	6.99477	7.18924	7.541	7.48236	7.51865	6.78548	7.38219	7.14861	7.26459	7.15986
DPYSL5	4.82633	5.07966	4.82633	4.82633	4.82633	5.03238	4.82633	4.82633	5.05201	4.82633
MAPRE3	5.95482	5.53657	5.6033	5.32706	5.50481	5.94622	5.71196	5.36148	5.86346	5.84584
TMEM214	7.37076	7.83117	7.95672	7.43389	7.39754	7.39649	7.68244	7.63512	7.41775	7.45293
AGBL5	7.39484	7.09595	7.14647	7.48236	7.41154	7.31219	7.14084	7.25572	7.53344	7.30661
AC013472.3	5.14073	5.07966	5.10393	5.40358	5.16791	5.23739	5.19261	5.44311	5.05201	5.31466
AC013403.2	5.04887	5.26399	5.10393	5.58624	5.41525	5.32894	5.40317	5.26411	5.32893	5.66435
OST4	11.5209	11.6109	11.612	11.0973	11.2204	11.5943	11.9629	11.7567	11.266	11.2617
EMILIN1	5.48877	5.79066	5.8796	5.81346	5.8851	5.36876	5.78052	5.79092	5.74231	5.84584
KHK	6.03126	5.95936	6.21661	6.14297	6.02593	6.11914	6.4261	5.99742	5.92884	5.72946
CGREF1	5.14073	5.33105	4.82633	4.82633	5.16791	4.82633	4.82633	4.82633	4.82633	4.82633
ABHD1	5.32199	5.33105	5.10393	5.11639	5.50481	5.36876	5.34295	5.13648	5.27632	5.17245
PREB	6.61315	6.74292	6.84644	6.80313	6.89075	6.56394	6.7028	6.64425	6.74084	6.91437
SLC5A6	6.55749	6.95318	7.17958	6.84993	7.18468	6.61155	7.28901	7.20323	6.80959	7.03339
ATRAID	9.3338	9.15513	9.17223	9.44644	9.27117	9.32417	9.37121	9.32167	9.34645	9.28349
CAD	6.86804	7.4944	7.59829	7.26609	7.23321	6.93109	7.26244	7.21655	7.07627	7.05222
SLC30A3	6.33217	6.74292	6.52784	5.68524	5.6536	6.36329	6.97405	6.55874	5.79286	6.04108
TRIM54	5.21102	5.49152	5.30569	4.82633	5.50481	5.03238	5.67533	5.51463	5.05201	5.31466
UCN	5.70377	5.53657	5.69248	5.63741	4.82633	5.6404	5.27433	5.74306	5.81704	5.42301
MPV17	8.68619	8.50822	8.73027	8.70889	8.80221	8.651	8.90895	8.82165	8.73344	8.61728
GTF3C2	7.45896	7.1802	7.45479	7.60091	7.53147	7.40159	7.22619	7.16247	7.27804	7.46674
GTF3C2-AS1	5.21102	5.07966	5.10393	5.23586	4.82633	5.18262	5.08567	5.13648	5.14516	5.17245
AC074117.1	6.54604	6.73015	6.58122	6.45705	6.76073	6.65738	6.67499	6.60225	6.49598	6.4096
EIF2B4	7.68914	7.81413	8.01739	7.9127	8.01204	7.84952	7.66255	7.76533	7.82273	7.806
SNX17	8.78726	8.78683	9.09072	9.10352	9.09223	8.74605	8.86681	8.86317	9.06213	9.06609
ZNF513	6.15233	6.48996	6.4133	6.17061	6.53618	6.47315	6.29804	6.36678	6.36558	6.55664
PPM1G	9.88362	10.4281	10.4432	10.2683	10.1841	9.9246	10.2547	10.3057	9.94442	10.3128
NRBP1	9.09537	9.25606	9.52007	9.3781	9.45021	9.17119	9.27797	9.25783	9.28491	9.36488
KRTCAP3	5.27009	5.26399	5.30569	5.40358	5.16791	5.11749	5.19261	5.44311	5.14516	5.42301
IFT172	6.70738	6.66427	6.35149	6.5187	6.48008	6.79358	6.61741	6.53639	6.40626	6.55664
FNDC4	6.74706	6.35766	6.35149	6.45705	6.71424	6.26707	6.55698	6.41781	6.45837	6.37783
ZNF512	7.23679	7.24224	7.38169	7.19738	6.95113	7.09433	7.25347	7.45853	7.15188	7.10713
CCDC121	5.80373	5.82111	5.80965	5.77291	5.6536	6.1046	5.8739	5.95966	5.76797	5.66435
GPN1	7.67947	7.41288	7.69129	7.80378	7.68811	7.71026	7.689	7.35494	7.73443	7.71723
SUPT7L	7.28941	7.15271	7.39104	7.55651	7.43911	7.3759	7.39035	7.33081	7.43574	7.22707
SLC4A1AP	7.4703	7.77943	7.79942	7.87014	7.73295	7.49977	7.66921	7.84304	7.66559	7.61009
MRPL33	8.92058	9.5529	9.36013	8.73652	9.04049	9.24212	9.81777	9.18122	8.90509	8.73918
RBKS	6.08492	5.93333	6.00518	6.11458	6.10962	6.21561	6.06057	6.36678	5.68839	6.1257
BABAM2	7.49825	7.18924	7.50717	7.42399	7.3834	7.53254	7.48467	7.48052	7.45936	7.55967
AC093690.1	5.32199	5.69196	5.37901	5.32706	5.41525	5.73358	5.50708	5.36148	5.37635	5.17245
AC104695.2	4.82633	4.82633	4.82633	4.82633	4.82633	4.82633	4.82633	4.82633	4.82633	5.17245
FOSL2	6.52281	6.66427	6.66527	6.4985	6.56327	6.82544	6.7827	6.74339	6.66811	6.93498
AC104695.4	5.36877	5.57873	5.5012	5.23586	5.5832	5.23739	5.34295	5.51463	5.41983	5.51371
AC104695.3	5.14073	5.07966	5.21832	5.11639	5.16791	5.03238	5.19261	5.13648	5.21642	5.31466
PLB1	5.36877	5.18413	5.21832	5.40358	5.41525	5.47305	5.34295	5.13648	5.49797	5.17245
AC092164.1	5.91416	5.90656	5.97531	6.17061	5.8851	5.83669	6.10795	6.03376	6.11913	5.89864
PPP1CB	8.62541	8.50121	8.42251	8.57529	8.54129	8.74409	8.53449	8.46992	8.45158	8.45713
SPDYA	5.27009	5.26399	4.82633	5.11639	5.16791	5.23739	5.19261	4.82633	5.14516	4.82633
TRMT61B	6.81363	6.78047	6.77409	6.88021	6.8274	6.83328	6.75663	6.83526	6.7509	6.89343
WDR43	7.84405	8.27718	8.06984	7.9335	7.95674	7.9728	8.14833	7.82614	7.65038	8.02455
CLIP4	5.14073	5.18413	5.21832	4.82633	4.82633	5.18262	5.19261	4.82633	5.27632	5.31466
YPEL5	9.19887	8.28539	8.57869	8.80894	8.94049	9.02915	8.66175	8.68004	9.1139	8.80444
LBH	7.30862	7.848	7.59829	6.90979	7.09967	7.71432	7.53683	7.20323	6.93685	6.97524
LCLAT1	6.52281	6.59466	6.50951	6.41407	6.22365	6.56394	6.57237	6.39258	6.35169	6.55664
GALNT14	5.45148	5.82111	5.80965	5.9249	5.7774	5.03238	5.55314	5.51463	5.56741	5.31466
EHD3	6.33217	6.92045	6.96717	7.20908	7.21723	6.16157	6.63206	6.76231	6.81911	6.82847
XDH	5.04887	5.18413	5.10393	5.11639	4.82633	5.28553	4.82633	5.13648	5.14516	5.31466
AL121652.1	5.41167	5.49152	5.30569	5.58624	4.82633	5.50406	5.40317	5.51463	5.27632	5.17245
MEMO1	6.78553	6.95318	6.69735	6.73791	7.00882	6.90178	6.68897	6.95369	6.91943	7.08908
DPY30	8.68619	8.80114	8.88678	8.80522	8.98225	8.76355	8.88381	8.79185	8.93008	8.84118
SPAST	7.44177	7.47264	7.55762	7.11248	7.18468	7.49977	7.40653	7.36685	7.22343	7.10713
AL121658.1	5.32199	5.57873	5.55419	5.32706	5.41525	5.36876	5.63685	5.36148	5.37635	4.82633
SLC30A6	6.73726	6.33999	6.63234	6.65128	6.86998	6.77734	6.7028	6.66472	6.6134	6.66252
YIPF4	8.33435	8.25229	8.08124	8.43272	8.22165	8.38767	8.27903	8.38669	8.38058	8.44351
AL133245.1	5.48877	5.38992	5.30569	5.68524	5.71792	5.53362	5.4574	5.63775	5.79286	5.84584
BIRC6	8.63284	8.68552	8.62974	8.55768	8.47113	8.75968	8.61832	8.74817	8.6124	8.61121
AL133243.2	6.08492	5.75908	5.73344	5.88927	5.83292	6.11914	5.985	5.87926	6.06579	5.89864
AL133243.3	6.46267	6.56567	6.4133	6.39197	6.69033	6.452	6.19663	6.5136	6.6998	6.52866
TTC27	6.42505	6.18754	6.43318	6.47796	6.66595	6.39736	6.46021	6.10267	6.39286	6.76002
LTBP1	7.52564	7.86462	7.7428	8.10197	7.89916	7.4662	7.90126	8.10993	7.66053	7.806
RASGRP3	8.55932	8.35714	8.28195	8.87787	8.68334	8.53791	8.0199	8.15774	8.46879	8.58046
FAM98A	7.25676	8.2098	8.17457	7.51063	7.68811	7.35499	8.0302	7.86801	7.17375	7.62241
AC017050.1	5.32199	5.07966	5.37901	5.23586	5.6536	5.18262	5.08567	5.26411	5.21642	5.31466
CRIM1-DT	7.32756	7.12463	7.31434	6.99467	6.8274	7.34971	7.1506	7.25572	7.06847	6.87214
CRIM1	8.37341	9.2519	9.0395	8.24144	8.19808	8.69425	9.30553	8.81743	8.047	8.06981
FEZ2	9.26395	9.13496	9.17223	9.20288	9.27863	9.36668	9.20101	9.16473	9.35569	9.24881
VIT	6.01271	6.1243	5.80965	5.40358	5.5832	5.92886	5.985	6.22806	5.92884	5.59308
STRN	8.35851	8.30971	8.2671	8.26341	8.10812	8.33123	8.03533	8.16444	8.39866	8.20562
HEATR5B	6.85913	6.75556	6.84644	6.6332	6.53618	6.86418	6.92882	7.07701	6.6134	6.73635
GPATCH11	7.37682	7.96559	7.80634	7.60962	7.50571	7.41173	7.86709	7.61548	7.07627	7.63462
EIF2AK2	8.59275	8.55635	8.55042	8.52178	8.50982	8.6983	8.71979	8.71223	8.71437	8.78841
CEBPZOS	8.33435	8.34543	8.33512	8.32734	8.49061	8.48017	8.42614	8.28606	8.41356	8.3589
CEBPZ	8.09242	8.48709	8.19566	7.954	8.08256	8.2779	8.37475	8.15774	8.1577	8.06981
AC007390.2	5.80373	5.61846	5.69248	5.77291	5.8851	5.6404	5.74696	5.87926	5.86346	5.99592
NDUFAF7	7.35241	6.88686	6.96717	7.04834	7.04592	7.13216	7.16028	7.07701	7.22343	7.05222
PRKD3	8.09963	7.76767	7.78548	7.99413	7.95674	8.08925	7.64238	7.71101	8.27351	7.98726
QPCT	6.96216	7.03666	7.04184	7.02178	7.13433	7.11338	7.56577	7.18979	7.48258	7.15986
AC006369.1	4.82633	4.82633	4.82633	4.82633	5.16791	4.82633	4.82633	4.82633	4.82633	4.82633
CDC42EP3	7.65004	7.61817	7.45479	7.28824	7.50571	7.98956	7.18893	7.34293	7.48258	7.52061
RMDN2	5.64863	5.57873	5.91262	5.68524	5.83292	5.47305	5.63685	5.51463	5.56741	5.17245
CYP1B1	6.93717	5.72622	5.94449	6.22381	6.22365	6.53444	5.67533	5.92034	5.92884	5.84584
ATL2	7.02657	6.96391	6.9149	6.89508	6.97065	7.11338	7.02848	6.95369	7.22343	7.08908
LINC02613	5.41167	5.18413	5.30569	5.40358	5.41525	5.23739	5.19261	5.13648	5.46018	5.51371
HNRNPLL	7.73652	7.54386	7.5157	7.63542	7.78705	7.71026	7.60112	7.534	7.80916	7.61009
GALM	7.35856	7.4356	7.39104	7.52917	7.60597	7.31219	7.38219	7.30624	7.57173	7.46674
SRSF7	9.1686	9.62848	9.90843	9.60855	9.72574	9.17989	9.66914	9.42491	9.19682	9.44191
GEMIN6	7.28941	7.03666	7.27429	7.29918	7.3834	7.24533	7.38219	7.36685	7.41775	7.32197
DHX57	7.20969	7.3098	7.16864	7.33147	7.082	7.16894	7.26244	7.10611	7.29135	7.22707
MORN2	8.03337	8.21411	8.50063	8.13815	8.16602	8.04189	8.3987	8.29218	8.05083	7.84835
ARHGEF33	5.27009	5.26399	5.21832	5.23586	5.16791	5.18262	5.40317	5.13648	5.14516	5.42301
SOS1	7.64009	7.76767	7.40956	7.32079	7.26461	7.56905	7.62876	7.48052	7.38724	7.4804
SOS1-IT1	5.64863	5.33105	5.37901	5.32706	5.41525	5.47305	5.34295	5.26411	5.65995	5.31466
CDKL4	4.82633	5.07966	5.21832	5.11639	4.82633	5.11749	5.08567	4.82633	5.21642	5.31466
MAP4K3	7.57884	7.54386	7.26409	7.43389	7.21723	7.43179	7.33216	7.48052	7.40563	7.57245
AC007684.2	5.14073	5.18413	5.21832	4.82633	4.82633	5.18262	5.19261	5.26411	5.21642	5.31466
MAP4K3-DT	7.8612	8.01596	7.75001	7.81131	8.1579	7.77387	7.90126	7.84304	7.8137	8.05188
TMEM178A	6.54604	5.57873	5.69248	6.27451	6.10962	6.39736	5.78052	5.51463	6.32339	5.84584
THUMPD2	6.35949	6.59466	6.33011	6.83452	6.25911	6.50419	6.61741	6.46668	6.59081	6.47064
SLC8A1	5.80373	5.75908	5.5012	5.63741	5.50481	5.83669	5.81279	5.44311	5.63041	5.72946
PKDCC	5.77986	5.53657	5.69248	5.58624	5.93443	5.58905	5.71196	5.63775	5.98993	5.72946
EML4	7.64507	7.8973	7.64557	7.61827	7.43911	7.5825	7.79613	7.72936	7.4476	7.43899
COX7A2L	9.37119	9.32884	9.41247	9.31944	9.42356	9.29911	9.66424	9.39697	9.36487	9.35042
MTA3	8.48456	7.9553	7.77846	8.30105	8.3483	8.41753	8.0199	7.90866	8.70473	8.45033
OXER1	5.04887	5.44294	5.37901	5.23586	5.30828	5.23739	5.19261	5.44311	5.53361	4.82633
HAAO	5.6767	5.98469	5.84532	5.81346	5.93443	5.61518	5.81279	5.83621	6.18622	5.89864
LINC02580	5.41167	5.18413	5.44332	5.40358	5.30828	5.36876	5.19261	5.13648	5.46018	4.82633
AC010883.3	4.82633	5.26399	5.30569	5.40358	4.82633	5.23739	5.08567	5.13648	4.82633	5.17245
ZFP36L2	8.87124	8.166	8.3112	8.96378	8.89263	8.74409	8.14833	8.25505	8.89455	8.65908
LINC01126	5.14073	5.18413	4.82633	5.23586	4.82633	5.03238	5.19261	5.13648	4.82633	5.31466
AC010883.1	5.58907	5.38992	5.21832	5.23586	5.6536	5.47305	5.50708	5.44311	5.59961	5.42301
THADA	6.92023	7.04673	6.9413	6.6332	6.80557	6.83328	6.76973	6.81741	6.88385	6.87214
PLEKHH2	5.41167	5.49152	5.37901	5.63741	5.83292	5.47305	5.4574	5.57893	5.63041	5.51371
DYNC2LI1	7.07289	6.98511	6.96717	6.81892	6.91119	7.00844	7.04963	7.09164	7.05272	6.47064
ABCG8	5.04887	5.07966	5.10393	5.11639	4.82633	4.82633	5.08567	4.82633	5.14516	5.42301
LRPPRC	8.66943	8.74005	8.51742	8.36841	8.3195	8.88928	8.54166	8.44272	8.51645	8.3221
AC019129.2	5.32199	5.07966	5.10393	5.11639	4.82633	5.03238	5.19261	5.13648	4.82633	4.82633
PPM1B	7.189	6.96391	6.9543	7.0999	7.32531	7.09433	7.09095	7.21655	7.1371	6.95527
SLC3A1	5.32199	5.18413	5.10393	4.82633	5.30828	5.03238	5.08567	5.26411	4.82633	5.17245
PREPL	7.43019	7.37415	7.2225	7.11248	6.98987	7.43676	7.19834	7.33081	7.08403	7.10713
CAMKMT	5.97451	5.98469	5.94449	5.95921	5.83292	6.0597	5.95844	5.63775	5.59961	5.42301
SRBD1	7.21652	7.56453	7.16864	6.95292	6.97065	7.04214	7.23534	7.4474	6.79033	6.99491
PRKCE	6.67676	7.04673	7.00504	6.6691	6.71424	6.93109	7.0391	7.03211	6.93685	6.97524
EPAS1	9.86069	9.85189	9.49074	9.16569	9.21397	10.0428	9.70458	9.88517	9.87872	9.5846
ATP6V1E2	5.9938	6.03344	6.06229	5.68524	5.98127	5.8559	5.985	5.99742	6.06579	5.51371
RHOQ	7.16091	7.56453	7.28442	7.20908	7.15133	7.15679	7.1699	7.29379	7.22343	7.17698
PIGF	7.81353	7.81983	7.75717	7.68564	7.60597	7.66477	7.87857	7.63512	7.71511	7.49394
CRIPT	7.95192	7.70114	7.77846	8.11414	8.04774	7.97953	7.72776	7.55483	7.9476	8.06981
LINC01118	5.04887	5.18413	4.82633	5.11639	5.16791	4.82633	5.08567	5.36148	5.32893	5.17245
SOCS5	6.66639	6.65066	6.5459	6.43576	6.58976	6.64835	6.54139	6.60225	6.55612	6.37783
[truncated: 15,770 more rows]
