# Supplementary material for: Transcriptomic analysis of iPSC-derived endothelium reveals adaptations to high altitude hypoxia in energy metabolism and inflammation
Source: PLoS Genet. 2025 Feb 10;21(2):e1011570. doi: 10.1371/journal.pgen.1011570 (PMC11809796; doi:10.1371/journal.pgen.1011570)
Supplement: S11 Table — Column names indicate sample ID, row names indicate ensemble gene ID. (XLSX) [file pgen.1011570.s025.xlsx]

## Sheet: S11_Table
	CHB528	CHB531	CHB557	CHB596	CHB606	CHB608	CHB614	CHB619	CHB633	CHB748	TAC252	TAC462	TAC540	TAC569	TAC750	TAC801	TAC841	TAC859	TAC86	TAC988
ENSG00000000003.14_2	11.6706	11.4884	11.6188	11.4058	11.5147	11.6058	11.2764	11.4669	11.3918	11.4214	11.4532	11.8109	11.5316	11.715	11.6434	11.5713	11.2774	11.4964	12.156	11.4399
ENSG00000000005.5_2	6.74018	6.53887	8.24924	6.08411	6.49142	6.96711	6.08659	6.29994	6.27464	6.52902	6.58259	7.96736	6.5851	7.85395	6.14349	6.2093	6.21542	7.09342	8.35278	5.94866
ENSG00000000419.12_2	10.813	10.7768	10.9341	10.908	10.8892	10.9548	10.7316	10.8878	10.8526	10.7484	10.7748	10.9626	10.8687	11.3084	11.1586	10.8929	10.6506	10.9774	10.9517	10.9216
ENSG00000000457.13_3	8.16709	8.10192	8.19253	8.33253	8.31972	8.28231	8.41419	8.22219	8.20795	8.22125	8.38443	8.18537	8.18272	8.1308	7.92702	8.38512	8.42599	8.24613	8.50506	8.25734
ENSG00000000460.16_5	9.29914	9.90495	9.84036	10.0385	10.0413	9.78488	10.0638	9.74545	10.2368	10.0675	9.96569	10.0533	9.62691	9.5305	9.3	10.1052	9.21238	10.0828	9.85091	10.2912
ENSG00000000938.12_2	5.93462	6.17601	5.93926	6.11267	6.12969	5.83432	5.96247	6.07635	6.14977	6.27827	5.86933	5.80665	5.94172	5.93097	5.83646	6.0221	5.83814	5.7839	5.81129	6.13125
ENSG00000000971.15_2	5.55713	5.35326	5.35326	5.68248	5.77558	5.69896	5.35326	5.35326	5.64747	5.72524	5.35326	5.35326	5.56058	5.35326	5.35326	5.35326	5.35326	5.7557	5.35326	5.35326
ENSG00000001036.13_2	11.4263	11.2956	10.2816	11.2891	11.264	11.333	11.2232	11.1181	11.3391	11.1382	11.2866	11.1857	11.2299	11.0413	11.3756	11.3972	11.4646	11.0287	10.7148	11.1069
ENSG00000001084.12_5	10.8754	10.6588	10.7317	10.748	10.6017	10.6802	10.7912	10.8298	10.7594	10.7922	10.5534	11.2664	10.7981	11.0301	10.6042	10.4137	10.5211	11.0157	11.268	10.896
ENSG00000001167.14_3	10.849	10.6024	11.3916	10.7637	10.5388	10.7689	10.7419	10.5761	10.5993	10.5987	10.6226	10.9247	10.6246	10.4367	10.158	10.5411	10.826	10.4119	11.1041	10.679
ENSG00000001460.17_3	8.18393	9.03302	8.85119	8.89581	8.76344	8.93938	8.50183	8.06969	8.21259	8.8669	8.72635	8.16481	8.68527	8.21086	8.35409	8.79184	8.27049	8.46512	7.95985	8.18481
ENSG00000001461.16_2	9.03573	9.08739	9.55672	9.05039	9.04024	8.91207	9.37929	8.80336	9.25467	8.98766	9.19786	9.09001	8.80829	8.80023	8.78696	9.04779	9.38173	9.07586	9.11679	9.14719
ENSG00000001497.16_2	11.6764	11.9079	11.6719	11.7289	11.657	11.7378	11.6979	11.643	11.664	11.8315	11.7753	11.6936	11.8341	11.6081	11.6499	11.6786	11.6293	11.8639	11.619	11.8144
ENSG00000001561.6_2	8.03073	8.65181	8.17005	8.70094	8.47024	8.45752	8.30683	8.20849	8.29613	8.58222	8.6877	7.94432	8.24836	7.97832	8.10878	8.27434	9.26764	8.34732	7.84709	8.20644
ENSG00000001617.11_3	10.1121	10.9443	10.7365	11.2716	10.7787	10.5885	10.8452	10.2837	10.5954	10.8515	11.2153	9.93575	10.4514	10.265	10.078	10.8783	10.7036	10.9232	10.1909	10.7392
ENSG00000001626.15_4	6.48798	6.04915	6.62115	6.46511	6.56711	6.39672	6.85618	6.78623	7.06481	6.6011	6.81346	6.30146	6.40851	6.43769	6.48672	6.27498	6.02658	6.07298	6.32441	6.5145
ENSG00000001629.9_3	11.0733	11.1669	11.1339	11.0265	11.1529	10.8682	11.1248	11.0354	11.277	11.0444	11.1013	10.705	11.0535	11.3728	10.8619	10.9334	11.2796	11.0508	10.8432	11.2244
ENSG00000001630.16_5	11.7339	11.8664	12.4242	12.0263	11.9682	11.6436	12.4731	12.0881	12.5511	12.0132	11.8915	12.6493	12.3402	13.3084	12.1208	11.977	13.2566	12.4131	12.707	12.5356
ENSG00000001631.15_5	10.0856	10.1501	9.73221	10.1136	9.8255	9.9382	10.0514	9.92775	10.0789	10.2084	10.1347	9.93442	9.9864	9.93355	9.86575	10.1048	9.48248	10.1115	10.2575	9.9591
ENSG00000002016.17_3	8.05427	7.91257	7.38338	8.08996	7.8231	8.09497	7.57667	7.98671	7.52237	8.16118	7.78044	7.51222	7.59156	8.30829	8.48339	8.1055	8.10182	7.58692	7.97541	7.74121
ENSG00000002079.14_3	5.35326	5.35326	5.35326	5.35326	5.35326	5.69328	5.52839	5.35326	5.35326	5.35326	5.82169	5.35326	5.52682	5.35326	5.35326	5.35326	5.35326	5.35326	5.35326	5.35326
ENSG00000002330.13_4	8.75093	8.90592	8.73309	8.91698	8.92117	9.20104	8.73086	8.52735	8.76656	8.98733	8.94699	9.06299	8.62694	8.6976	8.77906	9.05487	9.07605	8.71382	8.79453	8.79998
ENSG00000002549.12_3	10.9458	10.8716	10.9495	10.9855	10.9026	11.0925	10.7622	10.8539	10.9338	10.9274	10.9252	11.3442	11.3106	10.931	10.8177	11.0573	10.628	11.1935	11.2189	10.8838
ENSG00000002586.19_4	11.0134	9.79526	10.4722	10.9963	10.4678	10.4905	10.3766	10.3067	10.0848	10.2439	9.89631	10.0571	9.84189	10.7457	11.1239	10.3268	10.5223	9.33348	11.1686	9.6534
ENSG00000002586.19_4_PAR_Y	5.35326	5.35326	5.35326	5.35326	5.35326	5.35326	5.35326	5.35326	5.35326	5.35326	5.35326	5.35326	5.35326	5.35326	5.35326	5.35326	5.35326	5.35326	5.35326	5.35326
ENSG00000002587.9_4	6.18858	6.76286	6.443	6.38441	6.26573	6.33242	6.84643	6.91838	6.46099	6.35098	6.81263	6.03674	6.84475	6.45087	6.47118	6.67621	7.70347	6.523	6.38394	6.79201
ENSG00000002726.20_4	5.70836	5.97226	5.56278	5.98204	6.02501	5.85904	5.79849	6.06365	5.77177	5.99542	5.77576	5.86445	6.07881	5.35326	5.85656	5.35326	5.84919	6.09376	5.35326	6.07017
ENSG00000002745.12_3	5.71648	6.04416	5.85057	5.55603	5.85433	5.79008	6.057	6.02692	6.20009	5.55693	6.76526	5.76839	5.99103	5.86404	5.63138	5.94929	6.18061	6.23592	5.56361	6.20519
ENSG00000002746.14_3	7.14265	7.7287	7.3235	7.72147	7.3142	6.9403	7.92288	8.02996	8.20287	7.55979	7.56258	8.07267	7.45393	7.53694	8.24127	7.42194	7.47049	7.83806	7.27958	7.96009
ENSG00000002822.15_4	8.8217	9.70984	9.52895	9.45438	9.68177	9.60501	9.46679	8.98858	9.48151	9.35108	9.47598	9.19938	9.26657	9.14116	9.44785	9.584	9.43391	9.61218	9.05482	9.34956
ENSG00000002834.17_3	13.2042	13.0496	13.109	13.078	13.1028	12.8933	13.1851	13.3229	13.2178	12.9461	13.0442	13.2423	13.3458	13.6306	13.2751	12.7017	12.9214	13.317	13.3416	13.448
ENSG00000002919.14_2	9.81875	10.0647	9.78552	9.9346	9.90758	10.1173	9.79019	9.71799	9.75073	9.88184	9.94127	9.917	9.83343	9.6788	9.80214	9.82752	9.7616	9.96221	9.77155	9.91293
ENSG00000002933.8_5	6.11039	6.01108	5.89293	5.87456	5.79838	5.83037	6.04301	5.85468	5.66133	6.08196	5.77667	5.9107	5.80275	5.81781	5.79259	6.06786	6.20917	5.94289	5.81355	5.78192
ENSG00000003056.3	12.1085	11.8915	12.0945	11.9564	11.7144	11.9149	12.0768	12.0671	12.056	12.0194	12.0109	12.0558	12.1058	12.3138	12.0678	12.056	12.1442	12.0314	12.085	11.9488
ENSG00000003096.14_4	9.04866	9.52121	8.3221	9.7885	9.13483	9.29798	9.24161	8.78755	9.31215	9.23232	9.22833	9.16347	9.01123	7.93868	8.31263	8.87815	9.07234	9.51888	7.59428	9.41302
ENSG00000003137.8_3	5.94643	6.62559	6.03679	6.41137	6.17462	6.12929	6.50882	6.06324	5.86554	6.36059	6.2921	5.83052	6.23056	5.79861	6.2015	6.03017	6.31174	6.02266	6.27347	6.50789
ENSG00000003147.18_4	10.1049	10.1872	10.027	9.63236	10.1968	10.2135	10.1176	10.1594	10.2719	10.2359	10.3328	9.66878	10.0183	10.3747	10.1152	10.0965	10.0948	10.1906	9.52017	10.0544
ENSG00000003249.13_2	11.1215	10.6034	11.2119	10.8838	11.0536	11.1891	10.541	10.8456	10.7572	10.9546	10.9573	11.5622	10.6099	11.9866	10.957	10.8929	10.4918	10.9592	11.646	10.9687
ENSG00000003393.14_4	10.9682	11.0296	11.0573	11.0596	11.2058	10.7103	11.3254	10.8261	11.1726	11.1236	10.889	10.8976	11.1187	10.9635	11.1446	10.8044	10.9545	11.3039	10.8493	11.211
ENSG00000003400.14_4	7.69143	7.98329	8.14614	7.59193	8.08972	7.60899	8.01209	7.70527	7.74597	8.01544	7.74856	7.57285	7.84119	7.31733	7.95723	7.80907	8.02974	8.10819	7.49199	8.28012
ENSG00000003402.19_3	8.0626	8.0604	9.31389	8.42199	8.67193	8.82547	8.54076	8.83788	8.52657	8.37205	9.07706	8.59096	8.50828	9.13876	8.67206	8.68493	9.12716	8.35372	9.64727	8.60402
ENSG00000003436.15_4	6.02149	7.01038	7.7332	8.35043	7.10783	6.43534	7.28402	7.75743	8.15227	6.5375	6.93165	7.96019	6.94338	7.56773	9.14333	7.58062	7.43884	7.0362	7.13848	7.4566
ENSG00000003509.15_2	10.368	10.038	9.97957	10.2726	10.0336	10.2976	10.2407	10.2211	10.5242	10.051	10.1402	10.1992	9.91559	11.0717	9.84461	10.1211	10.127	10.453	10.3845	10.135
ENSG00000003756.16_5	11.2853	11.3426	11.1281	10.9785	11.1301	11.2637	11.1794	11.3225	11.193	11.3364	11.0129	11.2591	11.4183	11.6908	11.1291	11.0063	11.2132	10.8808	11.591	11.064
ENSG00000003987.13_2	8.40956	8.52997	8.25994	8.60902	8.90444	8.45937	8.34425	8.42231	8.28106	8.75313	8.53318	8.45315	8.35229	7.54594	7.76454	8.46705	8.47605	8.5659	7.8781	8.56735
ENSG00000003989.17_4	10.3707	10.5724	10.9088	10.8007	10.7759	10.526	10.8428	10.6846	10.8262	10.9118	10.9149	10.8072	10.7057	10.532	10.1463	10.6079	10.4286	10.7312	10.7582	11.1625
ENSG00000004059.10_4	11.9087	11.8053	11.5787	11.9696	11.9626	12.0126	11.7664	11.7028	11.756	11.8162	11.8978	11.7358	11.8289	11.7139	11.92	11.9688	12.058	11.7526	11.8153	11.7009
ENSG00000004139.13_3	8.24006	8.2459	7.18882	8.16144	7.4984	7.81849	7.90448	7.71969	8.0174	8.29666	7.28972	8.104	7.94107	7.28926	8.14712	7.62173	7.06905	7.72761	6.73679	7.62832
ENSG00000004142.11_2	11.7918	11.6612	11.5446	11.602	11.4617	11.6133	11.4978	11.6549	11.4677	11.5524	11.5551	11.7933	11.8073	11.7232	11.6992	11.475	11.3376	11.7451	11.7547	11.4772
ENSG00000004399.12_5	10.9232	10.7721	11.565	11.4439	10.7227	11.0688	11.9111	11.265	11.9125	10.8202	10.9021	10.1997	10.8561	11.2314	11.4454	11.393	10.8567	11.1533	11.182	11.3475
ENSG00000004455.16_2	11.6688	11.6858	11.6066	11.6729	11.9353	11.9097	11.7635	11.594	11.5646	11.7101	11.7697	11.7687	11.7645	11.5187	11.6645	12.107	11.5119	11.7545	11.754	11.5786
ENSG00000004468.12_2	6.34131	6.51665	6.34745	6.37985	6.31426	7.13279	6.54789	6.46117	6.58718	6.48972	6.29497	6.01891	7.00977	6.97019	6.42259	6.75234	6.31254	6.48471	6.38349	6.21009
ENSG00000004478.7_2	13.0385	13.5999	13.5839	13.6409	13.4651	13.3642	13.3563	13.2392	13.1866	13.3463	13.731	13.5161	13.398	13.6045	12.9464	13.3028	13.2735	13.8203	13.3825	13.3259
ENSG00000004487.16_4	13.2839	13.6457	13.6558	13.5239	13.6477	13.6019	13.4522	13.3483	13.4901	13.5001	13.5206	13.6421	13.4063	13.3908	13.2441	13.5374	13.2773	13.6282	13.3332	13.6321
ENSG00000004534.14_3	11.2589	11.6027	11.489	11.7222	11.6212	11.7478	11.4505	11.1556	11.3167	11.7181	11.6551	11.2623	11.261	11.4785	11.5172	11.4346	11.56	11.7076	11.3749	11.3923
ENSG00000004660.14_2	8.68518	8.90752	9.22951	8.09827	8.6133	8.82822	8.76628	8.30829	8.59633	8.62588	8.9462	8.03873	8.14295	8.93526	7.94962	8.9165	8.83627	8.90265	8.29367	8.87725
ENSG00000004700.15_3	11.0181	11.0319	11.1828	11.0701	11.1212	11.1116	10.9219	11.0388	11.2334	11.0914	11.0214	11.0667	10.9394	11.1645	11.3104	11.0425	10.8143	11.1798	11.3151	11.0844
ENSG00000004766.16_3	9.15664	8.88098	8.6492	9.02687	9.01584	8.98845	8.60463	9.01618	8.75939	9.00363	8.9887	9.19866	8.93528	8.98448	9.13167	8.82394	8.50427	8.86139	8.92957	8.99894
ENSG00000004776.12_2	6.01492	5.6939	6.20223	5.72288	6.27901	6.06348	5.8803	6.26556	5.56883	5.83195	6.20894	6.00677	6.11063	6.28244	5.76809	6.42546	5.97422	5.64756	6.45646	6.04874
ENSG00000004777.18_3	8.51995	8.94223	8.77717	8.78449	8.77659	8.87244	8.75405	8.93614	8.44357	9.43801	8.99437	9.07389	8.74205	8.73189	8.707	9.13836	9.56513	8.83202	9.23167	8.64078
ENSG00000004779.9_2	11.3862	11.2272	11.5443	11.263	11.4803	11.3392	11.1063	11.4929	11.1611	11.36	11.2863	11.5866	11.3254	12.1894	11.5169	11.5624	11.5678	11.2407	11.7299	11.1284
ENSG00000004799.7_2	5.7395	5.54712	6.19885	5.61383	6.04973	5.81652	5.69671	5.90205	5.8063	5.87913	5.8595	5.70187	5.80424	5.9981	5.60639	5.82592	5.95447	6.08745	5.95387	5.87136
ENSG00000004809.13_4	5.35326	5.35326	5.35326	5.35326	5.35326	5.35326	5.35326	5.80287	5.59416	5.35326	6.12735	5.35326	5.51284	5.74896	5.62103	5.72978	6.00981	5.96291	5.51928	5.65187
ENSG00000004838.13_3	6.07901	5.9503	5.80285	5.7118	5.9064	6.21812	5.90045	5.75252	5.97308	6.12566	6.15623	5.68962	5.84392	5.77984	5.84019	6.24654	5.87506	5.87096	5.68112	5.65162
ENSG00000004846.16_2	5.57592	5.35326	5.35326	5.57913	5.35326	5.35326	5.35326	5.35326	5.35326	5.35326	5.35326	5.35326	5.57957	5.35326	5.35326	5.35326	5.35326	5.35326	5.35326	5.35326
ENSG00000004848.7_4	6.20387	5.35326	5.35326	5.57914	5.35326	5.35326	5.74798	6.05641	5.74631	5.35326	5.35326	5.96272	5.57958	5.35326	5.57254	5.35326	5.35326	5.57343	6.2473	5.57678
ENSG00000004864.13_2	11.7709	11.5925	11.3992	11.7572	11.7431	11.6156	11.7108	11.7776	11.9095	11.6429	11.6281	11.9003	11.8433	11.338	11.8233	11.4631	11.4263	11.8705	11.6793	11.8625
ENSG00000004866.20_5	9.25991	9.18656	9.09607	9.24588	9.41784	9.09684	9.25892	9.37331	9.48765	9.13738	9.4096	9.54046	9.20233	9.26225	9.29038	9.09232	8.95137	9.48155	9.24283	9.3115
ENSG00000004897.11_4	11.3903	11.7573	11.3136	11.6148	11.3458	11.1315	11.6885	11.2423	11.4289	11.3514	11.565	11.3882	11.3323	11.2808	11.4094	11.6825	11.4739	11.4945	11.2268	11.2923
ENSG00000004939.14_3	5.84889	5.70799	5.72936	5.77129	5.7361	5.83052	5.5428	5.88984	5.88396	5.72901	5.7103	6.34633	5.72425	5.35326	6.26766	5.85255	5.9661	5.90277	5.73786	5.76696
ENSG00000004948.14_4	6.65586	6.45094	6.32024	6.53678	6.44107	6.11831	6.86609	7.34175	7.08669	6.52277	6.30764	6.96922	7.48486	6.40333	6.48095	7.04741	6.39109	6.74555	7.11205	7.16149
ENSG00000004961.14_2	10.2005	9.93324	10.149	9.75435	9.98156	9.99394	10.1704	10.4466	10.1512	9.61074	9.78052	10.3633	10.456	10.5092	10.2706	9.90236	9.7835	10.0669	10.4477	10.362
ENSG00000004975.11_2	10.3716	10.5351	10.3185	10.6801	10.5847	10.6944	10.5382	10.3213	10.4945	10.676	10.7354	10.4757	10.3599	10.8478	10.3607	10.5443	10.5946	10.6598	10.6686	10.7152
ENSG00000005001.9_2	6.63104	6.56705	6.09653	6.32511	6.29602	6.26886	6.75741	6.36889	6.60767	6.50194	6.58949	6.14572	6.16407	6.00691	5.75888	6.4937	6.71755	6.1955	6.22737	6.12396
ENSG00000005007.12_3	12.3319	12.1708	12.3265	12.105	11.9224	12.05	12.1694	12.3196	12.0004	11.9996	12.1256	12.3621	12.3986	12.5788	12.5828	11.8722	12.4528	11.8004	12.4679	12.141
ENSG00000005020.12_3	7.59935	7.79669	8.05362	7.68338	7.86799	8.02676	8.04326	7.55156	8.30535	8.32637	7.67566	7.37869	8.08796	7.1515	7.8931	7.95172	7.71979	7.87313	7.83148	8.35307
ENSG00000005022.5_2	13.7211	13.9264	13.9052	13.9091	13.6484	13.7995	13.7986	13.548	13.8597	13.759	14.0434	13.8694	13.5967	13.9732	13.5029	14.0035	13.7347	13.7008	14.0067	13.7981
ENSG00000005059.15_5	8.34856	8.05539	8.70807	8.33218	8.89236	8.28435	8.35782	8.75938	8.46505	7.69532	8.38967	9.15871	8.33296	8.69081	8.2622	8.6437	8.29915	8.77461	8.96296	8.35885
ENSG00000005073.5_2	5.35326	5.35326	5.35326	5.35326	5.35326	5.35326	5.35326	5.35326	5.67452	5.58007	5.35326	5.35326	5.57946	5.35326	5.35326	5.35326	5.35326	5.35326	5.35326	5.35326
ENSG00000005075.15_2	10.3564	10.4241	10.2262	10.1653	10.1204	10.4526	10.2166	10.2576	10.2587	10.118	10.4062	10.3847	10.439	10.2414	10.1051	10.401	10.2705	10.1658	10.3749	10.3173
ENSG00000005100.12_5	11.8708	11.3832	11.7946	11.5696	11.5444	11.4089	11.6784	12.0255	11.7912	11.5458	11.3004	12.2168	12.2276	12.3481	12.1413	11.4814	10.9195	11.9241	12.2026	11.8866
ENSG00000005102.12_2	5.68936	5.62576	5.63343	5.82961	5.5549	5.73368	5.65108	5.63585	5.75184	5.75628	5.35326	5.35326	5.83053	5.35326	5.73543	5.63351	5.52131	5.54538	5.35326	5.35326
ENSG00000005108.15_3	6.19619	7.21416	6.15674	6.77845	7.09569	6.42	6.39318	6.75148	6.38794	7.15643	6.65382	6.68288	6.47853	6.46268	6.40994	6.4368	7.1114	6.6635	6.37213	6.40181
ENSG00000005156.11_5	11.9108	12.2309	12.1058	12.1056	11.7033	11.7884	12.1348	11.8622	11.7974	11.8326	12.0494	11.9653	11.9183	12.1356	11.9384	11.5592	12.2862	12.0164	11.7986	11.895
ENSG00000005175.9_3	10.6259	10.9345	10.68	11.0888	10.884	10.8655	10.9291	10.6384	11.0888	10.9588	10.7437	10.7813	10.991	10.5758	10.6329	10.9399	10.4461	11.0558	10.6891	11.0731
ENSG00000005187.11_3	8.8206	9.43513	9.01545	8.19828	8.73078	8.99866	8.93268	8.76351	8.41631	8.79885	8.94291	7.7248	8.78533	9.21921	8.1634	9.2626	9.35741	8.16164	8.18649	8.48769
ENSG00000005189.19_5	8.23995	8.5321	8.43377	8.3588	8.41309	8.89863	8.04865	7.92662	8.23648	8.05289	8.42311	8.02645	8.11837	8.06479	8.35765	8.22631	7.77891	8.16235	8.1589	7.73563
ENSG00000005194.14_3	11.4984	11.5731	11.4516	11.4234	11.3694	11.5466	11.2316	11.3097	11.5049	11.3795	11.4443	11.7357	11.4566	11.5794	11.2045	11.4467	11.3141	11.4253	11.452	11.547
ENSG00000005206.16_1	9.40046	9.44426	9.08226	9.50684	9.564	9.52806	9.53532	9.44161	9.34441	9.44274	9.5732	9.66875	9.38301	9.16239	9.77785	9.83093	9.67792	9.47196	9.37746	9.57731
ENSG00000005238.19_2	8.06103	7.95173	7.78705	8.2053	7.9537	8.03605	7.9969	7.87781	8.02699	8.01949	7.94095	8.06158	7.89301	7.55062	7.75542	7.94486	8.01849	8.64977	8.10327	7.89415
ENSG00000005243.9_3	5.73829	5.71519	5.79747	5.61359	5.73195	5.35326	5.98961	5.83153	5.92295	5.69301	5.56123	5.65687	5.6141	5.77409	5.57137	5.35326	5.55742	5.53258	5.73292	5.56729
ENSG00000005249.12_2	10.5368	10.8207	10.8813	10.9221	10.9797	10.4993	10.8122	10.8077	11.0805	11.097	10.7434	10.9149	10.6575	10.6711	10.2861	10.4945	10.6741	11.1879	11.0042	10.8546
ENSG00000005302.18_4	9.3172	9.01907	9.01957	8.8566	9.16972	8.73891	9.47644	9.1245	8.9505	8.58067	8.91291	9.06181	8.91208	8.88893	9.15078	8.84226	9.00097	9.11775	9.09945	8.71883
ENSG00000005339.14_4	11.776	10.8517	11.0264	11.1089	10.9982	10.8977	11.0239	11.8209	11.3074	11.2104	10.5482	11.9224	11.8815	12.0161	11.6962	10.4298	10.9805	11.1236	12.0606	11.2808
ENSG00000005379.16_5	8.60071	8.07971	7.53569	8.20049	7.99253	8.42411	7.87836	8.31403	7.9752	8.33766	8.50195	7.69878	8.14833	6.69278	8.14286	8.00891	8.33584	8.16273	7.40258	7.77481
ENSG00000005381.7_2	5.35326	5.73937	5.35326	5.35326	5.70013	5.54272	5.94423	6.31735	5.5506	5.35326	5.98202	6.03254	5.79116	5.35326	5.35326	5.54658	5.35326	5.77934	5.75904	5.35326
ENSG00000005421.8_2	5.71351	5.35326	5.71323	5.98153	5.87579	5.35326	5.72597	5.76874	6.13659	6.00104	6.05896	5.58384	6.00358	5.35326	5.76077	5.86878	5.57225	5.70823	6.16607	5.66712
ENSG00000005436.13_5	9.05234	8.88439	8.55644	8.97434	9.47179	9.13731	8.87471	9.21625	9.00957	9.15797	9.25265	9.38447	9.28894	8.7268	9.00792	9.35211	8.94032	9.35235	9.4458	9.53263
ENSG00000005448.16_2	10.2275	10.2143	9.79433	9.96664	10.143	10.3848	9.86968	9.75605	10.0336	10.1302	10.3397	9.44878	10.0546	9.5231	9.52242	10.4965	10.0277	9.88828	9.50405	9.84253
ENSG00000005469.11_2	7.66395	7.74977	7.25817	7.28878	7.36773	7.76343	7.65867	7.53721	7.58535	7.5279	7.71454	7.06586	7.51252	6.85786	7.54151	8.03309	8.17231	7.32392	7.50029	7.62267
ENSG00000005471.17_5	7.09382	7.48789	7.1196	7.00939	6.98994	6.91451	7.55817	6.95502	7.00063	6.87175	7.08852	6.70912	6.84652	6.24749	6.82508	7.36701	7.20191	6.84617	6.63484	7.36289
ENSG00000005483.20_4	10.7287	10.7051	10.558	10.6879	10.5143	10.5796	10.3984	10.3408	10.3608	10.6985	10.6447	10.0704	10.5661	10.4416	10.3607	10.5806	11.5808	10.5569	10.3903	10.2124
ENSG00000005486.16_2	10.1867	10.3776	9.86693	10.0491	10.1917	10.1546	9.86586	10.0245	10.17	10.0383	10.1549	10.2857	10.0581	10.0886	10.2184	10.0838	10.5107	10.1005	10.1454	9.97505
ENSG00000005513.9_2	8.08618	7.96214	9.06121	8.09133	8.53381	7.87838	8.07938	8.18437	8.18081	8.1375	8.15916	8.69108	7.49735	9.76611	8.0286	8.23544	8.32614	8.30124	8.64357	8.0225
ENSG00000005700.14_3	10.8506	11.1499	11.0949	11.1614	11.07	11.0159	11.253	11.054	11.0911	11.1647	10.9717	10.9178	11.0203	10.9623	10.9671	11.0868	10.9935	11.2963	10.9559	10.9546
ENSG00000005801.17_5	11.4758	10.6578	11.4081	10.5571	10.8626	10.9463	10.829	11.5656	10.8879	10.7351	10.669	11.4254	11.5197	11.7075	11.8489	10.729	10.5825	10.6247	11.5867	10.7352
ENSG00000005810.17_1	10.0758	10.4777	10.461	10.596	10.7818	9.87789	10.8714	10.6914	10.806	10.9269	10.07	10.6182	10.6066	10.4932	9.81599	10.3766	10.1688	10.6623	10.5635	11.0421
ENSG00000005812.10_5	9.73371	10.0315	9.88976	9.44832	9.2964	9.2405	9.77862	9.53593	9.85118	8.99048	8.70095	9.65059	9.88658	9.68445	9.33567	9.04942	10.0746	9.21932	9.75736	9.84884
ENSG00000005844.17_4	5.97095	6.07115	5.86893	5.83178	5.76653	6.06693	6.0171	5.74856	5.80808	5.72608	5.90636	5.5122	5.82162	5.35326	5.60343	5.74222	5.84391	5.81645	5.84991	5.93653
ENSG00000005882.11_4	9.48023	9.55442	8.85282	9.49539	9.28345	9.47045	9.32565	9.07144	9.11674	9.55994	9.3441	9.40469	9.59775	8.44141	8.47902	9.34337	9.69761	9.25603	8.64186	9.39735
ENSG00000005884.17_2	10.0042	9.82265	10.3453	10.1335	9.83891	9.86664	10.3461	10.215	10.5463	9.98746	9.79325	9.81475	9.82808	11.0728	10.9981	10.4694	10.1903	9.79464	9.78813	10.1549
ENSG00000005889.15_3	11.0122	9.92435	9.82832	9.91626	8.9591	9.19417	10.5164	10.8146	9.78699	9.53966	8.97452	10.5252	10.7714	10.1226	10.8736	9.17226	9.92397	9.1318	11.0597	9.68399
ENSG00000005893.15_3	11.2807	11.4726	11.3961	11.3883	11.1932	11.2477	11.4027	11.0596	11.1999	11.3427	11.4146	11.0847	11.2905	11.6065	11.2999	11.1227	11.6425	11.1259	11.2188	11.0642
ENSG00000005961.18_4	8.56131	8.64452	8.36093	7.98212	8.24898	8.57642	8.77883	8.14215	8.20344	8.05461	8.49917	8.4734	8.07384	8.41723	8.28107	8.90642	8.45169	8.04692	8.28321	8.46893
ENSG00000005981.12_2	5.56577	5.35326	5.65961	5.35326	5.35326	5.71357	5.35326	5.35326	5.78614	5.71212	5.89519	5.35326	5.56936	5.58404	5.56255	5.72092	5.35326	5.56351	5.35326	5.35326
ENSG00000006007.11_2	11.1515	11.3574	11.5093	11.2166	11.3193	11.2296	11.1882	11.1839	11.3215	11.4158	11.2117	11.237	11.2805	11.354	10.9657	11.4853	11.3523	11.4678	11.1451	11.3721
ENSG00000006015.17_5	8.55115	8.74336	8.4017	8.72213	9.83002	8.85418	8.5797	9.41228	8.47139	8.95349	9.13549	8.9673	8.98099	8.40164	9.93291	9.6004	9.50162	8.73208	8.78762	8.8067
ENSG00000006016.10_2	9.05648	8.59089	10.5471	8.33792	9.28611	8.16112	9.15732	9.0044	9.35658	8.38832	9.20542	9.40482	8.41564	10.784	8.96359	9.34503	8.74283	8.52962	10.8005	9.11299
ENSG00000006025.11_3	7.35561	7.88342	7.76241	7.70048	7.97767	7.90599	7.79638	7.95554	7.85221	8.04526	8.10912	7.31611	7.59936	7.46353	8.02823	8.12389	8.24394	8.06938	7.38448	8.11736
ENSG00000006042.11_4	11.3327	11.1822	11.0219	11.0605	11.0937	11.1756	11.3057	11.3756	11.2035	11.1744	10.9488	11.4572	11.4791	11.2505	10.8222	11.1491	11.0531	11.2169	11.3958	11.4153
ENSG00000006047.12_2	9.73758	8.78921	8.60862	8.57833	9.27576	9.44142	8.93212	9.4532	8.79234	8.93935	9.23423	8.67701	9.28173	7.97981	8.85215	9.16577	8.87426	8.9234	8.6759	8.68487
ENSG00000006059.3_2	5.35326	5.35326	5.35326	5.35326	5.35326	5.35326	5.35326	5.35326	5.35326	5.35326	5.35326	5.35326	5.35326	5.35326	5.35326	5.35326	5.35326	5.35326	5.35326	5.35326
ENSG00000006062.15_3	10.0216	8.41349	9.30278	8.80703	8.37075	8.6259	9.38034	9.92777	9.39197	8.71996	8.46598	8.32122	9.1958	9.58836	9.65346	8.36193	9.77752	8.33876	7.51436	8.77082
ENSG00000006071.13_4	6.71332	6.30502	6.34992	6.72325	6.58913	6.80039	6.46453	6.14229	6.44	6.14074	6.2071	6.18323	6.83178	5.95163	6.6358	6.56066	6.56186	6.30958	6.20451	6.27865
ENSG00000006116.3_2	5.89573	5.35326	5.58033	5.85621	5.58431	5.66162	5.67583	5.57754	5.7462	5.67373	5.56888	5.35326	5.67294	5.35326	5.79044	5.35326	5.66412	5.35326	5.58754	5.35326
ENSG00000006118.14_5	10.5349	10.4992	10.126	10.0289	10.8194	10.5069	10.1515	10.4284	10.3051	10.8016	10.2888	10.9406	10.5118	10.2633	10.7141	10.4954	10.2088	10.4891	10.7222	10.4728
ENSG00000006125.17_5	13.2018	13.4585	13.719	13.4672	13.3946	13.4543	13.3308	13.2912	13.4697	13.5085	13.4212	13.4565	13.3066	13.7148	13.2142	13.2772	13.3127	13.3862	13.4307	13.4583
ENSG00000006128.11_4	7.23044	7.55412	6.84935	7.36947	7.32775	6.70758	7.47043	7.74743	7.37001	7.20191	7.26804	6.84187	7.41944	8.59662	8.17928	6.70273	7.59675	7.6724	6.27723	7.13704
ENSG00000006194.9_3	10.6111	10.3625	10.746	10.1192	10.6285	10.1347	10.5762	10.4928	10.4559	10.5046	10.1758	10.5725	10.5254	11.015	10.5485	10.1251	10.6054	10.4777	10.5424	10.5423
ENSG00000006210.6_3	9.06717	8.43463	6.6164	7.59415	7.99693	9.00412	8.01373	7.9168	7.67512	8.11744	7.78202	6.67712	7.52537	7.32909	8.29476	7.7954	8.04631	7.70596	6.01009	7.58225
ENSG00000006282.20_4	10.0797	8.98967	9.35252	9.51423	9.58869	9.60754	9.57463	9.5995	9.37525	9.61024	9.07584	9.39992	9.57304	9.67803	9.27106	9.7345	9.53786	9.43078	9.59485	9.40288
ENSG00000006283.17_3	7.72401	7.96039	8.4595	7.88393	8.10942	7.75245	7.87614	7.88156	7.95663	8.28969	7.66842	8.34023	7.51073	8.05433	7.51719	7.73715	7.61169	7.68497	7.03484	7.62807
ENSG00000006327.13_2	12.069	10.6593	11.539	10.4988	11.087	11.0814	10.9322	11.8999	10.8649	10.5624	10.7753	10.8658	11.3106	12.7398	12.3957	10.7351	11.6209	10.3683	11.1319	11.0059
ENSG00000006377.10_2	5.7802	5.77719	5.35326	5.54753	5.55198	5.54108	5.35326	5.62601	5.78941	5.54843	5.53883	5.35326	5.95808	5.35326	6.16551	5.35326	5.75882	5.54259	5.55471	5.78104
ENSG00000006432.15_3	10.5635	10.6429	10.7643	10.6632	10.5303	10.4164	10.6054	10.4194	10.6936	10.6164	10.363	10.2823	10.3154	10.7114	10.3938	10.5542	10.7364	10.5977	10.2866	10.567
ENSG00000006451.7_3	11.8297	11.9452	11.9905	12.0374	11.9817	11.8839	11.8509	11.9164	12.0632	11.9448	11.9788	11.9115	12.08	11.8832	12.0328	11.9976	11.7756	12.0073	11.8251	11.9885
ENSG00000006453.13_3	10.0561	10.6697	10.7205	10.568	10.4679	10.8599	10.7622	10.363	10.6593	10.7078	10.5415	10.0472	10.4365	10.2183	10.1428	10.4232	10.8277	10.4768	9.87662	10.3991
ENSG00000006459.10_2	9.46602	9.87044	10.8344	9.94612	9.77172	9.42996	9.9844	9.60513	10.1869	9.88264	9.93953	9.52572	9.58613	10.4372	9.45913	9.69802	10.5096	9.61511	9.92132	9.73798
ENSG00000006468.13_4	11.3276	11.5338	11.9085	11.5986	11.2331	11.0449	11.3478	11.5476	11.6719	11.3442	11.2469	11.6269	11.6721	11.3586	11.2461	11.5352	11.4043	11.5294	11.9982	11.2991
ENSG00000006530.16_3	10.5572	10.785	10.5832	10.7265	10.5547	10.5587	10.5578	10.6001	10.6988	10.46	10.75	10.5375	10.807	10.7256	10.8089	10.8196	10.5753	10.7783	10.7633	10.4847
ENSG00000006534.15_2	6.19726	6.11044	5.95215	6.14463	6.2155	5.89558	6.11725	6.09965	5.9505	6.06684	5.8123	5.9338	6.05053	5.35326	5.95702	6.1089	6.18286	5.96503	6.42596	6.05275
ENSG00000006555.10_4	6.3816	6.95453	6.54161	6.17146	7.03061	6.87076	6.6222	6.47676	6.24834	6.42259	6.6071	6.65431	7.04309	6.08134	6.70069	6.85578	6.59387	6.71375	6.20702	6.61067
ENSG00000006576.16_2	10.1889	10.2712	10.5471	10.1147	10.1085	10.0943	10.3561	10.2289	10.168	10.2264	10.5841	10.1477	10.3092	10.687	9.91051	10.1727	10.8778	10.1016	10.1466	10.2007
ENSG00000006606.8_2	6.40136	6.40089	6.10912	6.47806	6.47553	6.42935	6.70292	6.67161	7.05441	6.68014	6.17185	6.25558	6.4362	5.95698	6.29712	6.83453	6.51366	6.31142	6.43809	6.48759
ENSG00000006607.13_4	9.94012	10.2672	10.1804	10.1445	9.92388	9.72634	10.1748	9.96407	9.73229	10.0386	9.67816	10.1094	10.0834	9.8911	9.83663	9.69082	9.804	10.0703	9.94116	10.4954
ENSG00000006611.15_3	6.77051	7.0686	6.67687	6.97156	6.70931	6.73115	6.62977	6.3949	6.73174	6.75612	6.9336	6.87068	6.58339	7.51488	6.67281	6.99891	6.9033	6.70309	6.25748	6.67711
ENSG00000006625.17_3	11.172	11.456	11.625	11.3629	11.4015	11.536	11.442	11.3821	11.5995	11.4145	11.3131	11.4783	11.5396	11.3791	11.5058	11.4307	11.2477	11.513	11.487	11.6022
ENSG00000006634.7_2	11.249	10.9602	10.8778	10.8859	10.8968	10.957	11.0298	11.211	11.2472	10.9479	11.0296	11.5365	11.3371	11.0377	11.3935	11.01	10.9988	11.3	11.3988	11.0797
ENSG00000006638.11_2	6.04854	6.15282	6.06067	6.30964	6.29793	6.51478	6.43723	6.05295	6.19293	6.4743	6.05463	5.86628	6.15363	5.62249	6.20869	6.67811	6.03848	5.98396	6.0372	6.26089
ENSG00000006652.13_4	11.2952	10.3995	10.6874	10.607	10.6094	10.5332	10.4542	11.3493	10.3944	11.0221	10.1809	10.7462	11.3702	11.5083	11.9954	9.91949	10.9324	10.4442	10.9481	10.3804
ENSG00000006659.12_2	5.35326	6.57491	5.74498	6.38618	6.555	5.96649	6.68866	6.73658	7.04709	5.98838	7.03728	5.35326	6.99451	5.98751	6.3412	6.75111	5.88802	6.24165	5.35326	6.53859
ENSG00000006695.10_2	9.72362	9.68805	9.74996	9.61822	9.6481	9.41215	9.547	9.74877	9.52366	9.79603	9.72264	9.7399	9.59452	10.0211	9.8116	9.62375	9.69962	10.045	9.66778	9.64865
ENSG00000006704.10_4	9.93334	10.4984	10.1775	10.5389	10.4861	10.5147	10.269	9.64735	10.3079	10.51	10.4747	9.90513	9.79226	10.2436	9.99002	10.103	10.3804	10.3315	9.85216	10.2638
ENSG00000006712.14_3	10.1065	9.72442	10.0678	10.0563	9.88962	9.74022	9.93788	10.2248	10.1882	9.78654	9.83151	10.4332	10.0775	10.6609	9.90032	9.91867	10.0433	10.0869	10.4278	10.1658
ENSG00000006715.15_3	10.532	10.513	10.2077	10.4403	10.6664	10.3414	10.6215	10.7031	10.843	10.7689	10.6706	11.0799	10.5008	10.8242	10.4277	10.3102	10.5068	10.9659	10.6473	10.8882
ENSG00000006740.16_2	10.0055	10.1298	10.2194	10.2828	10.1836	9.69213	10.1514	9.41072	9.60656	9.85579	9.7582	9.53152	9.58553	10.144	9.60732	9.73648	10.1487	10.0917	9.6315	9.94897
ENSG00000006744.18_4	11.595	11.7661	11.8434	11.8479	11.4954	11.604	11.7319	11.8429	11.8446	11.5387	11.7372	11.8859	11.9066	11.7652	11.6941	11.4132	11.4415	11.8173	11.9288	11.9181
ENSG00000006747.14_2	6.59046	6.33813	6.36824	6.14085	6.55545	6.07643	7.08266	7.13341	7.18481	6.25443	7.03108	6.7052	6.68569	6.22536	6.8702	6.63717	6.67273	6.65189	5.74663	6.67965
ENSG00000006756.15_2	9.61377	7.8443	7.73924	8.80497	7.95711	8.35151	8.12155	9.36741	7.85942	8.51614	8.39134	7.79998	8.7488	8.67223	9.25562	7.92292	7.9313	7.82776	9.59231	8.25464
ENSG00000006757.11_2	9.90201	9.23881	8.76673	9.69742	8.85008	9.35897	9.52219	9.49792	8.75504	8.99884	9.18379	8.82251	8.97431	8.64067	9.75977	9.12626	9.36818	8.90196	8.74889	8.66236
ENSG00000006788.13_3	5.35326	5.57616	5.67404	5.35326	5.35326	5.35326	5.35326	5.57749	5.35326	5.35326	5.35326	5.35326	5.67303	5.59492	5.66284	5.6679	5.35326	5.35326	5.9245	5.6691
ENSG00000006831.9_2	11.2539	10.9747	11.1936	11.3055	11.0202	10.8876	11.1205	11.2769	11.2505	11.0838	10.9893	11.48	11.4261	11.5993	11.3342	11.1566	11.1714	11.3127	11.5648	11.3253
ENSG00000006837.11_4	6.53766	6.83672	7.04047	7.05542	6.7891	7.11905	6.66893	6.34729	6.7019	6.80513	7.15799	6.412	6.55823	6.80991	6.56435	6.85283	7.01207	6.63775	6.60865	6.74975
ENSG00000007001.12_3	5.35326	5.35326	5.35326	5.35326	5.35326	5.35326	5.35326	5.35326	5.35326	5.35326	5.35326	5.35326	5.35326	5.35326	5.57226	5.35326	5.35326	5.35326	5.35326	5.35326
ENSG00000007038.10_2	6.00164	5.78007	6.21882	5.90299	5.91384	5.9622	6.15333	6.17108	6.22557	5.8654	6.65752	5.79955	6.08471	5.71339	5.95032	6.25964	5.90279	6.04902	5.90915	6.11737
ENSG00000007047.14_3	10.255	10.9406	10.6751	10.4939	10.4912	10.3512	10.5951	9.87394	10.5059	10.7373	10.7433	9.85185	10.0473	10.2394	9.7556	10.5348	10.579	10.4432	9.80109	10.5442
ENSG00000007062.11_3	12.1239	11.6569	12.3651	11.6179	11.8197	11.5516	11.861	11.9361	12.1955	11.7728	11.9094	12.4462	12.1425	12.6812	12.1766	12.1508	11.4314	11.8503	12.2317	12.1975
ENSG00000007080.10_2	10.4492	10.8313	10.7502	10.769	10.9357	10.6876	10.443	10.7586	10.5261	10.7247	10.693	10.6856	10.7029	10.6927	11.006	10.9132	10.9551	10.696	10.6442	10.6919
ENSG00000007129.17_3	5.35326	5.35326	5.35326	5.56723	5.5271	5.35326	5.74679	5.81163	5.96055	5.67558	5.35326	5.35326	5.52374	5.35326	6.11354	5.35326	5.69568	5.35326	5.68491	5.67356
ENSG00000007168.12_3	12.2037	12.5331	12.3573	12.2884	12.2156	12.2822	12.1707	11.6555	12.1132	12.0938	12.5226	11.7114	11.9823	12.7578	12.0143	12.2369	12.5622	12.6958	11.6271	12.0167
ENSG00000007171.17_4	6.51399	7.28257	6.49129	7.14808	7.19402	7.52119	7.13975	6.87047	7.02464	7.17123	7.20526	6.71643	6.95355	6.43857	6.64682	7.1555	7.17879	7.38531	6.24941	6.89928
ENSG00000007174.17_4	6.07917	6.0545	6.75978	6.19781	6.30076	6.22226	5.73417	6.25409	5.81152	6.31042	6.44717	6.8518	5.58134	6.40496	6.39254	5.86654	5.82441	5.67737	5.91181	5.86521
ENSG00000007202.14_3	12.2461	12.4263	12.4964	12.4432	12.4815	12.1453	12.6907	12.508	12.6568	12.4318	12.2947	12.7501	12.4983	12.6373	12.194	12.4137	12.285	12.6995	12.6044	12.864
ENSG00000007216.14_3	5.35326	5.35326	5.35326	5.35326	5.35326	5.35326	5.35326	5.35326	5.35326	5.35326	5.35326	5.35326	5.35326	5.35326	5.35326	5.35326	5.35326	5.35326	5.35326	5.35326
ENSG00000007237.18_4	9.49492	9.42601	9.83909	9.77022	9.53713	9.43312	10.2918	10.0786	10.0302	9.48478	9.6423	9.05786	9.65377	9.192	9.61898	9.53594	9.43132	9.134	9.65327	9.91938
ENSG00000007255.10_2	9.78492	9.87353	9.85194	9.63685	9.47069	9.9169	9.38798	9.03481	9.19079	9.67372	9.95843	9.20195	9.63435	9.7531	9.57315	9.87109	9.93147	8.88077	9.60298	9.15585
ENSG00000007264.14_4	8.96388	8.65802	9.37925	8.79174	8.98887	9.13292	8.9884	9.2557	8.80493	9.0845	9.08201	9.498	9.23362	9.1119	8.6345	9.10234	8.72016	9.13796	9.15154	9.30498
ENSG00000007306.14_2	5.35326	6.27878	5.54963	6.39739	5.35326	5.35326	5.35326	5.94299	5.94473	5.86179	5.35326	5.55369	5.35326	5.79613	5.86109	5.35326	5.81764	5.62222	5.35326	5.35326
ENSG00000007312.12_4	7.03376	7.36813	6.62997	7.46951	7.03655	7.44145	7.7939	7.17029	7.57908	6.92642	7.7152	6.89337	7.3575	5.88678	7.09659	7.92445	7.07952	7.37858	6.26678	7.32992
ENSG00000007314.12_2	8.71833	8.92659	8.06185	9.23791	8.68267	8.67328	8.96177	8.78027	8.43006	9.16634	8.55168	8.65596	9.01142	7.99436	9.01906	8.523	8.73465	8.9506	8.26653	8.8507
ENSG00000007341.18_3	8.68214	8.40701	8.10864	8.69828	8.20198	8.32419	8.31768	8.40964	8.51802	8.39215	8.68257	8.54417	8.60792	8.7539	8.61145	8.63193	8.63995	8.32589	8.27838	8.39715
ENSG00000007350.16_3	5.51665	5.35326	5.63706	5.35326	5.79679	5.71084	5.64323	5.91594	5.83577	5.64137	5.74008	5.35326	6.16829	5.83514	5.79409	5.51674	5.80227	5.58163	5.59627	5.58513
ENSG00000007372.22_5	6.34464	5.52397	6.06793	5.35326	5.84494	5.35326	5.73761	6.54116	5.75689	5.73214	5.48381	6.86135	6.13211	6.17749	6.33129	5.6001	5.74347	5.78057	8.13561	5.35326
ENSG00000007376.7_2	9.64188	9.3861	9.55829	9.57919	9.63748	9.29827	9.31659	9.98711	9.56254	9.59576	9.29882	10.0385	9.79654	9.98425	10.2784	9.87825	9.14728	9.69935	10.1003	9.70546
ENSG00000007384.15_3	9.64255	9.38746	10.0168	9.44223	9.22558	9.25445	9.81693	9.64191	9.70504	9.16402	9.28562	9.21451	9.39974	10.3755	9.74492	9.28442	9.81836	9.0651	10.25	9.31192
ENSG00000007392.16_3	10.3977	10.6536	10.3607	10.5859	10.5742	10.3459	10.6485	10.5999	10.6931	10.3836	10.5393	10.9254	10.3416	10.6742	10.3643	10.7114	10.7631	10.8947	10.6057	10.7607
ENSG00000007402.11_3	11.2221	10.3942	10.2264	10.2749	10.3076	10.5309	10.4613	10.1801	10.4351	10.5807	10.4447	10.2634	10.2669	10.564	10.2211	10.3114	10.5934	10.1865	10.6766	10.032
ENSG00000007516.13_5	7.65174	7.63379	8.40098	7.72343	8.13368	8.05465	8.09625	8.11641	8.04675	8.49975	8.01795	8.11161	7.6482	7.86632	7.7717	8.48298	7.69772	8.11733	7.74499	8.23274
ENSG00000007520.3_2	9.8577	9.75437	9.74106	9.77553	9.919	9.78329	9.6886	9.97851	9.7553	9.77274	9.71526	10.1448	10.0273	9.90224	10.1848	9.93897	9.93499	10.0985	9.98053	10.0729
ENSG00000007541.16_3	9.01716	8.56058	8.70019	8.89704	9.1515	8.82316	8.35415	9.21044	9.25067	9.0757	8.64657	9.45291	8.77367	8.56322	8.83059	8.65731	9.08382	9.22073	8.93927	8.6318
ENSG00000007545.15_3	10.5104	9.67828	9.78153	9.84463	9.96715	10.0022	9.78877	10.2374	9.97236	9.79624	9.51573	10.4897	10.2629	10.5112	10.1841	9.79971	10.0689	9.73508	10.8952	10.133
ENSG00000007866.20_6	11.0179	10.6631	10.507	10.4678	10.7366	10.6491	10.7174	10.8969	10.2515	10.5746	10.636	10.4845	10.7332	11.4244	10.541	10.3645	11.253	10.4774	10.3999	10.5502
ENSG00000007908.15_4	5.35326	5.35326	5.68149	5.35326	5.35326	5.35326	5.58691	5.35326	5.65987	5.35326	5.35326	5.35326	5.35326	5.35326	5.35326	5.35326	5.35326	5.35326	5.35326	5.35326
ENSG00000007923.15_3	11.8681	11.7832	11.8017	11.5153	11.7379	11.7597	11.6082	11.9619	11.6496	11.6882	11.5434	12.032	12.0807	11.9288	11.8904	11.4935	11.1201	11.8226	12.1128	11.7272
ENSG00000007933.12_3	5.35326	5.35326	5.35326	5.35326	5.5202	5.35326	5.35326	5.67264	5.35326	5.35326	5.35326	5.59006	5.68597	5.35326	5.6363	5.35326	5.35326	5.35326	5.35326	5.35326
ENSG00000007944.14_2	10.4803	10.9958	11.0073	10.481	11.047	10.8482	10.6057	10.3936	10.367	10.9085	10.527	10.5531	10.1541	9.38513	10.4275	10.4778	10.9886	10.4449	10.7499	10.6294
ENSG00000007952.17_3	5.5447	5.35326	5.58922	5.35326	5.35326	5.54102	5.54963	5.54621	5.35326	5.35326	5.35326	5.35326	5.35326	5.35326	5.35326	5.62394	5.78551	5.58182	5.35326	5.35326
ENSG00000007968.6_2	7.742	8.59152	8.13481	8.54709	8.63179	8.62325	7.98469	8.17947	7.86319	8.4014	8.09909	8.78764	8.44666	7.19724	8.12957	8.3283	7.79702	8.2632	8.60208	8.03139
ENSG00000008018.8_2	12.6871	12.6659	12.7153	12.6292	12.6227	12.7975	12.602	12.6943	12.5233	12.4112	12.7063	12.6993	12.7271	12.9215	12.7089	12.7476	12.6423	12.7177	12.765	12.4986
ENSG00000008056.13_4	8.48979	8.46642	7.40756	8.61968	7.93285	8.48603	8.35444	8.62748	8.26359	7.88855	8.25427	8.44378	8.58329	7.75948	8.33211	8.73763	8.15171	8.62396	7.67411	8.36003
ENSG00000008083.13_2	13.7577	13.6732	14.1022	13.594	13.6664	13.4895	13.5738	13.8449	13.8748	13.6183	13.3404	13.7653	13.5476	14.1556	13.6696	13.3836	13.1619	13.7021	14.1422	13.9974
ENSG00000008086.11_3	9.88465	9.32888	9.60121	9.62013	9.79531	9.65539	10.0309	9.77172	9.75504	9.92076	8.85654	9.68722	9.43365	9.64694	9.0869	9.27116	9.10014	9.47431	10.2335	9.8132
ENSG00000008118.9_3	6.76244	7.07119	6.18592	7.28219	6.88843	7.02571	6.51942	6.05619	6.39006	6.86225	6.4737	5.91003	6.43945	5.66498	6.77635	6.70731	6.62927	6.66443	5.76246	6.49582
ENSG00000008128.22_4	9.76645	9.80185	10.239	9.35376	9.88217	9.91919	10.2277	9.9983	9.92541	10.0187	9.84418	10.0699	9.82003	10.1003	9.8731	9.95381	10.2329	9.6716	9.8595	10.1969
ENSG00000008130.15_2	11.0236	10.9288	11.6289	11.0911	10.8103	11.1476	11.0252	10.907	10.7314	10.7362	11.0333	10.9559	10.8026	11.1903	10.7863	10.8498	11.1393	10.9176	11.3322	10.747
ENSG00000008196.12_3	5.35326	5.35326	5.35326	5.35326	5.35326	5.35326	5.35326	5.35326	5.67424	5.58006	5.35326	5.35326	5.35326	5.35326	5.57232	5.35326	5.73354	5.35326	5.35326	5.35326
ENSG00000008197.4_4	5.35326	5.35326	5.35326	5.35326	5.35326	5.35326	5.35326	5.35326	5.35326	5.58012	5.35326	5.35326	5.35326	5.35326	5.35326	5.35326	5.35326	5.35326	5.35326	5.35326
ENSG00000008226.19_3	6.77765	6.34286	5.79889	5.78018	6.11202	6.34498	6.07402	6.31121	6.61637	6.18065	6.33736	5.876	6.17577	6.34436	6.11178	6.08522	6.3901	6.04478	6.09309	6.09464
ENSG00000008256.15_3	9.23765	9.69943	10.0337	9.84122	9.71456	9.60303	9.86684	9.37199	9.73696	9.71218	9.66144	9.38391	9.21011	9.72763	8.95134	9.53116	9.58605	9.59873	9.46399	9.72529
ENSG00000008277.14_2	9.05429	9.51274	8.88031	9.65758	9.35781	9.4049	9.72364	9.24395	9.63847	9.97492	9.19604	9.3935	9.24028	8.3927	9.15935	9.51093	9.30126	9.52111	8.70965	9.75098
ENSG00000008282.8_3	11.5797	11.6214	11.8453	11.7898	11.5465	11.6384	11.6192	11.542	11.6651	11.6078	11.6175	11.5647	11.5136	11.929	11.5487	11.568	11.6388	11.6119	11.82	11.5016
ENSG00000008283.15_3	9.79625	9.69086	10.177	9.84541	9.87382	9.91335	9.79916	9.5502	9.81533	9.62297	9.8376	10.3369	9.89002	10.112	9.64554	9.8067	9.96507	9.96111	10.5389	9.82536
ENSG00000008294.20_3	11.7375	11.504	11.6966	11.6616	11.5	11.5307	11.6946	11.4983	11.521	11.4756	11.7393	11.337	11.4975	12.4779	11.568	11.3552	11.8257	11.293	11.3557	11.536
ENSG00000008300.16_3	10.6583	10.5923	10.4954	10.5697	10.4415	10.6239	10.4561	10.2779	10.5388	10.9041	10.3907	10.4583	10.4009	10.6869	10.2748	10.4013	10.542	10.6589	10.3712	10.6108
ENSG00000008311.14_2	14.6109	13.4051	13.3132	13.5417	13.6194	13.4133	14.159	14.4393	14.1355	13.6968	13.9111	13.4119	14.3412	13.5225	14.0775	13.7841	13.8185	13.5026	13.1765	14.1529
ENSG00000008323.15_3	9.25167	9.63657	9.68119	9.9763	9.85932	9.69318	9.62476	8.89013	9.36532	9.66644	9.78457	9.01922	8.95934	9.56475	8.5072	9.34	9.39432	9.56644	9.49012	9.73317
ENSG00000008324.11_2	9.75007	9.84898	9.94554	9.9619	9.80431	9.92022	9.71831	9.57384	10.1527	9.9487	9.90412	9.9692	9.79704	9.7742	9.97152	9.9031	9.61185	10.2211	9.75689	9.92987
ENSG00000008382.15_5	9.02869	9.19292	9.02906	9.20247	8.95998	9.06511	8.98367	8.8603	9.09049	9.20087	9.06875	8.88322	8.8192	9.1177	8.78019	9.17799	9.08451	9.08894	8.90084	9.01146
ENSG00000008394.12_3	12.6703	13.134	13.1398	13.1336	13.0172	13.0581	13.1248	12.8406	13.2729	13.1852	13.0293	13.339	13.0413	12.8772	12.8782	13.1111	12.9738	13.1586	12.8546	12.9935
ENSG00000008405.11_3	10.6699	10.7334	10.7806	10.7653	10.4976	10.4422	10.7619	10.6123	10.5811	10.4372	10.6805	10.2882	10.8258	12.1055	10.8854	10.613	11.2841	10.598	10.5306	10.438
ENSG00000008438.4_2	5.35326	5.66834	5.67442	5.5787	5.35326	5.35326	5.67532	5.35326	5.58163	5.58019	5.35326	5.68054	5.74372	5.35326	5.57377	5.35326	5.35326	5.5726	5.35326	5.57629
ENSG00000008441.16_5	5.56423	5.74902	7.10235	5.84346	6.21833	5.90885	5.85679	6.16001	6.00891	6.52191	5.78546	6.48909	5.94251	6.40293	5.99163	5.74775	5.88863	5.77986	6.50669	5.80142
ENSG00000008513.15_5	8.15311	8.56301	9.04292	9.01312	8.46678	8.54552	9.23162	8.88133	8.36942	8.3409	9.08507	8.80102	9.04635	9.81708	9.02797	8.55083	8.70014	8.93294	8.22718	8.78305
ENSG00000008516.16_2	9.85467	10.1652	10.9067	10.0099	10.4129	10.143	9.62511	10.0643	9.9018	10.1051	9.89129	10.5645	9.76464	11.1778	10.2915	10.183	9.59736	9.62942	10.872	9.53438
ENSG00000008517.16_5	7.15471	7.03046	6.9784	8.18418	7.15192	6.9947	7.22706	7.50013	7.04483	7.23204	6.74575	6.95972	7.13182	7.80446	7.33491	6.8196	6.87759	6.94284	6.98904	7.19205
ENSG00000008710.19_3	9.71979	9.97513	10.1725	9.99875	10.1876	10.0409	10.0897	9.34686	9.3506	10.0219	10.0758	9.56082	9.80617	9.47463	9.88376	9.66874	10.1683	9.77153	9.2166	10.1346
ENSG00000008735.13_2	7.28048	6.90889	6.75339	7.35861	7.19847	7.28126	6.89999	7.42958	6.90817	7.39753	7.09428	8.17255	7.17858	7.10122	7.12661	6.67642	6.93112	6.98584	7.01296	7.25911
ENSG00000008838.19_4	11.4385	11.5632	11.6364	11.5375	11.5186	11.3269	11.5354	11.505	11.4288	11.5177	11.5272	11.6613	11.4518	11.6666	11.2367	11.4078	11.6481	11.5387	11.6078	11.6085
ENSG00000008853.16_2	9.58866	9.52672	8.88833	9.5546	9.41209	9.04195	9.3089	9.23451	9.42342	9.31836	9.25534	9.05226	9.18369	9.64262	9.52086	9.39691	8.87343	9.48739	8.8925	9.22425
ENSG00000008869.11_2	9.37294	9.73667	9.77057	9.84478	9.78334	9.84816	9.89175	9.36494	9.90007	9.8986	9.77648	9.78516	9.52718	9.50029	9.09567	9.87773	9.50705	9.83698	9.86918	10.1316
ENSG00000008952.16_2	12.1467	11.5732	11.7799	11.4431	11.6357	11.5715	11.8365	12.0812	11.8542	11.6607	11.314	11.9712	11.9402	12.5042	12.1896	11.5437	11.7291	11.6888	12.1624	11.8488
ENSG00000008988.9_2	14.5429	14.6495	14.6924	14.5968	14.6382	14.6984	14.4784	14.5024	14.5927	14.5835	14.7717	14.3539	14.464	14.7475	14.7197	14.7426	14.5813	14.6462	14.4766	14.5845
ENSG00000009307.15_5	14.6523	14.8255	14.823	14.6705	14.8053	14.7051	14.7088	14.7219	14.7586	14.6556	14.7459	14.7674	14.7541	14.9984	14.5597	14.5287	14.768	14.6561	14.6725	14.703
ENSG00000009335.17_3	11.6176	11.6923	11.9092	11.7725	11.7532	11.9231	11.5266	11.4428	11.7249	11.7798	11.5751	11.7383	11.8863	11.9062	11.8083	11.6007	11.6157	11.7682	12.0044	11.7831
ENSG00000009413.15_4	9.58415	8.59307	8.8572	8.73856	8.8708	9.15252	9.36971	8.93846	8.87714	8.06058	8.73002	8.87648	8.93468	9.58262	8.6367	8.89714	8.95657	8.23631	8.67447	9.33488
ENSG00000009694.13_5	7.23833	7.32701	8.64286	7.10456	7.75126	6.99376	8.13479	7.87441	7.72389	7.60169	7.1162	7.58	7.42607	8.40765	7.45958	7.21762	7.67558	7.2592	7.77238	7.97587
ENSG00000009709.11_2	6.54041	5.80607	5.93518	6.14119	6.72069	5.83851	5.93853	5.96239	6.17153	5.76576	5.97028	6.80377	5.76482	5.88807	7.46698	5.70426	5.97095	6.38558	5.77951	5.91078
ENSG00000009724.16_2	6.07164	6.19761	6.31803	5.8987	6.28622	6.41622	6.2892	6.17073	6.12209	6.09803	6.52577	6.10076	6.36105	6.26971	6.45042	6.54378	6.18725	6.31506	6.14113	6.19524
ENSG00000009765.14_2	5.35326	5.35326	5.35326	5.35326	5.35326	5.35326	5.35326	5.35326	5.58042	5.35326	5.35326	5.35326	5.35326	5.35326	5.35326	5.35326	5.35326	5.35326	5.35326	5.35326
ENSG00000009780.15_4	8.54063	8.71648	8.73825	8.62597	8.49172	8.66199	8.51006	8.36175	8.22556	8.76939	8.84153	8.37688	8.63938	8.63346	8.0068	8.60587	8.76492	8.54082	8.9052	8.2867
ENSG00000009790.14_5	5.56307	5.67577	5.35326	5.77226	5.5711	5.55901	5.35326	5.59411	5.75832	5.83869	5.35326	5.35326	5.56659	5.67515	5.35326	5.7685	5.35326	5.68711	5.57415	5.56396
ENSG00000009830.11_5	9.47837	9.91652	9.62726	9.63551	10.0116	9.46986	10.0616	9.31974	10.0011	9.75008	9.39671	9.77532	10.0555	9.94983	9.76469	9.66462	9.87886	9.89774	9.79223	9.92167
ENSG00000009844.15_3	11.4061	11.4328	11.5722	11.3771	11.4653	11.5122	11.3746	11.4846	11.4394	11.3774	11.4081	11.5496	11.5498	11.6409	11.3673	11.3519	11.1999	11.595	11.5956	11.4855
ENSG00000009950.15_4	8.09369	7.52832	7.82111	7.97307	8.34279	7.96822	7.87744	7.37913	7.22361	7.66262	7.89551	6.9924	7.4586	7.74492	7.85449	7.40842	8.79064	7.26685	7.29868	7.30845
ENSG00000009954.10_2	12.3263	11.7918	12.0806	12.1383	12.0026	11.8277	12.024	12.329	12.1655	11.9056	11.6639	12.3579	12.3059	12.178	12.2194	11.7332	11.836	12.0034	12.4733	12.1882
ENSG00000010017.12_2	10.9509	10.9475	11.0674	10.9377	11.0009	10.8225	10.7441	10.6505	10.9706	10.997	10.8317	10.8539	10.8011	11.0873	10.8234	10.8172	10.8116	10.9236	10.8882	10.7414
ENSG00000010030.13_3	6.65378	6.49227	6.42717	6.64591	6.64136	6.57064	6.76956	6.26583	6.95872	6.55988	6.7172	6.07427	6.43566	6.25161	6.65862	6.97578	7.13617	5.9134	6.26536	6.42033
ENSG00000010072.15_3	9.28627	8.83961	9.57747	8.74348	8.9224	8.81065	9.17351	9.52939	9.40118	8.82162	8.65167	9.31932	9.15253	9.39197	9.34409	8.8158	9.08739	8.7635	9.34156	9.30754
ENSG00000010165.19_3	11.3708	10.916	11.2185	11.1339	10.8242	10.8432	10.9857	11.3923	11.1251	10.89	10.9931	11.3362	11.3602	11.5466	11.2154	10.6947	10.8507	11.1725	11.4461	11.1677
ENSG00000010219.13_4	8.11211	7.61965	7.9068	7.38942	7.53277	7.83552	7.67064	8.3055	7.1927	7.65835	7.771	7.71183	7.92527	8.29975	7.96558	7.70567	8.04251	7.82597	8.12109	7.42652
ENSG00000010244.18_4	13.2898	13.0668	12.7612	12.9721	12.9691	12.8381	12.9898	13.2024	13.2391	13.1406	13.0841	13.516	13.1331	13.3442	13.0136	12.8946	13.1922	13.2094	13.1681	13.2385
ENSG00000010256.10_2	12.4875	12.6286	12.6773	12.5643	12.3283	12.5286	12.5824	12.5072	12.552	12.6109	12.6971	12.7265	12.5596	12.7343	12.1539	12.5769	12.5796	12.6641	12.9444	12.5769
ENSG00000010270.13_2	10.2666	10.3457	10.4713	10.2729	10.3869	10.449	10.4203	10.4385	10.45	10.4271	10.4778	10.4244	10.4737	10.7563	10.4963	10.4025	10.4426	10.5533	10.4123	10.5562
ENSG00000010278.13_4	12.0721	11.9984	12.9789	12.326	12.0909	12.3433	12.2439	12.3714	12.2895	11.9977	12.2137	12.4049	12.1457	13.2372	12.036	12.5357	11.7908	12.226	13.1845	12.1515
ENSG00000010282.14_4	5.49775	5.35326	5.73163	5.56064	5.74731	5.35326	5.78408	6.01313	5.62246	5.35326	5.35326	5.35326	5.35326	5.35326	5.5908	5.72897	5.35326	5.55518	5.89224	5.79605
ENSG00000010292.12_3	12.8915	13.4531	13.4506	13.3732	13.1	13.1917	13.4028	12.8338	13.2162	13.081	13.3492	13.0315	13.2149	13.2473	12.8182	13.2814	13.4732	13.02	12.7596	13.4193
ENSG00000010295.19_4	7.94695	8.57724	7.96301	8.4828	8.15189	8.31365	8.44519	7.97343	8.29169	8.29473	8.36674	8.07412	7.97189	7.63603	8.04521	8.41495	8.15382	8.55787	8.14132	8.08017
ENSG00000010310.8_4	5.92209	6.20237	6.08208	6.02839	6.49638	6.24259	6.23508	5.92287	6.00165	6.20841	6.37075	6.14535	5.82064	6.00721	5.63477	6.42577	6.27606	6.03986	5.5662	5.75848
ENSG00000010318.20_3	7.78459	8.1294	8.24876	8.1236	8.17564	8.29731	8.14822	7.5955	7.72103	7.91186	8.37401	7.33268	7.66996	7.64116	7.53748	8.31924	8.12509	7.81605	7.66927	7.53794
ENSG00000010319.6_3	7.66426	7.8569	7.55348	7.45641	7.92849	7.51263	8.25801	7.82562	7.88314	7.64652	7.43832	7.4756	8.12561	7.24976	7.80562	8.01318	7.7572	7.78651	6.94806	8.06517
ENSG00000010322.15_3	11.3749	11.3883	10.9588	11.2557	11.4774	11.3656	11.2559	11.1287	11.169	11.4198	11.1701	11.2931	11.4429	11.0794	11.289	11.1025	11.2492	11.3278	11.0548	11.1529
ENSG00000010327.10_2	6.70321	7.00263	6.50289	6.66904	6.46668	7.42376	7.2985	7.44379	6.48037	6.31744	6.71918	6.4848	7.13406	6.02932	6.61119	7.24769	6.59762	7.01724	6.4198	6.821
ENSG00000010361.13_3	9.32011	9.47282	9.08025	9.5391	9.60646	9.55968	9.08379	9.29182	9.26101	9.50099	9.34654	9.17071	9.36352	9.11471	8.80746	9.69005	9.53999	9.38009	9.26237	9.35943
ENSG00000010379.15_3	5.68976	5.59158	5.76536	5.35326	5.60043	5.35326	5.72701	6.08742	5.35326	5.35326	5.51665	5.94064	5.35326	5.62849	5.72199	5.95556	5.72316	5.58877	5.60377	5.62773
ENSG00000010404.17_3	10.9622	10.8257	9.98667	10.8415	10.6489	10.9259	10.6447	10.2708	10.6777	10.5618	10.8067	10.2522	10.6321	10.3464	11.074	10.4709	10.8246	10.2452	9.98764	10.3177
ENSG00000010438.16_4	5.61642	5.35326	5.77731	5.57121	5.35326	6.08996	6.09283	5.97278	5.79704	5.35326	5.78669	5.54721	5.88566	5.35326	5.60862	5.86066	5.78727	6.52829	5.35326	6.06192
ENSG00000010539.11_5	9.63721	8.29345	9.317	9.06827	8.82005	8.51904	9.4219	9.42488	8.97111	8.76119	8.39115	9.51235	9.79917	10.1482	9.81895	8.68101	9.29144	8.65097	9.49527	9.36095
ENSG00000010610.9_3	8.72257	7.97138	6.94507	8.18667	7.88159	8.41234	8.49754	8.26593	7.75107	8.30088	8.68967	6.8642	8.0528	7.11173	7.49942	8.47183	9.28281	7.80095	6.84841	7.86081
ENSG00000010626.14_4	7.3468	6.87472	7.44158	7.2721	7.23716	6.98332	6.92763	6.66591	6.73235	7.01232	7.49641	7.18386	6.74082	7.61939	6.81828	7.10136	7.23309	6.8193	7.46861	6.66938
ENSG00000010671.15_2	6.10358	6.36442	6.5551	6.32548	6.6422	6.90634	6.49758	6.60713	6.45957	6.47401	6.5407	6.05371	6.79888	6.20665	6.22944	6.33149	6.47371	6.564	5.67223	6.38973
ENSG00000010704.18_4	5.8739	6.30512	6.54648	6.5472	6.7932	6.7872	6.35273	6.52272	6.61387	6.6113	6.56909	6.5739	6.70334	6.16185	6.65544	6.69182	6.07594	6.58104	5.99987	6.4031
ENSG00000010803.16_3	8.94282	9.48974	8.97488	9.29281	9.21721	9.26857	9.02499	8.99821	8.92341	9.31064	9.42518	9.00674	9.09758	8.91404	8.81583	9.43124	9.57766	9.34319	8.74158	9.13157
ENSG00000010810.17_5	10.9228	11.4972	10.7306	11.6971	11.4	11.1845	11.5766	10.9461	11.6866	11.3239	11.1042	10.5494	11.1579	10.5455	11.2086	11.5388	11.1783	11.5465	10.1985	11.3416
ENSG00000010818.9_2	9.30864	8.5612	9.58512	8.96489	8.61648	8.33247	8.91634	9.84705	8.92702	8.80522	8.52188	9.14027	9.13727	9.78438	8.94677	8.69992	8.37109	9.26302	9.61555	8.86331
ENSG00000010932.16_2	5.88709	5.87956	5.35326	5.50364	5.82641	5.97398	5.79779	5.69267	5.88515	5.66775	5.94051	5.35326	5.94284	5.91463	5.50555	5.35326	6.06562	5.35326	5.69042	5.50836
ENSG00000011007.12_3	11.6822	11.1809	11.3973	11.1692	11.2077	11.4851	11.2682	11.6704	11.3854	11.1967	11.1161	12.0137	11.7308	11.8556	11.7569	10.9871	11.4536	11.4158	11.8412	11.3958
ENSG00000011009.10_2	11.748	11.9435	11.9248	12.0353	11.7852	11.8445	11.9586	11.7921	12.1036	11.8238	11.9375	12.124	12.0052	12.229	11.8201	11.9842	11.6193	12.103	12.1023	12.2419
ENSG00000011021.22_4	9.41687	9.68334	10.0308	9.68128	9.70919	9.67624	9.90549	9.29527	9.9118	9.81295	10.0143	9.99828	9.6279	10.5711	9.40022	9.68467	11.1481	10.0462	9.79834	9.94788
ENSG00000011028.13_2	10.1313	10.1691	10.4659	9.99512	10.2567	9.74812	10.2982	10.1424	10.1261	10.435	9.87915	10.1221	10.0116	9.97494	10.1018	10.1196	10.4977	10.1937	10.3062	10.2892
ENSG00000011052.21_3	9.56075	9.62508	8.75897	8.93368	9.33479	9.25201	9.42976	8.46412	9.09182	8.91717	9.28591	8.56805	8.97664	9.18593	8.83522	8.88454	9.39215	9.42033	8.45672	9.35909
ENSG00000011083.8_3	5.72816	5.35326	5.35326	5.66421	5.35326	5.56591	5.35326	5.66201	5.35326	5.63263	5.35326	5.35326	5.35326	5.68593	5.88658	5.35326	5.65619	5.56781	5.35326	5.57106
ENSG00000011105.13_4	10.4314	10.7996	10.5907	10.8751	10.7207	10.547	11.0773	10.9051	10.9026	10.5194	10.7015	10.73	10.8502	10.499	10.7968	10.8008	10.6492	11.1287	10.7916	10.8593
ENSG00000011114.14_5	10.8177	10.5219	10.5212	10.3269	10.3186	10.2782	10.4399	10.4925	10.2182	10.4989	10.0513	10.4141	10.6362	10.8111	10.3222	10.2455	10.3312	10.4309	10.5894	10.4826
ENSG00000011132.11_3	8.38253	8.43896	8.8456	8.9	8.47787	8.5907	8.88051	8.6926	8.67109	8.71342	8.73852	8.68829	8.76451	8.73073	8.62478	9.04121	8.94428	8.53119	8.55686	8.74613
ENSG00000011143.16_5	9.66834	9.59517	9.46833	9.36811	9.7177	9.69868	9.53793	9.5029	9.34339	9.57627	9.61175	9.65392	9.69995	9.42563	9.65943	9.39569	9.36215	9.61001	9.65666	9.46942
ENSG00000011198.9_4	9.04981	9.08991	9.13971	9.3095	9.0068	9.00984	8.9093	9.18084	8.93237	9.19205	9.16742	9.52464	9.26958	8.87606	9.18304	9.07099	9.07331	9.42831	9.27142	8.94649
ENSG00000011201.11_3	12.2241	11.6416	10.4927	12.2465	10.8444	11.1782	11.7983	12.1266	11.4307	11.4445	10.9036	11.9682	11.398	10.7215	12.2709	11.0735	10.9509	11.6885	12.7566	11.208
ENSG00000011243.17_4	11.098	11.5146	11.3752	11.2368	11.4237	11.3721	11.2477	10.7165	11.198	11.3831	11.5913	10.9449	10.8633	11.0091	10.9415	11.0933	11.6212	11.2931	10.5684	11.215
ENSG00000011258.15_3	12.1181	11.9944	11.9732	12.164	12.0442	11.9606	12.1075	12.0812	12.1628	12.1593	11.936	12.0701	12.1621	11.7739	11.8456	12.1092	11.4439	12.1182	11.8466	12.1626
ENSG00000011260.13_2	11.3379	11.4462	11.4023	11.5272	11.5841	11.4917	11.331	11.2	11.4132	11.5313	11.5985	11.521	11.2303	11.0653	11.1096	11.5837	11.2525	11.5504	11.1465	11.5166
ENSG00000011275.18_3	10.9352	10.8433	10.7682	10.8093	10.6861	10.909	10.7194	10.7409	10.5494	10.7268	10.9284	10.7147	10.6799	10.9605	10.6114	10.7181	10.6962	10.7813	10.7228	10.7676
ENSG00000011295.15_5	11.625	11.289	11.4372	11.3397	11.3556	11.4838	11.0677	11.4248	11.2362	11.3499	11.3293	11.4305	11.5097	11.9354	11.5501	11.4745	11.2029	11.1782	11.5874	11.1094
ENSG00000011304.19_6	13.522	13.6758	13.9677	13.7697	13.778	13.7333	13.9016	13.949	14.1051	13.6686	13.6452	14.1177	14.0415	14.1366	13.9185	13.7039	13.8412	14.0228	14.201	14.1462
ENSG00000011332.19_4	8.76555	7.52179	6.85818	7.96159	7.55891	8.07353	7.88571	8.95677	7.58362	7.75854	7.35127	8.50256	8.47843	7.37453	8.18188	7.6213	7.38589	8.21725	7.59868	7.84094
ENSG00000011347.9_4	10.6305	10.5269	10.3754	10.4291	10.3878	10.3752	10.6864	10.0999	10.1121	9.94389	10.7344	9.19687	9.6391	10.5572	10.4707	10.1926	10.8115	9.93165	9.62833	10.0313
ENSG00000011376.10_5	11.3197	11.47	11.251	11.5074	11.4647	11.5219	11.5301	11.294	11.3445	11.3877	11.359	11.5756	11.3159	11.058	11.3538	11.4195	10.9114	11.7581	11.5208	11.561
ENSG00000011405.13_3	11.8323	11.8287	11.9523	11.9624	12.0798	11.8349	11.9587	11.7353	11.9343	11.7934	11.5464	11.9771	11.9399	11.8851	11.7769	11.5125	11.777	12.0449	12.0401	12.1607
ENSG00000011422.11_4	8.19579	8.93929	9.00098	8.72943	8.16217	8.63865	8.43995	8.5332	8.94061	8.70852	8.30512	8.34178	7.79819	10.3065	9.1046	8.75419	7.97668	8.55206	8.08112	8.79827
ENSG00000011426.10_4	11.8809	12.1045	12.3177	12.1142	12.104	11.8713	12.2108	12.2126	12.2518	11.9707	12.084	12.207	12.1189	12.6554	12.1281	12.0661	12.2787	12.0461	12.5307	12.3228
ENSG00000011451.19_5	10.3349	10.5404	10.2919	10.5236	10.6568	10.5235	10.3338	10.5592	10.4665	10.5857	10.534	10.8023	10.65	10.5251	10.7487	10.5712	10.6503	10.5599	10.7707	10.5633
ENSG00000011454.16_3	9.98889	10.5911	10.2358	10.7045	10.4413	10.6683	10.1845	9.85627	10.4224	10.6052	10.761	10.0217	9.93357	10.1053	9.39403	10.43	10.4116	10.4549	10.4243	10.5121
ENSG00000011465.16_3	5.35326	5.35326	5.35326	5.35326	5.35326	5.35326	5.35326	5.35326	5.35326	5.35326	5.35326	5.35326	5.35326	5.35326	5.35326	5.35326	5.35326	5.57359	5.35326	5.35326
ENSG00000011478.11_2	9.00157	9.11997	9.29061	9.67049	9.52406	9.22342	9.40761	8.99983	9.14385	9.46431	10.0261	9.30289	9.16232	9.22872	8.89108	9.67209	9.94595	9.50135	8.75276	9.28344
ENSG00000011485.14_2	11.7024	11.7497	11.7309	11.8126	11.7642	11.8442	11.843	11.7116	11.8587	11.7785	11.8468	11.8734	11.9972	11.6068	11.7175	11.76	11.6563	11.8877	11.7637	11.8744
ENSG00000011523.13_3	10.8384	10.395	10.4892	10.445	10.7076	10.6544	10.4516	10.5877	10.6222	10.5147	10.4318	10.6188	10.9825	10.9306	10.8637	10.3069	10.4167	10.1436	10.1265	10.2308
ENSG00000011566.14_4	10.8283	11.4579	11.5805	11.6977	11.4283	11.0116	11.5305	10.9228	11.4531	11.4508	11.461	11.2182	10.9507	11.4374	10.7115	11.3252	11.1623	11.8444	11.5081	11.3914
ENSG00000011590.13_3	5.6364	5.88153	5.72688	5.88823	5.76777	5.83291	5.7085	5.75624	5.7851	5.35326	5.5475	5.71392	5.95652	5.35326	5.79354	5.76995	5.35326	5.69565	5.8668	5.55432
ENSG00000011600.11_2	5.61797	5.35326	5.35326	5.35326	5.35326	5.64561	5.35326	5.56565	5.35326	5.35326	5.35326	5.35326	5.35326	5.35326	5.35326	5.35326	5.35326	5.76429	5.35326	5.35326
ENSG00000011638.10_3	9.95057	10.4924	10.3874	10.5994	10.1726	10.3387	10.3594	9.93608	10.0917	10.3482	10.4042	9.63989	9.83644	10.0039	9.73519	10.4507	10.4981	10.1793	9.18792	10.3178
ENSG00000011677.12_2	8.37141	8.78769	8.64129	8.59823	8.32193	8.57672	8.7235	8.5134	8.42915	8.63587	8.52481	8.43144	8.32929	7.43159	7.8679	8.63099	8.41952	5.65825	7.13455	8.73315
ENSG00000012048.21_4	10.319	10.628	10.762	10.6282	10.6258	10.7088	10.3803	10.2097	10.7284	10.4229	10.3804	10.8046	10.6658	9.62994	10.1663	10.7058	10.0519	10.7031	10.4883	10.5775
ENSG00000012061.15_4	10.4686	10.2963	10.2367	10.1493	10.0445	10.524	10.2911	10.0281	10.3483	10.4824	10.5787	9.98807	9.97052	10.6773	10.311	10.4068	10.4238	10.1372	10.3093	10.0989
ENSG00000012124.16_3	5.75408	6.36596	5.66113	5.53124	6.03113	5.90612	6.01925	6.10884	5.90992	5.35326	5.8764	5.6544	5.91347	5.35326	6.2639	6.33604	5.92902	5.75527	5.35326	6.0762
ENSG00000012171.19_4	7.95708	6.79544	6.76752	6.71443	7.48114	7.12596	6.83433	7.7918	6.91508	7.35826	7.29512	7.07933	7.03531	7.05012	7.53475	7.09815	7.41684	7.03897	7.17154	6.99652
ENSG00000012174.11_3	9.29961	9.48275	9.55397	9.37302	9.28849	9.51186	9.51496	9.33008	9.23283	9.2842	9.17402	9.47619	9.66855	9.80269	9.49651	9.25824	9.49568	8.95665	9.75402	9.25598
ENSG00000012211.12_3	7.80753	7.95721	7.80423	8.42573	7.73864	8.32359	7.85841	7.22483	7.5978	7.89679	8.02081	6.87918	7.51679	7.28481	7.60476	7.96537	7.6979	7.69051	7.56194	7.67854
ENSG00000012223.12_3	5.70545	5.86313	5.53325	5.35326	5.35326	5.74764	5.8532	6.10503	6.00624	5.53306	6.14016	5.88371	5.84368	5.52866	5.83488	5.76924	5.83027	6.26949	5.64726	5.7809
ENSG00000012232.8_2	12.1942	12.5416	12.5405	12.3693	12.3441	12.1966	12.6585	12.3637	12.5051	12.3778	12.4473	12.3241	12.3288	12.6072	12.5775	12.2535	12.3532	12.3875	12.2548	12.6021
ENSG00000012504.14_3	5.35326	5.35326	5.35326	5.35326	5.35326	5.35326	5.35326	5.35326	5.63295	5.35326	5.35326	5.54888	5.35326	5.35326	5.35326	5.35326	5.56502	5.35326	5.35326	5.35326
ENSG00000012660.13_3	12.392	12.9489	13.1344	12.9777	12.9314	12.7578	12.9683	12.5787	12.9112	12.9141	12.8446	12.6094	12.7622	13.4709	12.7215	12.9031	13.2717	12.8849	12.6316	12.7876
ENSG00000012779.10_2	7.51243	6.64742	6.91528	6.57268	7.03354	6.7049	7.15733	7.40297	6.84284	6.97961	7.0756	6.35059	6.97003	6.50177	7.28282	7.05872	6.81907	6.62187	6.8412	6.5344
ENSG00000012817.15_4	5.35326	5.35326	10.2654	5.35326	10.2013	10.4346	5.35326	5.35326	10.4166	10.4834	10.6104	5.35326	5.35326	10.6955	5.35326	10.3423	5.35326	10.4649	5.35326	10.353
ENSG00000012822.15_3	9.54525	9.25987	9.25392	8.95131	8.95187	9.19789	9.1049	9.22613	9.01526	9.20652	8.8559	8.92225	9.10282	8.66801	8.89858	9.24465	9.11968	8.71542	9.27942	8.97807
ENSG00000012963.14_3	10.8041	11.0316	10.9949	11.303	11.0028	10.9875	10.9297	11.0125	11.0926	10.9427	11.0424	11.1194	11.0282	10.6697	10.811	11.1816	10.5352	11.038	11.1954	11.1344
ENSG00000012983.11_2	10.1984	10.2385	10.3301	10.2437	10.6488	10.6358	10.1925	10.6389	10.5312	10.3631	10.5022	10.5342	10.4993	10.785	10.9068	10.4968	10.4336	10.5594	10.6037	10.3364
ENSG00000013016.15_3	9.01152	9.53608	9.57257	9.31845	9.38394	9.4427	9.61048	9.1913	9.48757	9.43484	9.44782	9.17774	9.33249	9.04788	9.45174	9.37896	9.4699	9.52356	9.0869	9.58665
ENSG00000013275.7_2	11.538	11.4399	11.2421	11.5259	11.3772	11.3299	11.388	11.5901	11.6068	11.3748	11.593	11.8473	11.523	11.5974	11.3977	11.3833	11.2172	11.714	11.5772	11.603
ENSG00000013288.8_3	8.61689	8.41284	8.47501	8.33164	8.72185	8.17629	8.31661	8.52155	8.13285	7.59413	7.74908	8.41748	7.32687	7.88872	7.5973	8.09992	7.62425	7.52788	9.05471	7.96095
ENSG00000013293.5_3	7.05659	6.67017	7.05446	6.90101	7.10013	7.01055	7.60178	7.72054	7.42089	7.237	6.69856	7.31918	6.81851	6.96694	7.63502	6.99638	6.82302	7.39623	6.15441	7.35148
ENSG00000013297.11_4	7.32721	7.80755	8.42304	8.10522	7.18494	7.73439	8.39479	8.06475	8.15295	7.55616	7.72536	6.98206	8.13534	7.76145	8.14358	8.29033	7.83159	8.05902	7.50491	7.96607
ENSG00000013306.15_3	12.3332	12.3368	12.5254	12.4062	12.1374	12.4791	12.3395	12.2197	12.2136	12.3498	12.4876	12.6338	12.5138	12.4543	12.3088	12.5463	12.2811	12.4746	12.5892	12.4144
ENSG00000013364.18_3	8.93554	8.90058	8.50513	8.34183	8.75027	8.92777	7.85574	7.3007	7.32059	8.47081	8.96271	7.03997	8.00315	8.45776	8.60692	8.43161	8.82877	7.77929	6.94646	7.51172
ENSG00000013374.16_5	10.6217	10.7614	10.6675	10.6654	10.6311	10.6116	10.6462	10.5405	10.8214	10.4838	10.6941	10.6739	10.6976	10.6422	10.5911	10.4727	10.7926	10.7581	10.5709	10.834
ENSG00000013375.15_5	11.5245	11.2183	11.7178	11.1688	11.1499	11.3949	11.3047	10.9798	10.755	11.1597	11.5408	11.0407	11.2391	11.9237	11.3312	11.1571	11.2559	11.2181	11.1508	11.1793
ENSG00000013392.7_2	8.17214	8.50245	8.35444	8.49693	8.46989	8.66747	8.21834	7.93176	8.04759	8.64261	8.84104	8.03663	8.00382	7.72689	7.7002	8.63903	8.19132	8.5653	7.82542	7.90059
ENSG00000013441.15_3	9.45646	8.7766	8.60597	9.78604	8.48533	8.714	8.98338	8.92042	9.02096	8.52423	8.77333	9.13871	8.8158	9.60324	8.4407	8.4263	9.34688	8.56608	9.4932	9.06896
ENSG00000013503.9_2	9.57228	9.18988	8.86691	9.17712	9.27725	9.32679	8.76946	9.63296	9.44308	9.27264	8.84053	10.0439	9.85833	9.39691	9.93529	9.17133	8.06384	9.6086	10.0682	9.5365
ENSG00000013523.9_4	10.0446	10.9103	10.7073	10.9313	10.7119	10.5908	10.6111	10.1568	10.4802	10.8761	10.8516	10.0264	10.4807	10.4933	9.9958	10.5159	10.6882	10.6665	10.274	10.6073
ENSG00000013561.17_4	9.32543	9.3795	9.49302	9.47829	9.22437	9.52878	9.31222	9.35183	9.20808	9.34517	9.55072	9.58984	9.27904	9.60232	9.35892	9.40283	9.55227	9.20895	9.56136	9.20055
ENSG00000013563.13_3	8.97525	9.14637	8.78719	8.53983	8.61006	8.95301	8.40229	8.28733	8.54342	8.71303	8.82947	8.06599	8.76816	8.93337	8.77375	8.73069	8.69853	8.4042	8.89184	8.41024
ENSG00000013573.16_4	11.2268	10.7928	10.4445	11.0452	11.0116	11.3256	10.9315	10.914	10.9354	11.0831	11.2032	11.3727	11.3052	10.4679	11.2184	11.0149	10.7765	11.4647	10.9154	11.2753
ENSG00000013583.9_4	9.85977	10.5799	10.4289	10.5927	10.1268	10.3081	10.3474	10.088	10.3757	10.3283	10.361	9.80907	10.2062	9.64058	9.53777	10.3545	10.155	10.1846	9.23345	10.0652
ENSG00000013588.8_4	6.99052	6.36844	7.39225	6.3597	6.69659	6.49223	7.30328	7.12285	6.75912	6.36471	6.45831	6.59872	6.40615	7.1829	6.47728	6.187	7.63647	6.79771	7.58249	6.45625
ENSG00000013619.13_4	6.24873	6.34281	6.38517	6.4873	5.91724	6.40674	6.09378	6.30048	6.05767	6.05805	6.13747	6.33339	6.19052	6.7795	6.03664	6.19441	6.03349	6.01658	6.31866	6.22901
ENSG00000013725.14_2	5.63494	6.30426	5.84916	5.9609	5.87838	6.01728	5.84279	5.35326	5.58831	5.85981	5.9742	5.52282	5.82784	5.53007	5.79446	5.63511	6.40086	5.81498	5.59552	5.58648
ENSG00000013810.18_3	12.2906	12.7825	12.854	12.5554	12.7058	12.5655	12.633	12.4721	12.5157	12.6102	12.7499	12.8089	12.5689	13.0329	12.613	12.7084	12.9991	12.7112	12.4831	12.6312
ENSG00000014123.9_2	10.7124	10.3793	10.689	10.1757	10.3552	10.6013	10.1922	10.3543	10.0126	10.3777	10.5154	10.2196	10.4132	11.4946	10.4544	10.3479	10.8885	9.87248	10.5184	9.93111
ENSG00000014138.8_4	9.22307	10.1573	9.54113	10.1957	9.83047	10.1767	9.72642	9.58457	9.60149	9.94173	10.0875	10.0852	9.94019	9.28495	9.59593	9.81004	9.552	9.68896	10.0376	9.72857
ENSG00000014164.6_2	9.5132	9.78232	9.44831	9.84096	9.80643	9.51377	9.41567	9.29647	9.57012	9.72018	10.074	9.71458	9.5544	9.6558	9.5606	9.74423	9.48565	9.87818	9.73747	9.67076
ENSG00000014216.15_6	12.6382	12.0179	12.3993	12.2633	12.2407	12.3348	12.2695	12.1603	12.0612	12.5123	12.4553	12.3528	12.0434	12.2778	11.9479	12.1499	12.142	12.1228	12.7037	12.2363
ENSG00000014257.15_2	6.53737	7.18586	7.60412	6.99844	7.12735	7.03748	7.26728	7.18304	7.77721	7.60639	7.32983	6.53224	6.76713	6.73852	7.03701	7.35516	6.8968	6.92118	7.09571	7.16079
ENSG00000014641.17_2	13.3351	13.409	13.0475	13.4069	13.417	13.5944	13.1622	13.1343	13.4173	13.5115	13.5212	13.1371	13.2714	13.0543	13.2588	13.5871	13.031	13.5131	12.7824	13.0952
ENSG00000014824.13_3	11.8375	11.8349	11.897	11.8829	12.1066	12.0375	11.7483	11.9076	11.7292	11.9455	11.9073	11.9923	11.9308	11.9491	11.9343	12.0518	11.7052	11.9715	12.0322	11.7718
ENSG00000014914.20_2	7.32937	7.4142	8.18212	7.04831	7.54759	7.59996	7.53078	7.5983	7.27722	7.54678	7.60015	7.33681	7.18846	7.91712	7.52936	7.46999	7.26532	7.51098	7.86991	7.67053
ENSG00000014919.12_3	10.5963	10.7222	10.701	10.6703	10.5696	11.0114	10.4469	10.5022	10.6589	10.7412	10.9315	10.576	10.4868	10.6172	10.4732	10.7954	10.5839	10.743	10.3927	10.6602
ENSG00000015133.18_2	11.0968	10.9151	11.4815	10.972	10.9761	10.7014	11.1065	11.005	11.1599	11.1578	11.0277	11.0066	10.8216	11.8012	11.0001	11.09	10.8811	11.088	11.2756	11.3677
ENSG00000015153.14_3	6.63646	6.49345	6.37752	6.55823	6.7771	6.70053	6.63763	6.36153	6.57381	6.74439	6.57788	6.41279	6.68862	6.4852	7.06012	6.28799	6.47469	6.22047	6.63697	7.02246
ENSG00000015171.19_3	10.6621	10.0709	9.94207	10.0579	10.2436	10.0984	9.96558	10.2999	10.0335	10.065	9.98743	10.5078	10.4641	11.0142	10.6004	9.83162	10.1907	10.044	10.7632	10.0999
ENSG00000015285.10_2	6.06304	5.99845	6.06872	6.2411	6.1301	6.15904	6.10573	6.19553	6.36782	6.18651	6.38399	6.09795	6.10971	5.8312	6.10649	6.32754	5.98529	6.2401	6.08671	6.29024
ENSG00000015413.9_5	9.52043	7.98652	8.1012	8.08202	7.94795	7.58178	10.1577	7.69108	7.86903	9.18694	10.1336	9.36103	10.3106	7.35218	10.0582	10.3793	9.83502	10.1301	6.89038	8.11441
ENSG00000015475.18_3	9.86847	10.0507	9.6848	9.93032	9.49505	9.75994	9.48084	9.60175	9.71277	9.66784	9.8273	10.087	10.0606	9.77455	10.1348	9.64581	9.24493	9.96272	9.3513	9.85316
ENSG00000015479.18_5	14.1293	14.1208	14.0532	13.9977	14.1859	14.2929	13.9625	14.2238	14.1047	14.0038	14.0116	14.3347	14.2204	14.1142	14.1236	13.9588	13.9507	14.2098	14.246	14.1737
ENSG00000015520.14_5	5.87121	5.7776	5.84752	6.13824	5.74372	5.82838	6.05286	5.82691	6.1449	5.96016	5.90768	5.98383	5.89244	5.58943	5.96377	5.97641	6.05663	6.04703	5.91154	5.9671
ENSG00000015532.9_2	9.70189	10.5143	10.1664	10.5615	10.3506	10.4181	10.4879	10.0043	10.1451	10.3821	10.3625	9.82776	9.87717	9.42284	9.79911	10.4095	10.3216	10.2986	9.81383	10.3219
ENSG00000015568.12_2	9.96865	8.95985	9.7659	10.1359	9.08047	9.86709	9.40502	9.27893	9.36592	9.64701	10.2384	9.11653	8.43694	9.43948	10.0069	10.0833	9.84461	9.03885	9.17965	9.49426
ENSG00000015592.16_3	5.35326	5.66633	5.68546	5.35326	5.67299	5.56768	5.79965	5.57356	5.61055	5.35326	5.73716	5.68258	5.74282	5.35326	5.86079	5.35326	5.78383	5.96126	5.35326	5.73198
ENSG00000015676.17_2	11.0856	11.5462	11.0162	11.3671	11.1874	11.2691	11.1793	11.1176	11.0195	11.4304	11.3926	11.4128	11.3009	10.9601	10.916	11.2451	11.2382	11.1554	11.3397	11.1086
ENSG00000016082.14_2	5.83	5.56755	5.9897	5.72872	5.9374	5.6996	5.96996	6.27653	6.24138	5.7882	5.64625	6.11328	5.9645	5.70171	5.90811	5.72366	5.65214	6.07919	6.36514	6.29791
ENSG00000016391.10_4	8.82336	9.57001	8.66546	9.27143	9.89451	9.65707	8.92801	8.74244	8.90966	9.77749	9.03705	8.9935	8.81576	8.0577	9.29777	9.07657	9.10204	8.96965	8.82748	9.04038
ENSG00000016402.13_3	7.21442	6.9676	6.60086	6.8413	6.96991	7.46063	6.99401	7.13198	7.18474	7.3334	7.44288	7.38374	7.64153	6.59491	6.72355	7.40028	7.00966	7.09188	6.89159	7.46298
ENSG00000016490.15_2	5.35326	5.35326	5.35326	5.35326	5.35326	5.35326	5.35326	5.57745	5.5805	5.35326	5.35326	5.35326	5.35326	5.35326	5.35326	5.35326	5.57319	5.35326	5.35326	5.35326
ENSG00000016602.9_2	5.35326	5.35326	5.35326	5.35326	5.35326	5.66148	5.35326	5.35326	5.35326	5.35326	5.35326	5.35326	5.35326	5.6945	5.35326	5.35326	5.35326	5.35326	5.35326	5.35326
ENSG00000016864.18_5	10.0394	10.0821	10.1933	9.96347	10.1831	10.0877	9.84832	9.94817	10.0385	10.2452	10.1219	9.96494	10.1055	9.86635	10.1521	10.2774	9.81394	10.0605	10.0604	10.0204
ENSG00000017260.19_6	11.5704	11.7872	12.133	11.8135	11.901	11.7152	11.7915	11.4926	11.9762	11.8468	11.773	11.7751	11.6111	11.9975	11.6424	11.7631	12.0066	11.9145	11.6945	11.8355
ENSG00000017427.16_4	5.35326	5.35326	5.35326	5.35326	5.35326	5.35326	5.35326	5.35326	5.43671	5.35326	5.35326	5.35326	5.9661	5.35326	5.35326	5.35326	5.35326	5.35326	5.35326	5.35326
ENSG00000017483.14_4	9.46412	9.64974	8.9706	10.1314	9.76886	9.98265	10.0255	9.76071	10.2276	9.79876	9.59589	10.5711	10.3196	9.02981	9.59355	10.0567	9.21097	10.3982	9.94943	10.1083
ENSG00000017797.12_3	11.5346	11.7578	12.1071	11.7461	11.9074	11.6425	11.782	11.7546	11.7865	11.8632	11.7277	11.8807	11.6319	12.2705	11.624	11.6436	11.876	11.8959	12.07	11.8703
ENSG00000018189.12_3	9.6277	9.76461	9.92679	9.85615	9.70884	9.84542	9.5608	9.56985	9.84014	10.0292	9.75298	9.35343	9.38862	9.47054	9.39887	9.70183	9.8121	9.94744	9.67814	9.6981
ENSG00000018236.14_5	8.31597	8.82889	9.02267	8.86515	8.58131	8.92049	9.04308	9.20452	9.09139	9.5608	8.77597	8.85431	8.87686	8.39305	7.49055	8.67743	8.61238	9.43446	8.4821	8.70321
ENSG00000018280.16_2	5.57856	5.63557	5.66589	5.35326	5.88321	5.35326	5.57906	5.78021	5.58337	5.67752	5.74682	5.73532	5.69434	5.99165	5.35326	5.72047	5.66796	5.77881	5.35326	5.66317
ENSG00000018408.14_3	10.5079	10.0031	10.4074	9.91976	10.0022	9.97973	10.2169	10.2503	9.94643	10.1769	9.94496	9.91472	10.1923	11.7409	10.5598	9.96233	10.3473	10.1044	10.5352	10.1485
ENSG00000018510.14_4	11.0313	11.2911	11.0502	11.3526	11.4923	11.2553	11.2382	11.2271	11.3213	11.1602	11.0723	11.3128	11.2602	10.7648	11.605	11.3554	11.2441	11.5821	10.9531	11.4981
ENSG00000018607.6_4	5.35326	5.35326	5.67422	5.67233	5.58422	5.57173	5.5816	5.35326	5.58085	5.67386	5.56913	5.35326	5.57955	5.35326	5.35326	5.35326	5.35326	5.66418	5.58732	5.35326
ENSG00000018610.14_3	9.80368	9.68675	9.6802	9.75792	9.82564	9.69666	9.73071	9.90133	9.97052	9.95983	9.54879	10.2783	9.94633	10.1688	10.0595	9.33229	9.62093	9.83501	9.96235	9.78717
ENSG00000018625.14_2	11.0822	12.238	9.52377	12.0136	11.6149	11.9939	11.8112	11.1616	11.5228	11.4399	11.7504	10.6342	11.2068	8.78646	11.319	12.257	11.6851	12.1543	8.98184	11.6318
ENSG00000018699.12_3	9.95614	10.4066	10.2056	10.4256	10.2773	10.2941	10.1664	10.2997	10.3266	10.4713	10.3731	10.3081	10.3498	10.0589	10.0149	10.3259	9.74962	10.4583	10.2686	10.4235
ENSG00000018869.16_3	8.57994	7.7385	8.247	6.52109	5.83174	7.9114	7.92799	8.40586	7.95687	6.64404	7.62166	8.39441	8.39982	8.22612	8.31576	7.49082	8.33222	5.35326	7.9244	8.08664
ENSG00000019102.11_2	5.79809	5.89751	5.35326	5.57928	5.91095	5.91961	5.58179	5.80181	5.67555	5.67428	5.65903	5.58535	5.35326	5.35326	5.57337	5.35326	5.7928	5.35326	5.58716	5.57689
ENSG00000019144.18_5	10.5864	10.8868	10.5387	10.9306	11.262	10.9367	10.8023	10.8163	10.6226	11.0622	10.993	10.8956	10.7979	10.3799	10.9118	10.9648	10.8917	10.8871	10.3229	10.9917
ENSG00000019169.10_3	5.35326	5.35326	5.35326	5.35326	5.35326	5.35326	5.35326	5.35326	5.35326	5.58008	5.35326	5.35326	5.35326	5.35326	5.57265	5.35326	5.35326	5.57323	5.35326	5.35326
ENSG00000019186.9_2	5.35326	5.35326	5.35326	5.5576	5.35326	5.35326	5.35326	5.64014	5.61872	5.35326	5.54847	5.7902	5.35326	6.07999	5.70623	5.35326	5.35326	5.63467	6.0678	5.83107
ENSG00000019485.13_4	9.27611	8.73248	8.40645	8.87516	8.69067	8.4093	9.24631	9.02158	8.64874	8.56035	8.98963	9.04489	9.36549	8.91483	9.15924	8.93336	8.87898	8.70201	9.12522	9.15176
ENSG00000019505.7_3	9.82746	10.2708	10.2634	10.5183	10.1513	10.2031	10.1855	10.0775	10.2552	10.4376	10.5061	9.50948	9.92339	9.81639	10.1041	10.2763	10.7482	10.2955	8.14281	10.533
ENSG00000019549.11_4	5.35326	6.76487	6.43295	6.16758	6.22821	6.67786	6.70146	6.3311	6.4346	6.34152	6.29475	5.86536	5.98381	6.20666	6.35903	6.40096	7.13122	6.09978	6.08079	6.49733
ENSG00000019582.14_4	10.5835	11.024	9.02449	10.9057	10.1002	10.579	10.6935	10.2297	10.0145	10.595	10.3914	9.79478	10.4382	8.44991	9.89148	10.8428	10.423	10.4902	8.71891	10.2227
ENSG00000019991.16_4	5.92065	6.23138	5.89883	6.14073	5.89087	6.11605	6.3945	6.07237	5.75314	5.87591	6.12173	5.74666	5.96888	5.76437	5.98449	5.85723	6.11862	6.1014	5.51691	5.84738
ENSG00000019995.6_3	9.70403	10.0143	10.1578	10.2321	9.91369	9.87197	10.0235	9.55374	9.86843	10.0013	9.90573	9.74188	9.67742	9.97704	9.35703	9.75248	10.4288	10.1198	9.77893	9.96218
ENSG00000020129.15_3	10.8862	10.4531	10.2049	10.1948	10.4691	10.463	10.0174	10.5129	10.4146	10.5272	10.1639	10.9722	10.6266	10.8218	10.7088	9.95942	10.3715	10.6136	10.5718	10.4296
ENSG00000020181.17_2	7.21072	7.1701	8.31685	7.14583	7.99318	7.25327	7.51212	7.64477	7.28437	7.40195	7.31124	8.02776	7.43884	7.86236	7.26938	7.569	6.99302	7.18402	8.5224	7.33034
ENSG00000020219.9_4	5.35326	5.35326	5.35326	5.57921	5.35326	5.35326	5.35326	5.35326	5.35326	5.35326	5.35326	5.35326	5.35326	5.35326	5.35326	5.35326	5.35326	5.35326	5.35326	5.35326
ENSG00000020256.19_3	10.1869	10.2789	9.93564	10.1182	9.98521	9.78591	10.2533	9.77662	9.99183	10.1455	10.0402	9.71829	9.98934	9.4104	10.2135	9.84621	10.2902	9.82387	9.52283	9.74793
ENSG00000020426.10_3	9.83783	10.0391	10.3359	9.99259	9.98593	9.81439	9.83744	9.9035	9.75664	9.8764	10.0192	10.1378	9.81573	10.1868	9.71279	9.88407	9.8475	10.0851	10.4785	9.8929
ENSG00000020577.13_3	9.90841	8.38061	10.1318	8.81013	9.35535	8.44108	9.42669	10.7364	9.18646	8.90302	8.60992	9.00244	9.70315	11.6392	10.3366	8.0418	8.77704	8.79102	9.90784	9.15681
ENSG00000020633.18_2	6.10474	6.40804	6.99628	6.8658	6.44169	6.32681	6.98266	6.25621	6.44915	6.79324	6.37304	5.99629	6.01674	6.49316	6.08093	6.91847	6.40878	5.99903	5.9984	6.6899
ENSG00000020922.12_5	10.3729	10.931	10.6747	11.0422	10.731	11.0189	10.8781	10.5253	10.894	10.7732	10.4684	10.5317	10.6564	10.1055	10.6958	10.8807	10.7688	10.5826	10.4047	10.7218
ENSG00000021300.13_5	9.54192	8.42712	7.04567	8.89623	8.93957	9.07799	8.90309	8.26934	8.72565	9.38313	8.34528	8.23391	8.43346	6.4882	8.88127	8.60595	9.13999	8.64202	7.267	8.40047
ENSG00000021355.12_2	10.0768	9.33644	9.591	8.7732	9.82622	9.37059	9.8018	9.26518	9.12551	9.38346	9.62298	8.86506	9.21034	9.97598	9.4793	8.99457	9.78323	9.04391	9.58205	9.40472
ENSG00000021461.16_2	5.35326	5.52445	5.35326	5.35326	5.35326	5.58259	5.35326	5.35326	5.35326	5.35326	5.35326	5.35326	5.35326	5.35326	5.35326	5.52429	5.67205	5.65176	5.66965	5.54558
ENSG00000021488.12_2	5.63419	5.35326	5.61207	5.72368	5.72413	5.6241	5.81235	5.35326	5.35326	5.67669	5.35326	5.35326	5.35326	5.65302	5.63074	5.62939	5.72362	5.35326	5.35326	5.54924
ENSG00000021574.12_3	10.909	10.5369	10.67	10.6038	10.559	10.4919	10.4446	10.6593	10.8853	10.6927	10.6682	10.9202	10.8131	10.6694	10.7429	10.6035	10.0346	10.76	11.0224	10.4817
ENSG00000021645.18_4	7.02639	7.70537	7.16564	7.43647	7.59928	7.15881	7.10714	7.21098	7.5426	7.91091	7.30726	6.87888	6.7184	7.39447	7.16143	7.47129	7.61791	7.33206	6.9688	7.32172
ENSG00000021762.19_3	8.552	8.54669	8.58703	8.51045	8.46091	8.19323	8.55184	8.23671	8.16626	8.5429	8.51199	7.99245	7.82335	8.35479	7.93074	8.43001	8.63599	7.86634	8.34552	8.43888
ENSG00000021776.10_3	12.1377	12.1008	12.3891	12.1417	12.0242	12.0448	12.0731	12.1924	12.1344	12.0317	12.0679	12.2413	12.2197	12.2988	12.0889	12.1976	11.7812	12.1188	12.4621	12.2195
ENSG00000021826.15_4	9.90943	9.66334	9.58422	9.56904	10.0388	9.83121	10.8401	9.84173	10.5817	10.3123	9.85795	9.27263	10.0705	8.77304	10.5646	10.2046	10.2754	9.75302	9.36007	10.2409
ENSG00000021852.12_3	5.35326	5.35326	5.35326	5.35326	5.35326	5.35326	5.35326	5.57742	5.35326	5.35326	5.35326	5.35326	5.35326	5.35326	5.35326	5.35326	5.35326	5.35326	5.35326	5.35326
ENSG00000022267.16_4	10.7456	10.8198	10.813	10.7364	10.7531	10.8678	10.5972	10.5344	10.4497	10.809	10.6274	10.4318	10.6123	10.4094	10.2431	10.3782	10.6156	10.5956	10.4026	10.6894
ENSG00000022277.12_4	11.0164	11.0298	11.0229	10.8006	10.8992	11.0116	10.6902	10.8866	10.7805	10.8366	11.0048	10.8256	10.8613	11.3066	10.9897	10.6517	11.0183	10.7923	11.1059	10.8983
ENSG00000022355.16_5	6.92688	6.5885	6.43108	6.98743	6.72924	6.20271	6.45502	7.57568	7.00803	6.46007	7.38375	6.76313	6.59162	7.04182	6.58108	6.74535	6.21363	6.67546	6.92294	7.56489
ENSG00000022556.15_3	6.78522	9.87165	7.67645	11.9341	6.70159	12.8457	13.2854	12.1816	12.0647	11.6624	6.40712	12.4063	7.46479	7.64334	12.2108	7.00951	12.2202	6.89708	12.1289	11.9486
ENSG00000022567.9_3	9.29083	9.34039	9.75874	9.47573	9.47156	9.13315	9.31838	9.17456	9.84111	9.49671	9.36328	9.61959	9.40964	9.49997	9.59185	9.45788	9.5336	9.65689	9.61265	9.72969
ENSG00000022840.15_4	12.2562	12.3656	12.2007	12.5082	12.3553	12.2313	12.1944	12.1686	12.3799	12.3602	12.1687	12.1755	12.2269	12.1927	12.1921	12.1881	12.1455	12.4468	12.1834	12.295
ENSG00000022976.15_3	8.35799	8.84078	8.0636	8.51823	8.63943	8.7324	8.22631	8.57246	8.40709	8.52321	8.59734	8.52464	8.59686	7.85457	8.90305	8.76402	7.8756	8.70762	8.81694	8.37533
ENSG00000023041.11_3	9.05581	9.50205	9.24882	9.30225	9.10805	8.65532	9.18281	9.46691	9.35061	9.17726	9.0198	9.89565	9.5253	9.13316	9.36197	9.09114	9.39846	9.81941	9.66941	9.36239
ENSG00000023171.17_5	8.91396	9.38169	8.97491	9.54985	10.1028	9.32095	9.47499	8.8522	9.54168	9.526	9.24959	8.35882	8.36682	7.54256	8.95785	9.29738	9.11545	9.30507	8.42929	9.4787
ENSG00000023191.16_2	10.5314	10.4481	10.5555	10.4374	10.2408	10.4237	10.0345	9.92248	10.1175	10.336	10.6228	10.3889	10.2347	10.6085	10.1199	10.1387	10.3879	10.0952	10.5127	10.1746
ENSG00000023228.13_3	12.1453	11.9421	12.1493	12.189	12.1042	12.1896	12.1246	12.0803	12.0895	12.1566	12.1645	12.1946	12.1847	12.3141	12.0244	12.1445	12.0251	12.3724	12.2171	12.0879
ENSG00000023287.12_4	11.3722	11.621	11.9144	11.5538	11.9229	11.4556	11.6539	11.6771	11.5804	11.5493	11.9004	11.6761	11.3479	12.1108	11.5514	11.5682	11.8374	11.655	11.4189	11.6752
ENSG00000023318.7_3	10.7092	10.7882	10.8192	10.7258	10.5681	10.8392	10.6213	10.6129	10.6175	10.6976	10.8843	10.6145	10.6181	11.0233	10.6602	10.8467	10.6713	10.7168	10.7551	10.4954
ENSG00000023330.14_2	10.5817	10.4624	10.2834	10.8484	10.3178	10.5774	10.4132	10.4492	10.3866	10.3811	10.4248	10.3211	10.3921	10.4246	10.4419	10.5788	10.0229	10.5519	10.3812	10.1911
ENSG00000023445.13_2	6.32288	6.01718	6.0234	6.07088	5.81135	5.99449	5.84867	5.89451	5.88535	5.98418	6.02369	5.81264	5.98515	6.1946	5.65986	5.97514	6.17291	5.74401	5.58535	6.06497
ENSG00000023516.8_2	10.6268	10.2624	10.6007	10.4814	10.5108	10.1636	10.5651	10.6905	10.44	10.4691	10.1317	10.5781	10.703	10.899	10.5937	10.2036	10.3023	10.5667	10.8175	10.4569
ENSG00000023572.9_3	8.42234	8.61493	8.56236	8.45985	8.74361	8.54946	8.77076	8.75481	8.9488	8.75323	8.34864	8.9416	8.75063	8.49505	8.91098	8.80105	8.0386	8.758	8.19188	8.38797
ENSG00000023608.4_3	9.10479	10.2807	9.40311	9.4975	9.56035	9.11411	10.177	9.13961	9.38237	9.87943	10.3499	9.03565	9.37872	10.2323	9.17125	9.27788	11.1626	9.06685	9.28886	9.15041
ENSG00000023697.12_4	10.075	10.2243	9.21932	10.0011	9.98623	10.4154	9.60463	9.28838	9.6327	9.96231	9.84652	9.57128	9.70223	9.35821	9.56017	10.0288	10.0674	9.70985	9.44265	9.39466
ENSG00000023734.10_3	13.0607	13.2639	13.1397	13.1757	13.1772	13.2048	13.0962	13.0697	13.2017	13.0936	13.1412	13.1965	13.062	13.3541	13.2052	13.1343	13.0371	13.2622	12.9629	13.1494
ENSG00000023839.11_3	6.30744	6.05476	6.18972	6.78337	6.34934	6.43462	5.99971	6.15548	6.66003	6.27419	6.14645	6.47586	6.16264	6.0137	6.22707	6.60503	6.25822	6.3102	5.99244	6.3247
ENSG00000023892.10_2	7.77488	8.65493	8.81122	8.22366	8.31663	8.33018	8.2946	7.95377	8.03893	8.21387	8.73937	7.82268	8.1391	8.20336	8.3062	8.77067	8.34617	8.01285	8.03341	8.39819
ENSG00000023902.13_2	10.2642	9.81283	9.64032	9.94773	9.88263	10.033	9.68413	9.79362	9.78809	9.76509	9.68533	10.1695	9.86062	10.614	9.98884	9.549	9.76907	9.93962	9.95925	10.0613
ENSG00000023909.9_2	10.4071	9.73635	9.94427	9.70966	9.7689	9.33217	9.77414	10.348	9.6132	9.70319	9.41169	10.2525	10.1065	10.584	10.8456	9.08878	9.42498	9.48134	10.1503	9.72491
ENSG00000024048.10_2	10.0317	10.4954	10.4307	10.4853	10.4237	10.2902	10.4948	9.94146	10.4381	10.6282	10.4932	10.1603	9.84053	10.1506	9.90585	10.2929	10.6688	10.5519	10.0904	10.4447
ENSG00000024422.11_3	9.32807	8.99228	8.71679	8.9917	9.19171	9.37156	8.74949	8.9515	8.9799	9.0018	8.98071	8.34721	8.59718	8.53606	9.0189	9.19794	9.44233	8.60766	8.32818	8.91482
ENSG00000024526.16_3	10.8391	11.6612	11.5308	11.526	11.3186	11.0837	11.7461	11.1643	11.4097	11.3803	11.801	11.2075	11.3105	11.2831	11.0657	11.5721	12.1309	11.3557	11.1037	11.5319
ENSG00000024862.17_4	8.8384	8.84723	8.92105	8.72466	8.91768	8.89575	8.74047	8.94403	9.01958	9.15041	8.94894	8.94805	8.83058	8.81071	8.91683	8.78443	9.05349	8.6416	8.76477	8.94522
ENSG00000025039.14_2	9.35059	9.38017	10.1942	9.70634	9.68665	9.41624	9.3983	9.38864	10.0073	9.57545	9.18003	9.76469	9.09262	9.89708	9.54264	9.0734	9.32202	10.195	9.80258	9.78774
ENSG00000025156.12_3	9.25806	9.64559	9.26896	9.99018	9.64496	10.1147	9.63661	9.11954	9.51432	9.58981	9.85406	9.25978	9.12211	8.63897	9.13344	9.76952	9.88338	9.73694	9.05961	9.43173
ENSG00000025293.16_3	11.3692	11.5515	11.6094	11.6477	11.7078	11.5327	11.488	11.4147	11.6701	11.6104	11.6568	11.2977	11.4448	11.1558	11.194	11.6384	11.3559	11.582	11.1492	11.5933
ENSG00000025423.11_3	7.08353	6.94835	7.05851	7.27731	7.41267	7.18032	7.33165	7.15669	7.62613	7.18092	7.52653	7.18781	7.32126	6.89058	7.23357	7.21812	7.22172	7.09893	7.08196	7.48161
ENSG00000025434.18_3	8.94614	8.89028	8.80389	8.78528	8.24456	8.98482	8.9865	8.35334	8.63634	8.83859	9.00986	8.35232	8.67428	8.78426	8.87409	8.92091	8.85949	8.76664	8.52399	8.78824
ENSG00000025708.13_3	5.74509	5.80579	5.59777	5.75052	6.09999	5.66748	5.66149	5.925	5.65611	5.89333	5.88272	5.97946	5.80699	5.74013	5.96209	5.90004	5.83828	5.68767	6.00763	5.80139
ENSG00000025770.18_3	10.5814	10.5291	10.4378	10.6067	10.3131	10.3253	10.5344	10.5706	10.6044	10.5784	10.5776	10.8835	10.7624	10.8445	10.5338	10.585	10.4231	10.6431	10.8736	10.6739
ENSG00000025772.7_2	10.6544	10.6485	10.606	10.8811	10.5767	10.841	10.2587	10.3984	10.4	10.63	10.6726	11.0011	10.7437	10.6751	10.7765	10.5692	10.3176	10.6891	10.6817	10.5088
ENSG00000025796.13_2	11.4767	11.9166	12.0117	11.8773	11.99	12.0453	12.168	11.9557	12.1954	11.889	11.73	12.0445	12.09	11.6944	11.9561	11.9536	11.8155	12.1389	12.1911	12.0474
ENSG00000025800.13_3	12.5605	12.4895	12.5478	12.5671	12.4017	12.3251	12.4841	12.6146	12.4617	12.5267	12.5214	12.5638	12.5185	12.6291	12.2887	12.2691	12.4324	12.5352	12.5847	12.4936
ENSG00000026025.15_5	10.8194	10.9399	11.0597	11.5696	12.4519	11.5257	11.1969	11.3422	13.0364	11.9233	11.1846	10.7086	9.91937	10.9942	11.9885	11.2935	11.2308	11.4352	10.5679	12.1275
ENSG00000026036.22_4	6.60152	7.16257	6.82454	6.99428	7.04399	6.87359	7.10437	6.9313	7.01411	7.16229	6.7505	7.3546	7.00634	6.75737	7.05062	6.80995	7.08161	7.05965	6.38622	6.90703
ENSG00000026103.21_3	8.13589	7.39531	7.36683	8.24029	7.6012	7.70626	8.477	7.93396	8.55129	7.90769	8.04568	6.78304	7.22356	7.59471	8.65203	8.46855	8.46111	7.11906	7.0645	7.61025
ENSG00000026297.15_4	9.32205	9.10252	9.30361	8.64118	8.75758	9.0045	8.84788	9.03951	8.58669	9.20166	8.97209	8.79836	9.11065	8.9191	8.53307	8.80483	8.70915	8.83072	9.42844	8.69359
ENSG00000026508.18_6	8.01304	8.23006	8.67525	8.27628	8.33223	8.35204	8.71106	8.85146	9.18674	8.2864	8.31036	8.19199	8.46049	8.18856	9.37793	8.4033	8.13832	8.64797	8.22644	8.82638
ENSG00000026559.13_3	7.88765	8.65998	8.98436	9.07413	9.33504	8.65813	8.59098	8.37555	8.52406	8.92871	8.57302	8.55445	8.0953	8.47029	9.81725	9.0411	8.27596	8.59722	8.75768	8.74261
ENSG00000026652.13_3	10.0346	10.4745	10.3453	10.2615	10.3794	10.4075	10.2578	9.75803	10.1357	10.3853	10.4383	9.82355	9.88386	10.2383	9.93876	10.2173	10.7789	10.2973	9.61216	10.2723
ENSG00000026751.16_3	5.54137	5.35326	5.35326	5.35326	5.35326	5.35326	5.35326	5.35326	5.35326	5.35326	5.35326	5.35326	5.6901	5.35326	5.68133	5.68639	5.35326	5.35326	5.35326	5.35326
ENSG00000026950.16_4	7.4158	8.23237	7.36588	8.29587	7.97528	8.0872	7.63468	7.45581	7.94135	8.5215	7.88913	7.24274	7.64401	6.81313	7.59004	8.11165	7.73076	7.76374	7.13499	7.89745
ENSG00000027001.9_3	9.70272	9.77761	9.91568	9.87595	9.92751	9.91039	9.76804	9.66988	9.99469	9.97957	9.88769	9.97634	9.5978	9.5451	9.6327	10.0827	9.22519	10.0821	9.91209	10.0032
ENSG00000027075.14_4	8.8209	9.3264	9.30633	8.77842	8.94769	8.73556	8.83188	8.4899	8.88298	8.92969	8.8829	9.00168	8.50327	9.7384	8.63387	8.47332	8.45144	8.59916	8.52171	8.56066
ENSG00000027644.4_2	5.66766	5.79774	5.35326	5.67239	5.67981	5.66155	5.35326	5.67007	5.35326	5.35326	5.35326	5.68074	5.35326	5.59492	5.57239	5.57596	5.66413	5.35326	5.5877	5.35326
ENSG00000027697.14_5	10.8726	10.1449	10.2607	10.0275	10.0771	10.1294	10.0548	10.4942	10.2085	10.3805	9.9575	10.2812	10.4038	10.9054	10.4638	10.0834	10.4139	10.1858	10.3183	10.3395
ENSG00000027847.13_3	9.04272	8.74891	8.44123	8.90785	8.81225	8.71991	8.63257	9.14368	8.91012	8.8275	8.71513	9.22589	9.08799	8.93582	9.14225	8.88772	8.22334	8.96859	9.43143	8.9446
ENSG00000027869.11_3	7.17311	7.6334	6.86567	7.52691	7.74149	7.68378	7.00805	7.31844	6.99743	7.59609	7.48911	7.16754	7.42711	6.79289	7.37536	7.47929	7.53328	7.41899	6.66374	7.2421
ENSG00000028116.17_4	9.52547	9.72388	9.65186	9.63306	9.80156	9.82975	9.51994	9.66053	9.84505	9.89758	9.73464	9.86111	9.64451	9.36914	9.75564	9.65519	9.33307	9.624	9.72024	9.81148
ENSG00000028137.18_3	7.09073	7.61154	7.16692	7.60749	7.51811	7.53061	7.80921	7.32937	7.78017	7.55091	7.42684	6.5824	7.04639	6.35601	7.30042	7.87456	7.35144	7.35082	6.67038	7.72916
ENSG00000028203.17_3	11.1671	10.8305	10.5273	10.7778	10.8086	10.9109	10.8226	10.6773	10.5616	10.8799	10.7375	10.9198	10.8053	11.0241	10.8896	10.7085	11.1032	10.9374	10.9455	10.7397
ENSG00000028277.21_5	8.17676	7.94489	7.57728	8.12488	8.1419	8.19819	8.56429	8.00038	8.24903	7.92738	8.31844	7.46931	8.08503	7.59307	8.66899	8.29158	8.00811	7.95836	7.37892	8.43592
ENSG00000028310.17_3	10.2985	10.4095	10.4161	10.2363	10.3095	10.5165	10.4092	10.4631	10.4253	10.4591	10.3854	10.6673	10.5423	10.5285	10.2918	10.3802	10.1983	10.7013	10.4829	10.6049
ENSG00000028528.14_3	10.8299	10.6914	10.3335	11.0179	10.7057	10.5535	10.888	10.9208	11.0639	10.8726	10.8054	11.1648	10.854	10.5287	10.4163	10.9908	10.3234	11.0027	11.1351	11.2189
ENSG00000028839.9_3	9.97004	10.2212	9.91987	10.4719	10.1688	10.226	10.2119	10.0583	10.3182	10.1425	10.0568	10.3504	10.1635	10.0621	10.2298	10.2604	9.97936	10.4833	9.92797	10.3794
ENSG00000029153.14_5	9.39318	9.3728	9.71992	9.55265	9.4119	9.45818	9.54183	9.88992	9.82504	9.45423	9.39623	10.019	9.53758	9.71237	9.38719	9.57932	8.9868	9.59633	10.0769	9.78989
ENSG00000029363.16_4	12.9939	12.6919	12.8058	12.5884	12.8233	12.769	12.9348	13.3585	13.0621	12.8636	12.2553	13.543	13.2822	13.4454	13.3049	12.6018	12.8473	13.0692	13.1809	13.2843
ENSG00000029364.11_2	11.0155	11.0966	11.4284	10.9232	10.9168	10.7912	11.1869	11.2216	11.1764	10.9418	11.0528	11.3555	11.1394	11.8193	11.1463	11.1801	11.3544	10.9153	11.4246	11.1452
ENSG00000029534.20_5	10.3607	9.37303	9.63123	9.04441	9.84962	9.59511	10.3366	10.06	9.44127	9.14998	9.65604	9.27509	10.2687	9.90773	10.6285	10.4474	9.62084	9.44756	9.77571	9.98146
ENSG00000029559.6_2	5.35326	5.35326	5.35326	5.35326	5.58419	5.35326	5.35326	5.35326	5.35326	5.35326	5.35326	5.35326	5.57956	5.59519	5.57289	5.35326	5.57342	5.35326	5.6838	5.35326
ENSG00000029639.10_2	9.03891	9.79707	9.42951	9.55511	9.56089	9.59372	9.37944	8.8793	9.66433	9.58597	9.6764	8.99221	9.20815	9.07245	9.16861	9.63217	8.96278	10.1938	9.26697	9.39951
ENSG00000029725.16_5	11.2265	11.1191	11.2036	11.0325	11.3118	11.1721	10.8105	10.8702	10.965	11.025	11.0594	10.8972	11.1374	11.1321	11.1005	10.8105	11.0569	11.1525	10.9827	11.1026
ENSG00000029993.14_4	13.6807	13.5581	13.8965	13.4181	13.5416	13.505	13.368	13.5253	13.3644	13.4746	13.5342	13.9671	13.6354	14.0053	13.2474	13.2932	13.2848	13.4149	14.3746	13.4357
ENSG00000030066.13_4	12.5737	12.6696	12.6467	12.8726	12.5798	12.7262	12.7366	12.7309	12.9425	12.8479	12.7287	13.019	12.8288	12.9632	12.6053	12.8224	12.3899	12.814	12.7212	12.9589
ENSG00000030110.12_2	10.4665	11.1387	11.0679	11.1323	10.8701	11.0867	11.1527	11.0687	11.0506	10.9053	11.2503	11.1481	11.3327	11.3209	11.1371	10.9971	11.3954	11.0431	11.194	11.15
ENSG00000030304.13_3	5.55576	5.35326	5.35326	5.35326	5.52891	5.35326	6.03942	5.35326	5.35326	5.35326	5.54949	5.35326	5.35326	5.35326	5.58876	5.35326	5.55344	5.35326	5.53137	5.35326
ENSG00000030419.16_4	8.09092	7.94832	7.52509	8.20485	7.95784	7.772	7.88685	8.3941	7.83361	8.15648	8.42026	7.93173	8.23132	7.33057	7.62892	7.94328	8.56569	7.64189	7.92144	7.96133
ENSG00000030582.17_3	12.1004	11.9428	12.01	11.9392	11.8603	12.0103	12.1411	11.8364	12.3403	12.1204	12.0575	12.1888	12.0623	11.5711	11.9113	12.1632	12.0534	11.9471	11.9346	11.9174
ENSG00000031003.10_3	9.92837	9.85667	9.96381	9.22393	9.67067	9.68226	9.72232	10.0253	9.49088	9.81675	9.6006	9.85295	9.77445	10.1019	10.3496	9.76191	9.87651	9.76192	9.69332	9.60616
ENSG00000031081.10_4	7.69666	8.42023	9.7103	8.7783	8.66817	8.19006	9.1793	8.84351	8.71857	8.08929	8.32456	8.63391	7.78252	9.89648	7.96651	8.40642	7.48531	8.86766	9.80906	8.48449
ENSG00000031691.6_2	9.57977	9.82211	9.44408	9.54609	9.77149	9.77449	9.69403	9.91158	9.84136	9.72189	9.78573	9.89828	9.83564	9.70305	9.5184	9.58075	9.56225	9.61707	9.67934	9.73262
ENSG00000031698.12_2	12.5768	12.5129	12.7294	12.6107	12.479	12.4248	12.4033	12.4532	12.4504	12.4412	12.4111	12.2246	12.5249	13.0903	12.7427	12.1993	12.4427	12.2992	12.4252	12.2948
ENSG00000031823.14_3	11.0097	11.1822	10.9606	11.2717	10.7936	10.9469	11.2511	11.0858	11.002	11.0047	11.0967	11.2061	11.0369	11.1626	11.019	10.9488	11.1097	11.0524	10.9829	11.272
ENSG00000032219.18_3	8.86726	8.72069	9.15554	8.96718	8.98249	8.84777	9.07836	9.36823	9.24591	9.22194	8.49649	8.84199	9.10465	9.04322	8.81179	8.72867	9.32606	8.84843	8.79367	9.03191
ENSG00000032389.12_6	9.29917	9.42155	9.37135	9.64774	9.67106	9.63181	9.44788	9.42935	9.69053	9.65004	9.80436	9.47974	9.39905	9.39654	9.54973	9.56415	9.18358	9.67284	9.78927	9.70001
ENSG00000032444.16_4	11.4902	11.3204	11.583	11.2211	11.6303	11.3472	11.8767	11.4878	11.3697	11.272	11.5606	10.7855	11.1795	11.3902	11.0855	11.3563	11.7721	11.1076	11.2146	11.4865
ENSG00000032742.17_5	8.04269	8.12135	7.58905	8.04896	8.47455	7.82043	7.88446	8.02925	8.12762	7.98767	7.81084	7.75582	7.91841	7.10429	7.77374	8.18962	7.33027	8.05624	7.97243	8.02077
ENSG00000033011.12_5	9.78569	9.39235	9.38207	9.77685	9.58706	9.57018	9.91765	10.0152	10.1132	9.90775	9.58646	10.2474	10.1811	9.84221	9.95715	9.84416	9.29615	9.94077	10.0826	10.1942
ENSG00000033030.13_3	10.7137	9.87297	10.2329	10.2916	10.0765	10.1457	10.0175	10.6596	10.0269	10.2136	10.1103	10.348	10.9103	11.1469	10.818	10.1785	9.81804	10.2876	10.7809	10.1685
ENSG00000033050.8_3	11.1372	10.9094	10.9185	10.8148	10.6421	10.6944	10.8413	11.0603	11.1628	10.7765	10.7383	11.3046	11.2276	11.493	11.16	10.6967	10.3172	11.1022	11.3759	11.1395
ENSG00000033100.16_4	9.9721	8.58868	9.1641	9.10743	9.23406	8.46037	9.52962	9.69664	9.58612	9.29487	8.74647	9.619	9.42591	10.2887	10.0887	9.16494	9.02621	9.44709	9.9534	9.35479
ENSG00000033122.18_3	5.94883	6.00797	5.90822	5.96957	5.99462	5.75424	5.9982	6.01292	6.03666	5.93333	5.93036	5.80802	5.80305	5.59831	6.02887	5.90354	5.74176	5.88656	5.59078	6.13453
ENSG00000033170.16_3	9.50486	9.93858	10.0306	9.95068	9.78944	10.1783	9.77757	9.3568	9.76521	9.59336	9.64062	9.64022	9.25715	9.34143	9.94564	9.75232	9.87502	9.65169	9.81644	9.70411
ENSG00000033178.12_2	11.1537	11.446	11.7519	11.5977	11.4201	11.2691	11.5189	11.3376	11.2142	11.6293	11.2559	11.3214	11.3814	11.6053	11.3406	11.3311	11.1373	11.1983	11.5416	11.5663
ENSG00000033327.12_3	9.08715	9.5803	9.36249	9.45046	9.49842	9.45023	9.62729	8.74277	9.70292	9.75847	9.71395	8.50789	9.1159	8.83885	8.35528	9.15849	9.94309	9.32669	8.59023	9.53189
ENSG00000033627.16_4	10.3662	10.337	10.2424	10.3599	10.3106	10.4053	10.773	10.1158	10.6443	10.3904	10.3849	10.3574	10.2817	9.96966	10.2422	10.3245	10.454	10.4249	10.076	10.5888
ENSG00000033800.13_2	10.5874	10.5349	10.7295	10.8885	10.4698	10.6267	10.3274	10.0158	10.6026	10.5605	10.7744	10.2702	9.93022	10.7882	9.73575	10.4186	10.6476	10.4187	10.2121	10.2198
ENSG00000033867.16_4	11.2946	12.295	13.0067	12.4357	11.9018	11.9977	12.1931	11.2789	12.0242	11.9514	12.0228	11.3399	11.5237	12.6999	11.5927	12.1917	12.2095	11.9574	11.4969	12.1747
ENSG00000034053.14_5	9.58166	9.8203	9.15316	9.25287	9.331	9.0582	9.6768	9.47979	9.33488	9.09623	9.26193	9.94624	9.52846	9.31515	9.62633	9.18655	9.1144	9.4989	9.41894	9.76787
ENSG00000034152.18_3	10.0935	10.5588	10.352	10.5087	10.1233	10.2359	10.2359	9.98821	10.2089	10.1514	9.99121	10.424	10.1939	9.89086	10.3506	10.1846	10.0694	10.2109	10.3784	10.3107
ENSG00000034239.10_2	5.82178	5.92436	5.35326	5.88254	5.52047	6.28751	5.58689	5.85849	5.70759	5.71178	5.94985	5.52107	5.66197	5.75535	5.57776	5.99408	6.05905	5.35326	5.35326	5.51503
ENSG00000034510.5_2	13.7716	13.5387	14.2054	13.7945	13.8252	13.6799	13.9115	13.9387	14.0703	13.7159	13.9547	14.0192	13.7102	14.1994	13.924	13.8584	13.8255	13.7598	14.2139	14.0921
ENSG00000034533.11_4	8.57188	8.03594	7.92683	8.03183	8.14595	8.22858	8.00178	8.39531	7.9472	7.98779	7.91359	8.71173	8.41457	8.18382	8.4002	8.11958	8.17619	8.10362	8.95554	8.1158
ENSG00000034677.12_3	9.90023	9.00841	9.13735	9.0093	8.89355	8.97132	8.7663	8.78197	9.45261	8.96133	9.03805	8.38121	8.35336	10.0857	8.652	9.00646	9.15882	8.74726	9.19975	8.67387
ENSG00000034693.14_3	9.0262	9.23601	8.83683	9.19026	9.06502	8.91151	8.98409	9.27199	9.20876	9.19085	8.86434	9.27462	9.27965	8.98622	8.86476	9.15231	8.35616	9.41482	9.67996	9.14523
ENSG00000034713.7_2	10.6358	10.5956	10.8225	10.7889	10.5906	10.6456	10.7105	10.6577	10.7067	10.4964	10.6812	10.6262	10.5483	11.1524	10.7033	10.5875	10.9651	10.62	10.6418	10.5101
ENSG00000034971.16_3	5.66748	5.35326	5.35326	5.35326	5.35326	5.57147	5.35326	5.35326	5.35326	5.35326	5.35326	5.35326	5.35326	5.5948	5.57253	5.57574	5.35326	5.35326	5.35326	5.35326
ENSG00000035115.21_3	9.6763	9.3719	10.1758	10.0298	9.26826	9.71186	9.77751	9.59687	9.64526	9.75976	9.74389	9.68404	9.28424	9.65614	9.54689	9.59708	9.93891	9.46232	9.37335	9.36448
ENSG00000035141.7_2	11.7476	11.703	11.4002	11.494	11.5151	11.4673	11.4932	11.7279	11.7003	11.5295	11.4308	11.8757	11.9152	11.5956	11.6909	11.4455	11.3175	11.7982	11.8501	11.5223
ENSG00000035403.17_3	14.9784	14.736	14.8322	14.6257	14.7221	14.7447	14.7322	15.1319	14.7394	14.4233	14.3231	14.6817	14.883	15.4564	15.1238	14.2429	14.7253	14.6767	14.4844	14.869
ENSG00000035499.12_2	11.287	11.4138	11.1663	11.3967	11.339	11.2861	11.5892	11.4717	11.5343	11.4433	11.5268	11.5924	11.5677	11.6798	11.3913	11.6186	11.3419	11.5715	11.3465	11.6079
ENSG00000035664.11_4	6.45027	6.60501	6.47274	6.75532	6.64437	6.95134	6.72712	6.25369	6.60947	6.59886	6.84956	6.51315	6.56856	6.41361	6.38994	6.70357	6.60163	6.83751	6.51156	6.66557
ENSG00000035681.8_4	10.2773	9.98617	10.0082	9.80297	10.0736	9.86371	9.98623	10.3218	10.1749	10.0225	10.3805	10.3801	10.1611	10.2438	10.2738	9.86692	9.80217	9.9336	11.0371	9.99087
ENSG00000035687.9_3	11.4487	11.6565	12.0702	11.9512	11.9473	11.6687	11.9976	11.9045	12.0243	11.7906	11.6705	12.135	11.7294	11.4533	11.6885	12.072	11.6767	12.111	11.8312	12.1502
ENSG00000035720.7_2	5.35326	5.35326	5.35326	5.35326	5.35326	5.35326	5.35326	5.35326	5.56798	5.35326	5.35326	5.35326	5.35326	5.35326	5.56038	5.35326	5.59938	5.35326	5.35326	5.35326
ENSG00000035862.12_3	10.7331	10.5107	11.146	10.5957	10.7338	10.7596	10.6046	10.7961	10.6806	10.855	10.4172	11.188	10.7689	10.8742	10.3895	10.3917	10.4098	10.792	10.9471	10.4781
ENSG00000035928.15_3	11.6562	11.9179	11.7992	11.9792	11.9144	11.8292	12.0796	11.7075	11.8187	12.0392	11.9875	12.0981	11.8547	12.1277	11.6571	11.6943	11.7121	12.0688	11.8983	12.0945
ENSG00000036054.12_3	10.3749	9.96696	11.5576	10.1401	10.3834	10.0039	10.0338	10.3417	10.1312	10.2964	10.1751	10.8416	10.2895	11.973	10.3681	10.0318	10.3269	10.0607	11.1844	10.1391
ENSG00000036257.12_3	12.0026	11.9461	11.7452	11.9159	11.7313	11.6383	11.8856	11.8316	11.9785	11.7199	11.6695	11.8866	11.914	11.9752	11.9929	11.6639	11.8261	11.9977	11.9345	11.8685
ENSG00000036448.9_2	6.41646	6.44203	5.88596	6.07389	6.41856	6.56721	5.75826	6.42845	6.0919	6.6309	6.81715	6.46844	6.29632	6.14662	6.47176	6.58224	6.31818	5.70164	6.16604	6.16361
ENSG00000036473.7_4	5.35326	5.35326	5.35326	5.35326	5.35326	5.35326	5.35326	5.35326	5.35326	5.35326	5.35326	5.35326	5.35326	5.35326	5.35326	5.35326	5.35326	5.66455	5.35326	5.35326
ENSG00000036530.8_2	6.35126	5.94173	5.97272	5.90706	6.06428	5.84738	5.89095	6.59971	5.80235	6.13833	6.17268	5.8614	5.9235	5.56804	6.11604	6.41539	5.95747	6.26275	5.92012	5.85914
ENSG00000036549.12_4	11.0106	10.7677	11.0831	11	11.0342	10.6414	10.9956	11.4808	10.9204	10.8354	10.7482	11.355	11.4612	11.6395	11.4784	11.069	11.0114	10.9366	11.2819	10.9392
ENSG00000036565.14_4	5.35326	5.35326	5.35326	5.35326	5.35326	5.35326	5.62354	5.35326	5.35326	5.35326	5.35326	5.35326	5.35326	5.5756	5.35326	5.35326	5.35326	5.35326	5.35326	5.55861
ENSG00000036672.15_3	7.35231	7.90565	8.28395	8.10987	7.94649	8.17909	7.9668	7.34369	7.98008	8.00855	8.11432	7.20011	7.11868	7.55673	7.05269	8.11601	8.12439	8.13574	7.21093	7.6788
ENSG00000036828.16_3	5.8165	5.8611	5.65296	5.90861	5.98167	5.96076	6.06894	6.05385	6.64249	6.18459	5.93975	6.05511	6.09596	5.8588	5.80947	6.12025	5.99839	6.11186	5.90088	6.25154
ENSG00000037042.8_2	8.54363	8.50357	8.26318	8.53445	8.45508	8.76606	8.34659	7.86919	7.79415	8.47916	8.5596	7.91816	8.16174	8.13369	8.18037	8.59139	8.5825	8.00137	8.3111	7.93927
ENSG00000037241.7_3	9.96353	9.80204	9.80877	9.64723	9.87283	9.94384	9.71054	9.78571	9.67172	9.50595	9.8472	9.96406	9.89754	10.0707	9.95241	9.73883	9.7899	9.65697	10.0199	9.7518
ENSG00000037280.15_4	8.52451	9.19328	8.98695	8.81726	8.69731	8.20891	8.63149	8.80345	8.16375	8.47209	8.2471	8.95266	8.83672	8.81851	8.83732	8.19691	8.61281	8.4113	8.68366	8.84709
ENSG00000037474.14_2	12.3365	11.5472	11.9597	11.9492	11.9028	11.6294	11.904	12.1707	12.0157	11.8089	11.5678	12.3743	12.2199	12.5978	12.3888	11.7811	11.3733	12.064	12.3167	12.1403
ENSG00000037637.10_3	9.88232	9.9675	9.7101	10.0201	9.94495	10.0807	9.93643	9.67252	9.86634	10.0197	9.86197	10.1438	9.88946	9.7936	9.57072	10.2929	9.86291	10.1277	10.1854	9.78758
ENSG00000037749.12_4	10.196	9.45393	10.0456	9.4514	9.48235	9.5004	9.89064	10.1915	9.90625	9.55671	9.36518	10.0797	10.2462	10.3543	10.1829	9.67167	9.55986	9.57982	10.1587	9.77735
ENSG00000037757.13_3	8.7752	9.10793	8.96223	9.00265	8.7585	8.52955	9.11707	8.98769	9.2049	8.96751	9.27908	9.12628	8.96719	8.57495	8.77372	9.12371	8.92466	9.43441	8.8355	9.51142
ENSG00000037897.16_4	9.64621	8.76786	8.7763	8.91023	9.03226	9.15948	9.16992	9.49828	9.16688	9.06861	8.72136	9.67072	9.80477	9.3795	9.76002	8.97963	8.26203	9.07803	9.62422	9.23532
ENSG00000037965.5_3	5.35326	5.35326	5.35326	5.35326	5.35326	5.35326	5.35326	5.35326	5.35326	5.35326	5.35326	5.35326	5.35326	5.35326	5.35326	5.35326	5.35326	5.35326	5.35326	5.35326
ENSG00000038002.8_2	8.12852	7.66494	8.30328	8.492	8.25029	8.46477	8.21964	7.67872	7.61063	8.46845	8.14952	8.3098	8.12293	8.56915	8.46405	8.29062	7.58344	8.32461	8.49089	8.28635
ENSG00000038210.12_3	10.0077	10.1237	10.0724	10.122	10.3945	10.2214	10.1541	10.1864	10.0339	10.2644	10.1942	10.197	10.2095	10.0883	9.69116	10.1124	10.0699	10.0639	10.31	10.0436
ENSG00000038219.12_2	11.1344	11.0584	11.1601	10.6983	10.9262	10.6318	10.9423	11.3628	10.8889	11.0231	10.5669	11.1702	11.3194	11.8781	11.1571	10.3876	11.1169	11.1522	11.7586	11.1045
ENSG00000038274.16_3	11.568	11.5655	11.7271	11.4683	11.4258	11.4923	11.6008	11.6413	11.6301	11.5279	11.9099	11.8049	11.791	11.979	11.3454	11.5825	11.5871	11.634	11.6486	11.5771
ENSG00000038295.7_2	6.03813	6.43461	6.37633	6.15338	6.67836	6.44486	6.68245	6.47125	6.43178	6.07383	6.83049	6.1405	6.31306	5.86773	6.13284	6.8422	6.87626	6.79344	5.93883	6.24641
ENSG00000038358.14_3	11.0474	10.8642	11.0226	10.8651	10.6779	10.6369	11.0589	10.8544	11.1121	10.9498	10.7954	11.1933	10.9926	11.037	10.8656	10.6585	10.631	11.2826	11.239	11.4187
ENSG00000038382.19_3	10.4831	10.8062	11.3047	10.9115	10.9569	10.8349	11.2296	10.7073	10.9882	11.159	10.4369	10.883	10.7246	11.5666	10.6651	10.4094	11.2018	10.9363	11.0838	11.1051
ENSG00000038427.15_4	14.115	13.8517	13.9387	13.8042	13.817	13.3627	14.0573	14.0411	14.3305	14.3619	13.3017	14.0406	13.8456	13.5695	13.8946	13.6739	13.3075	13.945	13.8954	14.1361
ENSG00000038532.15_4	9.04343	9.12197	9.33563	8.97308	9.16256	9.30651	9.14763	8.92872	9.57623	9.4352	9.14811	9.18498	8.93562	9.23601	8.99961	9.22614	9.14831	9.33789	9.12929	9.52781
ENSG00000038945.14_4	5.35326	5.57035	5.50298	5.64835	6.19277	5.60517	5.35326	5.91234	5.88148	5.35326	5.55263	5.35326	5.91053	5.67967	5.83659	5.63601	5.89786	5.61791	5.68578	5.45749
ENSG00000039068.18_5	13.7505	13.3478	14.1198	13.8186	13.6002	13.8717	13.3856	13.5313	13.4107	13.8768	13.3467	13.6214	13.1945	14.2983	13.4447	13.5147	13.4033	13.3933	13.9489	13.1927
ENSG00000039123.15_4	12.2496	12.4083	12.4921	12.3507	12.5194	12.4932	12.295	12.3812	12.4037	12.3988	12.4369	12.4882	12.4833	12.46	12.1457	11.357	12.2601	12.4126	12.0833	12.3919
ENSG00000039139.9_3	6.22889	6.28762	6.44407	6.80879	6.88179	6.84945	6.62745	6.60202	6.62259	6.81019	6.4603	6.00669	6.44429	6.52351	6.71479	6.60997	6.71773	6.71471	6.23967	6.63492
ENSG00000039319.16_3	9.75773	10.3044	9.77356	10.2354	10.3848	10.4894	10.0699	9.20817	9.72136	10.0491	10.2332	9.2681	9.68808	9.85881	9.1456	10.1837	10.177	10.0325	9.54133	9.63768
ENSG00000039523.19_6	9.26881	9.00137	9.08025	9.22107	9.12801	8.30682	9.3822	9.08189	9.39957	8.92411	9.12604	8.22408	8.45811	9.53576	9.01858	8.79966	9.44206	8.84125	9.0205	8.8458
ENSG00000039537.13_3	5.35326	5.35326	5.35326	5.35326	5.35326	5.35326	5.35326	5.35326	5.35326	5.35326	5.35326	5.35326	5.35326	5.35326	5.35326	5.35326	5.35326	5.35326	5.7588	5.35326
ENSG00000039560.13_3	12.3159	12.1177	12.4845	12.5805	12.5251	12.2844	12.6794	12.7314	12.6472	12.6918	12.2857	12.2284	12.2785	12.464	12.3525	12.2623	12.1277	12.8869	12.0998	12.8213
ENSG00000039600.10_2	5.81857	5.35326	6.16827	6.33667	5.98461	5.70735	6.27236	5.87125	6.16918	5.8936	6.12144	5.68307	6.13867	5.85276	5.67454	6.41575	6.28463	5.93406	6.03494	6.41941
ENSG00000039650.11_4	9.67935	10.1677	10.0585	10.3569	9.96429	10.304	9.91443	10.1033	10.1445	10.1401	10.3942	10.2317	10.0529	10.1034	9.85312	10.3267	10.4572	10.2547	10.0851	10.45
ENSG00000039987.6_3	7.21492	7.20722	7.06477	7.1743	7.42849	7.2905	7.47747	7.11357	7.33716	7.36088	7.32699	6.84531	7.10442	6.39447	7.042	7.30506	7.47372	7.37609	6.17797	6.73952
ENSG00000040199.18_4	9.93342	9.9731	11.0604	10.1193	9.9593	9.62458	10.0683	10.1489	9.97509	9.59575	9.64777	10.6085	10.0131	11.2355	9.99485	9.79122	9.94266	9.72863	11.0442	9.92388
ENSG00000040275.16_5	10.7507	10.2718	10.3372	10.6179	10.5901	10.3754	10.4158	10.9149	10.7591	10.4416	10.5033	10.8259	10.8445	10.6653	10.9592	10.9525	10.2727	10.8074	10.959	11.1912
ENSG00000040341.17_4	11.5503	11.4834	11.6595	11.3233	11.3203	11.3618	11.2619	11.0172	11.1799	11.4289	11.7733	11.0573	11.0268	11.2669	11.0322	11.3943	11.248	11.2164	11.436	11.1311
ENSG00000040487.12_3	9.17454	8.68481	8.31163	8.58229	8.68291	8.87014	8.87189	8.8907	8.65324	8.57803	8.46518	8.98031	8.72285	9.16292	9.07506	8.38323	8.4457	8.80482	9.04568	8.5287
ENSG00000040531.14_4	8.79804	8.90222	8.39897	8.62405	8.58271	8.79043	8.66691	9.20768	9.16	9.00877	8.87582	9.20066	9.01629	9.12801	8.92421	8.70079	8.57858	9.25671	9.01381	9.00737
ENSG00000040608.13_4	8.58198	9.03201	8.79265	9.24386	9.26205	9.03761	8.90271	9.07266	8.67562	9.17359	9.16808	9.19994	8.76547	9.00396	8.86646	9.31549	9.71588	9.14069	8.82809	9.00291
ENSG00000040633.12_3	11.703	10.0729	10.0322	10.4054	10.4509	10.6103	10.4007	11.2353	10.6763	10.4304	10.1291	11.4211	11.3087	11.064	11.4237	10.4356	10.1798	10.6359	11.4101	10.5329
ENSG00000040731.10_3	5.93675	5.98645	5.81115	5.8888	6.12005	6.19802	5.91595	5.70791	6.07368	5.89934	6.03466	5.94766	5.78329	5.59771	6.32664	5.80715	6.51426	5.84445	5.59019	5.92963
ENSG00000040933.15_3	10.7796	11.0282	10.8876	10.9398	10.8139	10.929	10.9666	10.399	10.8995	11.0744	10.8788	10.2782	10.5163	10.2901	10.2628	10.904	10.5968	10.7398	10.4815	10.7672
ENSG00000041353.9_3	7.20394	6.3772	6.53069	6.37255	6.5327	6.52128	6.26583	6.54085	6.65951	6.46332	6.17482	6.62974	6.33736	6.47829	6.46391	6.54725	6.75413	6.39957	6.31076	6.68681
ENSG00000041357.15_3	12.6324	12.7034	12.4796	12.5708	12.7118	12.6214	12.5544	12.5652	12.568	12.5454	12.7135	12.6908	12.6278	12.5402	12.6008	12.6586	12.2541	12.5464	12.5751	12.5334
ENSG00000041515.15_2	5.79775	5.7817	5.76248	5.55735	5.90299	5.69412	6.41652	5.88658	5.64334	5.70764	5.78387	5.80353	5.92829	5.6617	5.74869	5.80168	5.79279	5.82733	5.56511	5.98181
ENSG00000041802.10_3	11.0442	10.6903	10.6558	10.8327	10.6694	10.8544	10.7911	11.0414	10.9692	10.6134	10.864	11.2579	10.9073	11.1855	11.2041	10.5184	10.5595	11.1643	11.1469	11.2298
ENSG00000041880.14_4	6.84848	6.89651	6.41628	6.51686	6.58822	6.72201	6.63459	6.85496	6.47965	6.76204	6.52773	6.71325	6.43922	6.48855	6.5457	6.7934	6.40449	6.43216	6.23694	6.46179
ENSG00000041982.15_3	9.34136	8.78592	8.56983	8.78009	8.93444	8.25025	9.46377	9.99969	10.3523	9.25666	8.20942	8.12103	8.58742	8.61718	9.25123	8.78668	9.89119	8.68983	9.30363	9.30576
ENSG00000041988.15_5	8.18177	8.90978	8.50623	8.49655	8.35494	8.46723	8.13895	8.11789	8.04364	8.48686	8.66799	8.15406	8.09744	8.00856	8.16309	8.50759	8.89669	8.34192	8.03987	8.19626
ENSG00000042062.11_5	6.87551	7.27512	7.65443	7.24468	7.20434	7.21953	7.55081	6.90299	6.68644	7.69447	7.45042	7.20325	6.93016	7.16937	6.80558	7.48594	7.51763	6.87129	6.96158	7.01901
ENSG00000042088.13_4	10.7736	11.2777	11.2772	11.2884	11.3456	11.1961	11.1537	10.9848	11.2222	11.4781	10.8576	11.2403	11.2107	10.7993	11.0684	11.2865	11	11.3631	11.2105	11.2288
ENSG00000042286.14_2	8.20452	7.85043	7.90385	8.02572	7.9366	7.86209	8.15918	8.46169	7.61978	7.47804	7.89021	8.50384	8.305	8.22557	8.44879	7.76774	7.86315	7.89782	8.59653	7.97601
ENSG00000042304.11_6	5.35326	5.35326	5.35326	5.35326	5.35326	5.58811	5.35326	5.35326	5.35326	5.35326	5.52657	5.35326	5.35326	5.35326	5.35326	5.59254	5.58966	5.35326	5.35326	5.35326
ENSG00000042317.16_4	8.09475	8.65311	8.1602	8.57328	8.52835	8.21723	8.4567	7.76225	8.36941	8.5828	8.42697	7.65592	7.79112	8.11599	7.89939	8.70762	8.3361	8.29644	7.98745	8.37371
ENSG00000042429.11_3	10.3887	9.27431	10.0613	9.69735	9.31096	9.57181	9.97417	10.2277	10.0624	9.3388	9.20969	10.3353	10.2397	10.8012	9.96019	9.33996	9.99165	9.37223	10.3694	10.0396
ENSG00000042445.13_3	9.51523	9.44619	9.6764	9.42812	9.08409	9.5813	9.45168	9.1909	9.61597	9.43325	9.92629	9.10035	9.33434	9.87849	9.23737	9.91973	10.2428	8.23236	9.44042	9.61805
ENSG00000042493.15_2	10.9902	11.0768	11.325	10.6523	11.0196	10.8579	11.3629	10.7842	10.9818	10.6128	10.982	10.6888	10.6447	11.2836	10.352	11.0559	10.6509	10.5864	11.2952	11.2507
ENSG00000042753.11_2	11.4607	11.6444	11.6861	11.6887	11.5786	11.6016	11.6676	11.5401	11.8347	11.4179	11.6836	11.5822	11.7013	11.3601	11.9568	11.9124	11.3256	11.5451	11.5934	11.78
ENSG00000042781.12_3	5.69792	6.27612	5.56895	5.68071	6.62085	5.66143	5.82041	6.57554	5.87948	5.78308	7.05512	5.57349	6.14627	6.08849	6.47467	6.24899	5.6941	6.18859	6.5161	5.6996
ENSG00000042813.7_5	5.35326	5.35326	5.35326	5.35326	5.35326	5.35326	5.35326	5.35326	5.35326	5.35326	5.35326	5.35326	5.35326	5.35326	5.35326	5.35326	5.35326	5.35326	5.35326	5.35326
ENSG00000042832.11_2	5.35326	5.35326	5.49707	5.35326	5.7016	5.35326	5.35326	5.35326	5.35326	5.59538	5.5834	5.60065	5.35326	5.61121	5.58724	5.35326	5.35326	5.58823	5.35326	5.35326
ENSG00000042980.12_2	6.26463	5.82486	6.10325	6.05244	6.67035	6.08887	6.4482	6.52473	7.02328	6.21197	6.01409	6.54665	6.23776	5.78803	5.83601	6.1931	5.77908	6.75381	5.81781	6.50014
ENSG00000043039.6_2	5.5758	5.35326	5.35326	5.57895	5.35326	5.57157	5.35326	5.57758	5.58067	5.35326	5.35326	5.35326	5.35326	5.59494	5.66316	5.35326	5.57321	5.35326	5.58717	5.35326
ENSG00000043093.13_5	11.5491	11.165	11.3349	11.0871	11.1258	11.0043	11.1809	11.245	11.1869	11.0277	10.9578	11.1907	11.5006	11.3505	11.4396	11.1593	11.0258	11.1646	11.3142	11.065
ENSG00000043143.20_3	11.9202	9.8254	10.7259	10.3598	10.1721	10.5024	10.4954	11.955	10.8077	10.1787	10.0391	11.219	11.5342	12.5334	11.8463	10.0823	10.4898	10.2662	11.9119	10.8108
ENSG00000043355.11_3	12.6405	11.4907	11.5972	11.962	11.3526	12.0562	11.7927	12.0766	11.5878	11.4557	11.6436	12.0936	12.061	11.4851	11.8798	11.7298	12.0277	11.6628	11.6716	11.6931
ENSG00000043462.11_4	6.08108	5.99853	6.34487	6.141	6.18904	6.05483	6.34288	6.55727	6.33419	5.91916	6.39914	5.99934	6.32679	6.31702	6.42436	6.42422	5.95239	6.56038	6.43505	6.09605
ENSG00000043514.16_3	9.89215	10.2525	9.8247	10.1724	10.2467	10.4817	10.1212	10.2819	10.0613	10.134	10.2651	9.92465	10.4811	10.1577	10.1384	10.2588	9.68126	10.4647	9.85141	10.098
ENSG00000043591.5_3	5.66772	5.8966	5.35326	5.80359	5.67967	5.57155	5.67585	5.80055	5.35326	5.8056	5.7261	5.35326	5.90476	5.83501	5.66305	5.73825	5.88967	5.73382	5.6842	5.35326
ENSG00000044012.3_2	5.35326	5.35326	5.35326	5.35326	5.35326	5.35326	5.35326	5.35326	5.35326	5.35326	5.35326	5.35326	5.35326	5.35326	5.35326	5.35326	5.35326	5.35326	5.35326	5.35326
ENSG00000044090.8_2	10.8778	10.7274	10.744	10.3577	10.4548	10.5389	10.1348	9.741	9.90954	10.4351	10.9357	10.0524	10.0409	11.0922	10.1372	10.5381	11.459	9.70696	9.89709	9.83295
ENSG00000044115.20_3	14.0836	14.0933	14.2062	14.0736	14.0408	14.0646	14.0648	14.001	14.1398	14.0042	14.0796	14.0919	13.8949	14.4433	14.0079	14.0019	14.0101	14.0197	14.1355	14.1273
ENSG00000044446.11_2	10.1174	9.99683	9.99014	10.1953	9.99557	10.1706	10.5057	10.0106	10.1845	10.2779	10.0743	9.97084	10.1705	9.4082	10.0984	10.1795	9.88099	10.334	9.85046	10.1014
ENSG00000044459.14_3	9.81717	9.51997	9.79554	9.59292	10.0911	10.0233	9.60125	9.54853	9.64839	9.09847	9.61884	9.79545	9.12591	9.58244	9.53208	9.70532	9.54637	10.1402	10.0934	9.80852
ENSG00000044524.10_2	5.81505	5.98792	6.1306	6.07506	6.24343	5.9809	5.77602	5.85762	6.4661	6.16457	5.90449	6.79578	5.83918	5.5783	5.851	6.38919	6.18711	6.50533	5.88557	6.00653
ENSG00000044574.7_2	13.9941	13.9361	13.9883	13.7651	13.9086	13.9204	14.0678	14.1656	14.2225	14.004	13.7897	14.4878	13.8887	15.0357	14.1955	14.0714	14.8259	14.4462	14.2183	14.288
ENSG00000046604.12_2	13.0783	13.3686	13.4786	13.6908	13.4343	13.4122	13.5849	13.5161	13.8782	13.4721	13.4632	13.5408	13.4934	13.6076	13.3371	13.628	13.3524	13.5997	13.3757	13.6872
ENSG00000046647.13_4	9.66063	9.09247	8.88826	9.85734	9.08025	9.08384	9.88123	9.72748	9.00946	9.07424	9.14569	8.69183	8.7895	8.63585	9.59311	9.19867	8.99301	8.88425	9.80035	8.92322
ENSG00000046651.14_4	10.7869	8.98095	9.15101	10.0444	9.65224	9.68286	9.53277	10.7802	9.47103	9.5629	9.08816	9.57204	9.81846	10.0337	10.8758	9.34982	9.39786	9.59224	10.1468	9.47559
ENSG00000046653.14_3	12.5852	11.9814	12.0564	12.9657	11.9278	11.7963	12.8479	12.8665	12.3898	11.8201	11.878	12.3553	11.6043	12.1333	12.658	12.0101	11.8323	12.304	13.3072	12.0931
ENSG00000046774.9_3	5.35326	5.35326	5.35326	5.35326	5.35326	5.35326	5.35326	5.35326	5.35326	5.35326	5.35326	5.35326	5.35326	5.35326	5.57226	5.35326	5.35326	5.35326	5.35326	5.35326
ENSG00000046889.18_3	10.5059	10.6926	10.587	10.5123	10.4996	10.344	10.8035	10.71	11.0763	10.5312	10.5887	10.6343	10.7209	9.92236	10.4458	10.9088	10.4994	11.173	10.4508	11.0665
ENSG00000047056.15_3	9.27001	9.00887	9.38715	9.14629	9.13349	8.87038	9.0091	9.09601	9.10333	9.23906	9.08408	9.03394	9.29057	9.64549	9.1563	9.1932	9.13398	9.12237	9.14009	9.31452
ENSG00000047188.15_2	10.5705	10.6356	10.6254	10.7571	10.6656	10.3624	10.7995	10.4704	10.5389	10.7562	10.3483	10.8129	10.8486	9.81728	10.2739	10.3922	10.1704	10.801	10.3901	10.8742
ENSG00000047230.14_2	11.8897	11.7481	10.5458	11.8268	10.9991	10.9766	11.4057	11.4651	10.7431	11.1286	10.9245	10.906	11.5791	10.3877	11.4613	10.6598	10.9614	10.8599	11.7481	10.7388
ENSG00000047249.17_5	10.3	10.1779	10.5947	10.2806	10.215	10.3708	9.79377	9.97003	10.1413	10.1972	10.6503	10.5109	9.97919	10.9136	9.91837	10.2626	10.0689	10.0915	10.6752	9.93574
ENSG00000047315.15_2	12.6418	12.6772	12.7639	12.9026	12.6394	12.459	12.6959	12.6969	12.7319	12.6011	12.6899	12.8245	12.7301	12.9912	12.7696	12.6904	12.4817	12.7861	12.8748	12.7407
ENSG00000047346.12_5	8.8696	8.73147	8.86139	8.52032	8.73002	8.57039	8.93157	8.84539	8.96824	8.83906	8.76663	8.4147	8.36276	9.40765	8.18428	8.61148	9.09434	8.58532	8.62336	8.59606
ENSG00000047365.11_3	8.16462	8.04083	6.51892	7.16214	7.55473	7.20786	7.07891	7.39023	7.24344	7.00325	7.39321	7.0291	7.18861	8.15551	7.94489	7.69205	7.54928	7.15242	6.62444	7.02651
ENSG00000047410.13_2	12.2104	12.6734	12.7311	12.7241	12.8559	12.5598	12.6559	12.5697	12.7726	12.86	12.4929	12.626	12.6278	12.4335	12.208	12.8119	12.5191	12.833	12.5026	12.8274
ENSG00000047457.13_2	7.13837	6.38462	6.30782	6.50813	6.3174	6.40189	6.5196	6.97846	6.61511	6.57287	6.54342	7.25455	7.4936	6.82061	7.56059	6.5392	6.56364	6.72352	6.88736	6.70041
ENSG00000047578.12_6	8.53196	9.62786	9.38543	9.21338	8.98354	9.1959	9.37897	9.20582	9.5532	9.33856	9.05157	9.2497	8.77681	8.72736	8.89528	8.99341	9.26016	9.37751	8.85053	9.53222
ENSG00000047579.19_3	8.41306	8.65016	8.56515	8.56848	8.51247	8.70465	8.42239	8.11964	8.64109	8.62832	8.48975	8.38503	8.31041	8.23056	8.43357	8.42526	8.18738	8.45685	8.28532	8.70787
ENSG00000047597.6_4	7.72974	7.04043	7.22632	7.04878	7.34873	7.38656	7.19274	7.30632	7.16271	7.37395	7.28605	7.73093	7.47766	6.88513	7.5093	7.03905	7.24528	6.98632	7.8403	7.09143
ENSG00000047617.14_3	7.06686	6.96063	6.34108	7.10877	7.05078	7.26844	6.88584	6.70473	7.19826	7.26548	7.40575	7.09207	6.75381	6.51623	6.88437	6.79134	6.91194	7.32321	6.61731	7.41108
ENSG00000047621.11_3	8.91156	8.06717	8.57371	8.24967	8.81559	8.85398	8.18941	8.94388	8.60406	8.60286	8.11516	9.4939	8.81643	9.11103	8.42787	8.95827	7.63772	8.67006	9.50303	8.68815
ENSG00000047634.14_3	7.5116	7.20045	7.65888	7.64906	7.25835	7.39155	7.98611	7.38233	7.63763	7.23963	7.62719	7.09357	7.40528	8.03752	7.58326	7.47855	8.53413	7.16109	7.37797	7.31507
ENSG00000047644.18_3	10.3435	10.8126	11.0339	10.9723	10.8359	10.7108	11.0147	10.746	11.0498	11.0498	10.4302	10.5838	10.5247	10.1486	10.708	10.7267	10.3169	10.9241	10.4472	11.1513
ENSG00000047648.21_4	6.30381	6.84308	6.09536	6.1761	6.80164	6.15105	6.92842	6.54754	6.58671	6.76732	6.48007	6.25232	6.30606	5.35326	6.30319	6.39466	6.50967	6.17661	5.789	6.85703
ENSG00000047662.4_2	5.93858	5.89658	5.80599	5.94736	6.00236	6.10138	5.80863	6.18164	5.74605	5.35326	6.02925	6.34517	5.85734	5.35326	5.96889	5.84928	5.66414	6.40954	5.82072	5.79905
ENSG00000047849.21_5	13.1675	13.458	13.9062	13.4109	13.466	13.3754	13.3953	13.311	13.4043	13.4329	13.3994	13.5472	13.2604	13.6841	13.1482	13.0325	13.5547	13.3714	13.5255	13.4548
ENSG00000047932.13_4	9.88835	10.13	10.233	10.1312	10.4107	10.2947	10.1112	10.0658	10.2034	10.4932	10.1597	10.0831	9.82495	9.69327	10.1364	10.2963	9.57745	10.3115	10.5723	10.2657
ENSG00000047936.10_3	5.35326	5.35326	5.35326	5.35326	5.35326	5.35326	5.35326	5.35326	5.35326	5.35326	5.35326	5.35326	5.35326	5.35326	5.35326	5.35326	5.35326	5.35326	5.35326	5.35326
ENSG00000048028.11_3	11.8624	12.2454	12.7353	12.1866	12.3668	11.9597	12.2602	12.1975	12.291	12.3519	12.4277	11.8365	12.056	12.3203	11.4188	12.3207	11.8741	12.1621	12.7547	12.1283
ENSG00000048052.21_4	8.92982	9.85083	9.51483	9.45524	9.54843	9.65168	9.32012	9.3177	9.75258	9.86617	9.59251	9.66513	9.5113	9.94368	8.85685	9.42847	9.19415	9.17645	9.35394	9.34093
ENSG00000048140.17_4	11.24	11.071	10.8412	11.1451	11.1821	11.2145	10.9413	11.0325	11.064	11.1514	11.0412	11.0086	11.0312	10.5507	10.8433	10.9313	10.9781	11.2337	10.8354	11.0115
ENSG00000048162.20_3	10.411	9.87162	10.2744	10.1539	10.0406	10.1615	9.99184	10.2899	10.2593	9.94189	10.0212	10.5933	10.4206	10.56	10.1685	10.1358	9.59142	10.4346	10.6558	10.4057
ENSG00000048342.15_4	8.92013	8.84856	9.12945	8.771	9.15287	9.16947	8.58537	9.10983	9.0701	9.20951	8.9278	9.54143	9.00237	8.96411	8.98779	8.84939	8.50129	9.13584	9.38162	9.372
ENSG00000048392.11_2	12.0695	12.3616	13.4758	12.1903	12.1615	12.1947	12.9061	12.2416	12.6294	11.6225	12.7768	12.0007	12.408	13.6998	12.4504	12.8747	12.7838	12.1587	12.2345	12.3254
ENSG00000048405.9_4	8.20024	7.73894	7.83045	7.90262	7.56623	7.5998	7.95013	7.96709	7.76465	7.35164	7.86534	8.01845	7.90102	7.62229	8.20017	7.4472	8.3484	7.26241	8.21289	7.74837
ENSG00000048462.10_4	5.35326	5.35326	5.35326	5.35326	5.35326	5.35326	5.35326	5.35326	5.35326	5.35326	5.35326	5.35326	5.35326	5.35326	5.35326	5.35326	5.35326	5.35326	5.35326	5.35326
ENSG00000048471.13_3	8.62826	8.80437	8.81893	8.70395	8.58953	8.69448	8.45856	8.76148	8.68824	8.89906	8.39101	8.8303	8.52449	8.33774	8.34181	8.35333	8.45664	8.5687	8.60059	8.98226
ENSG00000048540.14_4	6.64723	8.24237	9.67363	8.14445	8.59489	8.12688	8.05959	7.93084	8.31729	8.97459	8.68039	9.71609	7.94126	8.05822	7.48978	8.26012	7.53808	9.15539	8.37463	8.93627
ENSG00000048544.5_2	10.8424	11.0622	10.9682	10.5051	10.9204	11.0028	10.6667	10.7393	10.7786	10.7781	11.0206	11.0292	10.9177	11.1769	10.9088	10.8406	10.8173	11.0025	10.9263	10.7716
ENSG00000048545.13_3	8.23525	8.20896	8.17413	7.73765	8.00598	8.76394	7.54267	7.38082	7.53746	8.53232	8.18193	7.98356	7.67605	8.29584	7.85954	7.9315	7.88868	7.82614	8.54944	7.39064
ENSG00000048649.13_4	11.3543	11.3572	11.0497	11.4268	11.5281	11.2661	10.9583	11.5069	11.2276	11.6152	11.1604	11.2721	11.4086	10.6513	10.9406	11.1687	11.0207	11.2619	11.2432	11.116
ENSG00000048707.15_5	9.85225	10.5721	11.2404	10.5571	10.7404	10.1811	10.9626	10.5584	10.9516	11.0293	10.5074	10.3367	10.5877	10.4387	10.0912	10.4214	10.9349	10.8115	10.319	11.0309
ENSG00000048740.18_4	10.0014	9.51139	9.7859	10.0065	10.2319	10.007	9.69742	9.87749	10.078	10.1073	9.63702	10.1847	9.5651	10.1797	10.1221	9.88145	9.76306	9.96188	10.2132	10.0798
ENSG00000048828.16_3	11.0982	11.1918	11.6144	11.275	11.223	11.1186	11.5059	11.3284	11.3597	11.3976	11.3906	11.6914	11.272	11.0264	11.092	11.2742	10.9745	11.616	11.5515	11.5067
ENSG00000048991.16_3	10.6791	11.228	11.0449	11.1062	11.0165	11.0069	11.1239	10.9934	11.2266	11.1453	11.1702	11.2049	11.1168	10.7451	10.718	10.9604	10.628	11.4623	10.7799	11.4682
ENSG00000049089.14_5	8.1068	7.21605	8.08748	7.11917	7.63422	7.71064	7.52531	7.29409	7.34417	7.60571	7.24286	7.83998	7.36433	7.81421	7.67344	7.39298	7.7512	7.271	7.70617	7.1566
ENSG00000049130.15_3	9.03165	9.048	10.2205	9.47642	9.34893	9.16666	10.0187	10.0092	10.3161	9.40465	9.70256	9.1467	9.2273	9.60081	9.87111	9.82614	9.93859	9.15171	9.63122	9.96473
ENSG00000049167.14_4	9.55752	9.41217	9.25389	9.33132	9.63145	9.2803	9.47694	9.63969	9.36113	9.47835	9.35335	9.58819	9.64699	9.07564	9.23202	9.51426	8.94729	9.47078	9.30055	9.36918
ENSG00000049192.14_3	7.21783	7.3402	7.31495	6.8305	7.02747	7.10087	7.31251	6.99201	7.00673	7.19113	7.66433	6.3757	6.6426	7.24906	7.52023	6.86592	7.99584	6.82745	6.83444	7.29185
ENSG00000049239.12_3	10.1842	10.2513	9.73474	9.9675	9.95951	10.035	9.54302	9.15143	9.00199	9.96519	9.54013	9.00667	9.38279	9.08816	9.82779	9.40499	9.8882	8.95442	10.0556	9.1943
ENSG00000049245.12_3	10.6931	10.8851	10.7173	10.7604	10.7026	10.8933	10.5451	10.5652	10.6437	10.6639	10.8313	10.6275	10.704	10.6833	10.7541	10.7515	10.8812	10.6598	10.5125	10.5879
ENSG00000049246.14_2	8.57878	9.46165	8.6874	8.82267	9.5013	8.8197	9.08691	8.61127	8.4679	9.69403	9.08422	8.94697	8.73038	8.7215	7.91244	9.11822	9.99428	8.95652	8.65502	9.11613
ENSG00000049247.13_2	6.03041	5.63767	6.10069	5.96634	6.27812	6.1301	6.39219	6.04073	6.41292	6.12758	5.79987	5.55435	6.46327	6.38217	6.56871	6.59692	6.37894	6.20931	5.88482	6.93391
ENSG00000049249.8_3	5.51426	5.35326	5.35326	5.77891	5.35326	5.35326	5.78359	5.35326	5.65704	5.35326	5.35326	5.35326	5.51702	5.52811	5.76693	5.35326	5.66818	5.35326	5.35326	5.35326
ENSG00000049283.17_4	7.3666	7.47148	7.79811	7.83299	7.54222	7.62734	7.81329	7.42016	7.71128	7.63789	8.03467	7.60667	7.45666	7.12471	7.44357	7.53655	7.20375	7.42727	7.72778	7.87469
ENSG00000049323.15_4	11.256	11.4213	11.5819	11.1054	11.2017	10.9233	10.9206	10.927	11.2235	10.8982	10.8426	11.3936	10.9897	11.5549	10.8427	11.0809	11.0941	11.1084	11.5581	11.3652
ENSG00000049449.9_4	12.9333	12.5934	12.7994	12.5541	12.896	12.7771	12.6969	13.0893	12.6242	12.7698	12.531	12.7674	13.0319	13.2126	13.6104	12.777	12.6173	12.5884	12.7786	12.5676
ENSG00000049540.16_4	8.33209	8.65134	7.99545	8.4507	8.30383	8.66209	8.07518	8.01975	8.19916	7.98203	8.3135	8.12684	8.44783	7.59442	8.19148	8.61019	8.42777	8.7181	7.77168	8.45584
ENSG00000049541.10_3	11.1367	11.3241	11.0921	11.3848	11.1525	11.5004	11.1009	11.285	11.1885	11.2618	11.2073	11.5923	11.4469	10.8088	11.1757	11.3726	11.0183	11.4275	11.38	11.3573
ENSG00000049618.23_5	10.9392	11.3262	11.4404	11.3023	11.4521	11.179	11.2617	10.756	11.3685	11.5453	11.115	11.0034	10.8706	11.0906	10.5366	11.1484	11.1615	11.4234	11.1314	11.4332
ENSG00000049656.13_2	11.3806	11.2657	11.1942	11.2505	11.2797	11.0636	11.556	11.4834	11.3302	11.1534	11.0738	11.8461	11.6284	11.7619	11.5867	11.2572	11.2814	11.5265	11.6224	11.3561
ENSG00000049759.17_5	11.2484	11.6432	11.7814	11.6665	11.5771	11.4187	11.7085	11.549	11.6916	11.7385	11.3291	11.8345	11.3039	11.8069	11.8195	11.5159	11.5122	11.6011	11.4695	11.6304
ENSG00000049768.14_2	6.19622	6.05622	6.12381	5.88148	6.00069	6.68086	6.05406	6.50678	6.12064	6.15792	6.20149	6.25817	6.33594	5.96298	6.3889	6.14353	5.89477	6.18693	6.37261	6.1196
ENSG00000049769.12_4	8.38298	8.38619	8.03842	7.89924	7.91036	7.99424	7.48424	7.35329	7.96305	8.27888	7.73159	7.49551	7.81762	7.90466	7.79997	8.32631	8.20011	7.59909	7.73388	7.2538
ENSG00000049860.13_3	11.1812	11.2743	11.3124	11.2432	11.1032	11.0463	11.1679	10.8272	11.1811	11.2065	11.4001	10.7934	10.9914	11.4267	11.2011	11.4354	11.4841	10.9739	11.0885	10.8921
ENSG00000049883.14_3	9.41183	9.33428	9.30389	9.32549	9.35372	9.76934	8.85749	9.51506	9.16724	9.25193	9.18018	9.37413	9.67694	8.47697	9.65892	9.29369	8.73929	9.2911	9.36637	9.13241
ENSG00000050030.14_5	6.336	6.98234	6.65689	6.71152	6.67401	7.02223	7.18171	6.32168	6.54092	6.77619	6.78432	6.22855	6.50116	6.23782	6.1672	6.86744	7.52147	6.6414	6.12409	6.84689
ENSG00000050130.17_3	10.1146	10.3487	10.3894	10.1342	10.3414	10.1372	10.0632	10.1709	10.0772	10.2995	10.2472	10.2712	10.191	10.6111	10.2326	10.1995	10.4013	10.3338	10.3269	10.2463
ENSG00000050165.17_2	9.45544	9.75	9.1571	9.60577	9.79616	9.49568	9.57705	9.52259	9.79417	9.7622	9.65965	9.44018	9.63187	8.57638	9.24621	9.46363	9.43864	9.62077	8.90329	9.65316
ENSG00000050327.14_4	10.3432	10.5612	11.0496	10.6368	10.5377	9.9738	10.5264	10.1223	10.9044	10.0655	9.53382	10.5833	10.6343	10.9574	9.35823	9.66593	10.3723	10.0891	10.7338	10.6395
ENSG00000050344.8_2	12.3686	12.6512	11.9741	12.5949	12.113	12.0052	12.5116	12.635	12.6003	12.1281	11.9891	12.2032	12.7711	11.3256	12.8103	12.7752	11.7026	12.7932	11.9958	12.5534
ENSG00000050393.11_3	10.7752	10.6392	10.2671	10.2847	10.5818	10.107	10.3451	10.5803	10.5752	10.5212	10.443	10.7926	10.8222	10.5088	10.9119	10.4468	10.1866	10.6625	10.5835	10.4959
ENSG00000050405.13_3	11.5101	11.6721	12.157	11.5973	11.401	11.568	11.6315	11.6639	11.3573	11.1881	11.6426	11.3198	11.3398	13.0827	11.1338	11.211	12.0851	11.3743	11.4879	11.5454
ENSG00000050426.15_6	9.61541	10.0075	9.75131	10.0943	9.7605	10.1957	9.78168	9.39755	9.77607	9.57168	10.0962	9.0859	9.52562	9.19353	9.67223	10.3445	9.89492	9.6414	9.31443	9.52477
ENSG00000050438.16_2	8.85053	8.58784	8.89483	8.59113	8.67594	8.6571	8.13308	8.13625	8.60061	8.63672	8.48477	8.21885	8.53824	9.455	8.47382	8.41451	9.97192	8.63131	8.68569	8.61839
ENSG00000050555.17_3	9.46115	10.019	9.61865	9.58766	9.58184	9.44777	10.18	9.91893	9.4889	9.224	9.20175	9.75032	9.6	9.26018	9.05516	9.60856	9.74187	9.78979	10.3278	9.57397
ENSG00000050628.20_3	6.1225	6.12169	6.1049	5.80639	6.25484	6.05483	6.4532	6.24128	6.70557	6.20763	6.15851	6.54177	6.40635	6.00086	6.12918	6.78847	6.38009	6.28761	6.07553	6.56275
ENSG00000050730.15_4	5.35326	5.35326	5.35326	5.35326	5.5436	5.5674	5.35326	5.7069	5.35326	5.35326	5.35326	5.35326	5.35326	5.35326	5.74844	5.68445	5.35326	5.35326	5.35326	5.53738
ENSG00000050748.17_5	10.8272	11.0346	11.0321	11.005	10.7562	10.6448	11.0466	10.9412	10.7098	10.8996	11.0184	10.9255	11.1235	11.1053	10.8043	10.9906	11.1467	10.9622	11.3214	10.9315
ENSG00000050767.16_4	8.43118	8.87743	9.10073	8.73522	8.43501	8.73473	8.8374	8.73758	8.42624	8.81693	8.53403	8.52418	8.42416	8.2055	8.90435	8.27624	8.74735	8.4026	8.59597	8.31634
ENSG00000050820.16_6	11.9923	11.3913	10.931	11.5929	11.4691	11.3428	11.6912	12.6072	11.7642	11.3633	11.5109	11.5552	12.3515	12.1878	12.6688	11.7216	11.7337	11.7686	11.0737	12.1039
ENSG00000051009.10_3	9.03673	8.83058	8.5906	9.21381	8.54006	9.06826	8.98767	8.6744	9.09343	8.95547	8.6307	9.19923	9.26126	9.03414	9.03412	8.79425	8.62999	9.09113	9.43461	9.25289
ENSG00000051108.14_5	10.106	10.0791	10.4339	8.9857	9.7162	9.71656	10.3546	10.4057	9.77098	9.72932	9.05654	9.71174	10.3552	10.382	10.5532	8.8841	11.0896	9.61642	9.9222	9.73394
ENSG00000051128.18_4	9.90429	9.26781	9.10729	9.12123	9.53642	9.21513	9.26026	9.54398	9.64525	9.32088	9.21295	8.91956	9.3657	10.0468	10.0974	9.81405	10.0203	8.96856	8.75281	9.29034
ENSG00000051180.16_2	9.92241	10.2756	10.2638	10.1929	10.063	10.5184	9.85581	9.89891	9.99316	10.2561	10.0388	10.3646	9.97195	9.85215	9.84929	10.0151	9.6985	10.1691	10.3122	10.0159
ENSG00000051341.13_3	10.0821	10.1672	10.329	10.3335	9.93165	10.1322	10.2065	10.0385	9.84828	10.0501	9.88805	10.1773	10.1856	9.92961	10.0096	9.75923	9.59516	10.0162	10.1299	9.49382
ENSG00000051382.8_2	10.8363	11.0868	11.4057	11.0527	11.1348	11.0754	11.0657	10.8669	10.9588	11.1221	11.0812	10.8442	11.0576	11.3044	10.722	10.929	10.9453	11.0675	11.1346	11.052
ENSG00000051523.10_3	10.7997	11.0416	10.4023	11.0268	11.0352	10.9447	11.013	10.9226	10.4956	10.864	11.2628	10.7168	10.9378	10.3978	11.0474	11.4802	10.9603	10.867	10.6018	10.7675
ENSG00000051596.9_3	11.7581	11.1045	11.2653	11.5092	11.8437	11.576	11.5808	11.7471	11.5906	11.5823	11.4606	11.7955	11.4462	11.792	11.6209	11.1889	11.5351	11.6555	11.6322	11.669
ENSG00000051620.10_2	9.89069	10.1221	10.2493	9.87847	10.6256	9.98653	9.911	10.3337	9.94973	9.9685	10.0245	10.4609	10.1126	10.313	10.6797	10.2602	10.4289	9.58885	11.0184	10.1534
ENSG00000051825.14_5	10.0795	10.6103	10.8683	10.3204	10.4956	10.5652	10.6569	10.0496	10.2793	10.5578	10.6382	10.086	10.186	10.3729	10.4492	10.2044	10.6563	10.3672	10.0233	10.5386
ENSG00000052126.14_3	11.4967	11.4235	11.4297	11.476	11.5954	11.3477	11.5195	11.3536	11.615	11.6537	11.3478	11.0091	10.8392	11.233	11.4337	11.4534	11.0348	11.6714	11.3429	11.6557
ENSG00000052344.15_2	12.3878	12.1956	12.1965	12.3048	12.1703	12.0049	12.4681	12.0491	12.2193	12.2048	12.1892	11.6567	12.3253	12.5549	12.4009	12.2708	12.4996	12.0239	12.0607	11.9873
ENSG00000052723.11_3	11.3712	11.2126	11.3038	11.2372	11.0915	11.1907	11.2509	11.4127	11.2364	11.1708	11.3328	11.1611	11.403	11.5033	11.4937	11.2391	11.396	11.1215	11.1712	11.5386
ENSG00000052749.13_5	11.0344	10.7998	10.8591	10.9378	10.6779	10.7857	10.5134	11.3474	11.1581	10.8965	10.8631	11.5415	11.3319	11.6663	11.3151	10.8254	10.6657	10.9344	11.2961	11.3062
ENSG00000052795.12_3	9.08988	8.99282	8.85256	9.12535	8.86446	8.85796	8.88493	9.14791	8.75711	8.99366	8.41203	9.25298	9.0297	8.95564	8.58451	8.71043	8.67899	8.95946	9.62883	8.98378
ENSG00000052802.12_3	11.0433	12.3023	12.4002	12.3137	12.0536	11.485	12.3914	11.539	12.2709	12.1021	12.575	12.1348	11.6089	12.6463	11.1805	12.1447	14.3557	12.2979	12.7421	12.1981
ENSG00000052841.14_3	11.4314	11.4604	11.45	11.0198	11.477	11.5881	11.2029	10.81	11.1622	11.5985	11.3263	10.6812	10.9657	11.4676	11.343	11.4995	11.609	11.1737	10.6714	11.2445
ENSG00000052850.6_3	5.73796	5.57618	5.58034	5.57917	5.58444	5.35326	5.67593	5.74089	5.35326	5.35326	5.35326	5.68076	5.67305	5.89116	5.73208	5.66791	5.73366	5.35326	5.96962	5.79906
ENSG00000053108.16_3	7.27945	8.19614	7.27824	8.04937	7.78933	7.48911	7.4347	7.62901	7.6576	7.91852	7.66353	7.31693	7.28431	6.86677	7.79755	7.36909	7.79954	7.66573	6.34344	7.9817
ENSG00000053254.15_4	11.6587	12.4006	12.8496	12.2628	12.3617	12.2417	12.42	11.5752	12.3653	12.5243	12.2175	12.207	11.5962	11.9261	11.269	12.3239	12.1812	12.3625	12.5137	12.3821
ENSG00000053328.8_2	5.97823	5.84923	5.90625	6.02405	5.99999	5.92776	5.95251	6.02101	5.67469	6.12964	5.99605	5.58471	5.6723	5.69458	6.21097	5.79691	6.10682	5.73273	5.58649	6.01707
ENSG00000053371.12_5	9.78737	10.0868	10.1033	10.065	9.7776	9.7372	9.72325	9.63192	9.7397	9.73232	9.91456	10.2283	9.69194	9.87458	9.85758	9.72697	9.90682	9.46793	9.96115	9.77123
ENSG00000053372.4_3	11.5166	10.9471	11.0713	10.8407	10.9822	11.1951	10.9767	11.4666	11.0748	10.9325	10.9326	11.759	11.5967	11.748	11.7982	10.9542	10.7847	11.3182	11.7132	11.1583
ENSG00000053438.9_3	8.89428	5.92717	6.01494	6.92541	5.9248	5.82977	9.90211	9.48379	6.01655	6.02945	6.0874	6.16245	6.04694	5.97534	9.10743	6.44313	7.93062	8.05032	11.9846	6.13234
ENSG00000053501.12_3	8.26771	7.95623	7.84182	7.7246	7.85588	8.11524	8.15084	7.98271	7.70691	7.78225	7.88829	7.90873	8.00666	8.19978	8.0597	7.86566	7.89674	7.65065	7.89395	7.54663
ENSG00000053524.12_3	7.81804	7.90419	8.03104	8.15939	8.34814	7.84777	7.98221	7.84604	8.1641	8.02643	8.17441	7.58992	7.6654	7.8604	7.80033	8.03686	8.53363	7.9572	7.86743	7.90207
ENSG00000053702.14_2	6.62932	6.94155	6.50371	6.79242	6.67485	7.09882	6.64268	6.79834	6.61971	6.82836	6.81614	6.87281	6.73269	6.35943	6.59439	6.52156	7.05558	6.96117	6.24711	6.58132
ENSG00000053747.16_4	6.13266	6.13866	6.61125	6.46587	6.42338	6.20159	7.32974	7.20763	6.60825	6.3705	6.04548	7.77907	6.89382	6.07015	6.64555	6.61825	6.67394	6.8793	6.98217	7.38805
ENSG00000053770.11_3	10.8904	10.3115	10.6298	10.4505	10.505	10.5106	10.3384	10.76	10.6984	10.3618	10.3718	10.8594	10.6777	10.9221	10.8368	10.6164	10.1924	10.5106	11.0308	10.5763
ENSG00000053900.10_2	9.91547	9.94294	9.67851	9.91578	9.99006	10.1023	9.77154	9.9154	10.0742	10.0389	9.86488	10.2997	10.0911	9.23738	9.93638	10.1023	9.45342	10.2711	10.1507	10.0577
ENSG00000053918.16_4	8.074	8.06439	7.63406	7.87389	7.83316	7.61063	7.59148	7.69715	7.60096	7.77827	7.68701	7.6579	7.67112	7.75393	7.18841	7.47343	7.59396	7.3945	5.66096	7.44926
ENSG00000054116.11_2	10.655	10.6935	10.6366	10.8528	10.6468	10.6348	10.59	10.423	10.5348	10.5615	10.7235	10.3296	10.7052	10.6145	10.625	10.7232	10.8863	10.574	10.3587	10.4957
ENSG00000054118.14_5	13.2962	13.1142	12.9058	13.3829	13.2021	13.1439	13.0988	13.3973	13.205	13.2628	13.1004	13.4505	13.4417	13.5759	13.3261	13.1422	13.005	13.3684	13.4425	13.2616
ENSG00000054148.17_3	10.7149	10.2717	10.5912	10.2298	10.2115	10.3001	10.9338	10.5417	10.6591	10.3047	10.6875	10.4077	10.5508	10.44	10.4835	10.6718	10.6524	10.2348	10.5391	10.4894
ENSG00000054179.11_3	7.78569	7.53278	7.92374	7.52062	7.73638	7.31608	6.97464	7.08562	7.19753	7.35521	7.27204	7.79381	7.03725	7.86877	7.08232	7.275	7.24142	7.03086	7.57008	7.10775
ENSG00000054219.10_3	7.68604	7.98392	7.60421	7.48476	7.47231	8.67587	7.9576	8.71386	8.06893	7.39022	8.62911	7.65073	7.92067	6.86137	8.6865	8.48724	7.80303	8.06973	7.96865	7.85349
ENSG00000054267.21_3	10.7789	10.1711	10.3743	10.4961	10.3733	10.1027	10.0929	10.7271	10.294	10.1953	10.0633	10.6444	10.6938	10.9447	10.4594	10.2163	10.4047	10.0415	10.6169	10.1276
ENSG00000054277.13_3	8.57611	10.1512	10.54	10.3471	10.2262	10.1533	9.9801	9.44285	9.8331	9.6586	10.3333	9.80836	9.15666	9.36493	9.22862	9.98314	9.45567	10.2516	8.97342	9.62671
ENSG00000054282.15_2	7.93609	8.54553	9.67096	7.60083	8.46736	7.7075	9.44624	8.72956	7.94498	7.58357	8.39102	8.18719	8.46861	9.22294	8.72191	8.78286	7.88352	7.91394	9.6733	7.8718
ENSG00000054356.13_4	8.55889	7.73031	7.44294	7.57649	7.72905	7.7551	8.64307	8.37259	8.19596	7.84922	8.17951	7.22483	8.38383	8.21551	8.36292	7.81816	7.80485	7.89623	7.71271	8.04385
ENSG00000054392.12_4	6.60022	6.35058	6.39279	6.27676	6.85029	6.24837	6.37337	6.3832	6.28331	6.36683	6.12432	6.46766	6.28111	6.43485	6.76688	6.26387	6.33776	6.22487	6.57559	6.29699
ENSG00000054523.17_4	12.467	12.4288	12.8628	12.4119	12.5127	12.3043	12.4883	12.2862	12.3688	12.5896	12.1178	12.3543	12.4846	12.6483	12.1688	12.2049	12.44	12.2551	12.3132	12.583
ENSG00000054598.7_3	5.84949	5.66853	8.02478	5.94791	6.89946	5.72607	5.74841	6.45034	5.90782	6.3257	5.78372	8.10298	5.67334	9.04442	5.84204	5.73865	5.84392	5.57369	9.18398	5.94179
ENSG00000054611.13_2	9.11928	9.186	9.2774	9.00585	9.33367	9.16441	9.18569	9.02093	9.36793	9.18076	8.96086	9.24593	8.95332	8.95829	9.03527	9.09911	8.81776	9.25729	9.25134	9.46252
ENSG00000054654.16_5	10.8479	10.9509	11.5757	11.2387	11.2129	10.7893	10.9774	11.1886	10.7305	11.447	11.0938	11.5551	10.8851	11.6501	10.3049	11.0164	11.0353	11.1322	11.7336	11.257
ENSG00000054690.13_2	10.2929	10.2575	9.87261	10.0103	10.2307	10.0056	10.2131	9.86056	10.1549	10.1608	9.88995	9.97078	9.8518	9.90179	9.9753	10.1672	10.642	9.99339	10.6946	10.0071
ENSG00000054793.13_4	9.4381	9.11843	8.25137	9.12954	9.13917	9.31855	8.50567	8.93957	8.77685	9.219	8.46522	9.40066	8.84476	8.56729	8.84198	8.71428	7.96427	9.07208	9.1514	9.00606
ENSG00000054796.12_3	5.35326	5.35326	5.35326	5.35326	5.35326	5.35326	5.35326	5.35326	5.35326	5.35326	5.35326	5.35326	5.35326	5.35326	5.35326	5.35326	5.35326	5.35326	5.35326	5.35326
ENSG00000054803.3_2	5.79706	5.57615	5.74574	5.67232	5.35326	5.66163	5.35326	5.35326	5.35326	5.35326	5.35326	5.35326	5.57954	5.35326	5.35326	5.35326	5.66412	5.35326	5.35326	5.35326
ENSG00000054938.15_4	5.91394	5.86388	5.5801	5.85387	6.19565	6.06031	5.86014	6.13531	5.56956	5.76485	6.05501	5.93288	6.06451	5.71044	5.97818	5.74855	5.80588	5.753	5.58654	6.02306
ENSG00000054965.10_3	10.3021	10.3949	10.2115	10.347	10.5113	10.2897	10.3537	10.3078	10.2944	10.4846	10.2806	10.3456	10.0805	9.72578	10.2697	10.1906	10.6494	10.2498	9.64198	10.3591
ENSG00000054967.12_2	7.89429	7.8013	8.04046	8.14756	7.99186	8.06107	8.05028	7.97318	8.22827	7.73491	7.87579	8.23917	7.74957	7.83634	8.37876	8.01199	8.24718	8.01339	7.72313	8.31867
ENSG00000054983.16_4	9.28632	9.23082	9.75711	9.34569	9.57612	9.66432	9.28074	9.10899	9.24691	9.51851	9.69342	9.16432	9.1612	9.72142	9.10618	9.65592	9.40048	9.12561	9.40006	9.2636
ENSG00000055044.10_2	12.3418	11.854	11.9793	11.7888	11.9568	12.0508	11.9696	12.3418	12.0637	11.8909	11.6396	12.3863	12.4021	12.6678	12.607	11.72	11.6495	12.0108	12.4508	12.1122
ENSG00000055070.16_2	12.1911	12.2466	12.34	12.1802	12.003	12.1144	12.1734	12.2561	12.2322	12.0224	12.117	12.5511	12.348	12.546	12.4162	12.081	12.1846	12.2507	12.4428	12.3854
ENSG00000055118.14_2	8.91078	9.1401	9.18374	9.32625	9.08149	9.26493	9.07337	8.62724	8.4567	9.01979	9.06489	8.65661	9.03945	9.17853	8.50069	8.71396	9.64077	8.33878	8.42599	8.55739
ENSG00000055130.15_2	11.6713	11.4035	11.3457	11.6531	11.58	11.5255	11.4225	11.6988	11.7361	11.5809	11.4634	11.8733	11.7054	11.5474	11.8451	11.4919	10.8967	11.8566	11.8969	11.7442
ENSG00000055147.18_3	8.9601	9.04777	8.6254	8.41816	8.9053	9.11602	8.87956	8.95914	8.88999	8.89486	8.88649	9.1109	9.13888	8.79743	8.74035	8.91956	8.50302	8.9886	9.18486	8.84924
ENSG00000055163.19_4	11.3207	11.4278	11.2477	11.2103	11.3388	11.0635	11.4951	11.2323	11.8126	11.0014	11.2533	11.4264	11.2975	11.2985	11.1065	11.4954	11.2739	11.2135	11.5442	11.5642
ENSG00000055208.18_4	11.8412	11.5945	11.7566	11.6683	11.6326	11.3994	11.7546	11.8675	11.823	11.7691	11.4752	11.6915	11.7498	11.9591	11.6443	11.5574	11.5204	11.7376	11.5674	11.6821
ENSG00000055211.13_3	10.105	9.69891	9.55947	9.79891	9.52526	9.69158	9.57426	10.0064	9.55583	9.58902	9.78683	9.89116	9.93773	9.91644	10.2298	9.73205	9.84349	9.49694	9.61862	9.59426
ENSG00000055332.17_4	11.5311	11.4621	11.6953	11.5352	11.3581	11.3424	11.7393	11.6201	11.5487	11.598	11.2268	11.5279	11.5845	11.7451	11.5394	11.4561	11.4581	11.2337	11.6841	11.5093
ENSG00000055483.19_5	11.1542	11.0146	10.715	10.9519	10.262	10.693	10.6114	11.207	10.6606	10.5144	10.6569	11.1955	11.1852	11.3779	11.1735	10.6511	10.7747	10.9859	11.1634	10.7885
ENSG00000055609.17_3	10.552	9.87712	10.5674	10.2302	9.97681	9.88852	10.232	10.2681	10.3432	10.0871	9.71138	10.1126	9.96397	10.9606	9.78079	10.0142	10.7713	9.60295	11.0159	10.6157
ENSG00000055732.12_2	8.49487	7.13407	6.82457	7.06889	7.3071	7.2914	7.16436	7.606	7.54978	7.41416	7.62106	7.07355	7.53589	9.19865	8.22252	7.40171	7.7095	7.05303	7.64253	6.83299
ENSG00000055813.5_3	5.93865	5.6682	5.67407	5.9473	5.91643	5.66161	5.6759	5.94311	6.02969	5.67377	5.35326	5.91809	5.74447	5.69466	5.84151	5.35326	5.35326	5.66437	5.68438	5.85112
ENSG00000055917.15_4	11.9897	12.0078	11.7883	12.4378	11.9697	11.8959	11.8887	11.7697	12.2053	12.1962	11.9913	12.2575	11.968	11.9912	11.7792	12.0843	11.4009	12.3424	12.1601	12.059
ENSG00000055950.16_3	10.1769	10.5201	10.4807	10.4136	10.2628	10.5419	10.463	10.3106	10.5005	10.4245	10.7327	10.6454	10.3891	10.4102	10.2104	10.6605	10.5548	10.5379	10.4921	10.5268
ENSG00000055955.15_3	5.84515	6.29041	5.84651	5.87378	6.13513	6.01648	5.93526	6.24791	6.23801	5.77618	6.11252	6.07935	5.79946	5.74991	6.48806	6.30326	6.28224	5.98212	6.33992	6.16769
ENSG00000055957.10_2	5.35326	5.35326	5.35326	5.35326	5.35326	5.35326	5.35326	5.35326	5.71163	5.35326	5.35326	5.35326	5.64646	5.35326	5.50458	5.35326	5.35326	5.35326	5.35326	5.35326
ENSG00000056050.6_5	9.68877	10.2365	10.2074	10.0962	10.1264	10.2353	9.63999	9.67633	9.85505	10.1591	10.101	9.81687	10.1842	9.65843	9.67801	10.1142	10.1662	10.3611	10.2191	9.90134
ENSG00000056097.15_2	12.1895	12.4174	12.4406	12.4075	12.2896	12.3904	12.2053	12.0172	12.1566	12.3422	12.2972	12.08	12.1227	12.2825	12.0884	12.1044	12.5289	12.2119	11.8748	12.2545
ENSG00000056277.15_2	8.67656	9.24027	8.89998	9.38406	9.23666	9.11377	9.0275	8.45704	8.90115	9.43548	9.24162	8.94987	8.53254	8.50092	9.27551	9.18789	9.21331	9.26087	8.9276	8.78284
ENSG00000056291.17_3	6.36336	5.35326	7.43687	6.32406	6.55232	5.35326	6.64381	6.37486	7.07152	6.35204	6.15143	7.83749	6.48201	8.3692	6.25419	6.32347	6.10716	6.62425	9.40266	6.96088
ENSG00000056487.15_4	9.10741	9.32535	9.49316	8.85557	8.96429	9.63865	9.36884	8.87732	8.82851	9.12674	9.7399	8.86969	9.17393	9.61292	8.93594	8.93379	9.3105	9.21642	8.24189	8.71221
ENSG00000056558.10_2	7.70611	7.70941	7.09701	7.47136	7.46384	7.82995	7.51947	7.35628	6.91812	7.5013	7.48012	6.89131	7.32326	6.63167	7.58361	7.67089	7.41845	7.02209	6.71706	6.54099
ENSG00000056586.15_3	11.2022	10.5706	10.458	10.5123	10.6098	10.4935	10.5366	11.3246	10.7149	10.4769	10.5608	11.2665	11.1519	11.5435	10.9833	10.3104	10.9186	10.2457	11.2946	10.7723
ENSG00000056736.9_3	7.73754	7.92973	7.66083	7.9079	7.981	8.15312	7.62208	7.74921	8.01553	8.28552	7.71922	7.687	7.87427	7.39044	7.64834	7.8731	7.46059	7.54172	7.7208	7.66396
ENSG00000056972.18_4	9.22247	10.0772	10.19	9.96139	9.73739	9.89083	9.70124	9.40681	9.77628	9.86011	10.3854	9.63474	9.66729	10.3387	9.58773	9.99881	9.96628	9.91285	9.8447	9.81088
ENSG00000056998.19_3	12.2101	10.876	10.8971	12.0193	11.2113	10.8503	12.0968	12.3151	11.3522	11.107	10.9895	11.3467	12.2905	10.6143	12.1871	11.0234	11.2967	11.3042	11.7663	11.5686
ENSG00000057019.15_4	11.2185	11.6577	11.1558	11.5272	11.5416	11.2468	11.2217	11.198	11.519	11.5694	11.4023	11.3565	11.5613	10.7484	11.2926	11.2515	11.4102	11.5572	11.0726	11.7011
ENSG00000057149.15_3	7.9826	5.80873	5.856	5.83944	6.07228	5.78621	6.91387	7.27794	6.49915	5.85545	5.8763	6.14225	6.75601	5.98476	6.92299	5.79471	6.48263	6.24163	5.87109	6.51834
ENSG00000057252.12_2	8.71423	7.46457	7.33003	7.857	7.63421	7.66956	7.99747	8.06082	7.8895	7.68656	7.36137	8.18208	8.11148	7.26378	8.05284	7.46152	8.34239	7.34754	7.98317	7.80189
ENSG00000057294.14_4	11.0207	10.7068	10.9404	10.7827	10.7775	10.2417	11.1945	11.4632	11.1477	10.8119	10.7895	10.5912	11.0266	12.0312	11.1301	10.379	11.1678	10.9457	10.5952	11.0495
ENSG00000057468.6_3	5.35326	5.66818	5.58034	5.57912	5.58434	5.66163	5.58161	5.74096	5.5806	5.58012	5.56889	5.35326	5.57956	5.59496	5.35326	5.35326	5.35326	5.35326	5.58758	5.35326
ENSG00000057593.13_2	6.40356	6.42652	5.84951	6.09027	6.48902	6.50207	6.44248	6.25989	6.21233	6.30774	6.18349	5.86098	6.87144	5.76418	6.45149	6.1343	6.1259	6.23023	5.99846	5.91443
ENSG00000057608.16_3	14.0738	14.1213	14.1509	14.0533	13.9814	14.1418	13.8967	13.9045	13.9665	13.9829	14.0919	14.1455	14.0357	14.3005	14.0302	14.0837	13.9033	14.0719	14.1229	14.0072
ENSG00000057657.16_5	6.55762	6.80488	6.89204	6.4193	6.24032	6.51598	6.90308	6.40747	7.47144	5.96403	6.68272	6.7425	6.07121	7.40324	6.8083	6.53252	8.00557	6.27757	7.33259	6.49726
ENSG00000057663.15_4	10.7964	10.9068	10.6461	10.7701	10.6962	10.877	10.728	10.886	10.875	10.7545	10.8998	10.82	10.8479	10.8439	10.9453	11.0112	10.4804	11.0159	10.7767	10.8896
ENSG00000057704.12_4	7.08819	8.35867	8.25575	7.77795	8.08611	7.86518	8.02704	7.20221	7.94961	8.00641	7.80524	7.45305	7.23878	7.98	6.7704	7.57606	8.40313	8.20576	7.10147	7.88705
ENSG00000057757.9_3	11.2407	11.076	10.9672	10.8851	10.9587	11.0448	11.0122	11.1445	11.0604	10.8928	10.883	11.2532	11.1137	11.3188	11.5266	10.8841	10.8429	10.9056	11.1536	10.9197
ENSG00000057935.13_3	12.4373	11.7915	11.699	12.0668	12.4153	12.3585	11.5586	11.8812	12.053	12.5699	12.2322	11.8298	11.6432	11.154	11.3284	11.8641	11.9064	11.9932	11.9691	11.7246
ENSG00000058056.8_2	10.7987	10.8965	11.126	10.6914	10.7574	10.8711	10.6114	10.8331	10.7797	10.8158	10.9705	10.8426	10.9864	11.0864	10.5853	10.6856	10.6412	10.6773	11.2185	10.7903
ENSG00000058063.15_4	9.95656	10.606	11.0631	10.629	10.2141	9.86909	10.495	10.2385	10.3744	10.1335	10.3345	10.0302	10.0687	10.8718	10.1023	10.325	10.6544	10.0497	10.5949	10.3482
ENSG00000058085.14_3	9.66163	9.40098	9.19666	9.49397	9.36758	9.43912	9.39695	9.87698	10.073	9.58547	9.28669	9.50149	9.78666	9.88744	9.78872	9.87901	9.24834	9.75605	9.89897	9.89348
ENSG00000058091.16_5	9.47009	10.5279	11.7603	10.3561	10.5781	10.1912	10.6361	10.5971	10.987	10.4374	10.3619	11.1686	10.2579	10.6602	10.6322	10.7785	9.61632	10.8225	11.1713	11.2216
ENSG00000058262.9_2	12.8766	12.5736	12.8913	12.6444	12.6166	12.4147	12.9633	12.9565	12.9367	12.5807	12.5825	13.1489	12.9012	13.3591	13.0739	12.5785	12.9752	12.8867	12.947	12.99
ENSG00000058272.18_5	11.9653	11.9878	11.9357	11.9461	11.9051	11.6381	11.7802	11.9557	11.8351	11.8314	11.8123	11.6543	11.7621	12.2588	11.7734	11.6948	11.954	11.8544	11.7019	11.8062
ENSG00000058335.15_2	6.74137	6.84528	6.30034	6.51856	6.42614	7.59715	6.56936	6.28323	6.12822	6.60013	7.02783	6.14066	6.59819	7.02624	6.43573	6.612	6.42412	6.39445	6.4924	6.10827
ENSG00000058404.19_4	5.68804	5.85013	5.35326	5.74156	5.55237	5.61894	5.70681	5.62628	5.69523	5.5487	5.91073	6.18105	5.54823	6.38648	5.73007	5.781	6.17685	5.68135	5.70244	5.54583
ENSG00000058453.16_3	9.47314	10.0334	9.96732	9.8362	10.5529	9.89375	10.3975	10.3372	10.1444	10.2488	10.0587	10.5632	9.87999	9.99297	10.3688	10.739	10.4544	10.3898	9.97998	10.2426
ENSG00000058600.15_5	11.0318	11.0864	11.0553	11.2345	11.0224	11.1213	11.3708	11.2352	11.2667	11.0598	10.8187	11.35	11.3593	11.2044	11.4239	10.983	10.8207	11.3587	11.3844	11.3291
ENSG00000058668.14_4	11.0117	10.749	11.3106	10.7864	11.1528	11.1922	10.7672	10.4366	10.4485	10.8271	10.6112	10.1742	10.6087	11.1401	10.6282	10.7401	11.3178	10.3636	10.7445	10.5905
ENSG00000058673.16_4	12.4434	12.2521	12.5103	12.1416	12.1293	12.0225	12.2091	12.1645	12.1474	12.2856	12.0182	12.1443	12.3455	12.9363	12.456	12.1915	12.1201	12.1181	12.2156	12.1026
ENSG00000058729.10_3	10.2622	10.3456	10.4192	10.4572	10.3795	10.6185	10.7181	10.5645	10.4585	10.405	10.6508	10.4898	10.5435	10.2483	10.4505	10.482	10.7932	10.8108	10.7596	10.3143
ENSG00000058799.14_2	10.164	9.76165	9.67887	9.83675	9.82262	9.86598	9.60937	9.94273	10.087	9.88019	9.98833	9.9703	9.80039	9.97028	9.5856	9.81605	9.69694	9.81856	9.89038	9.93985
ENSG00000058804.11_2	11.8288	11.9711	12.0312	12.0649	12.0454	11.9922	12.0226	12.0676	12.2202	12.0578	11.8568	12.2093	12.1731	11.8783	11.8543	12.1121	11.5139	12.2458	12.1761	12.2437
ENSG00000058866.14_3	6.0083	5.88154	6.02989	6.42817	6.49207	5.8966	6.21464	5.90533	6.36181	5.73518	5.91781	5.7435	5.76046	5.57118	6.27106	6.02369	6.18082	5.89339	5.97393	6.33081
ENSG00000059122.16_2	8.79759	9.00502	9.39866	8.92325	9.76459	9.03241	9.56541	9.06484	9.52837	9.12745	9.53869	8.92841	9.00534	8.63023	10.0487	9.41321	9.644	9.22311	8.84886	9.27895
ENSG00000059145.18_4	8.66107	8.69584	8.86184	9.39341	8.75056	8.13554	8.97583	9.2553	8.88574	9.22918	8.65256	9.76531	8.97692	8.64495	8.65076	9.38842	8.89194	8.98482	9.33439	9.04592
ENSG00000059377.16_3	6.05679	5.76968	5.90642	5.84611	6.37097	5.84178	5.95347	6.22237	5.81966	5.8663	5.99162	6.15378	5.83802	5.90103	5.6937	6.26713	5.61303	6.10007	6.30219	6.08844
ENSG00000059378.12_2	8.60082	7.95576	7.63893	8.22503	8.05075	8.37581	8.25938	8.36413	8.59507	8.54561	8.22708	7.80875	7.73949	7.54474	8.41071	8.51934	7.74638	7.82393	8.04609	7.98534
ENSG00000059573.8_2	12.5267	12.4404	12.5028	12.4621	12.2946	12.4305	12.4146	12.3386	12.326	12.4489	12.4714	12.5127	12.585	12.6225	12.5962	12.4061	12.3816	12.3399	12.3097	12.4075
ENSG00000059588.9_2	9.58151	9.39106	9.22926	9.73045	9.65616	10.013	9.26983	9.33144	9.20008	9.67032	9.57285	9.76443	9.35206	8.61635	9.66109	9.76317	9.1498	9.6168	9.53383	9.70666
ENSG00000059691.11_3	9.30309	9.53807	9.40868	9.41555	9.40545	9.62117	9.53044	9.38854	9.56152	9.61312	9.7537	9.62671	9.40726	9.15693	9.1804	9.50508	9.02209	9.70569	9.26649	9.45937
ENSG00000059728.10_3	7.96167	7.05671	7.95795	6.97022	7.40933	7.34359	7.85444	7.83624	8.14544	7.63997	7.30314	7.47662	7.66045	8.22774	7.75925	6.90518	8.95429	7.06021	7.77983	7.52541
ENSG00000059758.7_3	10.048	9.648	9.9604	9.73514	9.90323	9.50825	9.66249	9.82017	9.87179	9.57352	9.82432	9.75942	9.6685	10.0472	10.0102	9.63049	10.1051	9.53279	9.83859	9.79567
ENSG00000059769.19_3	8.91469	8.94487	9.04309	8.34997	8.87686	8.78083	8.33562	8.86405	8.43807	8.58497	8.52328	8.40506	9.03616	9.69566	9.42299	8.50879	9.36189	8.70678	8.79731	8.26745
ENSG00000059804.15_2	15.1684	14.8383	15.7031	14.8591	14.7677	15.1909	14.8551	14.8328	15.2135	14.4233	15.9801	14.8068	14.9134	16.5048	15.2552	14.8859	15.7061	14.9421	14.8899	15.0205
ENSG00000059915.16_4	7.77286	7.70163	7.68114	7.6531	7.55179	8.00899	7.27916	7.52087	7.5692	7.89023	7.98319	7.37582	7.67938	7.30902	7.31642	7.81867	7.75294	7.56099	7.41723	7.74937
ENSG00000060069.16_2	10.0442	10.1892	10.444	10.1872	10.5082	10.1155	10.2181	10.5598	10.3788	10.319	10.1609	10.7013	10.2257	10.7222	10.4207	10.3923	10.2133	10.5247	10.4905	10.5219
ENSG00000060138.12_3	12.6187	12.7182	12.747	12.6792	12.7434	12.6521	12.7576	12.65	12.8602	12.6245	12.7989	12.4625	12.8017	12.5219	12.8577	12.631	12.5817	12.7124	12.7071	12.7244
ENSG00000060140.8_3	6.8428	6.63946	6.85859	6.66996	7.00821	6.67639	7.05451	7.00869	6.5295	6.79273	6.73072	7.24627	6.71576	6.7006	7.09047	6.72688	6.94619	6.50744	7.21911	7.01494
ENSG00000060237.16_4	12.6305	12.6414	12.6889	12.8256	12.6159	12.6318	12.6875	12.3683	12.3869	12.9405	12.4775	12.4479	12.5087	12.4684	12.7347	12.3067	12.6311	12.6781	12.4734	12.951
ENSG00000060303.5_2	5.35326	5.35326	5.35326	5.35326	5.35326	5.66302	5.35326	5.35326	5.35326	5.35326	5.35326	5.35326	5.35326	5.35326	5.35326	5.35326	5.57216	5.35326	5.35326	5.35326
ENSG00000060339.13_4	11.9953	11.6836	11.8693	12.0363	11.7107	11.9987	11.8423	12.0333	12.12	11.6141	11.7882	12.1722	11.9615	12.4481	11.9094	11.8711	11.8321	12.0528	11.9629	11.9487
ENSG00000060491.16_3	9.47843	9.77723	10.1897	9.80154	10.2081	9.86005	9.63116	9.63007	9.39916	9.83342	9.9911	9.5336	9.51576	10.1018	9.56902	9.84642	10.3517	9.81168	9.52392	9.81301
ENSG00000060558.3_2	6.84394	6.37916	5.9381	5.89218	6.06192	6.43926	6.66824	6.67925	6.08469	6.25105	6.28255	6.37288	7.26026	5.7623	7.05192	6.21348	6.46888	6.36654	6.22845	6.29115
ENSG00000060566.13_2	5.86307	5.86373	5.62018	5.35326	5.67427	5.70776	6.35204	6.166	5.74478	5.87279	5.8922	5.54183	5.76376	5.35326	5.82109	5.84693	6.21773	5.35326	5.35326	5.97115
ENSG00000060642.10_4	8.70373	9.28216	8.89603	9.31108	9.00579	9.23949	8.73198	8.54287	8.73129	8.84636	9.31588	8.09604	8.43923	8.09331	8.23984	9.15159	8.82141	8.91466	8.43703	8.69904
ENSG00000060656.19_3	11.0845	11.1735	11.5746	11.2366	10.9413	10.9826	11.4044	10.9192	11.1323	11.3368	11.4409	11.0261	11.2142	11.1559	10.5618	11.2912	11.329	11.1102	10.9721	11.1972
ENSG00000060688.12_3	11.5829	11.6444	11.3297	11.5777	11.4289	11.5752	11.4333	11.3735	11.4833	11.4975	11.5977	11.7542	11.6323	11.4096	11.2792	11.5178	11.2507	11.5073	11.4872	11.6081
ENSG00000060709.15_4	5.90622	6.05072	6.40377	6.38872	6.07826	5.9599	6.33727	6.06269	7.00083	6.39673	6.07117	6.5875	5.78986	6.03807	6.20315	6.02192	6.14054	5.35326	6.56906	5.94165
ENSG00000060718.21_4	9.40101	9.10879	9.82872	9.58304	10.3542	9.37988	10.2643	10.319	10.9135	9.68006	9.22638	9.72823	9.2847	9.45825	9.86151	9.81541	9.93013	9.64886	9.29031	10.5493
ENSG00000060749.15_4	13.2406	12.1502	12.3102	12.5245	12.2925	12.2618	12.3349	13.1138	12.4444	12.4036	12.0415	13.0312	13.067	13.1133	12.9982	12.1544	12.0706	12.3403	12.7286	12.4703
ENSG00000060762.18_2	8.12644	7.48318	8.2866	7.98203	7.80407	7.9915	7.90501	8.14375	8.07253	7.86869	7.92454	8.42213	8.20573	8.77053	8.37873	7.98726	8.22725	8.25679	8.61967	7.99971
ENSG00000060971.17_3	9.42244	9.17481	9.41371	9.1388	8.93696	8.96139	9.37003	9.41386	9.30355	8.70936	9.29486	9.93238	9.58958	9.29004	9.47888	9.30028	9.14505	9.52575	9.54453	9.3794
ENSG00000060982.14_3	13.7895	14.0437	14.0181	14.0446	13.9786	13.8987	14.0153	14.085	14.2121	13.9441	13.8275	14.2344	14.191	13.8671	14.3239	13.9083	13.4694	14.1575	13.9102	14.0523
ENSG00000061273.17_3	11.3766	11.4101	11.6049	11.5151	11.552	11.2767	11.9139	11.9373	11.8689	11.3333	11.4049	11.4178	11.7368	11.9814	12.1405	11.4733	11.5921	11.6786	11.4026	11.859
ENSG00000061337.15_3	9.02093	9.27144	9.17916	9.53835	9.12385	9.55084	9.33313	9.50102	9.37407	9.48127	9.1247	9.48109	9.47331	9.45622	10.1784	8.95976	8.94194	9.53333	9.22811	9.26698
ENSG00000061455.10_2	5.86757	5.53252	5.48243	6.09946	5.58092	5.9445	5.7629	6.355	5.93982	5.93842	6.14336	6.19559	6.14543	5.49073	5.52944	5.63616	6.66455	5.68415	6.12478	5.8884
ENSG00000061492.11_2	5.69573	5.59595	5.35326	5.55904	5.84007	5.64554	5.60165	5.65357	5.35326	5.35326	5.58845	5.35326	5.59941	5.35326	5.71269	5.35326	5.59282	5.55787	6.33484	5.56475
ENSG00000061656.9_4	6.4998	6.58725	6.62628	6.19772	6.90127	6.5678	6.36273	6.42036	6.24554	6.20768	7.01339	6.04126	6.48508	6.75393	6.05696	7.17597	6.31691	6.28606	7.18466	6.66906
ENSG00000061676.14_3	13.0172	13.396	13.5441	13.496	13.3991	13.2446	13.5306	13.2546	13.5074	13.4962	13.3834	13.2484	13.1471	13.6224	13.0582	13.2446	13.1992	13.381	13.4097	13.3161
ENSG00000061794.12_3	11.2056	11.2055	11.5358	11.2954	11.1956	11.2814	11.1328	11.157	11.1412	11.2019	11.2475	11.6256	11.4899	11.5065	11.2038	11.2809	11.1189	11.3584	11.584	11.101
ENSG00000061918.12_3	6.98555	8.21951	8.88743	7.99345	8.03862	7.89001	7.88513	7.42421	7.71483	7.92722	8.06929	8.37898	7.1467	8.14088	6.99716	7.93625	8.24914	7.67968	9.46117	7.54851
ENSG00000061936.9_3	10.1065	11.0418	10.6431	11.1161	10.894	10.8892	10.8196	10.2024	10.5835	10.9288	11.041	10.3905	10.3266	10.4749	10.2586	11.0718	10.9396	10.8898	10.2764	10.6326
ENSG00000061938.17_5	9.03444	9.89891	9.69168	9.90018	9.80305	9.1764	9.88854	9.27229	9.47451	9.83129	9.54902	9.46944	9.08983	9.35115	9.32924	9.82019	9.89257	10.04	9.8633	9.53925
ENSG00000061987.15_4	9.93253	10.3175	10.2016	10.0382	10.1736	9.95015	10.3651	9.85973	10.1192	10.2295	10.088	9.84475	9.85924	10.0155	9.61817	9.99366	10.4091	10.2344	9.89057	10.1571
ENSG00000062038.13_3	13.0021	12.7755	13.1443	12.8552	12.6683	12.7589	12.9518	12.9078	13.0984	12.9175	12.915	12.9891	13.0059	12.9393	12.7279	13.0024	12.7692	12.7909	12.9073	13.0212
ENSG00000062096.14_2	5.57747	5.56742	5.35326	5.35326	5.58586	5.35326	5.58319	5.35326	5.35326	5.35326	5.35326	5.35326	5.58112	5.35326	5.7939	5.35326	5.35326	5.35326	5.97292	5.35326
ENSG00000062194.15_2	12.116	12.1874	11.7867	12.2656	12.1263	12.1119	11.7865	11.9433	12.0149	12.2257	12.1158	11.9251	11.9227	11.8671	11.8672	12.0911	11.7314	12.2071	11.924	11.9865
ENSG00000062282.14_4	8.34002	8.09465	7.1354	8.20562	8.38974	7.66472	8.03022	7.68393	8.00412	8.36088	7.6959	7.23855	7.82019	6.63249	7.42057	7.55295	8.38293	7.1122	6.73364	7.26616
ENSG00000062370.16_3	7.36657	7.24513	7.83572	7.15475	7.73047	7.51358	7.69246	7.96793	7.59208	6.92513	6.88307	7.97175	7.91557	7.46095	7.55557	6.98591	8.29286	7.13347	7.89955	7.8921
ENSG00000062485.18_4	12.821	12.9741	13.1631	12.9836	12.8188	12.9739	12.8396	12.7105	12.8738	12.7991	12.9061	13.1227	12.8728	13.1219	12.7193	12.8796	12.8205	13.0009	13.0594	12.7746
ENSG00000062524.15_2	5.98693	5.58601	5.52102	5.80959	6.02744	5.58118	5.83921	5.823	5.80537	5.66289	5.84093	5.82391	5.79408	5.58682	5.74895	5.72521	5.87123	5.60951	5.84702	5.72164
ENSG00000062582.13_3	10.2803	10.4392	10.5256	10.5496	10.5653	10.3628	10.4856	10.6623	10.5263	10.688	10.7847	10.702	10.6417	10.4643	10.5832	10.7521	10.8644	10.6519	10.5098	10.7054
ENSG00000062598.17_4	10.0028	10.2097	9.94444	10.144	10.0552	10.1793	9.97068	9.74002	9.93845	10.2455	10.1381	9.95083	9.97076	9.7704	9.81551	9.94445	10.357	10.1444	9.73667	9.79954
ENSG00000062650.18_4	12.0435	11.8066	11.7768	11.8517	11.6401	11.5567	11.6222	11.8703	11.6411	11.7267	11.395	11.8572	11.92	12.0165	11.9601	11.6232	11.4045	11.838	11.9945	11.6488
ENSG00000062716.12_3	11.3898	11.0383	11.1526	11.0761	10.8162	10.9551	11.0783	11.2015	11.216	11.121	11.2802	11.0496	11.128	11.3133	11.2244	11.228	10.8771	10.8722	11.4094	11.0539
ENSG00000062725.9_2	9.48246	9.28923	9.61782	9.78333	9.11249	8.84381	9.74248	9.5423	9.31649	9.38635	9.2985	9.64094	9.78059	9.72395	8.71829	9.38784	9.62006	9.64457	9.2268	9.68478
ENSG00000062822.13_4	11.4078	11.4995	11.406	11.2962	11.4192	11.122	11.4344	11.4959	11.6179	11.4556	11.4419	11.6765	11.6982	10.9851	11.4564	11.6885	11.3081	11.6106	11.432	11.7818
ENSG00000063015.19_4	7.40721	7.53465	6.7187	7.8074	7.06492	7.5726	7.17227	7.80648	8.10607	7.75422	7.5364	7.48578	7.06747	6.07932	7.96595	8.05763	7.47978	7.82509	6.58086	7.53192
ENSG00000063046.17_3	14.9403	15.1775	15.2086	15.2045	15.2076	15.3145	15.0596	14.8495	15.1777	15.2161	15.2414	14.8004	14.9189	15.3804	14.5984	15.1374	15.2038	15.0372	14.9058	15.0483
ENSG00000063127.15_4	6.59986	6.13573	6.2916	6.17179	6.67314	6.5015	6.03155	6.0884	6.13299	6.27738	6.46631	6.01479	5.94801	6.19302	6.23332	6.25728	6.37235	7.08852	6.20136	6.22932
ENSG00000063169.10_6	8.96403	8.86914	8.67439	9.01594	8.51712	8.55658	8.96824	8.8869	9.01799	8.64421	8.41787	8.75904	8.42334	9.06126	9.10161	8.90903	8.85759	8.70973	9.01749	8.83756
ENSG00000063176.15_5	10.4883	10.1378	8.97653	10.2118	10.2789	10.0163	9.97182	10.0803	10.118	10.4181	9.92229	10.1712	10.0842	9.16078	10.0624	9.96201	9.96251	10.5902	9.15631	10.074
ENSG00000063177.12_4	14.2155	14.3	13.9964	14.2452	13.9843	14.4094	14.0624	13.8799	14.0652	14.22	14.5248	13.8461	14.0155	14.2315	14.0027	14.3331	14.3254	13.973	13.7889	13.9113
ENSG00000063180.8_2	11.3426	10.2767	9.33826	10.4158	10.5992	10.5071	10.1227	10.101	10.0233	10.6721	10.5715	9.46377	10.0996	10.1482	10.8021	10.0649	10.4761	9.88663	9.05891	9.35665
ENSG00000063241.7_3	10.5025	10.2797	10.6563	10.3143	10.5226	10.6467	10.0824	10.4275	10.4307	10.4496	10.8566	10.7377	10.3978	10.4431	10.4164	10.6191	10.534	10.2497	10.5875	10.4142
ENSG00000063244.12_3	12.4243	12.5539	12.1805	12.671	12.3008	12.4574	12.3726	12.3398	12.3244	12.367	12.5179	12.9449	12.6551	12.5488	12.0272	12.2272	12.408	12.6876	12.5407	12.7556
ENSG00000063245.14_4	11.4453	11.6542	11.6777	11.7853	12.3685	11.6556	11.6317	12.0808	11.664	12.0088	11.9475	12.343	11.768	11.6129	12.3293	12.3204	12.3679	11.8959	11.7609	11.8262
ENSG00000063322.13_3	11.2411	10.7635	10.6023	10.7738	10.5953	10.8157	10.6749	11.0326	10.7999	10.7313	10.8545	11.0454	11.0536	11.1712	11.097	10.7454	10.6693	10.6563	11.1339	10.7846
ENSG00000063438.16_4	6.15174	6.31931	6.85192	6.79808	7.2526	6.60375	6.95653	6.30628	6.50719	6.66939	6.34496	6.5332	6.29614	7.21623	6.82348	6.60141	6.58375	6.41506	7.1247	6.44631
ENSG00000063515.2_2	5.73824	5.35326	5.74587	5.67194	5.67885	5.73122	5.35326	5.67059	5.67509	5.74532	5.56938	5.68052	5.57927	5.35326	5.66384	5.73821	5.35326	5.35326	5.58658	5.73905
ENSG00000063587.14_4	10.0201	9.62114	10.1738	9.61351	9.51943	9.18278	9.99959	9.65913	9.42397	9.30369	9.10736	9.67481	9.76357	9.99803	9.49575	9.00566	10.0655	9.25499	9.78536	9.55825
ENSG00000063601.16_4	10.2463	9.93332	9.28236	10.0861	9.89856	9.94216	10.1467	10.102	9.83028	10.0115	9.90122	10.3287	10.1736	10.5511	10.2181	9.88598	9.67837	10.0597	9.87625	9.73902
ENSG00000063660.8_3	10.8384	10.2597	10.4356	10.3757	10.5752	10.2987	10.3921	10.5541	10.2655	10.3165	10.3665	10.5545	10.3685	10.6697	10.9814	10.3363	10.8527	10.0418	10.5443	10.3128
ENSG00000063761.15_4	8.36309	8.54582	8.1443	8.46126	8.49404	8.50003	7.86471	8.12492	8.34063	8.59677	8.3875	8.25924	8.13143	8.17688	8.08044	8.40847	8.31011	8.45729	8.71275	8.47113
ENSG00000063854.12_2	9.16127	9.05059	9.16032	9.32557	9.00569	9.21317	9.35636	9.34984	9.25923	9.20836	9.34021	9.28549	9.25464	9.21928	9.32184	9.51131	9.56627	9.01676	9.48644	9.02401
ENSG00000063978.15_4	11.8308	11.6613	11.8918	11.6536	11.4471	11.7249	11.4294	11.7366	11.7053	11.3793	11.3297	12.0182	11.8473	12.1905	11.7021	11.3767	11.3992	11.6768	11.9971	11.6365
ENSG00000064012.21_5	8.06553	7.72828	8.00523	7.97384	7.47915	7.91806	8.33046	8.22162	7.84675	7.81325	7.77855	7.57169	7.82929	7.48534	8.87591	7.99952	7.65414	7.74747	8.45544	8.4635
ENSG00000064042.17_3	8.89198	8.11428	7.21755	8.01479	8.50697	7.62469	8.40211	8.32748	8.6476	8.67786	7.93472	7.22082	8.0333	7.13618	8.97345	7.24345	8.19539	7.98847	7.50206	8.55543
ENSG00000064102.14_2	10.5033	11.2337	11.2412	11.447	11.314	11.0631	11.3075	10.9784	11.2007	11.1213	11.3522	10.9496	11.0487	11.0511	10.8395	11.1178	10.873	11.579	10.937	11.2207
ENSG00000064115.10_3	11.4739	11.2551	11.6027	10.9831	10.809	11.5548	11.1941	11.5556	11.5287	10.9184	11.5738	11.2314	11.4229	10.6304	11.7798	11.9644	11.1647	10.6776	11.2432	11.3834
ENSG00000064195.7_2	6.41364	6.19974	6.19711	5.79114	5.80114	5.82616	6.0141	6.06991	6.22511	6.13952	5.76219	6.31846	5.66408	6.56248	6.39729	5.78511	6.69236	5.65563	6.35262	5.96382
ENSG00000064199.6_2	8.19042	8.36915	8.1544	7.96944	8.20372	8.37576	7.88703	8.06697	8.14342	8.16362	8.06912	7.98783	8.15556	7.92557	7.77882	8.10295	7.5061	8.13422	8.21167	8.25302
ENSG00000064201.15_5	5.75192	5.91246	5.80462	6.24524	5.76439	5.91974	5.88942	5.95038	5.63975	5.55558	5.908	5.35326	5.80253	5.56881	5.83032	5.75039	5.79071	6.49892	5.64854	5.79757
ENSG00000064205.10_2	5.35326	5.35326	5.35326	5.62068	5.74364	5.35326	5.35326	5.35326	5.35326	5.35326	5.35326	5.35326	5.53523	5.35326	5.35326	5.35326	5.35326	5.60344	5.35326	5.59793
ENSG00000064218.4_3	5.64257	5.35326	5.35326	5.35326	5.56571	5.70055	5.71634	5.35326	5.64885	5.35326	5.6964	5.56645	5.56137	5.35326	5.9207	5.35326	5.70324	5.63929	5.93841	5.35326
ENSG00000064225.12_4	8.18474	7.57673	8.08877	8.1845	8.13366	8.1474	7.89504	7.61111	8.43154	8.48512	8.30207	7.58779	7.30268	7.50782	7.46999	8.24652	8.07	7.80937	7.591	7.51844
ENSG00000064270.12_3	7.61905	7.83298	8.33957	6.97564	7.10317	7.07907	7.33862	7.70792	6.98633	7.16869	7.21269	7.39877	8.13758	8.29393	7.15878	7.4841	7.12371	7.16007	7.18447	7.52672
ENSG00000064300.8_3	9.30694	10.0601	10.6866	9.61829	10.096	9.51627	10.1209	10.1398	10.0399	8.8999	9.5761	9.11024	10.0729	11.0341	10.365	9.92333	9.95534	8.61792	9.82445	9.48932
ENSG00000064309.14_2	9.36914	9.96335	10.4138	9.81936	9.98797	9.82297	10.084	9.65203	9.86836	9.79447	9.64291	9.61512	9.79342	10.0358	9.4127	9.56054	10.3924	9.65002	10.1715	9.85902
ENSG00000064313.11_3	10.515	10.6424	10.5096	10.7475	10.5321	10.4353	10.79	10.7329	10.5374	10.5629	10.8132	10.915	10.6197	10.6132	10.4219	10.5793	10.2609	10.779	10.9417	10.7237
ENSG00000064393.15_3	10.8568	10.624	11.1567	10.4095	10.6975	10.4403	10.4766	10.823	10.4816	10.7403	10.018	11.2864	10.719	11.2716	10.3767	10.0006	10.3607	10.4328	11.4086	11.0256
ENSG00000064419.13_3	12.6094	12.8191	12.8126	12.709	12.6743	12.653	12.72	12.6495	12.6371	12.6775	12.6905	12.5961	12.7306	12.853	12.6842	12.4699	12.6227	12.5794	12.6063	12.7076
ENSG00000064489.22_3	7.72166	7.32108	7.52068	7.58789	7.32155	7.81638	7.75324	7.61837	7.37923	7.29361	7.42214	7.1693	6.98659	7.3426	7.27262	7.61912	7.26939	7.42695	6.93615	6.88834
ENSG00000064490.13_4	9.80505	9.45332	9.56228	9.40173	9.5793	9.70615	9.51526	9.55833	9.75005	9.26838	9.52997	9.97114	9.74575	9.59726	9.64383	9.93924	9.45198	9.83299	9.93634	9.92027
ENSG00000064545.14_6	10.0319	10.2776	10.1004	10.194	10.0383	10.3209	10.2943	10.201	10.052	10.128	10.4553	10.048	10.1856	9.9931	9.71641	10.2336	10.4615	10.3587	9.23438	10.2266
ENSG00000064547.13_3	9.36316	9.0886	9.31386	9.7343	9.30394	9.36015	9.35398	9.38142	9.19149	9.39099	9.26424	9.42397	9.29054	9.0878	9.47162	9.35439	9.37684	9.76153	9.35598	9.31195
ENSG00000064601.18_4	9.89179	9.7518	9.51911	9.54886	9.66682	9.81029	9.69217	9.59408	10.0332	9.93896	9.87313	9.93989	9.79206	9.85828	9.74416	9.78052	9.60419	9.93068	9.89289	9.71436
ENSG00000064607.16_2	12.02	11.6196	11.8555	11.3283	11.73	11.9946	11.5202	11.4252	11.1582	11.6854	11.7915	11.5298	11.6142	11.8023	11.8274	11.5304	12.207	11.3486	11.5951	11.4389
ENSG00000064651.13_3	9.32833	9.09053	9.10089	9.22337	9.26822	9.18634	9.38648	9.53832	9.15645	8.94531	9.15886	9.46431	9.27882	9.12528	9.73674	9.2048	8.85229	9.5187	9.49002	9.3302
ENSG00000064652.10_2	9.29721	9.18069	8.93539	9.38493	9.24296	9.29049	9.07615	9.06804	9.42951	9.66485	9.26326	8.85555	9.11262	8.41348	9.00679	8.93328	9.13015	9.13006	8.72825	9.33715
ENSG00000064655.18_5	6.81495	7.17713	6.58811	7.13376	6.76594	7.3061	6.85944	6.67544	6.64954	7.13653	6.8593	6.86541	6.97233	6.38598	6.55677	6.73832	6.87136	7.02693	6.7968	6.91406
ENSG00000064666.14_5	14.4026	14.1487	13.8609	13.9174	13.8558	14.0898	14.0676	14.0578	13.8973	13.7027	13.8235	13.7434	14.003	14.2968	13.9847	13.4112	14.2658	13.8325	13.4672	13.8186
ENSG00000064687.12_2	8.61583	9.26043	8.79449	9.25686	9.57722	9.04155	8.96519	9.23258	8.78154	9.41738	8.9269	8.44815	8.55154	8.56613	9.11477	9.44613	9.90039	8.93007	8.575	8.82891
ENSG00000064692.18_4	7.59154	8.05061	8.45501	7.93014	8.51938	8.36428	8.64828	8.11677	8.57709	8.62735	8.36522	7.74208	7.4527	7.49052	7.36043	8.52389	7.63602	8.49552	7.76565	8.44865
ENSG00000064703.11_2	11.2991	10.4163	10.7324	10.4267	10.4794	10.4551	10.6428	11.2403	10.7058	10.3022	10.1547	11.2386	11.2423	11.5815	11.1932	10.3923	10.6278	10.6026	11.159	10.767
ENSG00000064726.9_3	11.2552	11.11	11.1327	10.9688	11.2648	11.2394	11.0568	11.1566	10.9656	11.1301	11.1267	11.2659	11.1418	11.115	11.3442	11.1021	10.991	10.9593	11.173	11.0185
ENSG00000064763.10_3	10.1029	10.4609	10.3993	10.5074	10.3148	10.0835	10.5387	10.3992	9.68292	10.1436	10.3059	9.99319	9.93395	10.6778	10.2319	10.2374	9.78742	10.4257	10.8595	10.4764
ENSG00000064787.13_4	6.14486	5.57325	5.91245	5.84847	6.19971	5.87849	6.00073	5.90823	5.90014	6.00095	6.03526	5.66117	5.95614	6.21285	6.32201	5.88157	5.35326	5.96197	6.02415	5.80558
ENSG00000064835.10_4	5.35326	5.35326	5.35326	5.35326	5.35326	5.35326	5.35326	5.57742	5.35326	5.35326	5.35326	5.35326	5.35326	5.35326	5.35326	5.35326	5.35326	5.35326	5.35326	5.35326
ENSG00000064886.13_3	6.04305	5.35326	5.5679	5.60914	5.35326	5.35326	5.77165	5.92942	5.54036	5.74215	5.35326	5.35326	5.35326	5.55889	5.71793	5.68032	5.54037	5.60237	5.74748	5.35326
ENSG00000064932.15_2	9.65167	9.9876	9.95612	10.1039	10.1246	9.91122	9.9635	10.0419	9.79555	10.1389	10.1891	9.86262	9.71204	9.86277	9.95194	10.0492	10.4699	9.9199	9.69633	9.93003
ENSG00000064933.17_4	9.8615	10.8941	10.7106	10.962	10.938	10.8516	10.6175	10.1241	10.8783	10.7906	10.9124	10.4431	10.2776	9.83532	10.0521	10.1486	10.045	10.974	10.085	10.7973
ENSG00000064961.18_3	10.6627	11.0036	11.0622	10.9539	11.4576	10.868	10.8068	10.7404	10.577	11.0349	11.1249	10.8293	10.7983	10.5997	11.114	11.3027	11.0371	10.9216	10.7479	11.0135
ENSG00000064989.12_2	8.6717	7.70749	7.23083	7.30375	7.45681	7.11575	7.96158	8.2786	8.507	9.27519	9.01942	7.9881	7.88725	7.91044	8.11277	8.10446	7.27051	7.62811	7.42402	7.96824
ENSG00000064995.17_3	9.9347	10.4321	10.7687	10.5015	10.5536	10.4674	10.4028	10.5238	10.5994	10.4499	10.3693	10.7775	10.6424	10.8234	10.5136	10.5674	10.1352	10.6027	10.8248	10.698
ENSG00000064999.14_4	10.9577	11.216	11.5445	11.1862	11.1913	10.9088	11.2924	10.7387	11.2845	11.1971	11.0158	11.0884	10.9178	11.2821	10.56	10.8632	11.0035	11.2441	11.1082	11.421
ENSG00000065000.17_5	12.4944	12.834	12.5492	12.6738	12.6025	12.5859	12.8187	12.5528	12.6984	12.7277	12.4793	12.6176	12.6233	12.9638	12.5386	12.4563	12.6221	12.8445	12.5925	12.8187
ENSG00000065029.14_4	9.51436	8.905	8.75835	9.12187	9.27248	9.22122	9.04011	9.40417	9.25911	9.08627	9.1925	9.45414	9.21329	9.27828	9.37812	9.16465	9.16212	9.16185	9.69061	9.14324
ENSG00000065054.13_3	8.13148	8.63492	9.06831	8.54255	8.71125	8.61129	8.53257	8.35715	8.55233	8.58186	8.65789	8.6461	8.36389	8.52248	8.21174	8.72095	8.46307	8.86419	8.37909	8.78035
ENSG00000065057.7_3	9.75492	10.2861	10.0013	10.268	10.1021	10.1805	10.2921	9.97582	10.1107	10.1585	10.372	10.2971	10.211	9.70871	9.73437	10.2754	10.1942	10.2942	9.81864	10.2077
ENSG00000065060.16_2	10.4589	11.4303	11.3907	11.3363	11.3168	11.0423	11.2444	11.0468	10.7344	11.3623	11.1919	10.7802	11.2696	11.7819	11.1424	10.7219	11.3342	11.078	11.211	10.7608
ENSG00000065135.10_3	12.1994	11.9562	12.0265	11.9999	12.0081	12.0003	12.0341	12.1739	12.0889	11.999	11.9535	12.1542	12.0766	12.4814	12.1771	11.9009	12.0935	11.9846	12.1258	12.1156
ENSG00000065150.18_3	14.3822	14.5802	14.3789	14.6296	14.5152	14.5823	14.4235	14.4713	14.5742	14.707	14.5764	14.5504	14.4744	14.3041	14.3991	14.5957	14.3651	14.6367	14.2142	14.4894
ENSG00000065154.11_2	12.1926	11.9844	12.8528	12.2897	11.6906	11.8547	12.2183	12.0254	12.2357	12.0343	11.865	12.4129	11.8541	12.5344	12.1152	12.0639	11.9132	12.134	12.7969	12.0267
ENSG00000065183.15_2	11.623	11.5762	11.707	11.632	11.4933	11.5359	11.6574	11.756	11.7561	11.5924	11.3487	11.8959	11.9574	12.1534	11.8306	11.5648	11.3144	11.8859	11.8375	11.7459
ENSG00000065243.19_3	10.6706	10.5827	10.7681	10.6444	10.5605	10.5912	10.7539	10.7822	10.6389	10.4921	10.6956	10.7156	10.7458	11.627	10.631	10.3355	10.7605	10.5631	10.793	10.6672
ENSG00000065268.10_3	10.5565	10.9463	10.6306	10.7858	11.1615	10.8959	10.4685	11.1976	10.4083	10.698	11.1958	11.1444	11.0385	10.9082	10.7543	11.164	11.0033	11.0582	11.07	11.0496
ENSG00000065308.4_2	10.6036	10.1832	10.4381	10.3294	10.3625	10.095	10.8125	10.9964	10.9478	10.3687	9.7941	10.4948	10.7467	11.0334	11.4885	10.0736	9.90158	10.5453	10.5135	10.8988
ENSG00000065320.8_2	8.58266	8.09877	8.69196	8.39183	8.36245	7.92786	8.50196	8.69743	8.39656	8.25351	8.25608	8.31616	7.67709	8.41473	8.50165	8.08096	8.23381	7.60271	9.66202	8.54036
ENSG00000065325.12_3	5.35326	5.35326	5.35326	5.35326	5.35326	5.35326	5.35326	5.35326	5.35326	5.35326	5.35326	5.35326	5.35326	5.35326	5.35326	5.35326	5.35326	5.35326	5.35326	5.35326
ENSG00000065328.16_3	10.6504	10.8008	10.7635	10.7644	10.7764	11.1602	10.6162	10.7877	10.9028	10.6748	10.8639	11.3004	10.9569	10.5685	10.849	10.677	10.497	10.883	11.1384	10.9481
ENSG00000065357.19_3	8.94482	8.76039	9.27091	9.17096	9.00464	9.11491	9.41198	9.17519	9.45137	9.06477	9.12678	8.85364	8.90468	9.22734	9.12542	9.29934	9.25335	8.9917	9.0771	9.12658
ENSG00000065361.15_4	11.4832	11.4341	11.413	11.3274	11.3674	11.4195	11.5176	11.498	11.4537	11.4899	11.4178	11.7837	11.6725	11.366	11.1428	11.3309	11.1885	11.6094	11.4829	11.5578
ENSG00000065371.17_3	5.68137	5.81268	5.62672	5.54567	5.59179	5.79064	5.35326	5.68399	6.09113	5.82072	5.35326	5.55077	5.79752	5.35326	5.72642	5.54305	5.78147	5.67438	5.69817	6.01135
ENSG00000065413.19_4	6.26207	6.81359	5.75983	7.39877	6.2423	7.03503	6.32836	6.62467	6.3004	6.70141	7.25023	6.05375	6.15323	6.00483	6.18075	6.14071	5.89673	6.45329	6.32259	6.23178
ENSG00000065427.14_5	12.6608	13.0231	13.0879	12.9498	12.8332	12.9443	12.9448	12.7819	12.9038	12.8753	12.97	13.0082	12.9692	13.0648	12.772	12.8152	12.8695	13.1313	12.7652	12.9587
ENSG00000065457.10_5	9.13805	9.12406	8.71455	8.93049	9.08407	9.23096	8.88788	9.43588	9.13868	8.98008	8.87624	9.4229	9.37073	9.1236	9.54169	9.10147	8.26096	9.2621	9.55282	9.09748
ENSG00000065485.19_4	9.81516	10.1112	10.5669	10.0762	9.94468	10.046	10.2451	9.96379	10.0803	10.09	10.163	9.8061	10.0552	10.349	9.8467	10.1804	10.1293	9.90921	9.80971	9.82387
ENSG00000065491.8_2	9.59908	10.1351	10.2514	10.2585	10.103	10.1241	9.90462	9.55968	9.88179	10.1812	10.0371	9.77857	9.79803	9.67179	9.58125	9.97486	9.57308	10.1378	9.79146	10.0314
ENSG00000065518.7_2	11.1691	11.8564	11.6497	11.6802	11.7593	11.9614	11.3892	11.2712	11.5338	11.635	11.7015	11.4796	11.3767	12.0424	11.6063	11.5335	11.6004	11.3457	11.6739	11.1374
ENSG00000065526.10_2	11.628	11.1506	11.5975	11.3009	11.2414	11.036	11.1326	11.4612	11.0678	11.197	10.8144	11.4088	11.4214	11.7686	11.3246	10.8978	11.144	11.0131	11.8815	11.2226
ENSG00000065534.18_3	9.35536	10.2723	9.68487	9.97076	9.63668	9.61817	9.82928	10.1743	10.1805	9.83041	9.76711	9.79294	9.80053	9.46165	9.19035	9.4046	9.86708	9.92105	9.14325	10.3133
ENSG00000065548.17_3	11.8566	11.7585	11.854	11.7566	11.7128	11.6949	11.7719	11.8349	11.8239	11.6678	11.633	12.0757	11.9103	12.0423	12.013	11.707	11.61	11.9636	11.8883	11.8412
ENSG00000065559.14_3	10.9902	10.4039	10.4086	10.6157	10.5192	10.3255	10.5944	10.935	10.6703	10.4361	10.4424	10.9059	10.5752	10.8609	10.6647	10.4642	10.5188	10.5365	11.0785	10.6214
ENSG00000065600.12_3	8.45596	9.81624	9.77178	9.55897	9.30368	9.53905	9.49609	8.84416	9.42964	9.46842	9.62615	8.97325	9.03891	9.27068	8.6235	9.72204	9.8383	9.64641	9.05929	9.55771
ENSG00000065609.14_4	7.36901	6.66713	6.36532	6.36354	6.62	6.45749	6.52856	6.52892	6.2915	6.44717	6.99914	6.36976	6.52742	6.74229	6.02846	6.12064	7.50528	6.51373	5.98477	6.56099
ENSG00000065613.13_4	11.0284	10.9708	11.1621	11.0344	11.0493	10.9	10.9899	10.946	10.8727	10.8214	10.7955	10.8673	10.8465	11.2525	10.9483	10.7364	11.0218	10.7998	11.0458	10.9115
ENSG00000065615.13_2	8.58559	9.02493	9.53883	9.03964	9.0031	8.71587	9.26782	9.22021	9.29096	9.01381	9.33401	9.49318	8.95861	9.40115	9.36013	9.28968	9.07549	9.20181	9.35657	9.29933
ENSG00000065618.19_4	6.7898	6.04901	6.50069	6.49897	6.65058	6.74509	6.38223	6.5761	6.7859	6.27964	6.11296	6.31119	6.68376	6.56848	6.88731	6.326	6.47914	6.14288	6.45413	6.13432
ENSG00000065621.14_2	9.68199	9.11158	9.63676	9.02646	8.92505	9.15622	8.98473	8.9609	9.17271	8.8137	9.1894	9.09928	9.01173	8.69916	9.21874	8.88299	8.66914	8.99599	9.28886	9.21071
ENSG00000065665.20_3	9.19798	9.42789	9.31538	9.52475	9.47073	9.4894	9.25838	8.86733	9.5637	9.32598	9.54172	9.24743	9.25343	8.94016	9.65749	9.30255	9.6644	9.42402	8.98099	9.2142
ENSG00000065675.14_2	9.21253	9.08782	9.36719	9.93549	9.54088	9.02906	9.56814	9.72675	9.22967	9.25559	9.16553	9.53322	9.25557	8.81849	8.3898	9.0141	8.8955	10.0014	9.23106	10.0098
ENSG00000065717.14_4	7.6103	7.61688	8.80531	7.62431	7.9006	7.31729	7.85324	7.80654	8.03464	7.81041	7.69582	8.39089	8.11364	7.668	7.54682	7.64074	7.97464	8.3421	8.58322	8.3937
ENSG00000065802.11_2	10.6217	10.4284	11.0191	10.4746	10.2042	10.429	10.5494	10.4873	10.2756	10.2873	10.5885	10.6194	10.3637	10.7786	10.594	10.191	10.5794	10.301	10.5711	10.4924
ENSG00000065809.13_5	10.1305	10.3489	10.8876	10.3626	10.3554	10.0485	10.4043	10.7447	10.5146	10.3887	9.83261	10.5949	10.52	11.0856	10.3413	10.2381	9.78014	10.6342	10.9177	10.3248
ENSG00000065833.8_2	8.64109	8.7642	8.85088	8.16883	8.74093	8.66763	8.8516	8.7187	8.50362	8.53915	8.83253	8.79062	8.73661	8.81948	9.13192	8.75876	8.98635	8.4302	8.84775	8.46056
ENSG00000065882.15_3	11.6635	12.0443	12.4961	12.0254	12.2031	12.0071	12.0387	11.7798	11.8887	12.2764	12.1166	11.7713	11.7193	12.3912	11.7634	11.9459	12.0786	11.9305	11.7903	11.9713
ENSG00000065883.15_3	11.0986	10.5735	10.881	10.7995	10.6054	10.6016	10.7785	10.8211	10.7632	10.8955	10.5136	10.6971	10.6393	10.7809	10.5538	10.3794	10.1284	10.9227	11.0758	10.6947
ENSG00000065911.11_2	13.501	13.4267	13.9776	13.6158	13.1785	13.2669	13.4324	13.5211	13.2198	13.3938	13.2494	13.1324	13.8862	14.2221	13.7551	13.1513	13.458	13.4587	13.2383	13.082
ENSG00000065923.9_3	9.32914	10.3259	10.655	10.3018	10.0996	10.1152	10.1683	9.34874	10.1734	10.357	10.0004	9.71851	9.78301	10.5941	10.4307	10.2777	10.1738	10.3276	10.2055	10.0013
ENSG00000065970.8_2	9.20226	9.52254	9.79653	9.61077	9.52064	9.39111	9.35684	8.88828	9.44501	9.40441	9.48817	9.21778	9.25706	10.1493	8.82756	9.50107	9.58587	9.50448	9.70006	9.24989
ENSG00000065978.18_3	14.8362	15.0749	14.9797	14.9648	15.0149	15.0166	14.9121	14.8958	14.9584	14.8913	14.9658	15.0534	15.0507	14.9716	15.0904	14.8669	14.9346	15.081	14.9205	14.9827
ENSG00000065989.15_3	9.11585	8.67847	8.69575	8.65451	8.43929	8.91634	8.55696	8.15291	8.25264	8.63932	8.88649	8.09381	8.43552	8.93446	8.30162	8.93298	8.88753	8.14731	8.03579	8.19796
ENSG00000066027.11_3	10.4299	10.914	11.0659	10.9319	11.0075	10.9813	10.8573	10.7247	10.8465	10.9142	11.1566	10.4753	10.6563	10.5825	10.5124	10.8841	10.9252	10.966	10.5833	10.8981
ENSG00000066032.18_6	9.06409	9.16731	8.35055	8.86662	9.05436	9.04983	8.90156	8.93302	9.0846	9.50617	9.02234	8.20886	8.57731	8.54665	8.37495	9.0988	9.55054	8.88065	7.66604	8.63641
ENSG00000066044.14_3	12.0614	12.304	12.1806	12.4026	12.1316	12.2861	12.1257	11.9733	12.0964	12.0555	12.1083	12.3521	12.2414	12.1099	12.0433	12.0709	11.9263	12.2795	12.124	12.1915
ENSG00000066056.13_2	7.55124	7.37571	6.95783	8.10236	7.53883	7.14305	7.84583	8.15607	7.84209	7.32678	7.64688	7.28942	8.30161	6.50091	8.37381	7.97745	7.95021	8.47872	6.48124	7.88382
ENSG00000066084.12_2	10.5216	10.9302	11.0297	10.7693	10.9276	11.0081	11.0865	10.8183	11.0984	10.9738	10.7686	10.7673	10.6936	11.4889	10.9541	10.7415	11.213	10.8545	10.9473	11.1153
ENSG00000066117.14_2	12.7061	12.6971	12.5436	12.5624	12.7616	12.5906	12.57	12.8813	12.6841	12.6815	12.5532	12.8603	12.7378	12.5811	12.8723	12.604	12.5638	12.6526	12.7507	12.7246
ENSG00000066135.12_4	12.3534	12.3301	12.3968	12.3159	12.3248	12.1495	12.2617	12.2888	12.4702	12.3161	12.2368	12.0152	12.433	12.508	12.3574	12.0701	12.3044	12.3389	11.826	12.3132
ENSG00000066136.20_3	10.522	10.3428	10.1832	10.2799	10.2715	10.288	10.2147	10.5938	10.227	10.4132	10.447	10.7795	10.7787	10.5998	10.634	10.3402	10.4569	10.2907	10.5673	10.146
ENSG00000066185.12_2	6.47333	6.18884	6.45551	6.30537	6.33353	6.38418	6.34595	5.96394	6.05687	5.98806	6.4095	5.82581	5.8634	5.5411	6.37565	6.44185	6.1603	6.15266	6.14574	6.19083
ENSG00000066230.11_4	6.90359	7.32524	7.40702	7.27813	6.9726	7.23486	6.94074	6.91615	6.76126	7.11247	7.21277	7.57378	6.53215	6.81049	7.02046	7.15211	7.28613	6.87572	7.28544	6.62653
ENSG00000066248.14_4	7.773	7.96728	7.10691	7.45739	7.44247	7.91505	7.5006	7.25612	7.32377	8.13211	7.80529	7.28245	7.50752	7.01147	6.92044	7.51106	8.17682	7.44984	6.83965	7.45176
ENSG00000066279.17_3	11.6344	11.7011	12.0853	11.6846	11.6182	11.0739	12.2266	11.9195	11.9114	11.658	11.4173	11.8698	11.772	11.5405	11.6487	11.782	11.2388	11.7755	11.9446	12.1763
ENSG00000066294.14_2	5.35326	5.35326	5.67402	5.35326	5.35326	5.35326	5.35326	5.35326	5.35326	5.35326	5.35326	5.35326	5.35326	5.35326	5.35326	5.35326	5.35326	5.35326	5.35326	5.35326
ENSG00000066322.14_3	9.55642	9.0232	9.25477	9.50438	9.15556	9.1588	9.55336	9.58436	9.43795	9.43361	9.36517	9.40746	9.31543	9.31101	9.32243	9.28272	9.49982	9.38142	9.34756	9.42542
ENSG00000066336.11_2	5.78863	5.70916	6.10474	5.67459	5.84701	5.83174	5.57743	6.05674	5.68768	5.68536	5.67139	5.80626	5.69628	5.65296	5.78385	6.08981	5.56946	5.72658	5.58273	5.63007
ENSG00000066379.14_2	9.82277	9.77167	9.7112	9.60616	9.60275	9.95358	9.78039	9.70315	9.60538	9.59269	10.2021	9.80751	9.75897	10.2223	9.50049	9.77407	9.63559	9.68333	9.58909	9.82142
ENSG00000066382.16_2	7.65711	7.51429	6.7182	7.52976	7.08255	7.04937	7.50253	7.56807	7.39665	7.0539	7.36243	7.53939	7.63848	6.55893	6.90389	7.43185	7.47971	7.76411	7.08062	7.23227
ENSG00000066405.12_2	5.35326	5.35326	5.6003	5.53514	5.35326	5.35326	5.78233	5.35326	5.35326	5.35326	5.35326	5.35326	5.35326	5.35326	5.5919	5.59552	5.35326	5.35326	5.6235	5.59631
ENSG00000066422.4_2	9.70299	8.61184	9.35637	9.5251	9.03645	8.82131	9.37944	9.69659	9.28149	8.58489	8.89364	9.78595	9.89268	9.83639	9.37094	8.79813	9.51709	9.01964	9.92496	9.31537
ENSG00000066427.22_5	9.93999	9.77357	10.0222	9.94961	9.80017	9.84744	10.0366	9.80299	9.74535	9.67514	10.0757	9.50781	9.91439	10.209	10.0069	9.69127	10.2519	9.79882	9.78567	9.97386
ENSG00000066455.12_2	10.6936	10.7625	11.301	10.6302	10.5871	10.6596	10.7158	10.1709	10.5407	10.7044	10.8865	10.5115	10.4639	11.383	10.2411	10.6325	11.1459	10.5278	10.5928	10.5452
ENSG00000066468.22_5	12.2178	11.6399	11.3972	11.9081	11.8348	11.9652	11.6345	12.088	11.7493	12.0461	11.5251	11.76	11.9658	12.047	11.834	11.5849	11.6056	11.6964	12.0683	11.5889
ENSG00000066557.5_2	10.8917	11.1963	11.2554	11.098	11.0132	11.2404	10.8802	10.7634	10.9574	10.9085	11.1237	11.1069	10.8521	10.7794	10.792	11.0557	10.8541	11.0994	11.3384	11.0033
ENSG00000066583.11_4	9.95844	10.6533	9.90876	10.6139	10.2944	10.5632	10.3577	10.0187	10.2669	10.2607	10.4534	9.98109	10.2885	9.65129	10.2331	10.0972	10.4243	10.346	9.59085	10.3016
ENSG00000066629.17_5	10.0556	9.34948	9.62406	9.91469	9.38946	9.59586	9.27842	9.46974	9.75522	9.58998	9.05579	9.53731	9.4916	9.02113	9.07819	9.47077	8.79601	9.53317	9.40025	9.80986
ENSG00000066651.19_5	9.68742	10.2721	10.0349	10.0825	10.237	9.98894	10.0382	9.48118	9.83512	10.3155	10.4347	9.74887	9.82522	10.1736	9.46946	9.97854	10.5424	10.108	9.39812	10.0668
ENSG00000066654.13_4	11.614	11.6426	11.6967	11.4405	11.6339	11.4552	11.5722	11.7052	11.4413	11.4264	11.2149	11.6213	11.6022	11.8194	11.6116	11.3135	11.6252	11.5514	11.6739	11.5877
ENSG00000066697.14_3	9.48476	9.67824	9.30698	9.88966	9.55274	9.63903	9.5838	9.63563	9.67486	9.75253	9.50519	9.83394	9.62005	9.39591	9.51575	9.53462	9.47064	9.7781	9.58853	9.64776
ENSG00000066735.14_3	9.91396	10.4166	9.69589	10.4531	11.0498	10.3367	10.1194	10.6179	10.4754	10.6137	10.1743	10.6815	10.3158	9.03127	10.6902	11.1444	10.4189	11.0504	9.59471	11.0142
ENSG00000066739.11_2	10.0604	9.66821	9.66327	9.98124	9.58284	9.57374	9.93874	9.59465	9.73162	10.0141	9.58273	9.69119	9.88747	9.66085	9.74115	9.72238	9.57938	9.99264	10.0172	9.93841
ENSG00000066777.8_4	12.3762	12.2816	12.9281	12.4271	12.4705	12.176	12.8137	12.426	12.7485	12.3814	12.7112	12.3736	12.3908	12.7635	12.0927	12.6505	12.3692	12.3992	12.7264	12.6996
ENSG00000066813.14_2	5.35326	5.35326	5.35326	5.35326	5.35326	5.35326	5.86273	5.49114	5.35326	5.51813	5.35326	5.35326	5.35326	5.35326	5.35326	5.35326	5.35326	5.35326	5.35326	5.35326
ENSG00000066827.15_4	8.33007	8.58638	8.69638	8.26429	8.46735	8.11737	8.59789	8.67291	8.48016	8.38151	8.86255	8.30598	8.29426	8.98923	8.42469	8.10974	8.70032	8.26632	8.60498	8.5551
ENSG00000066855.15_4	10.0124	10.4872	10.5169	10.4855	10.365	10.7035	10.3814	9.78141	10.3056	10.511	10.9939	10.0166	10.2921	10.3075	9.78752	10.4929	10.5665	10.4814	9.7317	10.322
ENSG00000066923.17_4	7.95457	7.32286	7.56285	7.49399	8.13005	7.79368	7.7124	8.07665	7.47531	7.51659	8.06093	7.2827	7.73311	7.97873	8.13175	7.34588	7.78275	7.60882	8.40301	7.75927
ENSG00000066926.10_2	10.1667	10.353	9.4881	9.88849	10.3387	9.82822	10.4446	10.311	10.1052	10.0824	10.1578	10.5696	10.6226	9.54297	10.5044	9.90644	9.75996	10.0629	9.90815	10.1984
ENSG00000066933.15_4	9.82096	9.75091	9.93219	9.8478	10.0077	9.71069	10.3605	9.60751	9.95407	9.85856	9.66909	9.48453	9.6575	9.63157	9.27	9.59448	10.1584	9.83588	9.76178	10.0888
ENSG00000067048.16_4	5.35326	5.35326	12.3925	5.35326	12.2601	11.9422	5.35326	5.35326	12.4112	12.4136	12.3017	5.35326	5.72447	12.6468	5.35326	12.151	5.35326	12.3158	5.35326	12.3835
ENSG00000067057.16_3	11.8061	11.8654	11.7787	11.9745	11.9762	12.3589	11.9774	11.9022	11.901	11.7116	12.0455	11.7382	11.9867	11.4616	11.7066	12.1169	11.6531	12.2613	11.0878	12.0252
ENSG00000067064.11_4	10.6493	11.3868	11.65	11.462	11.5337	10.8286	11.6035	11.0656	11.6936	11.3607	11.392	11.9687	11.334	11.6482	10.6726	11.5737	12.8063	11.7967	12.3603	11.7366
ENSG00000067066.16_3	5.62728	5.62728	6.09016	5.62874	5.63572	6.1511	5.79328	5.79057	5.8329	5.68219	5.48504	5.75254	5.8674	5.66082	6.15699	5.78932	5.88617	6.13881	5.65654	5.66714
ENSG00000067082.14_2	9.8437	10.0374	10.1176	9.9826	10.0024	10.6138	9.92509	9.9491	9.44641	10.5028	10.1136	9.67769	9.49866	11.421	10.2713	9.78555	11.1926	9.86257	10.2332	9.60141
ENSG00000067113.16_3	11.1359	9.37409	9.42244	9.7737	10.1567	9.42699	9.36771	10.1375	9.7498	10.1975	9.88665	9.95611	9.12937	10.7742	9.6494	9.34361	10.3245	9.33871	10.7276	9.05644
ENSG00000067141.16_2	11.1352	11.5408	11.2941	11.6787	11.6568	11.2907	12.0115	11.1724	11.6602	11.5354	11.6307	11.4465	11.2516	10.9921	10.9939	11.5575	11.3722	11.8544	11.079	11.6244
ENSG00000067167.7_2	12.1427	11.8884	12.1749	11.9021	11.9947	11.8476	12.0758	12.1353	12.0211	11.9612	12.088	12.2191	12.0611	12.4663	12.3356	11.8451	11.9973	11.9336	12.3207	11.9982
ENSG00000067177.14_3	9.71411	9.86332	10.0924	9.63181	9.40708	9.56959	9.81835	9.62525	9.64277	9.67149	9.81728	9.65427	9.55567	10.191	9.71683	9.70661	9.41035	9.49214	10.3446	9.54375
ENSG00000067182.7_2	11.3173	10.5008	10.0389	10.7327	10.2057	10.4303	10.3345	10.9527	10.547	10.2097	10.4314	10.4221	10.875	11.2108	11.3227	10.3326	10.0855	10.6854	10.7738	10.5494
ENSG00000067191.15_3	8.53202	7.48103	7.33423	7.7917	7.76666	7.87394	7.69941	8.52771	7.60065	7.71211	7.47075	7.72309	7.97889	7.70922	7.93263	7.62823	8.27963	8.21883	7.61667	7.9917
ENSG00000067208.14_3	9.11685	9.06163	8.70461	9.32188	9.40227	8.62553	9.17566	8.35691	8.83635	9.06557	8.7708	8.319	8.4726	8.4908	8.30904	9.02703	8.92297	8.97815	8.3667	8.89645
ENSG00000067221.13_4	7.58731	8.04804	8.02877	7.5936	7.72392	8.11687	7.45783	7.34342	7.21844	7.91966	7.7981	7.41741	7.50344	7.42897	7.33745	7.71563	7.70392	7.61397	7.75819	7.59042
ENSG00000067225.17_4	15.5746	15.4385	15.1332	15.4281	15.4778	15.4168	15.537	15.5181	15.46	15.2256	15.601	14.9503	15.5399	15.2433	15.2339	15.7323	15.395	15.2422	15.4646	15.4713
ENSG00000067248.9_3	11.1061	10.9734	10.7312	11.3049	10.9578	10.8912	11.1283	11.1713	11.1434	11.0277	10.893	11.4332	11.3352	11.1586	11.0143	10.954	10.9852	11.2013	11.2568	11.2253
ENSG00000067334.13_3	11.9018	11.8158	11.8493	11.6172	11.7385	11.7689	11.5392	11.8089	11.7024	11.5009	11.4626	12.0168	11.9911	12.235	12.0349	11.4884	11.6096	11.7528	11.8946	11.7973
ENSG00000067365.14_3	10.0002	10.0537	9.59737	10.2698	9.81337	10.1236	9.65111	9.68826	9.64354	10.274	9.92534	9.70286	10.0253	9.94653	9.89929	9.9271	9.79696	9.90128	9.73094	9.61322
ENSG00000067369.13_4	11.6816	11.0202	10.7876	11.3039	11.1188	11.1214	11.0862	11.0985	11.4769	11.0534	10.7465	11.4479	10.8695	11.1938	11.4165	11.2122	11.1696	11.4122	11.337	11.2115
ENSG00000067445.20_6	10.9303	11.2357	10.7302	10.6347	10.8237	10.7557	11	10.7887	10.7683	10.8397	11.0887	10.4889	10.8188	10.9658	10.7189	10.9276	11.1578	11.0096	10.3029	10.1697
ENSG00000067533.5_2	10.7318	10.5951	10.6612	10.2249	10.1786	10.4253	10.8376	11.0715	10.8009	9.64721	10.4733	10.9574	10.9064	10.7648	10.9324	10.5777	10.2832	10.9894	11.0625	10.5674
ENSG00000067560.10_3	13.9157	13.9965	13.9842	14.0029	13.9082	14.0649	13.9293	13.8505	13.9561	13.8384	13.9826	13.9009	13.892	13.9936	13.9367	13.9552	13.9598	13.8527	13.909	13.771
ENSG00000067596.11_4	11.5261	11.3664	11.2769	11.2652	11.0621	11.0752	11.3824	11.347	11.5472	11.2168	11.0369	11.6696	11.4658	11.6269	11.3499	11.1052	11.1439	11.3965	11.4867	11.6848
ENSG00000067601.7_4	6.49758	6.45065	5.89672	6.21304	5.95414	6.40955	6.18552	6.03677	6.04876	6.28066	6.39932	6.16228	5.98787	5.99284	6.19798	6.1356	6.12674	6.14978	6.19096	6.05863
ENSG00000067606.16_4	9.89258	10.0825	10.2612	10.2541	10.321	10.1284	9.89057	9.54656	9.85047	10.1613	10.115	9.69888	9.71482	9.63173	9.46762	10.0197	10.1603	10.0497	9.49747	9.91314
ENSG00000067646.11_2	5.35326	5.35326	8.39632	5.35326	8.26948	8.22501	5.35326	5.35326	9.0722	8.31764	8.2306	5.35326	5.35326	9.51956	5.35326	8.14861	5.35326	8.47012	5.35326	8.95407
ENSG00000067704.9_2	12.0554	12.2751	12.3664	12.4296	12.2747	12.3446	12.2951	12.017	12.2556	12.2728	12.1823	12.1925	12.1484	12.0829	11.9682	12.4089	12.0424	12.2554	12.2446	12.3052
ENSG00000067715.13_3	9.09741	10.1832	11.2788	10.6205	10.3659	10.3023	10.7618	10.3379	11.2083	10.3749	10.1727	10.6211	10.0018	10.8676	9.62035	10.3939	10.411	10.6914	10.6254	10.9876
ENSG00000067798.15_4	7.19365	6.83507	6.72868	7.12943	6.98698	6.8436	7.63522	7.1531	7.5282	7.04838	7.20128	7.52646	6.93369	7.30291	7.33382	6.68295	6.87281	7.52488	6.65001	7.50341
ENSG00000067829.18_3	9.97269	9.94558	10.1001	10.0004	9.87202	9.88361	9.94688	9.78955	10.1816	9.94334	9.9984	10.1897	9.72044	9.97772	9.75434	10.1816	10.1035	9.99122	9.95098	10.0439
ENSG00000067836.12_4	8.97332	8.77522	8.5275	8.89851	8.95823	9.34241	9.09491	8.95353	9.14018	9.03556	9.01563	9.14131	9.13914	8.0815	8.6917	9.23957	8.67889	9.28987	8.88393	9.29538
ENSG00000067840.12_3	12.5182	12.2119	12.5413	12.3294	12.5811	12.1194	12.642	12.9745	12.9325	12.5921	12.2911	12.3747	12.8632	12.2908	13.1659	12.8827	11.6658	12.9046	12.2543	12.891
ENSG00000067842.17_3	6.1624	5.89331	6.34892	5.99673	6.00383	5.76226	6.32473	6.38345	5.89804	5.77191	6.18078	6.02653	5.94052	5.90709	5.88571	5.9565	5.86466	5.35326	6.40606	5.88917
ENSG00000067900.7_3	11.5011	11.7789	11.777	11.8304	11.743	11.5615	11.8108	11.6414	11.7946	11.7151	11.5823	11.5191	11.6389	11.8388	11.5661	11.5266	11.7648	11.772	11.4868	11.7378
ENSG00000067955.13_3	10.8195	10.491	10.4864	10.5181	10.2849	10.6366	10.2096	10.39	10.1549	10.3828	10.2518	10.4893	10.415	11.2668	10.7431	10.1943	10.16	10.153	10.8403	10.1956
ENSG00000067992.13_5	10.1286	9.40639	10.0476	9.9937	9.65925	9.39461	10.1333	9.97676	9.11313	9.3122	9.42199	9.41083	9.15117	9.91868	9.94278	9.46001	9.48681	9.41046	10.7348	9.06599
ENSG00000068001.13_5	11.2177	11.0567	10.9858	11.0864	11.0881	11.0734	11.0074	11.1668	11.2045	11.1868	11.1381	11.4542	11.3097	11.0629	11.3231	11.2585	10.8899	11.0488	11.4235	11.282
ENSG00000068024.16_3	8.86877	9.78452	10.1373	9.58764	9.58188	9.67843	10.363	9.29939	8.94465	9.44194	9.50336	9.57528	9.8168	9.99019	9.51127	9.49879	9.95348	10.1177	8.94808	10.149
ENSG00000068028.17_3	8.6565	8.83803	8.95311	8.31583	8.66428	8.82111	8.73076	8.50349	8.30994	8.4668	8.79207	8.46891	8.31325	8.32331	8.62044	8.4907	9.393	8.21299	8.26561	8.44543
ENSG00000068078.18_4	11.3057	9.49282	9.87102	9.71953	10.3029	9.76999	9.5025	10.5259	9.71948	10.4725	9.75795	9.70147	9.79378	10.6113	10.2404	9.11535	10.7912	8.79035	10.1741	9.67078
ENSG00000068079.7_2	7.36873	6.78769	6.70416	6.87238	6.99279	7.41952	6.72132	6.53387	6.64942	7.26232	7.24619	6.80245	6.98335	7.18916	6.66817	7.23352	6.7903	6.75389	7.17459	6.50275
ENSG00000068097.14_4	9.8636	9.78656	9.88918	9.70683	9.66395	9.7742	9.54994	9.89241	9.78023	9.82114	10.0993	9.82775	8.82006	9.63735	9.87573	9.9025	9.89882	9.5437	9.88668	9.80494
ENSG00000068120.14_4	10.897	11.4325	11.431	11.3742	11.1765	11.2509	11.2709	10.8794	11.2873	11.3197	11.4905	11.2409	11.113	11.1419	11.072	11.2001	10.8975	11.424	11.2362	11.303
ENSG00000068137.14_2	9.58087	9.3866	9.7584	9.05859	9.23198	9.45983	9.20408	8.8342	8.98232	9.51722	9.71076	8.64534	9.13282	9.75373	9.28097	9.36169	9.93041	8.91027	9.3118	9.10355
ENSG00000068305.17_4	9.87834	9.69285	10.0209	9.55512	9.99124	9.68264	9.5383	9.90282	9.62589	9.93774	9.68201	9.70153	10.1258	10.7339	10.0849	9.73106	9.85812	9.53939	10.5043	9.69071
ENSG00000068308.13_4	11.1578	10.7749	10.7202	10.5856	10.6852	10.6923	10.6237	10.7484	10.6775	10.8828	10.813	10.7565	10.7559	11.0429	10.7835	10.7126	10.7236	10.6407	10.7168	10.6816
ENSG00000068323.16_2	12.5679	11.2042	11.4297	11.5027	11.2703	11.3585	11.8428	12.0968	11.097	11.2468	11.4097	11.3971	11.7635	12.0286	12.1196	10.96	11.9375	11.2261	11.5786	11.2519
ENSG00000068354.15_3	8.42292	8.47087	8.60354	8.48398	8.18118	8.33724	8.27915	7.93568	8.33064	8.3961	8.3574	8.25163	8.43908	8.6208	7.89599	8.68978	8.66761	8.38687	8.21378	8.42342
ENSG00000068366.19_4	11.8671	11.7116	12.1264	12.4256	11.7265	11.5827	12.7956	11.6834	11.8439	11.8085	11.6878	11.7754	11.9997	12.4723	11.6375	11.6542	12.3622	11.8175	12.7153	11.8892
ENSG00000068383.18_2	9.41951	9.5248	9.78695	9.90653	9.65619	9.40643	9.8546	9.52784	9.70937	9.71902	9.38435	9.82797	9.49712	10.0091	9.43274	9.24565	9.46381	9.72132	9.60745	9.6224
ENSG00000068394.10_2	9.41997	9.66378	9.65189	9.58631	9.62357	9.52275	9.60161	9.19074	9.58737	9.5702	9.73685	9.36316	9.50577	9.77887	9.21776	9.4475	9.57857	9.52097	9.44674	9.56082
ENSG00000068400.13_3	10.9624	10.4319	10.4245	10.4205	10.2935	10.373	10.7001	10.7498	10.465	10.4785	10.2141	10.2416	10.6516	10.7425	10.7718	10.2725	10.5488	10.4286	10.5646	10.5364
ENSG00000068438.14_3	10.1166	10.4515	10.3776	10.2901	10.1979	10.3734	10.364	10.249	10.3799	10.327	10.4418	10.4956	10.4501	10.3202	10.1117	10.4771	10.1565	10.6316	10.3535	10.347
ENSG00000068489.12_3	10.91	10.7678	11.4177	10.7293	10.8546	10.6997	11.1249	10.942	10.8584	10.6183	11.2118	11.1917	10.9199	11.5643	10.7792	10.857	11.4438	10.7364	10.9138	11.0985
ENSG00000068615.18_4	6.69278	7.10448	6.71881	6.70649	6.72468	6.43156	6.99196	6.79872	6.5445	6.6788	6.77965	6.84045	6.66728	6.68617	6.30901	6.38453	6.6918	6.93578	6.67184	6.80192
ENSG00000068650.18_4	11.1421	11.0536	11.5669	11.1958	11.0633	11.3781	11.0882	10.9898	10.9586	10.8741	10.6478	11.4617	11.2416	12.4085	11.0351	10.9564	11.1507	10.9882	11.7532	10.6182
ENSG00000068654.15_3	11.7557	11.2033	10.82	11.2654	11.156	11.063	11.2274	11.54	11.789	11.1979	11.6636	11.9398	11.6529	11.4991	11.1159	11.1714	11.3415	11.4946	11.6122	12.1268
ENSG00000068697.6_2	12.8111	12.8521	13.0379	12.8684	12.7865	12.8232	12.8915	12.7556	12.9212	12.8054	12.9213	12.9159	12.7667	13.1862	12.8775	12.9172	12.8987	12.84	12.8674	12.7638
ENSG00000068724.15_3	9.46667	9.62124	9.40493	9.87934	9.68452	9.59702	9.67068	9.34618	9.79297	9.80723	9.50515	9.71176	9.62508	9.27819	9.22419	9.53653	9.42321	9.85969	9.47424	9.83584
ENSG00000068745.14_2	11.2794	11.544	11.3515	10.882	11.4211	11.5013	11.2967	11.0459	11.2148	11.4255	11.4898	10.9288	11.3197	11.4942	11.3468	11.2968	11.6725	11.146	11.2444	11.2369
ENSG00000068781.21_3	7.11241	5.76935	6.28246	7.08257	7.21428	7.32276	7.78851	6.17262	6.33632	7.18214	7.65306	6.6149	6.47565	5.35326	6.69185	6.48115	5.60401	5.35326	6.49083	5.35326
ENSG00000068784.12_2	9.88643	10.2765	10.3665	10.1394	10.2855	10.3528	10.3473	10.1614	10.2353	10.2654	10.1118	10.2231	10.1	9.62319	9.47306	10.1786	9.47671	10.4333	10.3461	10.1263
ENSG00000068796.16_4	11.4193	11.3221	11.3317	11.519	11.316	11.2356	11.2174	11.4177	11.2715	11.2984	11.3613	11.4762	11.543	11.5271	11.3547	11.3176	11.1857	11.5074	11.352	11.3826
ENSG00000068831.18_3	9.55654	9.32903	8.62773	9.39723	9.13963	9.49598	9.49834	9.66251	9.64237	9.18448	9.45631	8.49241	9.39205	9.36376	9.54926	10.0162	9.23109	9.53363	8.19156	9.11884
ENSG00000068878.14_2	11.9935	12.2977	12.2858	12.4005	12.3177	11.9446	12.6614	12.5744	12.5052	12.2347	12.0129	12.2128	12.1979	12.2695	12.0578	12.1316	12.2775	12.3842	12.3356	12.6699
ENSG00000068885.14_4	9.98759	10.2807	10.1734	10.2991	10.382	10.5013	10.0562	10.1373	10.1376	10.6052	10.5587	10.0161	9.8519	9.86223	9.85079	10.3001	10.1626	10.1656	9.8192	9.93414
ENSG00000068903.19_3	8.79364	8.39354	8.53419	8.45417	8.3249	8.47777	8.43604	8.22171	7.92382	8.48191	8.17312	7.99829	8.1909	8.81015	8.08063	8.07305	8.746	8.15964	8.25955	7.70497
ENSG00000068912.13_3	10.5647	10.6296	10.8641	10.5945	10.4023	10.4415	10.5914	10.5492	10.512	10.5925	10.7497	10.2975	10.2941	10.9032	10.3654	10.6936	10.6495	10.5184	10.6514	10.3657
ENSG00000068971.13_3	7.52553	7.66896	8.08186	7.79205	7.72671	7.79686	7.60748	7.48628	7.56711	7.73159	7.51038	7.64829	7.49682	7.40753	7.14877	8.20504	7.78059	7.84679	7.30679	7.57171
ENSG00000068976.13_2	8.61745	8.3386	7.73814	8.35807	8.64257	9.01374	8.72323	8.77384	8.45106	8.54502	8.63025	7.40639	8.23174	7.18489	8.02482	8.69771	8.40147	8.43553	7.98883	8.31601
ENSG00000068985.4_2	5.35326	5.35326	5.35326	5.35326	5.35326	5.35326	5.35326	5.35326	5.35326	5.35326	5.35326	5.35326	5.35326	5.35326	5.35326	5.35326	5.35326	5.35326	5.35326	5.35326
ENSG00000069011.15_2	5.68415	5.35326	5.35326	5.35326	5.35326	5.35326	5.59329	5.68688	5.52077	5.35326	5.35326	5.35326	5.77069	5.35326	5.5843	5.51731	5.63369	5.35326	5.70047	5.58816
ENSG00000069018.18_3	5.55338	5.35326	5.35326	5.35326	5.35326	5.35326	5.35326	5.35326	5.35326	5.69323	5.35326	5.5436	5.35326	5.35326	5.57688	5.35326	5.35326	5.93439	5.35326	5.35326
ENSG00000069020.18_3	7.39796	7.46842	8.49638	8.29576	7.75012	8.03699	8.22968	7.75341	7.56377	7.45221	7.36393	8.21781	8.0422	8.38158	8.34348	7.74311	8.05499	7.67239	8.38223	8.10335
ENSG00000069122.18_2	5.35326	5.35326	5.35326	5.35326	5.35326	5.61637	5.35326	5.54459	5.86401	5.54683	5.35326	5.63277	5.54639	5.35326	5.35326	5.35326	5.541	5.67827	6.17959	5.35326
ENSG00000069188.16_2	9.88904	9.06317	10.6929	9.09043	9.58858	9.59393	8.9468	9.30044	8.90632	9.35717	8.92869	9.44064	8.66276	10.1309	9.05137	8.87295	9.61091	8.07694	10.3817	9.09171
ENSG00000069206.15_2	5.35326	5.35326	5.35326	5.35326	5.35326	5.35326	5.35326	5.35326	5.35326	5.35326	5.35326	5.35326	5.35326	5.35326	5.66267	5.35326	5.35326	5.35326	5.35326	5.35326
ENSG00000069248.11_2	11.9719	11.9123	12.0245	12.0656	12.1722	11.9353	11.9976	11.8766	12.0363	11.9961	12.0675	12.2591	12.0649	11.7836	12.0252	12.0881	11.7576	11.978	12.0299	11.9801
ENSG00000069275.12_2	14.9547	15.1721	15.0539	15.0991	15.1842	15.1177	14.9892	15.0217	15.0595	15.1135	14.9719	15.1721	15.0729	14.8469	14.9637	14.9899	15.1513	15.1716	15.0109	15.0589
ENSG00000069329.17_4	11.8593	11.4011	11.6227	11.7432	11.4059	11.5221	11.6102	11.8859	11.627	11.5148	11.4436	11.9615	11.7374	11.8483	11.7068	11.2354	11.1055	11.7416	11.8601	11.4966
ENSG00000069345.11_2	12.2057	12.051	12.6023	12.0355	12.0269	12.1449	11.7982	11.9932	11.9382	11.886	12.0523	12.3646	12.0865	12.7452	11.982	12.0143	11.5694	12.1002	12.5554	11.8943
ENSG00000069399.14_4	6.7281	6.64476	6.95198	7.38394	6.86384	6.99301	6.98795	6.94982	6.84716	6.91814	7.02284	6.97194	6.92525	6.96304	6.71451	6.90023	7.13288	6.22745	7.01673	6.88772
ENSG00000069424.14_2	8.24228	8.27261	8.22391	8.40904	8.18452	8.48817	8.8459	8.41823	8.41165	8.30676	8.21221	8.08814	8.64702	7.66453	8.50202	8.80355	8.33307	8.18125	7.80086	8.57941
ENSG00000069431.11_3	5.58453	5.86156	5.52789	5.52702	5.63124	5.6158	5.35326	5.59699	5.74144	5.35326	5.35326	5.35326	5.59932	5.35326	5.35326	5.35326	5.35326	5.72945	5.35326	5.62213
ENSG00000069482.6_2	10.3467	10.0592	9.66362	9.82045	10.4086	9.75014	11.0451	10.8868	10.4344	9.78445	10.1594	10.6093	10.2362	10.9523	10.5718	10.7667	10.3983	10.133	10.9329	10.034
ENSG00000069493.14_5	6.6119	6.76685	6.98527	7.05422	6.88197	6.99832	6.76406	6.91566	6.75357	7.32261	6.73103	6.84601	6.79283	6.70995	6.69761	7.18705	7.21191	7.2121	6.55461	6.67871
ENSG00000069509.5_2	9.00238	9.11313	9.27739	9.21241	9.16611	9.12487	9.21251	9.1412	9.24815	9.21168	9.14466	8.89886	9.20147	9.49292	9.50247	9.13504	9.16604	9.03815	9.23014	9.00967
ENSG00000069535.13_2	7.71008	8.07081	7.09944	7.50174	7.70303	7.86665	7.40991	7.70425	7.19137	7.50162	7.52048	6.89752	7.47994	7.14961	7.13305	7.14701	7.14901	7.37888	7.14828	7.32361
ENSG00000069667.15_4	7.80489	7.73217	8.33848	8.29304	8.13252	8.35637	8.54533	8.2678	8.09782	8.334	8.19573	7.93234	8.11702	8.58374	8.24109	8.98427	8.58656	7.71753	9.00829	7.73534
ENSG00000069696.6_2	6.62984	6.01682	6.32582	6.31992	7.01844	6.55538	6.22472	6.26461	5.95185	6.50262	6.15174	6.20868	5.94799	6.14625	6.19269	6.30754	6.16657	6.07566	6.08536	6.05332
ENSG00000069702.10_3	7.98868	7.87792	7.99843	8.08347	7.62726	8.00827	8.02312	8.11209	8.31851	8.04572	7.69686	8.40573	8.01162	8.15615	8.07956	7.94312	7.99731	8.18626	7.92098	8.26236
ENSG00000069764.9_2	6.15987	6.10687	5.99429	6.19575	6.00632	5.89866	5.88017	5.9873	5.56916	6.29835	6.02699	6.04152	5.83037	6.1088	5.76887	5.9819	6.27089	5.8911	5.91432	5.71888
ENSG00000069812.11_2	6.6894	6.64335	7.06297	5.86419	6.74482	6.40435	6.2524	6.31123	6.23107	6.7587	6.11158	6.46603	5.69938	6.76031	6.36407	6.12022	5.97048	5.65463	6.61882	6.3529
ENSG00000069849.10_2	12.9127	12.9069	12.6392	12.9074	12.7774	12.8152	12.8726	12.7134	12.9719	12.8104	12.9725	12.5437	12.6359	12.6832	12.7552	12.8318	12.7404	12.8027	12.3778	12.6929
ENSG00000069869.16_3	8.99664	9.0187	9.25496	9.18685	9.17722	8.6	9.45574	9.23228	9.16646	8.91198	8.8772	8.71831	8.92761	9.24954	9.43556	9.2201	8.86164	9.03047	8.55704	9.26213
ENSG00000069943.9_2	7.53149	7.45809	7.91176	7.48614	8.05096	7.39245	7.56789	7.65615	7.62465	7.90219	7.56183	7.70067	7.65607	7.41053	7.50142	7.83291	7.56449	7.74599	7.66786	8.24084
ENSG00000069956.11_3	12.918	12.7753	13.0405	12.8042	12.7774	12.5496	12.8201	12.9194	12.7107	12.761	12.7531	12.8949	12.9418	13.6461	13.1622	12.5844	13.1014	12.7381	12.9874	12.7435
ENSG00000069966.18_2	10.0282	10.2427	10.438	10.4169	10.3793	10.1691	10.3108	10.0899	10.2769	10.3473	10.5813	10.0979	10.2354	10.1883	9.68595	10.4108	10.5379	10.2041	9.9656	10.3453
ENSG00000069974.15_3	8.15565	8.20128	7.86476	8.46582	8.20403	8.25332	8.46459	8.25937	8.39131	8.12359	8.0452	8.01944	8.21702	7.49469	7.98558	8.30417	8.42828	8.20118	8.30488	8.43166
ENSG00000069998.12_4	11.2606	11.1709	11.2025	11.0718	11.0123	11.2775	10.7332	11.0308	10.8534	11.0076	11.0638	11.1439	10.8978	10.8272	10.95	11.2997	10.7853	10.9858	11.2135	10.8142
ENSG00000070010.18_6	10.5634	10.694	10.3722	10.5654	10.4085	10.6057	10.6227	10.7312	10.5585	10.4065	10.6415	10.9663	10.8237	10.5629	10.594	10.6767	10.3233	10.8531	10.8712	10.7422
ENSG00000070018.8_3	11.6965	11.2439	11.7692	11.719	11.583	11.1562	11.7056	11.9185	11.8181	11.6201	11.3364	11.8554	11.7836	11.7447	11.9603	11.3398	11.7243	11.6163	11.7225	11.8456
ENSG00000070019.4_2	7.77686	7.56764	8.32988	7.12944	7.21919	7.61703	7.69188	7.61231	8.27783	7.61337	7.48749	7.703	7.02271	8.94663	7.34253	7.02412	6.83894	7.66882	7.6599	7.73735
ENSG00000070031.3_2	5.89718	5.66812	5.67466	5.35326	5.67491	5.35326	5.35326	5.80334	5.75184	5.74615	5.88594	5.58452	5.35326	6.03512	5.57578	5.35326	5.73285	5.66082	5.80923	5.79621
ENSG00000070047.11_2	11.1003	10.9438	11.195	11.0466	11.017	10.9465	11.0627	11.0938	11.0875	10.9981	10.6638	11.4114	11.11	11.3303	11.21	10.9317	11.1911	11.1242	11.375	11.2627
ENSG00000070061.14_5	11.203	11.208	11.1231	11.1776	11.1254	11.2719	10.9936	11.2891	11.2258	11.286	10.9903	11.2784	11.2806	11.0711	11.1208	11.0712	10.8511	11.3154	11.1885	11.3605
ENSG00000070081.16_5	9.51305	9.37089	8.41659	9.55486	9.20595	9.30712	9.30496	9.33427	9.16399	8.51522	9.11805	8.68749	9.10074	8.85884	9.31023	9.26125	9.40611	9.01672	8.05815	8.96169
ENSG00000070087.14_4	12.9536	13.0766	12.5511	12.8183	12.9866	13.0082	12.6685	12.7448	12.6611	12.8832	12.8709	12.9605	13.1276	12.6114	12.8828	12.7698	12.6326	12.9597	12.7171	12.6567
ENSG00000070159.13_2	8.37718	8.18844	7.86971	8.21795	8.07442	8.28413	8.91613	8.33533	8.478	7.99193	8.21812	7.97194	8.86217	7.49995	8.16446	8.2162	8.31291	8.08314	7.65398	8.48509
ENSG00000070182.20_4	7.89436	7.8402	7.19593	7.91095	8.10995	8.0303	8.22639	8.05794	7.91449	8.24712	7.23727	7.38453	7.33325	7.96767	7.64664	6.93927	7.43933	7.27537	7.12518	7.39153
ENSG00000070190.12_4	5.81608	5.35326	5.35326	5.35326	5.35326	5.35326	5.56634	5.71516	5.35326	5.35326	5.35326	5.67122	5.90665	5.85557	5.78861	5.35326	5.35326	5.56699	5.7312	5.57025
ENSG00000070193.4_3	5.93407	5.35326	5.56172	5.56054	5.56528	5.55368	5.35326	5.89541	5.7764	5.35326	5.35326	6.15648	5.76757	6.01869	5.63778	5.35326	5.76253	5.35326	6.42005	5.6571
ENSG00000070214.15_2	12.299	11.9594	11.7712	12.3071	12.1239	11.9521	11.9989	12.1367	12.1258	12.4054	11.8751	12.0094	11.8782	11.5394	11.8832	11.9385	11.9913	12.198	11.9657	12.047
ENSG00000070269.13_3	8.84077	8.44232	9.01692	8.71885	8.73324	8.72433	8.49552	8.65211	8.57101	8.5131	8.82479	8.92287	8.78924	8.60617	8.8786	8.93862	8.08423	8.76397	9.07793	8.64938
ENSG00000070366.13_5	10.6063	10.534	10.3511	10.5321	10.4772	10.5825	10.4848	10.4124	10.3406	10.6042	10.3574	10.8047	10.5168	9.92869	10.2645	10.3598	10.332	11.5173	10.5161	10.5385
ENSG00000070367.15_3	11.8935	11.8519	11.9595	11.8968	11.8489	12.0634	11.9342	11.8989	11.8327	11.8907	11.9002	11.9855	12.0046	12.1074	12.0144	11.9031	11.9765	11.7816	12.0914	11.8414
ENSG00000070371.15_3	8.94242	9.08616	8.88296	9.19864	9.33127	9.40792	9.04535	8.50432	8.76712	9.36626	9.09285	8.53953	8.60284	8.01985	8.42466	9.07478	8.99083	8.97421	7.89912	8.98937
ENSG00000070388.11_2	6.06495	6.11043	5.75948	6.18263	6.22046	6.0042	5.93502	6.24409	6.27319	6.34208	6.11491	6.24638	6.03907	5.98175	5.92137	6.33171	6.14468	6.20091	5.89146	5.92151
ENSG00000070404.9_4	7.4394	7.5945	7.50757	7.62614	7.92252	7.86104	7.49714	7.26567	7.32243	7.87215	7.73482	7.48907	7.18064	7.09219	7.4966	7.56829	7.52087	7.53215	7.31123	7.17956
ENSG00000070413.19_4	10.998	11.4861	11.2825	11.5474	11.4366	11.2326	11.2319	11.3422	11.4381	11.4989	11.1418	11.7028	11.336	10.8813	10.9286	11.3025	10.739	11.5932	11.5689	11.6042
ENSG00000070423.17_2	10.4341	10.2731	10.2431	10.2323	10.6723	10.1937	10.1886	10.5733	10.1281	10.3074	10.4387	10.5648	10.4721	10.5829	11.0939	10.4982	10.3371	10.1796	10.3604	10.1442
ENSG00000070444.14_2	10.2613	9.3199	9.81018	9.57919	9.69517	9.73547	9.73461	10.0576	9.51854	9.44543	9.49738	10.1883	9.38394	9.62307	9.81692	9.47936	10.2945	9.74724	9.91869	9.5706
ENSG00000070476.14_2	9.46011	9.19385	9.47562	9.23567	9.02429	8.86832	9.21594	9.31283	8.9664	9.18945	8.9025	9.61611	9.3803	9.51556	9.33695	9.11163	9.04892	9.10532	9.85273	9.11906
ENSG00000070495.14_3	9.21424	8.65069	9.48846	9.10442	8.67263	8.81695	9.07794	8.67381	8.91043	8.77548	8.92598	8.94172	8.86649	9.0759	8.81407	8.91278	9.13996	8.83559	9.24938	8.89574
ENSG00000070501.11_2	9.91266	10.0424	10.1625	10.1282	10.0026	10.1793	9.86293	9.70828	10.072	9.96943	10.2695	10.125	9.96693	10.1664	9.82171	10.09	9.80021	10.1528	9.88697	10.1171
ENSG00000070526.14_3	5.35326	5.35326	5.35326	5.35326	5.35326	5.35326	5.35326	5.35326	5.5375	5.35326	5.35326	5.35326	5.35326	5.35326	5.53094	5.53368	5.76541	5.35326	5.35326	5.35326
ENSG00000070540.12_4	9.07403	9.43453	10.4391	9.47706	9.55207	9.44753	9.29956	8.80866	9.22278	9.49808	9.63007	9.20405	9.33504	9.99099	9.22484	9.44134	9.79975	9.26118	9.01773	9.05787
ENSG00000070601.9_3	5.94062	5.98157	5.90854	6.32393	6.11454	5.78995	6.0713	6.05853	6.10202	6.35231	6.03024	6.14979	5.80611	5.69581	5.73341	5.94104	5.79358	6.41332	5.87701	6.08997
ENSG00000070610.14_3	11.5178	11.7439	11.5581	11.761	11.3652	11.5284	11.7484	11.1492	11.5757	11.5852	11.6137	11.4516	11.3713	11.4924	11.3817	11.5347	11.7585	12.1488	11.4398	11.6954
ENSG00000070614.14_3	12.0886	11.4194	11.2865	11.6604	11.6672	11.3467	11.5172	12.1355	11.8631	11.7769	11.2132	12.1596	12.0772	11.9712	12.1164	11.6744	11.4917	11.6874	11.9869	12.025
ENSG00000070669.16_3	13.272	13.6279	13.8098	13.5851	13.3716	13.2903	13.3512	13.404	12.9731	13.5288	13.6052	12.8803	13.676	14.1125	13.9335	13.0187	13.1208	13.284	12.8009	12.6243
ENSG00000070718.11_3	8.82465	9.60798	9.61186	9.69602	9.52212	9.59909	9.30084	9.18328	9.27609	9.6928	9.83421	9.26413	9.16276	9.00565	9.53546	9.66699	9.70709	9.21269	9.35964	9.60994
ENSG00000070729.13_3	5.57858	5.35326	5.35326	5.5172	5.63308	5.67484	5.35326	5.97055	5.77816	5.35326	5.57171	5.58781	5.61821	5.35326	5.35326	5.35326	5.80758	5.35326	5.35326	5.35326
ENSG00000070731.10_3	5.35326	5.6794	5.81071	5.35326	5.76279	5.70595	5.68416	5.63504	5.92179	5.67685	5.70272	5.64434	5.8079	6.40229	5.57831	5.35326	5.94697	5.35326	6.16378	5.7049
ENSG00000070748.18_3	5.35326	5.54466	5.60007	5.35326	5.35326	5.35326	5.35326	5.35326	5.35326	5.35326	5.35326	5.35326	5.35326	5.35326	5.35326	5.54449	5.35326	5.35326	5.35326	5.90853
ENSG00000070756.15_3	15.6074	15.782	15.6728	15.7526	15.6377	15.7165	15.7113	15.6236	15.6549	15.8021	15.8815	15.7001	15.6007	15.7777	15.7804	15.4673	15.8389	15.8658	15.4515	15.7416
ENSG00000070759.16_2	9.06832	9.49345	9.40338	9.3793	9.25888	9.08139	9.50471	8.40336	9.32023	9.51175	9.58932	8.66267	8.47007	8.87857	8.08418	9.43208	9.57969	9.12342	8.31686	9.29412
ENSG00000070761.7_2	10.3765	10.3857	10.218	10.1182	10.2383	10.4178	10.1303	10.2597	9.97736	10.2949	10.3523	10.3901	10.3137	10.4448	10.3261	10.2152	10.577	10.1599	10.4771	10.1366
ENSG00000070770.8_3	12.0806	11.9628	12.1035	12.103	12.0676	12.1432	12.0394	12.0724	12.009	11.9405	11.9638	11.958	12.0889	12.1481	12.2604	11.9398	12.1202	11.9942	12.0596	11.9035
ENSG00000070778.12_2	9.82042	9.53499	9.18524	9.29541	9.582	9.25758	9.36838	9.83164	9.26251	9.3675	8.86433	9.61132	9.55654	10.632	9.88406	8.88793	9.40399	9.40166	9.63085	9.47837
ENSG00000070785.16_4	10.128	10.1048	10.1448	10.0949	10.0223	10.0189	10.0892	10.0059	9.98134	9.98192	10.1749	9.95832	10.0599	9.99284	9.80244	10.0704	10.1436	10.1254	10.147	10.1288
ENSG00000070808.15_4	6.00528	5.98536	5.89774	5.86186	6.14715	6.21555	6.03809	5.6419	5.93267	6.26276	5.8301	5.67338	5.77053	5.5734	5.76063	5.7537	6.07645	5.75669	5.86927	5.75784
ENSG00000070814.19_5	12.5254	12.8892	12.9754	13.0346	12.8323	12.7744	13.0133	12.8104	13.1275	12.7787	12.9287	13.1835	13.0236	12.8009	12.8883	12.7736	12.6726	13.1727	12.8461	13.2009
ENSG00000070831.15_5	13.0812	12.9582	13.1458	12.9797	12.9559	12.9125	12.9275	13.0138	13.0679	12.8166	13.0497	13.0803	12.9376	13.227	12.9502	13.0991	12.9761	12.7688	13.1431	12.9518
ENSG00000070882.12_4	9.04873	9.52449	10.3812	9.48178	9.44121	9.50319	9.68541	9.18199	9.60122	9.49169	9.64505	9.65357	9.34158	9.9476	9.08449	9.80546	9.1778	9.09269	9.67777	9.74549
ENSG00000070886.11_3	7.66447	7.96833	7.02636	7.64293	8.00637	7.80475	7.90202	8.06929	7.28768	7.65926	7.97332	7.6192	8.03605	6.93662	7.62676	7.72703	7.9604	7.48808	6.92895	7.53167
ENSG00000070915.9_4	5.35326	5.8223	5.35326	5.59354	5.35326	5.9801	5.80705	5.77307	5.55417	5.55374	5.35326	5.5581	6.0713	5.35326	5.76001	5.68791	5.51886	5.62818	5.35326	5.79055
ENSG00000070950.9_3	9.81472	10.1277	10.374	10.003	9.81894	10.1694	10.0404	10.2168	9.98162	9.86233	10.1662	10.2625	10.145	10.566	10.3074	9.93949	9.9079	10.0614	10.1611	9.97949
ENSG00000070961.15_2	10.4971	10.4851	10.6101	10.8725	10.4864	10.3421	10.6174	10.8095	10.8775	10.5949	10.2209	10.8137	10.9202	10.5189	10.5015	10.4687	10.217	10.978	10.9805	11.0501
ENSG00000070985.13_3	5.57726	5.35326	5.35326	5.5806	5.58586	5.733	5.35326	5.35326	5.35326	5.35326	5.57027	5.35326	5.58104	5.35326	5.64893	5.35326	5.7949	5.35326	5.35326	5.35326
ENSG00000071051.13_3	10.2577	10.9912	10.9697	10.9984	11.1345	10.7844	10.6694	10.7748	10.7283	10.9495	10.9689	10.9637	10.5693	11.1227	10.784	10.9199	10.9401	11.0417	10.9669	10.8665
ENSG00000071054.16_4	13.0881	12.6461	12.8645	12.9292	12.9715	12.8409	12.9786	12.8692	13.1319	12.9415	12.5831	13.065	12.6933	13.005	12.7767	12.6519	12.6549	12.9511	13.1171	13.096
ENSG00000071073.12_2	8.14172	8.19245	8.70616	8.2223	8.55256	8.03883	8.48088	8.02449	8.2532	8.09045	8.7555	7.98746	8.00747	8.21947	7.96808	8.30297	8.46864	8.03798	8.144	7.98397
ENSG00000071082.10_3	14.2254	14.2663	14.2807	14.268	14.1769	14.4479	14.1185	14.085	14.0779	14.3255	14.3663	14.081	14.0974	14.5776	14.231	14.4683	14.4238	14.1983	14.2075	14.1262
ENSG00000071127.16_2	13.8995	13.4288	13.5846	13.791	13.3542	13.4491	13.8065	13.8865	13.5873	13.3182	13.4393	13.6335	13.752	14.0791	13.8646	13.3596	13.6501	13.6553	13.7841	13.8824
ENSG00000071189.21_2	10.3364	10.2624	10.2149	10.248	10.1443	10.0487	10.107	10.4022	10.4665	10.2402	10.4174	10.4868	10.3634	10.6341	10.648	10.4208	10.9716	10.2305	10.337	10.3607
ENSG00000071203.9_4	5.99398	5.80853	5.82817	5.58434	5.58936	5.66971	5.78028	6.33812	5.91562	5.8165	5.81217	5.83763	6.04152	6.16539	5.9435	5.88534	5.85523	5.80193	5.69087	5.95442
ENSG00000071205.11_2	8.49293	8.30332	8.69579	8.46725	8.40099	8.28422	8.4572	8.54715	8.90331	8.73109	8.57851	8.41328	8.13667	8.8981	8.26152	8.23289	8.03945	8.50664	8.88165	8.6586
ENSG00000071242.11_3	9.73589	10.4492	11.0874	10.3405	10.2307	10.1433	10.0257	9.48292	10.1693	10.3765	10.0456	10.2956	10.5183	11.0631	10.0225	10.2427	9.92114	10.2589	10.5089	9.86045
ENSG00000071243.15_2	9.80869	9.19312	9.62272	8.71659	9.33027	9.16998	9.50788	9.99037	9.6673	9.43009	9.02426	10.1097	9.75822	9.94132	9.93081	8.9615	9.32603	9.24047	9.85561	9.56861
ENSG00000071246.10_3	9.03562	9.65009	8.52971	9.26731	9.43776	9.44635	8.93173	8.66831	9.08681	9.38453	9.03097	8.69948	8.68071	8.54203	8.81423	8.93256	8.71292	8.76302	8.28865	8.8864
ENSG00000071282.11_2	9.195	8.74228	8.44688	9.30756	9.03367	8.65159	9.34299	10.0559	9.7275	9.13029	8.98534	8.65797	9.05261	8.5283	9.3386	8.71521	8.99237	9.58973	7.86899	9.40866
ENSG00000071462.11_6	10.7339	10.9072	10.9654	11.0141	10.8807	11.0475	10.926	10.8259	10.907	10.8872	10.8854	11.1758	11.1922	10.9818	10.868	11.025	10.4837	11.1648	10.9693	11.0164
ENSG00000071537.13_3	11.1928	10.5943	11.0517	10.5593	10.4395	10.6277	10.7376	10.5827	11.02	10.4197	10.7691	11.1581	10.6201	11.3043	10.8408	10.5407	10.6336	10.6911	10.5492	10.6002
ENSG00000071539.13_4	10.5519	10.7689	10.9709	10.6035	10.5789	10.5884	10.4978	10.724	10.6682	10.5056	10.502	11.1497	10.796	10.8625	10.6719	10.6157	10.5871	10.7705	10.821	10.8284
ENSG00000071553.16_4	10.8287	10.5882	10.5053	10.5949	10.5106	10.4464	10.6775	10.4425	10.7228	10.5779	10.508	10.624	10.6186	11.0809	10.55	10.5897	11.1101	10.4652	10.6443	10.3518
ENSG00000071564.14_5	12.7077	12.5087	12.5171	12.7596	13.0444	12.5745	12.5988	12.6476	12.749	12.8391	12.6586	12.6763	12.7247	12.5994	13.0004	12.8431	12.7412	12.8637	12.5634	12.853
ENSG00000071575.11_2	10.6756	11.3605	11.6684	11.0423	11.0194	10.886	11.1056	10.9306	11.3827	11.2147	10.9274	11.3542	10.6529	11.8219	11.3981	11.333	11.1938	11.1082	11.171	11.2205
ENSG00000071626.16_3	12.6309	12.8765	13.0491	13.0138	13.2115	12.9279	12.9736	13.0178	12.9186	12.8905	12.762	13.1062	13.0779	12.9221	13.0261	12.9183	12.6991	13.1829	13.0985	13.0912
ENSG00000071655.17_4	11.4023	10.724	10.9548	10.7706	11.0714	11.0117	10.7418	11.5273	10.8642	10.9614	10.6886	11.7632	11.4332	11.3854	11.8535	10.9924	10.7646	10.9933	11.6933	11.0494
ENSG00000071677.1_2	5.35326	5.35326	5.35326	5.35326	5.35326	5.35326	5.35326	5.35326	5.35326	5.35326	5.35326	5.35326	5.35326	5.35326	5.35326	5.35326	5.35326	5.35326	5.35326	5.35326
ENSG00000071794.15_2	11.6547	12.3373	12.294	12.2473	12.2939	12.4923	12.1938	11.4815	12.0004	12.103	12.4289	10.7802	12.1181	11.0146	11.4317	12.4671	11.7544	12.1058	11.4916	12.0076
ENSG00000071859.14_2	10.1418	9.9762	9.88714	9.95418	10.0002	10.0752	9.99179	9.99185	9.99654	10.025	9.87742	10.168	10.0096	10.3917	9.85201	9.93159	10.0468	10.1186	10.1865	10.0261
ENSG00000071889.16_3	9.18873	9.07632	9.16264	8.90282	9.31591	8.85824	8.91531	9.10535	8.68104	9.03	9.49593	9.73254	9.2048	8.95526	9.0695	9.03232	9.13699	8.92926	9.7638	8.91353
ENSG00000071894.16_3	11.7811	11.779	11.9679	11.8673	11.8194	11.7608	11.9126	11.7259	11.8242	11.8884	12.0364	11.8241	11.958	11.9698	11.7341	11.8172	11.9272	11.702	11.8379	11.8699
ENSG00000071909.18_4	6.4499	6.38811	6.55236	6.29505	6.40715	6.26056	6.64892	6.24185	6.55116	6.6471	6.23489	6.29274	6.29459	6.28122	6.59386	6.66487	6.01946	6.23459	6.30309	6.38515
ENSG00000071967.11_2	8.09152	7.7938	7.69654	8.15302	7.98934	7.64901	7.59411	8.25846	8.78096	8.17832	7.60881	9.3488	8.01332	8.05182	8.04364	8.29094	8.56645	8.29439	8.46014	8.44032
ENSG00000071991.8_2	5.72391	5.51966	5.8173	5.64503	5.70844	6.09818	5.69482	5.58986	5.69564	6.05864	5.67804	5.52633	5.35326	5.7252	5.58445	5.93956	5.74018	5.35326	5.63514	5.35326
ENSG00000071994.10_4	11.1543	11.1861	11.6868	11.3612	11.1571	11.2203	11.2153	11.3402	11.2824	11.2636	11.2186	11.4261	11.3312	11.7241	11.2559	11.2828	10.8253	11.5961	11.6436	11.2807
ENSG00000072041.16_3	9.38655	10.2295	10.5898	9.85207	10.1349	10.2532	10.3173	9.75712	10.3572	10.0902	10.2306	10.6301	9.9282	9.36493	9.60272	10.2052	9.91777	10.2533	10.3313	10.0903
ENSG00000072042.12_3	12.2043	12.5167	12.6414	12.5359	12.4137	12.2989	12.5916	12.2549	12.4676	12.4499	12.5775	12.6391	12.5205	12.8125	12.4187	12.6182	12.9084	12.5394	12.6032	12.379
ENSG00000072062.13_2	10.3143	10.5168	10.2779	10.6062	10.3829	10.5598	10.4251	10.3669	10.2788	10.2704	10.4432	10.3607	10.4502	9.9854	10.4567	10.5976	10.444	10.5099	10.2977	10.3513
ENSG00000072071.16_3	12.2338	11.9659	11.6658	11.9042	12.0304	11.9508	11.8691	11.77	11.6224	11.8007	11.7138	11.7892	11.9163	11.59	11.877	11.6102	12.1311	11.7847	11.8051	11.9266
ENSG00000072080.10_5	5.35326	5.35326	5.35326	5.35326	5.35326	5.35326	5.35326	5.35326	5.35326	5.35326	5.35326	5.35326	5.35326	5.35326	5.35326	5.35326	5.35326	5.35326	5.35326	5.35326
ENSG00000072110.13_4	13.4609	13.1748	12.9502	13.2148	13.1911	13.1401	13.3715	13.6494	13.3457	13.1076	13.2095	13.0234	13.4109	13.6513	13.6401	13.0304	13.2118	13.2272	12.9135	13.4306
ENSG00000072121.15_4	9.77657	10.0767	9.70887	10.269	10.0106	10.0283	10.0847	10.0688	10.2787	10.4041	9.78876	10.2872	9.98282	10.4713	9.70752	9.96631	10.0544	10.4077	10.1059	10.3887
ENSG00000072133.10_2	9.19312	9.87068	9.89166	9.68085	9.6906	9.59575	9.56618	9.38163	9.62712	9.76882	9.55157	9.95504	9.4645	9.36408	8.7539	9.5132	9.56199	9.77176	9.44769	9.66822
ENSG00000072134.15_5	10.4993	10.6693	10.5901	10.8089	10.7631	10.6196	10.4772	10.4678	10.4838	10.7037	10.5187	9.67898	10.1066	11.0701	10.9498	10.5154	10.375	10.5788	9.99988	10.7888
ENSG00000072135.12_3	9.13073	9.31265	8.71884	9.20212	9.18003	9.07584	9.22401	9.09937	9.07932	9.0032	9.22701	9.25232	9.06352	8.73731	9.03728	9.27886	9.38919	9.07372	8.51069	8.89973
ENSG00000072163.19_4	7.78885	7.09991	6.70726	7.20182	7.14885	7.26804	7.38133	8.07399	7.32635	7.08311	7.10908	7.16681	7.43281	7.21504	7.21697	6.83222	7.54091	7.15972	6.48647	7.43178
ENSG00000072182.12_3	5.85665	5.84519	5.84078	5.68859	5.35326	6.00474	5.64771	5.60879	5.85759	5.74191	5.67352	5.63447	5.8452	5.71209	5.91486	5.86886	5.54217	5.68012	5.70102	5.35326
ENSG00000072195.14_1	9.45189	9.68383	9.43468	9.62937	9.72069	9.48703	9.52994	9.42931	9.35885	9.57541	9.51317	9.01858	9.30926	8.65608	9.49732	9.5876	9.51675	9.50873	8.63851	9.3028
ENSG00000072201.13_3	8.08609	7.66165	8.80393	8.03348	8.10884	7.99837	7.74589	7.93783	7.73605	8.15061	7.76319	8.21325	7.85809	9.07932	7.65241	8.16998	8.65526	7.50477	8.19692	7.94389
ENSG00000072210.18_4	11.3134	11.4336	11.6731	11.352	11.219	11.5463	11.3457	11.2325	11.4468	11.5281	11.2616	11.6679	11.1843	11.4533	11.5325	11.3307	11.0861	11.384	12.2213	11.4581
ENSG00000072274.12_2	12.8244	12.2615	12.6537	12.4198	12.4934	12.156	12.9944	12.7878	12.9198	12.3095	12.4306	12.3374	12.7697	13.205	12.8016	12.9197	12.97	12.7592	12.3637	12.7828
ENSG00000072310.16_3	11.3214	10.8449	10.7939	10.8711	11.0731	10.5768	10.9652	11.5398	11.0843	11.0266	10.6312	11.7128	11.5867	11.9127	11.5671	10.6674	10.6528	11.4753	11.9429	11.2704
ENSG00000072315.3_2	6.62909	6.52253	6.72091	6.76209	6.8391	6.68658	7.34748	6.7829	6.3743	6.75192	6.67137	6.48438	6.9768	6.27454	6.33904	6.59513	6.71266	6.66639	6.38112	6.8654
ENSG00000072364.12_2	12.4298	11.6744	12.3424	11.7381	11.7269	11.6922	11.9592	12.2232	11.9313	11.9598	11.6272	11.9252	12.1728	13.3423	12.226	11.3144	12.245	11.7185	12.2818	11.7735
ENSG00000072401.14_2	10.7531	10.8791	10.836	10.8469	11.0934	10.7195	10.7817	10.8649	10.6672	10.6888	10.5929	10.8841	10.868	10.9294	10.9624	10.5767	10.7374	10.7743	10.9988	10.6389
ENSG00000072415.8_4	10.5696	10.4945	10.7047	10.5147	10.6238	10.5005	10.5709	10.8143	10.5971	10.4927	10.3844	10.6944	10.7776	10.902	11.0046	10.3784	10.8091	10.4625	10.6359	10.6884
ENSG00000072422.16_2	9.25939	9.64932	9.72306	8.86827	9.42984	9.61238	9.06618	8.97138	9.33596	9.28746	9.41172	9.24395	9.29618	9.08448	9.28023	8.92811	8.96961	9.11933	8.83918	9.33567
ENSG00000072444.10	5.35326	5.35326	5.35326	5.35326	5.35326	5.35326	5.35326	5.35326	5.35326	5.35326	5.35326	5.35326	5.35326	5.35326	5.35326	5.35326	5.35326	5.35326	5.35326	5.35326
ENSG00000072501.17_2	12.2402	12.5471	12.3136	12.7544	12.5605	12.6015	12.8391	12.9579	12.678	12.8833	12.4708	12.6609	12.5691	12.3451	12.2117	12.5204	12.3199	12.5135	12.7443	12.8364
ENSG00000072506.12_3	10.9712	11.1564	10.914	11.0488	10.9153	11.0658	11.045	10.997	11.0904	11.0991	11.0655	11.2054	11.1003	10.7892	10.8152	11.0269	11.0451	11.1651	11.0089	11.1453
ENSG00000072518.20_3	10.882	11.0334	11.0988	11.0414	10.8977	10.747	10.8845	10.7834	10.8779	11.0829	11.0774	11.0004	10.7412	11.1285	10.7366	10.8787	11.0775	11.2493	11.2137	10.979
ENSG00000072571.19_4	11.0054	11.3903	11.8023	11.7737	11.5692	11.8479	11.6354	11.0784	11.7287	11.7161	11.8998	11.6187	11.5108	10.8866	10.9127	12.0717	11.1014	11.6277	11.4807	11.9541
ENSG00000072609.17_4	10.1923	9.78838	10.4679	10.1236	10.1467	10.3773	10.1579	10.3314	10.1563	10.2571	9.83003	10.2234	10.0568	10.5547	9.85782	9.97688	9.89459	10.0616	10.9345	10.0432
ENSG00000072657.8_3	6.80153	7.10843	7.69617	6.84994	7.56096	7.85054	8.06233	7.43493	7.81429	7.99683	7.45477	8.55378	7.07588	7.12432	7.44818	7.61649	7.91494	7.88855	8.21807	7.46166
ENSG00000072682.18_4	8.84918	8.58537	9.35024	8.60298	9.03972	8.8175	8.78134	8.58284	8.56259	8.50513	9.05535	8.24126	8.43303	8.89082	8.33379	9.34247	9.19986	7.79445	8.77132	8.45071
ENSG00000072694.20_3	5.35326	5.59438	5.59894	5.35326	5.70583	5.58958	5.60012	5.59607	5.90113	5.69986	5.68318	5.35326	5.35326	5.48896	5.54293	5.35326	5.68948	5.59112	5.35326	5.54646
ENSG00000072736.18_4	10.4652	10.5742	10.6606	10.7136	10.6668	10.206	10.6369	10.4631	10.761	10.5769	10.2634	10.5804	10.5933	10.4078	10.2779	10.4483	10.19	10.734	10.4391	10.8007
ENSG00000072756.16_2	10.5253	10.0285	9.79194	10.1589	9.79468	10.0693	10.1227	10.4296	10.2168	9.94305	9.71733	10.4642	10.3468	10.3021	10.5639	9.85022	9.8304	10.2383	10.0779	10.2148
ENSG00000072778.19_2	11.6127	11.1708	11.1362	11.3138	11.1613	11.4273	11.1849	11.116	10.967	11.184	11.3571	10.9499	11.313	11.3267	11.3197	11.3364	11.2842	11.2675	11.2666	10.9088
ENSG00000072786.12_3	9.66248	9.22865	9.66659	9.47149	9.49515	9.36782	10.0104	9.68979	10.1135	9.62146	9.40216	9.42333	9.62415	9.43006	9.63061	9.65466	8.93852	9.58595	9.32421	9.90151
ENSG00000072803.17_3	12.2211	11.259	10.8533	11.3518	11.3897	11.123	11.1558	11.6535	11.3135	11.4913	11.2394	11.1404	11.5224	11.1693	11.6856	10.9992	10.8259	11.3867	11.082	11.0464
ENSG00000072818.11_3	9.75376	8.97014	9.21358	9.11769	9.1086	9.32626	9.88871	9.36479	9.30949	9.59343	9.64115	8.94247	9.24027	8.14769	8.88638	9.64264	9.3545	9.93924	8.29442	9.54053
ENSG00000072832.14_3	11.868	12.0789	12.597	12.0676	11.8084	11.9139	12.0386	11.8508	12.0746	11.7703	11.9198	12.302	11.8421	12.3598	11.8195	11.9354	11.8601	11.9808	12.1629	11.9651
ENSG00000072840.12_3	7.93613	8.80204	8.27607	8.36001	8.19588	8.77572	8.4169	7.81884	8.33448	8.30017	8.88214	8.64574	8.6614	7.93999	8.78436	8.54847	8.59891	9.04519	8.19535	8.95052
ENSG00000072849.10_3	10.1495	9.37287	9.76128	9.45656	9.90348	9.73141	9.69142	10.0556	9.98562	9.3523	9.38539	10.3559	10.3002	10.5883	10.495	9.71141	10.0225	9.88945	10.276	9.96644
ENSG00000072858.10_3	5.51539	5.97846	5.51869	5.58588	5.52168	5.51223	5.77148	6.21473	5.35326	5.51854	5.5103	5.52216	5.51816	5.35326	5.96678	5.68357	5.57985	6.20464	5.35326	5.97975
ENSG00000072864.14_3	9.76052	9.46046	9.91867	9.605	9.80881	9.92903	9.74486	9.58548	9.74414	9.91526	10.0231	9.72933	9.57685	10.1441	9.89772	9.36629	10.3907	9.63817	9.82666	10.1903
ENSG00000072952.18_4	8.00653	8.66025	8.28661	8.13873	8.42881	8.38384	8.36457	7.81501	8.0294	8.48799	8.72025	7.37254	8.21421	7.51716	8.37595	8.20839	8.64856	8.32327	7.54651	8.21497
ENSG00000072954.6_2	8.42302	8.1553	8.49173	8.22395	8.3322	8.09061	8.08679	8.11	8.5284	8.30743	8.31201	7.83512	8.38848	8.23288	8.05027	8.41275	8.00879	8.14544	8.0659	8.10691
ENSG00000072958.8_3	9.76642	9.58767	9.34115	10.0533	9.86739	9.73518	9.52077	9.85247	10.0248	9.57417	9.59389	9.74994	9.60201	9.65897	9.60982	9.91563	9.65655	9.56437	9.77393	9.7994
ENSG00000073008.14_3	9.20926	8.71682	9.1446	8.78804	8.90031	9.24531	8.87494	9.30927	8.87248	8.428	8.52868	9.58358	9.43127	10.3635	9.47892	8.81258	8.77452	8.96831	9.82858	9.09468
ENSG00000073050.11_4	9.26468	10.3512	10.1068	10.3887	10.1019	10.4372	10.3034	10.0495	10.5472	10.4671	10.4072	10.2968	10.104	10.2543	9.97392	10.3723	10.2881	10.5627	10.2576	10.3759
ENSG00000073060.15_3	10.5943	10.8558	10.826	10.7747	10.4552	10.7139	10.7327	10.5037	10.6593	10.8868	10.7436	10.7619	10.7637	10.4004	10.347	10.8106	10.7874	10.8572	10.7749	10.8019
ENSG00000073067.13_3	5.52487	5.66462	5.52834	5.89389	5.71362	5.52389	5.35326	5.79772	5.35326	5.60385	5.35326	5.35326	5.35326	5.35326	5.35326	5.35326	5.35326	5.35326	5.35326	6.01606
ENSG00000073111.13_3	12.6376	12.7514	12.439	12.6347	12.7069	12.8946	12.5105	12.8644	12.8507	12.7567	12.457	13.27	12.9106	12.3271	12.646	12.5643	12.4115	12.792	13.0213	12.9663
ENSG00000073146.15_3	5.35326	5.35326	6.03799	5.49778	5.5623	5.35326	6.05284	5.81122	5.49871	5.35326	6.14688	5.35326	5.49807	5.35326	5.35326	5.59962	5.86818	5.35326	5.35326	5.57544
ENSG00000073150.13_4	8.02685	7.98559	8.16493	7.90446	8.39402	7.63823	7.39293	7.59006	7.47114	7.93651	7.71017	8.07517	7.90547	7.76832	7.84261	7.74299	8.1743	7.17583	7.81432	7.47933
ENSG00000073169.13_4	8.45936	8.54958	8.98476	8.47832	8.91694	8.49957	8.64709	8.57116	8.44355	8.81143	8.58065	8.7959	8.47172	8.65115	8.76205	8.59253	8.90993	8.36815	8.84	8.43416
ENSG00000073282.12_3	5.53788	5.61459	5.54163	5.61809	5.73593	5.53428	5.76534	6.04515	6.03063	5.74453	5.35326	6.11044	6.01204	5.77001	5.90495	5.722	5.669	5.70963	5.82785	5.89035
ENSG00000073331.17_4	5.92167	5.99789	6.01827	5.96046	6.32319	6.19111	6.69513	6.03704	5.97893	6.3217	6.1438	6.10393	6.35824	5.63055	5.70023	6.17117	6.27184	6.26844	5.75344	6.45854
ENSG00000073350.13_4	10.9075	10.9009	11.1259	10.9665	10.9155	10.9375	11.0318	10.6635	10.8142	10.9822	11.0224	10.8499	10.6878	10.9139	10.3959	11.0417	11.067	10.6067	11.083	10.9575
ENSG00000073417.14_4	7.93412	8.50717	8.94638	7.83131	8.29437	8.55207	8.16189	7.98508	8.29423	8.1416	7.93413	7.77246	7.74445	8.15549	8.09591	8.37523	8.13365	7.54286	8.12505	7.88221
ENSG00000073464.11_5	9.36288	9.27832	7.90806	9.69789	9.04855	9.41408	9.51809	9.5303	9.34143	9.40061	8.60271	8.63839	9.17932	8.28786	8.93945	8.86728	8.99332	9.18219	8.59819	9.38138
ENSG00000073536.17_2	10.5669	10.8118	10.5373	11.0105	11.0801	10.5804	10.9172	10.7606	10.7556	10.8335	10.8362	10.9823	11.1268	10.6984	10.6371	10.8101	10.594	10.9261	11.0929	10.931
ENSG00000073578.16_4	11.6549	11.7012	12.2852	11.7517	11.5828	11.7039	11.7814	11.426	11.5248	11.6271	11.8227	11.6992	11.5509	12.1779	11.5303	11.8587	11.9971	11.6593	11.6618	11.4642
ENSG00000073584.19_5	12.4376	12.5255	12.4269	12.3849	12.4222	12.3654	12.1722	12.2347	12.2555	12.3381	12.3601	12.4821	12.3709	12.4711	12.3228	12.276	12.2352	12.3335	12.3868	12.3245
ENSG00000073598.5_2	5.79722	5.79771	5.35326	5.35326	5.35326	5.88587	5.86138	5.74127	5.58086	5.74533	5.78386	5.81519	5.57938	5.83517	5.35326	5.57595	5.35326	5.35326	5.58699	5.79854
ENSG00000073605.18_4	7.23525	7.91739	7.94772	7.96963	8.11202	7.83455	7.34857	7.1228	7.6132	7.7432	8.0297	6.9171	7.53594	7.31082	7.58145	7.63367	7.86627	7.74479	7.07835	7.65778
ENSG00000073614.12_3	11.3613	10.7016	10.663	10.6516	10.7862	10.2616	10.6664	11.1253	10.8136	10.6952	10.3955	10.9628	11.1157	11.7646	11.0698	10.3554	10.4235	10.9296	11.0102	10.84
ENSG00000073670.13_3	7.49316	7.05071	6.74826	7.10538	7.62875	7.45362	7.2261	7.33772	7.28375	7.55927	7.1319	7.2582	7.42243	7.23077	7.06362	7.39213	7.51489	7.09905	6.81036	7.04452
ENSG00000073711.10_4	10.0071	9.91219	9.99801	10.0491	10.2972	10.016	9.98279	9.80428	10.1301	10.3494	9.79984	9.6909	9.60148	9.76622	9.32038	9.7992	9.33575	10.009	9.73869	10.1148
ENSG00000073712.14_5	12.4604	12.0223	12.4601	12.324	12.3368	12.1697	12.263	12.6594	12.4497	12.2922	12.0109	11.9899	12.2231	12.8385	12.8848	12.0099	12.1098	12.1164	12.2084	12.3652
ENSG00000073734.9_4	5.35326	5.35326	5.61347	5.57921	5.35326	5.57138	5.35326	5.6242	5.60602	5.58146	5.60039	5.63333	5.35326	5.35326	5.35326	5.79414	5.6054	5.35326	5.35326	5.57687
ENSG00000073737.16_3	5.35326	5.35326	5.35326	5.35326	5.35326	5.35326	5.35326	5.35326	5.35326	5.35326	5.35326	5.35326	5.35326	5.35326	5.35326	5.35326	5.35326	5.35326	5.35326	5.35326
ENSG00000073754.5_3	5.35326	5.35326	5.35326	5.35326	5.35326	5.35326	5.35326	5.35326	5.35326	5.35326	5.35326	5.35326	5.35326	5.35326	5.35326	5.35326	5.35326	5.35326	5.35326	5.35326
ENSG00000073756.11_2	6.62803	6.38391	6.09401	5.83869	6.25216	5.82994	6.17521	6.50818	6.53697	6.0774	6.08137	6.19218	6.70621	6.48216	6.7701	6.12299	6.58708	6.30541	6.96921	6.29291
ENSG00000073792.15_3	12.0703	12.1256	12.6995	12.1526	12.2098	12.2951	12.0133	11.8371	12.0071	12.2666	12.2244	11.938	11.6393	12.4526	11.9174	11.8732	12.1746	11.9265	12.0739	12.2361
ENSG00000073803.13_4	9.19481	8.69988	8.72407	7.90821	8.28203	8.89981	9.24223	9.45111	9.52003	9.14479	9.041	9.31541	9.37692	8.34317	9.1336	9.29491	9.19712	5.88548	9.28703	9.23121
ENSG00000073849.14_3	12.1812	12.5032	12.4512	12.427	12.4285	12.4699	12.2771	11.9722	12.2173	12.3692	12.5586	12.1346	11.9122	12.3096	12.0462	12.5263	12.2433	12.2762	12.5432	12.2056
ENSG00000073861.2_2	5.72411	5.56808	5.57211	5.35326	5.35326	5.35326	5.73364	5.56945	5.35326	5.57188	5.35326	5.79868	5.66135	5.35326	5.35326	5.56788	5.71988	5.35326	5.35326	5.80973
ENSG00000073905.8_4	5.35326	5.66805	5.74577	5.80263	5.35326	5.66227	5.6752	5.67067	6.06744	5.74516	5.56951	5.68032	5.57907	5.77125	5.79201	5.73807	5.73345	5.73248	5.35326	5.57623
ENSG00000073910.21_6	9.04251	8.11034	8.3957	8.89418	9.14071	8.34117	8.28098	8.37279	8.63566	9.339	8.60063	7.80988	7.98016	8.99448	9.1537	8.33058	8.82684	8.73504	7.22076	8.23426
ENSG00000073921.17_4	11.6358	11.4787	12.1124	11.5934	11.7345	11.3578	11.5105	11.5109	11.4919	11.4631	11.3014	11.6815	11.7207	12.8703	11.7953	11.3809	11.9413	11.6476	11.8536	11.6478
ENSG00000073969.18_3	10.6616	9.83766	10.241	10.3246	10.1423	10.2242	10.1283	10.4283	10.231	10.3097	10.1706	10.4731	10.4086	10.0738	10.1997	10.3925	9.94509	10.4696	10.1162	10.3555
ENSG00000074047.21_3	9.80985	9.96642	9.73362	10.5168	10.2245	10.3592	9.9907	10.0239	10.0965	10.5847	9.60915	9.94017	9.59518	10.1097	9.70263	9.9723	9.07888	10.2743	10.1766	9.87796
ENSG00000074054.18_4	10.9949	11.3385	11.4162	10.9364	11.1234	10.9633	11.1487	11.0968	11.2072	11.2276	11.0964	11.2725	11.0332	11.4365	11.2022	10.9686	10.9684	11.2106	11.4005	11.2626
ENSG00000074071.14_3	11.3546	11.5686	11.5806	11.5726	11.4919	11.5632	11.5208	11.4244	11.5383	11.3419	11.5545	11.8212	11.6678	11.6225	11.6178	11.5615	11.426	11.6712	11.6086	11.6459
ENSG00000074181.8_2	12.2377	11.9048	11.9056	12.0946	12.2029	12.08	11.8827	11.9168	11.9722	12.4266	11.9585	12.1021	12.0852	11.9976	11.6023	11.8324	12.1898	11.7793	12.3692	12.4366
ENSG00000074201.8_3	12.2882	12.3014	12.3332	12.2967	12.3499	12.2857	12.2354	12.1541	12.2782	12.1853	12.3965	12.1999	12.2261	12.1856	12.1651	12.1731	12.1947	12.294	12.0252	12.0847
ENSG00000074211.13_2	8.89018	8.66963	9.06512	8.69394	8.81188	8.36121	9.46189	9.06406	8.63823	8.37811	8.37981	9.22141	8.71262	9.35973	8.76986	7.93654	8.68575	8.49492	9.0403	8.25156
ENSG00000074219.13_4	11.7749	11.7022	11.4827	11.8745	11.6815	11.8628	11.6757	11.7628	11.7666	11.7211	11.8047	12.2251	12.0141	11.7874	11.2643	11.6452	11.7629	11.5995	12.1345	11.9696
ENSG00000074266.19_3	9.85839	9.77364	9.91112	9.93498	9.70656	9.81071	9.91494	9.7894	9.9739	9.8	9.99638	9.91535	10.0137	10.0061	10.0401	9.9502	10.1153	9.77534	9.92999	9.96547
ENSG00000074276.10_4	5.53007	5.64098	5.84694	5.53272	6.0893	5.58338	5.60968	5.79491	5.71373	6.1104	5.51409	5.80978	5.78153	5.54528	5.99646	5.65933	5.35326	6.10077	5.35326	5.53085
ENSG00000074317.10_3	7.98144	7.8207	7.84737	7.58751	7.82765	7.68861	7.64546	7.79325	7.75791	7.67346	7.72821	7.85039	7.82212	7.81815	7.58723	7.9217	7.86593	7.29308	7.29402	7.27808
ENSG00000074319.12_4	11.0089	10.7112	11.1811	10.875	10.403	11.0159	10.8509	10.7751	10.836	10.6344	11.1732	10.8488	10.9356	11.4623	10.7581	10.785	11.1417	10.7894	11.1569	10.7897
ENSG00000074356.16_2	10.0431	10.5367	9.92257	10.8449	11.1478	10.6497	10.6014	9.86095	10.3295	10.6322	10.8225	10.2904	9.91967	10.145	9.76283	10.6148	10.8102	10.865	9.95156	10.809
ENSG00000074370.17_3	9.66762	10.1686	10.7237	9.81574	10.178	10.2011	10.3927	10.3562	10.5465	9.75385	9.83952	9.81965	9.82055	9.5588	9.60183	10.577	9.15884	10.3061	10.6805	10.1707
ENSG00000074410.13_3	7.3207	8.39336	7.59459	8.2149	8.40434	8.16893	8.34142	7.83922	8.3659	8.48033	8.01999	7.81129	8.12664	6.88002	7.89844	8.29384	7.93053	8.43645	6.80562	8.17276
ENSG00000074416.14_6	6.51406	6.20202	6.64066	6.47742	6.19134	6.54213	6.64346	6.62144	6.55765	6.54911	6.46141	6.84089	7.02497	6.55689	7.10122	6.63404	6.28756	6.79761	6.7613	6.84234
ENSG00000074527.11_2	6.36219	6.63915	7.5922	6.97224	7.05585	6.67327	7.62652	7.05093	7.05294	6.79974	7.06612	6.24367	6.3427	6.8443	6.53358	6.60985	7.14807	6.66655	7.02109	6.98093
ENSG00000074582.13_4	9.03353	8.95889	8.88741	9.04832	8.95362	9.1785	8.97609	9.10654	9.10769	8.99011	9.06617	9.235	8.56974	9.0234	9.00263	9.12801	8.75582	9.23132	9.42518	9.01061
ENSG00000074590.13_3	10.5512	10.4108	11.0137	10.1554	10.3734	9.99702	10.9052	11.2644	10.9768	10.4459	9.91488	10.778	10.9286	11.4302	10.7408	9.9784	10.8619	10.3202	10.6792	10.727
ENSG00000074603.18_4	10.2642	10.0433	10.5608	10.0815	10.4591	10.2174	10.4057	10.6615	10.1488	10.0825	10.1994	10.4107	10.6257	10.9365	10.6337	10.243	10.1845	10.2738	10.5287	10.4169
ENSG00000074621.13_4	9.23285	8.94952	8.55627	8.25857	8.63683	9.05121	8.80166	8.55628	8.47829	8.41624	8.55034	8.51416	8.86235	8.29827	9.47442	8.55909	8.70098	8.35938	8.73462	8.75019
ENSG00000074657.13_3	12.8837	12.3227	12.0925	12.3957	12.5982	12.4245	12.1594	12.8263	12.3183	12.5312	12.0806	12.8074	12.9436	12.9195	12.872	12.1763	12.1006	12.5059	12.7131	12.5319
ENSG00000074660.15_4	6.9829	6.9177	7.10011	7.41103	6.93882	7.07076	7.33783	7.39334	7.436	6.76289	7.24318	7.16619	7.16862	6.9095	7.77053	7.74229	7.02065	7.7624	6.96282	7.54159
ENSG00000074695.5_2	12.6891	12.888	12.8012	12.7488	12.7519	12.7214	12.9239	12.4376	12.6579	12.8157	12.6234	12.14	12.6695	13.025	12.7046	12.6851	13.2093	12.6349	12.0516	12.5738
ENSG00000074696.12_2	13.0844	13.1342	13.0988	12.9561	13.1967	13.0952	12.8551	12.8661	12.8031	12.9471	13.1218	13.121	13.0151	12.9237	13.179	13.0363	12.9511	12.7701	13.1125	12.9153
ENSG00000074706.13_5	6.5744	6.3904	6.79956	6.58739	6.55749	6.42296	6.88465	6.93663	6.46204	6.8161	6.36521	6.65654	7.21566	6.48853	6.71497	6.27491	6.43289	6.71924	6.56632	6.70449
ENSG00000074755.14_4	9.80133	10.0054	10.0702	9.70445	9.66281	9.51087	9.94155	10.0266	9.76105	9.81917	9.57044	10.0774	10.1024	10.4785	9.61121	9.57247	10.0013	9.85938	10.2575	10.2183
ENSG00000074771.3_2	5.35326	5.66821	5.35326	5.35326	5.35326	5.35326	5.58157	5.57765	5.35326	5.58013	5.35326	5.68071	5.74434	6.07194	6.10542	5.35326	5.73367	5.35326	5.68396	5.35326
ENSG00000074800.15_5	15.8307	16.0638	15.9468	16.0959	16.023	16.2616	15.861	15.8012	15.9807	15.8222	15.9372	15.9844	15.9763	15.654	15.9135	16.1797	15.6707	16.0395	15.7958	15.9099
ENSG00000074803.18_4	5.89868	6.30879	5.90675	6.59434	6.44264	6.51816	7.01649	6.12214	7.24977	7.19363	5.56887	6.34564	6.39495	6.14612	6.59437	6.42136	5.66426	6.87349	6.91893	6.61782
ENSG00000074842.7_5	10.0757	10.1343	10.1249	9.87174	10.3109	10.0425	10.159	10.1378	10.1008	9.92754	10.0751	10.0194	10.1128	10.4258	10.3208	10.3421	10.4369	9.9222	10.22	10.1871
ENSG00000074855.10_3	8.34911	8.65138	8.87155	8.68466	8.99722	8.58563	8.87059	8.53912	8.53669	8.86138	8.89185	8.66446	8.51693	8.36618	8.88242	8.79026	9.47991	8.74319	8.50243	8.85959
ENSG00000074935.13_2	8.91489	9.42389	9.41656	9.16378	8.99427	8.78351	9.00095	8.86756	8.74624	9.21648	8.94453	8.72267	9.36708	9.55682	9.33124	9.10351	8.78817	9.22601	9.11969	8.86583
ENSG00000074964.16_3	9.91168	10.1997	9.94366	10.3182	10.2216	10.3153	10.0253	9.83255	10.2853	10.4751	10.3344	10.0001	9.95104	10.1931	9.76659	10.3492	9.51052	10.4793	10.3463	10.212
ENSG00000074966.10_2	5.96648	5.92106	5.99515	5.63743	5.59076	5.92673	5.89287	6.34804	5.74256	5.73762	5.59247	5.78573	5.82196	6.41685	6.3824	5.87108	5.51328	5.59562	5.79467	5.82491
ENSG00000075035.9_3	6.61934	6.61689	6.47489	6.87017	6.62578	7.12263	6.5475	6.61891	7.04628	7.0474	6.60651	6.60701	6.39746	5.96317	6.87546	6.87664	6.85002	6.77353	6.89643	6.44753
ENSG00000075043.18_4	9.82995	10.6452	10.1827	10.1956	10.2324	10.5409	10.12	10.1455	9.94005	10.1435	10.3206	10.494	10.2727	10.0629	9.20768	10.1442	9.77276	10.0703	9.91402	9.90753
ENSG00000075073.14_2	6.11492	5.80099	5.7451	5.8026	5.75157	5.35326	5.74708	6.08895	5.7458	5.58177	5.72909	5.75309	6.02523	6.07068	6.13423	5.8484	5.79127	5.66633	5.87322	5.84992
ENSG00000075089.9_3	10.1631	10.3374	10.2084	10.4056	10.401	10.4482	10.4431	10.2315	10.2124	10.0935	10.5213	10.1987	10.2591	9.9614	9.8935	10.3753	10.175	10.3497	10.1806	10.2305
ENSG00000075131.9_5	9.59845	9.47703	9.84998	9.56961	9.80412	9.72668	9.36176	9.67116	9.56203	9.6093	9.58584	10.0208	9.65836	9.50811	9.67374	9.71269	8.71294	9.77346	9.69578	9.74256
ENSG00000075142.13_3	11.174	11.4902	11.6255	11.5335	11.3581	11.367	11.4195	11.3835	11.3269	11.3154	11.4332	11.5601	11.1696	11.4154	11.1923	11.2033	11.3273	11.2428	11.3438	11.1044
ENSG00000075151.20_3	11.4762	12.0746	11.9434	12.1263	12.0304	11.7922	11.9388	11.5021	11.9564	12.1814	11.7849	11.9437	11.6496	11.6833	11.4433	11.7141	11.862	11.9174	11.6348	12.0886
ENSG00000075188.8_3	10.7114	10.9568	10.9083	10.8368	10.8274	10.9967	10.7066	10.6799	10.8223	10.8627	11.0374	10.8296	10.7149	10.8403	10.7687	10.988	10.6093	10.936	10.7523	10.8684
ENSG00000075213.10_5	10.046	10.4209	9.94966	10.0061	9.87045	9.34625	10.7107	10.9772	10.8401	9.98193	9.91831	11.1206	10.7678	9.53475	10.9404	10.2188	9.86188	10.5715	10.9742	10.724
ENSG00000075218.18_3	10.3426	10.581	10.7287	10.6041	10.3828	10.3244	10.6892	10.43	10.4702	10.4299	10.5304	10.7341	10.591	10.945	10.6406	10.6106	10.7472	10.5207	10.8428	10.669
ENSG00000075223.13_2	6.56089	6.94633	7.80553	6.83076	7.38001	6.76707	6.92904	6.95773	7.39479	7.17698	7.21108	8.24993	6.74092	7.73076	6.74541	6.81578	7.18876	7.16414	8.60241	6.92933
ENSG00000075234.16_3	9.69728	9.78133	9.06284	9.53728	10.3077	9.54402	9.49179	9.61063	9.61248	9.61225	9.592	9.44957	9.7667	10.1616	9.42496	9.45869	9.87669	9.6365	9.07093	9.70386
ENSG00000075239.13_2	10.7596	10.687	10.5035	10.7326	10.5574	10.8369	10.4346	10.5605	10.4687	10.6101	10.5502	10.4194	10.6742	10.1407	10.5114	10.813	10.7286	10.2693	10.484	10.4403
ENSG00000075240.16_3	9.00131	9.77829	10.7912	9.72891	9.62153	9.61087	10.1168	8.94028	9.29927	10.0417	9.62346	9.8652	9.8639	9.81565	9.52368	9.7053	9.90496	9.34012	9.7628	9.70215
ENSG00000075275.16_3	10.0078	9.48339	9.55141	9.46945	10.0639	9.98065	9.85486	9.98133	9.89755	10.2153	9.2601	9.77304	9.82034	9.49535	10.041	9.46525	9.56051	9.39753	10.0566	10.0333
ENSG00000075290.7_2	6.08443	6.48355	5.58036	6.47717	6.28999	6.10193	6.56872	6.23771	6.67286	6.66965	6.60888	6.00399	6.21742	5.59501	6.04107	6.48258	6.22112	6.36552	5.58737	6.11903
ENSG00000075292.18_3	12.2206	12.4302	12.3798	11.9235	12.3301	12.2167	12.3583	12.1642	12.2294	12.4119	12.161	12.0599	11.9936	11.9143	12.4738	12.1314	12.1537	12.2287	12.0874	12.0734
ENSG00000075303.12_2	8.72965	9.70125	9.61221	9.67742	9.77437	9.45454	9.19556	9.05376	9.43098	9.71311	9.52697	8.98012	8.72193	8.70376	8.86095	9.79497	9.38449	9.34592	8.81912	9.14161
ENSG00000075336.11_3	9.8476	9.72387	9.80461	9.8606	9.86028	9.63782	10.0209	10.1008	10.0354	9.61463	9.67451	10.1922	10.0212	10.1007	10.1042	10.1737	9.84026	9.79343	10.395	9.94803
ENSG00000075340.22_2	12.5102	13.1931	13.5842	12.9286	12.8388	12.7787	13.0789	13.0116	12.9668	12.6621	12.9581	13.3316	13.4488	13.5859	13.2272	12.7783	13.0195	13.2905	13.4173	13.1321
ENSG00000075388.3_2	6.1934	6.61611	7.95541	6.66562	7.24514	6.22926	6.95407	6.70545	6.88518	7.49142	6.75823	7.00646	6.56303	7.05665	6.25773	6.67218	6.26098	6.79963	9.12203	7.22076
ENSG00000075391.16_4	10.8778	10.0135	10.0473	10.6302	10.2106	9.69161	10.7513	11.3994	10.8657	10.1141	9.96178	11.0225	11.0414	10.8431	11.278	9.75049	10.2152	10.5594	10.9147	10.8061
ENSG00000075399.13_5	7.65593	6.95664	7.45035	8.32297	6.92834	7.14738	6.76826	6.96011	6.80267	7.20705	6.89036	7.20979	7.10869	7.06663	7.25686	7.07325	6.99183	8.49544	7.38396	6.90167
ENSG00000075407.18_3	8.11498	9.51896	8.51605	9.52324	8.62327	8.08231	9.36721	7.29397	8.3322	7.81919	8.897	9.26452	9.03716	5.86827	8.71794	9.58649	9.3189	9.20858	8.85696	5.89735
ENSG00000075413.17_5	10.8944	11.227	11.2681	11.2916	11.1261	11.0343	11.195	11.0194	11.1199	11.0405	11.2018	11.1269	11.1407	11.7847	11.2383	11.2931	11.0594	11.1636	11.0983	11.0754
ENSG00000075415.12_4	13.9994	14.1285	14.0492	14.2001	14.3369	14.0798	14.0503	14.262	14.216	14.1943	14.1268	14.1206	14.0035	14.3103	14.2626	14.3536	14.4118	14.0768	13.9411	14.0693
ENSG00000075420.12_2	10.5514	10.4761	10.6194	10.4928	10.2839	10.2669	10.6476	10.5521	10.7485	10.4329	10.2157	10.5049	10.3164	11.6521	11.5458	10.2221	10.5655	10.4756	10.9723	10.6773
ENSG00000075426.11_3	9.06311	8.11864	9.42367	8.26269	8.26442	8.00296	8.61623	8.7556	8.35564	7.70311	7.61677	8.07961	8.37689	10.9424	9.39763	8.31689	9.7682	8.08152	8.67482	7.96055
ENSG00000075429.8_2	6.10581	6.47102	6.21737	6.18549	6.13391	6.25782	6.32023	6.41664	6.13604	5.92885	6.22439	6.34601	6.34968	5.92153	5.86982	6.4048	6.21612	6.19036	5.97855	6.17694
ENSG00000075461.5_2	8.36254	7.68389	8.14396	8.21927	8.37093	7.46206	8.12392	8.56331	8.02484	7.51589	7.76618	8.316	7.59273	9.17763	7.67977	7.2152	7.60098	8.21167	8.01701	7.91871
ENSG00000075539.14_4	10.0788	10.4264	10.4142	10.148	10.3635	9.72121	10.4333	10.2195	10.3709	10.6194	10.3081	9.96039	10.0013	9.72466	9.62824	10.3475	10.5055	9.99481	9.91623	10.8454
ENSG00000075568.16_2	10.4822	9.96157	10.2913	9.95807	10.03	10.5091	10.4286	10.4458	10.5424	10.3192	10.0901	10.006	10.3241	10.533	10.1888	10.4158	10.355	10.1107	10.2857	10.5014
ENSG00000075618.17_2	13.1843	13.2506	14.0101	13.2589	13.757	13.2542	13.2147	13.6963	13.4395	13.0637	13.2983	13.9754	13.3898	14.0025	14.3546	13.9017	13.4533	13.3216	14.0522	13.5187
ENSG00000075624.14_4	17.4412	17.2345	17.0562	17.3702	17.1086	17.3281	17.3074	17.3721	17.0565	16.9698	17.2151	17.2765	17.3292	17.192	17.5261	16.8092	17.4197	17.2031	17.0368	17.1797
ENSG00000075643.5_3	8.7788	9.09105	8.90164	9.37658	9.28862	9.33403	9.40957	9.18095	9.29438	9.69001	8.86208	8.89989	9.29899	8.68204	9.39544	9.30619	8.57638	9.09564	8.39057	9.18867
ENSG00000075651.15_3	7.21088	7.37897	7.72084	7.39368	7.31337	6.89944	7.7251	7.58771	7.95464	7.07393	7.55822	6.35395	7.10548	7.19771	8.07639	7.99725	7.04715	7.49699	6.58741	8.48842
ENSG00000075673.11_3	7.81257	7.88878	7.83031	7.80631	7.65017	7.95163	7.88429	7.41151	7.48018	7.76496	7.84032	6.94592	7.34602	6.74485	7.30015	7.57074	7.27915	7.18318	7.2867	7.3724
ENSG00000075702.17_4	10.0615	10.6427	10.5071	10.7106	10.6105	10.6264	10.978	10.4323	10.7553	10.6803	10.7568	10.7985	10.7233	10.1997	10.3776	10.658	10.6911	10.9833	10.2942	10.9907
ENSG00000075711.20_4	10.7853	11.0272	11.5034	10.998	11.1772	11.2027	10.9682	10.8464	10.8944	11.1394	11.0557	10.7808	10.9908	11.0431	10.8063	10.9503	10.7776	11.1916	11.3542	11.019
ENSG00000075785.12_2	12.5454	12.586	12.6668	12.583	12.4195	12.5404	12.3516	12.3061	12.5576	12.4465	12.7365	12.4405	12.4167	13.3021	12.4727	12.4721	12.6542	12.529	12.7474	12.3224
ENSG00000075790.10_6	9.80703	9.62363	9.49643	9.37323	9.21482	9.5399	9.59023	9.79954	9.50479	9.29214	9.38637	9.76691	9.67282	9.55948	10.0048	9.53569	9.42717	9.17411	9.87287	9.40646
ENSG00000075826.16_3	7.31533	7.37847	7.02336	6.91301	6.69839	7.57123	7.02345	6.50126	6.79182	6.9884	7.87054	6.56564	6.6564	6.82624	6.74657	7.27826	7.16064	7.79922	6.30541	6.65066
ENSG00000075856.11_4	11.8488	12.0824	11.9452	12.024	11.9219	11.9593	11.8845	11.8705	11.8001	12.0088	11.9908	12.0369	11.982	12.2275	11.7287	11.8021	11.8713	12.0414	11.9197	11.9835
ENSG00000075884.13_3	5.53835	5.35326	5.35326	5.35326	5.35326	5.53483	5.35326	5.35326	5.54241	5.67947	5.35326	5.35326	5.35326	5.35326	5.35326	5.53842	5.76691	5.93735	5.35326	5.35326
ENSG00000075886.10_2	5.89594	5.82648	5.82674	5.79349	5.82572	5.81428	6.16135	6.1455	5.79268	5.83276	5.91111	5.95168	5.96861	5.35326	5.68213	5.96571	5.95211	5.81677	5.84746	5.81936
ENSG00000075891.21_3	5.35326	5.35326	5.35326	5.54396	5.35326	5.53754	5.35326	5.68346	5.93065	5.35326	5.57952	5.54898	5.35326	5.55734	6.27516	5.35326	5.8495	5.35326	5.35326	5.54197
ENSG00000075914.12_3	11.2554	11.601	11.2696	11.4102	11.3999	11.3998	11.3485	11.1095	11.1084	11.3614	11.5347	10.9931	11.2816	11.5	11.0595	11.3813	11.5254	11.3128	11.1057	11.2036
ENSG00000075945.12_2	8.22352	7.9054	7.71744	7.89442	7.94666	7.99776	7.914	7.66588	8.20683	7.91813	7.78663	7.81947	7.85112	7.47338	7.6203	7.6645	8.01934	7.85241	7.98795	7.84583
ENSG00000075975.15_2	9.62782	10.1257	10.2756	9.8222	9.88274	9.97655	10.0224	9.67443	9.85749	9.71627	10.1698	9.72002	9.75914	9.87628	9.61921	9.80398	10.5669	9.64261	9.75743	9.81048
ENSG00000076003.4_2	12.6343	12.8361	12.8209	12.9049	12.8959	12.9496	12.6961	12.85	12.7882	12.7867	12.6617	13.3829	12.9419	12.4824	12.4463	12.7124	12.3662	13.1406	13.2092	12.9785
ENSG00000076043.9_5	10.756	10.7706	11.0433	10.9092	10.8654	10.7476	11.0108	11.3082	11.2814	10.7297	10.9527	10.9736	11.0686	11.0542	11.4432	11.0336	10.3865	11.0247	10.9354	11.0977
ENSG00000076053.10_4	11.5442	10.8989	11.3771	11.006	11.07	10.8583	11.2838	11.7439	11.3126	10.7755	10.8367	11.2196	11.3834	11.7456	11.7344	11.1096	11.0761	10.9034	11.4881	11.227
ENSG00000076067.12_2	9.49299	9.97235	10.6245	10.182	10.3461	9.38725	11.0052	11.204	10.6172	9.8619	10.7285	10.6141	10.2656	11.1256	10.592	10.0193	10.4	10.0688	9.92461	10.7149
ENSG00000076108.11_4	12.5483	12.3786	12.3722	12.5603	12.4716	12.2872	12.6512	12.2543	12.5784	12.5135	12.3592	12.2072	12.5067	12.5816	12.1567	12.474	12.9445	12.3638	12.0391	12.6505
ENSG00000076201.14_2	10.7321	11.0378	11.1082	10.9619	10.7894	10.692	11.008	10.62	11.0163	10.9745	11.294	10.8985	10.7523	11.3767	10.4922	10.854	11.1129	11.039	11.026	10.978
ENSG00000076242.14_2	10.3961	10.8233	10.605	10.908	10.9161	11.0567	10.6589	10.4556	11.1153	10.7621	10.8267	11.0969	10.8089	10.3078	10.4055	11.0131	10.4071	11.1066	10.9493	10.8851
ENSG00000076248.10_3	12.732	12.7452	12.455	12.7174	12.7851	13.0436	12.4953	12.9247	12.8182	12.8548	12.6536	13.198	13.0472	12.3053	12.8852	12.7833	12.2848	12.8888	12.8893	12.8352
ENSG00000076258.9_2	7.5751	7.05623	7.28199	6.59898	7.31049	7.69733	7.32448	6.89132	6.91942	7.32878	7.25854	6.77599	7.59909	6.76671	7.4878	7.08664	6.80741	6.75712	7.03019	7.31634
ENSG00000076321.10_3	9.17777	8.8139	8.85687	8.81641	8.75403	9.0246	9.00529	9.30064	8.77729	8.82432	9.08627	9.31227	9.26938	9.50986	8.96193	9.14772	8.85992	9.23456	9.23714	9.00566
ENSG00000076344.15_4	6.37474	6.08286	6.17321	6.19967	6.24212	6.18146	6.365	6.25668	5.8939	6.28181	5.96378	6.29347	6.0742	6.14031	6.27149	6.26168	6.40275	5.82183	6.32929	5.93843
ENSG00000076351.12_4	9.33079	9.4272	8.40919	8.91049	8.59683	9.07439	9.14196	9.31218	8.80077	8.82272	8.64077	9.36957	9.28836	10.1604	10.0139	8.75147	9.15708	8.81444	9.24753	8.92214
ENSG00000076356.6_2	7.859	7.87565	7.75694	7.73533	7.73747	7.38458	8.08139	7.73986	7.61615	7.52007	7.61542	7.40731	7.46696	7.66304	8.18275	7.80855	8.02821	7.58844	8.00128	7.92144
ENSG00000076382.16_4	12.0435	12.1365	12.5562	11.943	12.1308	11.802	12.4683	12.0159	12.2562	11.9485	12.3033	12.3991	12.216	12.6542	12.0438	12.1983	12.6779	12.18	12.4041	12.2411
ENSG00000076513.16_3	9.8754	9.59245	9.99096	9.47729	9.59759	9.57848	9.68691	9.67709	9.83077	9.37015	9.44525	9.93943	9.52233	9.59066	9.75501	9.42096	9.13834	9.46878	9.9427	9.28375
ENSG00000076554.15_5	11.0446	10.7022	11.0684	10.9859	10.9483	10.9004	10.7458	10.727	10.9781	11.1608	11.2977	10.7463	10.5588	11.0134	10.5412	10.9801	10.6695	10.8493	11.228	11.006
ENSG00000076555.15_3	9.00187	8.81265	9.15045	8.93283	8.84739	9.38108	9.32964	8.73887	9.21784	9.39931	8.82894	9.05956	8.87111	8.6284	8.56932	9.18792	8.80861	8.96055	8.39774	9.0924
ENSG00000076604.14_3	12.2297	11.9542	12.5006	11.8758	11.8291	11.8831	12.2385	12.1701	12.335	11.755	12.3379	12.3908	12.3884	12.798	12.2981	12.1899	12.3658	11.8511	12.5732	12.252
ENSG00000076641.4_2	6.19058	6.01116	6.2926	6.60905	6.03534	5.84188	7.10971	7.13113	6.26015	5.89168	5.83595	6.43311	6.35337	7.70627	6.86191	6.37193	6.75754	7.14214	7.9135	6.15803
ENSG00000076650.6_2	8.84805	8.6675	8.99898	8.86853	8.93892	8.52393	8.86212	8.9774	8.93007	8.89393	8.55432	9.03277	8.87377	9.37141	9.0357	8.76126	8.65415	8.93298	9.12619	8.71903
ENSG00000076662.9_3	8.8203	8.60714	9.16023	8.74414	8.74033	8.89167	9.14853	8.87666	9.2918	8.61984	9.35564	8.65417	8.77559	8.50798	9.14437	9.62819	8.04628	9.20082	9.35882	9.08582
ENSG00000076685.18_4	11.4314	11.2438	12.3772	11.3065	11.5882	11.0159	12.19	11.9811	11.9022	11.4679	11.245	11.628	11.865	12.4497	11.4016	11.3051	11.1967	11.5768	11.6675	11.7268
ENSG00000076706.16_3	9.70717	9.29825	10.1719	9.54183	9.79511	9.4149	10.1918	10.5542	10.2109	9.43543	10.016	9.5176	9.76555	11.1764	10.6578	10.0112	9.99325	9.9833	10.2577	10.0521
ENSG00000076716.8_2	14.7532	13.0364	13.0057	14.0706	13.3964	13.4979	13.5517	13.0586	13.0831	13.2578	12.8464	13.8161	13.3575	13.6705	14.1606	13.1313	12.9499	13.6328	14.4152	12.7208
ENSG00000076770.14_4	10.1379	8.51783	7.61038	9.35811	8.06364	8.58045	9.21515	8.64575	7.7294	8.26427	8.49339	8.93844	8.75222	8.09245	9.79096	7.82496	8.52093	8.1912	9.06096	7.6305
ENSG00000076826.9_2	9.65868	9.3182	9.68453	9.67177	9.73637	9.35983	9.36846	9.18368	9.56015	9.48546	9.52007	9.32233	9.39634	8.84657	9.53462	9.91129	9.27014	9.7235	8.63079	9.7042
ENSG00000076864.19_4	8.73104	9.00611	8.86363	9.09257	8.92168	9.09132	8.99888	8.78103	8.70522	9.06841	8.95218	8.34031	8.90004	8.47207	8.3722	8.96515	8.84211	9.10084	8.09534	9.01738
ENSG00000076924.11_2	11.0087	11.2026	11.2753	11.1565	11.016	10.9129	11.2119	10.9809	11.0387	11.0217	11.4959	11.1611	11.0408	11.5007	10.9611	11.0889	11.5804	11.0633	11.128	11.1315
ENSG00000076928.17_3	10.5259	10.7707	11.0718	10.8671	10.6285	10.7856	10.6945	10.6134	10.7094	10.6538	10.8581	10.6739	10.845	10.8381	10.7639	10.9031	10.9726	10.7515	10.6398	10.7752
ENSG00000076944.15_3	10.2546	10.3661	10.4702	10.2983	10.2595	10.1582	10.339	10.1679	10.2487	10.2755	10.6098	10.3233	10.4131	10.4052	10.0784	10.3175	10.5056	10.0049	10.4382	10.2946
ENSG00000076984.17_2	10.4353	10.864	10.0963	10.2687	10.3291	10.2732	10.2376	10.2522	10.281	10.256	10.2894	10.5268	10.4147	10.3498	10.358	10.226	10.5372	10.3587	10.3109	10.2764
ENSG00000077009.13_2	10.7938	10.1666	10.024	9.97918	10.1856	10.5108	10.0383	10.1797	10.3066	10.2764	10.5778	9.5722	9.71091	10.8879	10.0188	10.0063	11.1884	9.78284	9.94662	9.90005
ENSG00000077044.10_3	9.14669	9.93371	9.84703	9.69354	9.68104	9.69773	9.75867	9.26955	9.71634	10.0085	9.85722	9.34066	9.67784	9.28347	9.0983	10.0124	9.77453	10.037	9.50564	9.77337
ENSG00000077063.10_3	9.29428	9.90877	9.27769	9.74253	9.49573	9.50514	9.32214	9.94112	9.71548	9.5445	9.36149	9.91645	9.4746	8.86854	10.1153	9.65053	9.06437	9.98965	9.62022	9.77807
ENSG00000077080.9_2	6.43602	6.60404	6.23626	6.50896	6.68432	6.99738	6.49091	6.33644	6.63719	6.3368	6.53835	6.30902	6.54182	5.96607	6.02563	6.4009	6.60198	6.82034	5.87802	6.67136
ENSG00000077092.18_4	5.79686	5.84956	5.79874	6.08299	5.99153	6.08986	5.9018	5.98297	6.02204	6.48519	5.56544	6.20204	5.93877	5.59106	6.14417	5.84131	6.06464	5.96178	6.20536	5.7917
ENSG00000077097.15_4	13.4385	13.4274	13.6124	13.488	13.3797	13.2454	13.4764	13.4221	13.4153	13.3714	13.2191	13.3092	13.4441	13.4428	13.2504	13.1076	13.1163	13.4777	13.3528	13.428
ENSG00000077147.15_4	12.9472	12.7904	13.0913	12.8842	12.8437	12.6613	12.9557	12.9654	13.0086	12.7842	12.6124	13.0519	13.0384	13.5028	13.254	12.8754	12.8593	12.8852	13.1298	12.8775
ENSG00000077150.18_3	9.90564	10.1322	9.52565	10.6523	10.1782	10.084	10.0072	9.21274	10.1344	10.1101	9.92242	8.61904	8.86597	10.0273	9.22419	9.96946	9.94425	9.40266	8.30914	9.2658
ENSG00000077152.10_3	9.71926	10.3656	10.4367	9.97609	10.2113	10.3827	9.9667	9.89776	10.056	10.1376	10.4747	10.3924	10.0951	10.688	10.1326	10.3763	9.83289	10.3391	10.6002	10.1732
ENSG00000077157.21_5	9.27655	9.41582	10.3385	9.13215	9.80691	9.62425	9.6685	9.25398	9.15175	9.52207	10.2845	9.38864	8.85486	9.64465	8.6874	9.25407	9.46675	9.37797	9.74279	9.73122
ENSG00000077232.17_4	12.3951	12.2226	12.225	12.3782	12.2523	12.145	12.4627	12.4355	12.6607	12.4593	12.1022	12.542	12.4525	12.2902	12.7127	12.3591	11.8804	12.5472	12.3768	12.3952
ENSG00000077235.17_3	12.3862	12.5364	12.5026	12.582	12.5177	12.4822	12.557	12.4127	12.4555	12.5208	12.3164	12.5759	12.5362	12.2994	12.3171	12.2084	12.3918	12.6735	12.2908	12.7597
ENSG00000077238.13_3	10.7389	9.96971	10.2142	10.2807	9.78766	10.2185	9.98499	10.6191	10.3283	9.88876	9.67821	10.314	10.303	11.543	10.7819	10.422	9.44983	10.2324	10.8091	10.3579
ENSG00000077254.14_4	11.7032	11.8396	12.0673	11.6779	11.685	11.7088	11.6894	11.7107	11.9942	11.6733	11.5706	11.895	11.6327	11.9161	11.7026	11.9005	11.6104	11.7658	12.2106	11.7432
ENSG00000077264.14_4	8.85233	8.00788	8.56623	8.54267	7.98405	7.94737	8.89118	8.15763	7.9942	8.12378	8.07326	7.85694	8.21701	8.24186	8.18367	7.65329	8.37042	7.91239	7.40504	7.67452
ENSG00000077274.8_2	9.80375	9.14145	8.81527	9.788	9.50571	8.70074	10.7437	10.8068	9.81311	8.77311	8.87269	9.10431	10.1194	8.22519	10.2365	9.5242	9.59463	9.10567	9.65283	9.88289
ENSG00000077279.18_5	9.67201	8.71844	8.18364	9.28742	8.62202	8.36211	9.54426	9.70714	8.68521	8.89628	8.27745	8.54973	9.64756	7.48341	9.03403	8.59479	8.9388	8.49636	8.23929	8.79865
ENSG00000077312.8_4	12.1287	12.3615	12.3433	12.4298	12.4121	12.6016	12.0924	12.0318	11.9501	12.395	12.6546	12.0817	12.2913	12.3942	12.1144	12.4752	12.5417	12.1714	12.1513	12.0443
ENSG00000077327.15_3	5.85986	6.00031	5.69959	5.91389	5.95796	5.95892	5.70145	5.84895	5.88135	6.38795	6.02043	5.72662	6.20154	5.65448	5.95823	6.0922	6.04356	5.91264	5.35326	5.99094
ENSG00000077348.8_2	10.4959	10.3894	10.1546	10.2821	10.1126	10.5173	10.3728	10.212	10.3891	10.2395	10.6022	10.4158	10.6638	10.1493	10.1721	10.5048	10.2103	10.3831	10.2609	10.3941
ENSG00000077380.15_4	11.9818	12.1549	12.1234	12.1878	12.0858	12.1417	11.9668	11.7556	11.4912	12.1032	11.8877	11.9945	11.4867	11.7875	11.7346	11.7971	11.9478	11.8138	12.1483	11.8239
ENSG00000077420.15_3	5.35326	5.35326	5.35326	5.35326	5.65132	5.55256	5.64783	5.76184	5.64659	5.81456	5.35326	5.65181	5.64519	5.57395	5.69945	5.79063	5.55416	5.88245	5.72303	5.55731
ENSG00000077454.15_3	10.0083	9.7871	10.1261	9.88818	9.91297	9.89099	9.95299	10.0499	9.87037	9.88676	10.1465	9.77504	9.87355	10.4664	10.2036	10.1014	10.6996	9.77884	9.86255	9.96884
ENSG00000077458.12_2	9.51941	9.31608	9.95509	9.33971	9.72044	9.43891	9.83351	9.38784	9.85265	9.61084	9.43361	9.86244	9.79937	9.5058	9.66025	9.3661	9.93576	9.44579	9.92844	9.65759
ENSG00000077463.14_4	8.6266	8.71627	8.96144	8.90334	8.84085	8.66594	8.92472	8.97984	8.96493	8.65596	8.635	8.9196	8.87606	8.70995	9.05534	8.92535	8.66044	9.21484	9.0179	9.17163
ENSG00000077498.8_2	5.35326	5.35326	5.35326	5.35326	5.35326	5.35326	5.35326	5.35326	5.35326	5.35326	5.70979	5.57485	5.35326	5.58435	5.75791	5.56617	5.65048	5.35326	5.35326	5.56689
ENSG00000077514.8_3	10.0282	10.5682	9.98361	10.4419	10.599	10.8566	10.0385	10.1751	10.4273	10.7246	10.3457	10.7292	10.2731	9.39169	10.0382	10.6081	10.0428	10.6549	10.4997	10.5905
ENSG00000077522.12_2	6.39674	6.96787	6.8755	7.13011	6.73448	6.98143	7.37148	6.81197	6.80121	6.89768	6.54617	6.15267	7.14798	6.45778	6.40042	6.69084	7.00157	7.03212	6.73948	6.68284
ENSG00000077549.17_4	13.0468	13.2641	12.9226	13.181	12.8771	13.1086	12.9228	12.7799	12.9826	13.035	13.0357	12.8516	13.0515	13.1632	12.9787	13.0334	12.9549	13.0595	12.8086	12.8876
ENSG00000077585.13_4	8.33735	8.36492	8.81241	7.92426	8.41949	8.56232	8.20382	7.94393	8.19525	7.86877	8.55569	8.32198	7.91599	9.4145	7.81591	8.74905	8.81853	7.93135	8.27251	7.96366
ENSG00000077616.10_3	7.47095	7.1752	8.04755	7.1765	7.54913	7.89755	6.97814	7.50856	7.47636	7.58278	7.17465	8.42652	7.23916	7.31741	7.27875	7.49549	7.41048	7.69493	7.66776	7.40505
ENSG00000077684.15_3	13.331	12.4008	12.6021	12.2592	12.3633	12.9097	13.0473	13.5556	13.0858	12.3126	12.6026	12.7645	13.2482	12.9326	13.481	12.552	13.6823	12.5369	12.4009	13.2093
ENSG00000077713.18_3	7.87669	8.37028	7.63041	8.19184	8.69581	8.13692	8.7154	7.98816	8.41836	8.33232	8.7524	7.82133	7.72467	7.77174	7.7796	8.40026	8.37734	7.77026	7.32844	8.20702
ENSG00000077721.15_2	11.1657	11.0241	10.8611	11.0337	10.9291	11.0598	10.9078	11.024	10.8714	10.9988	10.9501	10.9232	11.0462	11.1424	11.1464	10.8467	11.1478	10.8553	11.0395	10.819
ENSG00000077782.20_5	14.0412	13.8593	13.7773	13.7919	13.9543	13.896	13.6402	13.5285	13.5	14.0788	13.8323	13.3368	13.6062	13.3991	13.6177	13.6446	14.0554	13.496	13.1061	13.6491
ENSG00000077800.12_4	5.5851	5.88147	5.35326	5.95125	5.69273	5.91986	5.97784	5.69079	5.88081	5.92869	5.72925	5.76258	5.88909	5.35326	5.88406	5.93073	5.58748	6.01928	5.51055	5.82714
ENSG00000077935.16_2	6.08846	6.00942	6.00856	6.01693	6.15162	6.42528	5.35326	5.83752	5.79264	6.1313	6.04209	5.35326	5.73251	5.60627	6.18898	6.06271	5.91452	5.95793	5.84218	5.58725
ENSG00000077942.18_4	11.981	12.2958	12.7464	12.2177	12.2417	12.0576	12.2628	12.2139	12.3211	12.2906	12.1932	12.4449	12.002	12.4657	12.1396	12.5162	12.4417	11.9736	12.7757	12.2477
ENSG00000077943.7_2	5.53016	5.53046	5.35326	5.35326	5.53705	5.35326	5.35326	5.35326	6.59257	5.53361	5.35326	5.35326	5.35326	5.35326	5.35326	5.5303	5.35326	5.8148	5.35326	5.35326
ENSG00000077984.5_2	5.35326	5.35326	5.35326	5.35326	5.35326	5.35326	5.35326	5.35326	5.35326	5.35326	5.35326	5.35326	5.35326	5.35326	5.35326	5.35326	5.35326	5.35326	5.35326	5.35326
ENSG00000078018.19_5	7.84436	9.57525	6.9028	9.20319	8.50008	9.84509	8.19913	7.69142	8.07548	8.09457	8.44591	8.73861	7.71972	6.38547	8.86228	8.49459	9.05803	8.63741	6.5877	8.71499
ENSG00000078043.15_4	10.9116	10.6782	11.0155	10.3256	10.7963	10.6726	10.4374	10.775	10.6521	10.7311	10.7389	10.7954	10.7265	10.9357	10.8065	10.6643	10.6654	10.7219	10.8242	10.6726
ENSG00000078053.16_3	7.96601	8.96431	8.06588	8.6635	8.55859	8.61499	8.54659	8.13378	8.44918	8.54918	8.66732	8.30602	8.01722	8.05463	8.02428	8.52561	8.86635	8.28089	7.44515	8.62128
ENSG00000078061.12_2	10.1672	10.4996	10.1291	10.3609	10.175	10.2943	10.2317	10.0039	10.1314	10.3085	10.4549	10.1098	9.93633	10.217	10.0269	10.1641	10.5652	10.3159	10.0171	10.0566
ENSG00000078070.12_4	9.77006	8.97869	9.54299	9.73283	9.93686	9.90211	9.89242	9.43928	10.0274	10.1921	9.82647	9.45781	9.7671	9.13905	9.28019	10.1251	9.55117	9.87563	9.30348	9.75635
ENSG00000078081.7_3	6.60987	5.71335	6.4121	6.10622	6.15163	5.89011	6.35701	6.49472	6.33036	5.98464	6.14956	6.26137	6.31432	6.52924	6.46669	6.1603	6.49077	6.16892	6.03976	6.02858
ENSG00000078098.13_3	5.35326	5.35326	5.35326	5.35326	5.35326	5.35326	5.35326	5.35326	5.35326	5.35326	5.35326	5.35326	5.35326	5.35326	5.35326	5.35326	5.35326	5.35326	5.35326	5.35326
ENSG00000078114.18_3	10.0087	9.40868	9.20957	9.77667	9.84322	9.5927	9.94163	9.92084	10.1599	10.1409	9.48675	9.16419	9.53811	8.1034	9.82298	9.31957	9.23033	9.5262	9.03189	9.95674
ENSG00000078124.11_3	9.42383	9.27693	9.72626	9.61163	9.6415	9.52966	9.65811	9.86376	9.28398	9.2126	9.82683	9.71563	9.68271	9.56869	9.55375	9.54708	9.75729	9.68379	9.67776	9.61786
ENSG00000078140.13_3	12.9399	12.9541	12.973	12.9496	12.9113	12.7499	12.9092	12.8237	12.9602	12.8697	12.9024	13.0317	12.9846	13.0664	12.7805	12.7032	12.7188	12.97	12.7239	12.8844
ENSG00000078142.12_3	9.89147	10.2227	10.0045	10.4888	10.3131	10.2025	10.0578	9.98082	10.5592	10.4674	10.3306	10.4	9.65283	9.28381	9.21307	10.4294	9.35251	10.6161	10.3223	10.5294
ENSG00000078177.13_3	11.4086	11.1669	11.507	10.9965	11.4376	11.2187	11.1692	11.4123	11.3071	11.2812	10.9346	11.6699	11.566	11.6442	11.318	11.0513	11.0955	11.2552	11.6104	11.3132
ENSG00000078237.6_3	10.0371	9.56493	10.5607	9.51729	9.74351	9.47085	10.2561	9.95049	10.1656	9.03353	9.7072	9.66823	9.73113	10.4819	9.91386	10.1189	9.90795	9.5006	10.2498	9.83664
ENSG00000078246.16_3	10.0923	9.74151	9.83455	10.1078	9.70994	9.93969	9.7558	9.77765	10.0257	10.0733	9.61532	9.63687	9.89496	9.73688	9.61813	9.57457	9.82556	9.7954	9.61741	9.7695
ENSG00000078269.14_4	11.1532	9.07884	9.3244	9.49439	9.04957	9.14679	9.24491	10.7209	9.3683	9.24398	8.83172	10.3878	10.6075	12.3941	11.0282	9.02144	8.78914	9.63727	10.7465	9.3289
ENSG00000078295.16_3	11.2401	11.8939	12.3309	11.6344	11.5928	11.29	11.176	11.7088	11.9447	11.9477	12.0904	10.8729	11.9479	11.945	11.5636	11.0424	11.3956	11.5756	11.8407	11.7868
ENSG00000078304.19_4	11.7244	11.829	12	11.8632	11.7628	11.748	11.7118	11.7337	11.7701	11.7689	11.8965	11.7124	11.6556	12.272	11.9994	11.8275	11.9587	11.5972	11.9582	11.7243
ENSG00000078319.9_4	8.38119	8.45863	8.24165	8.29449	8.27559	8.4296	8.35165	8.36514	8.4099	8.29199	8.61622	8.33938	8.31282	8.42167	8.5892	8.36853	8.82184	8.38971	8.24787	8.32134
ENSG00000078328.20_4	5.80954	6.81842	6.45353	6.5953	6.13141	6.30326	6.30512	6.73839	6.7532	5.95145	6.19832	6.14725	6.13705	6.40741	6.37432	6.54284	6.54019	5.89817	6.50455	6.22268
ENSG00000078369.17_2	13.5815	13.7092	13.5824	13.6749	13.5639	13.6279	13.5456	13.6017	13.6506	13.581	13.5647	13.6827	13.6756	13.6685	13.6939	13.5549	13.4745	13.604	13.7005	13.6636
ENSG00000078399.17_3	5.35326	5.35326	5.35326	5.35326	5.35326	5.35326	5.35326	5.35326	5.35326	5.35326	5.35326	5.35326	5.35326	5.35326	5.35326	5.35326	5.35326	5.35326	5.35326	5.35326
ENSG00000078401.6_2	6.35418	6.3555	7.04473	5.98744	6.67434	6.358	6.96322	6.70581	6.98409	6.48217	6.30184	6.26604	6.63156	6.67562	7.03954	6.54051	6.80163	6.78734	6.08639	6.33446
ENSG00000078403.16_4	11.2821	10.9242	10.9346	11.2265	11.1175	11.3473	10.8167	10.8024	11.0451	11.4152	11.2274	10.9226	10.7307	11.2998	10.7491	11.0515	11.3839	11.1178	11.1056	10.9905
ENSG00000078487.17_4	6.81608	6.3096	6.71988	6.53579	6.66631	6.81088	6.32475	6.53857	6.36604	6.39182	6.35638	6.56834	6.47147	6.23515	6.41701	6.60329	6.26697	6.33873	6.71959	6.18471
ENSG00000078549.14_5	9.65872	10.0545	8.90183	9.99326	10.0569	10.1205	9.86257	9.68361	9.75338	9.62281	9.49437	9.09212	9.12092	7.63606	9.9698	9.70174	9.27641	10.1589	8.10075	9.86563
ENSG00000078579.8_3	5.90213	6.05486	6.22414	5.85275	5.82485	5.9502	6.12762	5.85515	6.06914	6.06705	6.12326	5.91242	5.71184	5.66645	6.07185	6.27826	5.92064	5.88427	6.28046	6.24186
ENSG00000078589.12_2	5.35326	5.35326	5.35326	5.35326	5.35326	5.35326	5.35326	5.35326	5.35326	5.35326	5.35326	5.35326	5.35326	5.35326	5.35326	5.35326	5.35326	5.35326	5.35326	5.35326
ENSG00000078596.10_2	9.56756	9.57402	10.2343	9.36495	9.60909	9.43161	9.61203	9.8608	9.74678	9.44168	9.72245	10.3855	9.77395	10.0774	9.15788	10.4834	9.3647	9.80493	10.5125	9.74097
ENSG00000078618.21_3	12.7091	12.9105	13.2655	12.9966	12.9654	12.9629	13.0582	12.898	12.9622	12.9296	12.9018	12.99	12.8737	12.9299	12.7636	12.8819	12.9542	13.0854	13.0271	12.9624
ENSG00000078668.13_3	11.8679	11.6854	11.6929	11.7401	11.592	11.7825	11.7325	11.7326	11.6881	11.6058	11.9161	11.9867	11.7211	11.6215	11.7266	11.5576	11.8209	11.6716	11.9544	11.6849
ENSG00000078674.17_3	12.1006	12.0009	12.034	12.182	12.2527	12.1079	12.0345	12.0856	12.5313	12.1461	12.0701	12.0822	12.0395	12.0331	11.9945	12.1967	11.5182	12.3474	11.9387	12.4162
ENSG00000078687.17_5	9.8584	10.8448	10.8932	10.5699	10.5826	10.2906	10.6729	10.0697	10.1737	10.5744	10.6818	10.0412	10.4468	10.3466	9.69504	10.8334	10.5135	9.86325	10.2477	10.6278
ENSG00000078699.21_3	8.8637	10.0077	9.87598	9.65842	9.69389	9.86373	9.72582	8.49088	9.19072	9.91792	9.93374	8.72345	8.85932	9.71739	8.36776	9.4614	10.3372	9.30078	9.66137	9.48558
ENSG00000078725.12_2	10.0236	10.0524	8.89993	10.0831	9.46305	9.49662	10.0346	10.1006	10.2749	9.86457	9.59997	9.54915	10.1092	8.00417	9.89031	9.92714	8.94285	9.42067	8.58403	9.99628
ENSG00000078747.14_3	10.9234	11.2303	11.3683	11.2886	11.1239	11.0544	11.1055	10.825	10.8613	11.1064	11.3207	10.8575	10.7388	11.6312	10.7922	10.8018	11.3646	11.0067	11.1959	10.8195
ENSG00000078795.16_4	5.35326	5.35326	5.35326	5.35326	5.35326	5.35326	5.35326	5.35326	5.35326	5.35326	5.56891	5.35326	5.35326	5.35326	5.35326	5.57585	5.57318	5.35326	5.35326	5.35326
ENSG00000078804.12_3	8.70343	8.09164	7.98114	8.22627	8.06482	8.18916	8.22577	8.10467	7.89832	8.12939	8.16725	8.57984	8.30984	8.15497	8.11227	7.83405	8.71291	8.00171	8.41751	7.95434
ENSG00000078808.16_2	10.8898	10.8539	11.0493	11.0101	11.0484	10.8264	10.8959	11.0735	10.9332	11.1809	10.8014	11.16	10.9552	11.0904	11.0706	11.1587	10.9836	10.8784	11.102	11.0727
ENSG00000078814.15_4	6.28562	6.48452	5.87539	5.81841	6.26344	6.84726	6.20128	5.86893	6.18399	5.98742	6.4707	6.34441	6.35194	5.93537	5.96157	5.97894	6.29405	6.0228	6.72822	5.71777
ENSG00000078898.6_2	5.35326	5.35326	5.35326	5.35326	5.35326	5.35326	5.35326	5.35326	5.35326	5.35326	5.35326	5.35326	5.35326	5.35326	5.35326	5.35326	5.35326	5.35326	5.58792	5.35326
ENSG00000078900.14_4	7.38379	8.48343	7.70135	8.17634	8.1673	8.90341	8.00804	7.70177	7.78073	8.35814	8.51941	6.70849	7.66301	7.01728	7.34533	8.46129	8.44297	7.50693	7.04068	7.9353
ENSG00000078902.15_2	10.1695	9.68204	9.5603	9.78784	9.93176	9.86538	9.8649	9.64827	9.67508	9.7953	9.65846	9.92034	9.70342	10.2096	9.82663	9.66694	10.1575	9.78009	10.1222	9.67021
ENSG00000078967.12_3	8.01807	7.73901	7.31814	7.51231	7.71509	7.60245	7.66527	7.80983	7.66204	7.40708	7.70834	8.1884	7.89175	7.52296	8.05699	7.37138	7.96755	7.83348	7.6747	7.65708
ENSG00000079101.16_3	6.05862	6.26137	5.72653	5.56147	5.56625	6.21954	5.91518	5.99889	5.78415	6.01862	5.86839	5.69	5.86672	6.29316	5.9286	5.90421	5.9386	5.49681	6.02575	6.0186
ENSG00000079102.16_5	9.36493	8.91139	9.62044	9.38779	9.14063	8.69384	9.05894	10.4432	9.45226	8.87375	8.99905	10.4151	9.74246	10.8177	9.89089	8.76345	8.47352	9.07749	10.7534	9.31354
ENSG00000079112.9_3	6.1679	5.85714	6.1887	5.7985	5.93299	5.97011	6.32367	6.0029	6.16275	6.3258	6.10796	5.35326	5.93242	5.64632	6.12373	5.94713	6.2517	5.77455	5.73537	5.85852
ENSG00000079134.11_3	10.4188	10.4408	10.6678	10.4525	10.6773	10.3175	10.7746	10.6887	10.9618	10.5655	10.3901	10.6841	10.4902	10.1357	10.7781	10.3947	10.1681	10.8045	10.3904	10.8168
ENSG00000079150.17_4	7.4316	7.91124	7.51648	7.68167	8.07746	8.00376	7.62543	7.47138	8.20918	7.90106	7.90045	7.68281	7.69283	7.40397	7.4923	8.20893	7.70042	7.24997	7.45924	7.9682
ENSG00000079156.16_3	8.65501	9.1262	9.483	9.18712	9.03756	8.79484	9.31881	8.95438	8.49131	9.19199	9.01326	8.55489	8.89936	9.00776	8.61996	9.07623	9.16334	9.06366	8.56289	9.06539
ENSG00000079215.13_3	8.81099	9.47775	11.2621	10.6966	9.59275	9.48533	9.89436	9.49573	10.8297	9.8461	9.3632	10.4623	9.67944	10.3887	10.0291	10.2861	8.56042	10.0422	10.9571	10.1017
ENSG00000079246.15_3	14.7001	14.8887	14.8508	14.9058	14.8301	14.8864	14.6811	14.7588	14.8778	14.8301	14.8572	15.0397	14.8687	15.0612	14.659	14.8467	14.5211	14.9221	14.9944	14.861
ENSG00000079257.7_2	7.653	7.46681	7.30845	7.28709	7.58727	7.7283	7.48301	7.57027	7.58058	7.5969	7.55182	7.73702	7.62158	7.1428	7.57597	7.66031	7.39232	7.54523	7.51615	7.73559
ENSG00000079263.18_2	6.10933	5.98173	5.86794	5.86477	6.28331	6.24077	6.6413	6.7639	6.5002	5.68556	5.74355	6.02778	6.68482	6.45932	6.76277	6.21192	6.03535	6.46933	6.36165	6.34517
ENSG00000079277.20_5	8.87785	9.36079	9.38836	9.74933	8.94167	9.25165	9.65209	9.56458	9.13987	9.20741	9.43245	9.36491	9.33397	9.28673	9.35554	9.42663	9.10864	9.16455	9.06969	9.67495
ENSG00000079308.18_5	8.91323	8.96499	7.88396	8.37962	8.59716	8.72513	8.97206	8.64298	8.6515	8.87821	8.21731	8.67689	8.76488	8.26562	8.89176	7.90418	8.61919	8.56591	7.97756	8.6212
ENSG00000079313.14_4	10.7436	10.6022	10.5516	10.4657	10.3007	10.4554	10.4996	10.6414	10.2805	10.3971	10.3301	10.782	10.6306	10.9127	10.7132	10.3908	10.6295	10.5628	10.7901	10.5658
ENSG00000079332.14_5	12.1188	12.0883	12.2973	11.7311	11.9429	11.854	11.8855	11.9675	11.9138	12.1315	11.8279	12.1413	12.0716	12.3765	12.1462	11.6489	11.812	11.8714	12.1074	11.9124
ENSG00000079335.19_4	8.6172	9.05591	8.60207	8.92179	8.72801	8.65222	9.01382	8.85973	9.07459	8.52988	8.7457	8.5949	8.95113	8.83473	8.7177	8.5482	9.14435	8.62929	9.08611	9.1208
ENSG00000079337.15_5	7.77639	9.28444	8.37212	8.78103	7.94693	8.29449	9.11436	8.44258	8.58742	8.32913	8.74112	8.00842	8.27232	8.8798	8.55627	8.65992	8.6311	9.41321	8.55307	9.12379
ENSG00000079385.21_3	7.66602	7.35002	7.03848	7.64491	7.20191	7.27733	8.21927	7.6787	8.24869	7.04743	7.80326	6.53953	7.28363	7.02343	8.23764	7.79341	7.73981	7.11482	7.2601	7.32337
ENSG00000079387.13_4	10.169	10.3124	9.85944	10.232	10.4683	10.3552	10.1992	10.349	10.1481	10.1323	10.1111	10.2155	10.4482	10.0402	10.1903	10.0201	10.0662	10.4186	10.1503	10.2974
ENSG00000079393.20_4	7.13229	6.90528	6.74277	6.85391	6.82948	6.87378	6.84346	6.75191	6.51206	6.81392	7.18061	6.42886	6.7745	6.45354	6.88819	6.89441	6.74964	6.82575	6.50443	6.83261
ENSG00000079432.7_5	10.4013	10.1073	10.047	10.6203	10.1793	9.97015	10.0154	10.1245	10.1827	10.1916	10.2004	10.3859	10.4029	10.0333	10.3514	10.0263	10.2099	10.3939	10.407	10.1393
ENSG00000079435.9_3	8.63771	8.31708	7.82323	8.52613	8.61647	7.88048	8.5035	8.28276	8.32171	8.38846	8.73569	7.78512	8.62744	7.0577	8.67674	8.69158	8.91054	8.37636	8.03727	8.3903
ENSG00000079459.12_3	13.4932	14.1137	14.4004	14.0199	13.9358	13.6194	14.2801	13.7203	13.9948	13.856	14.3764	14.0461	13.9108	15.1355	13.7969	13.8665	15.551	14.0847	14.1961	14.1293
ENSG00000079462.7_4	10.5576	10.6784	10.2698	10.6002	10.5114	10.681	10.4962	10.3554	10.5039	10.4881	10.8389	10.5953	10.561	10.3956	10.0803	10.6809	10.7048	10.4439	10.5231	10.5359
ENSG00000079482.12_3	8.08796	8.20931	8.79459	8.10098	8.74703	8.18662	8.34254	8.18963	8.43927	8.10538	8.32364	7.71763	7.67138	7.73327	7.69222	8.13632	8.88244	7.781	7.14695	8.31622
ENSG00000079557.4_2	5.35326	5.57621	5.35326	5.35326	5.35326	5.35326	5.35326	5.35326	5.67466	5.35326	5.35326	5.58508	5.35326	5.35326	5.35326	5.35326	5.35326	5.66421	5.35326	5.57674
ENSG00000079616.12_2	12.1547	12.2176	12.1013	12.1197	12.0242	12.1232	12.1884	11.9954	12.0245	12.097	12.4822	12.1414	12.187	12.3369	11.8705	12.3082	12.4067	12.1612	12.1205	12.2103
ENSG00000079689.13_2	5.35326	5.35326	5.35326	5.35326	5.35326	5.35326	5.35326	5.35326	5.35326	5.35326	5.35326	5.35326	5.57965	5.35326	5.35326	5.35326	5.35326	5.35326	5.35326	5.35326
ENSG00000079691.17_5	10.3079	10.5159	10.7593	10.8132	10.673	10.5981	10.6951	10.7882	10.9405	10.8327	10.5179	10.6046	10.3843	9.80619	10.2942	10.754	10.0583	10.7113	10.5208	10.7669
ENSG00000079739.16_4	11.6559	11.5156	12.2951	11.3741	11.735	11.5048	11.6495	11.4351	11.8179	11.5363	11.8352	10.9868	11.1675	12.4272	10.9885	11.6494	12.0147	11.1863	12.5124	11.2579
ENSG00000079785.14_3	12.4843	12.4792	12.3911	12.5147	12.5467	12.5092	12.4595	12.5753	12.6959	12.3277	12.398	12.6699	12.5593	12.525	12.6607	12.3794	12.3838	12.7453	12.438	12.6601
ENSG00000079805.16_5	12.0804	11.9742	12.0338	12.0656	11.919	11.9521	12.0512	12.0167	12.0544	12.0006	12.0144	12.1678	12.035	12.1065	12.1392	12.0924	11.9916	12.0575	12.1495	12.1423
ENSG00000079819.18_5	11.9223	12.2816	12.7807	12.4036	12.3802	12.2248	12.428	12.1369	12.5478	12.3063	12.2692	12.3266	12.2898	12.4279	12.1349	12.1477	12.3146	12.3572	12.8016	12.5091
ENSG00000079841.18_4	6.40514	6.93541	6.39591	7.06227	7.03785	6.53986	6.69671	6.71307	6.9175	6.82475	6.71634	6.61438	6.77394	5.97856	6.31611	6.69463	6.91758	6.7321	6.15746	7.00153
ENSG00000079931.14_2	8.529	9.021	6.99956	8.46235	8.67518	8.735	8.01947	7.88221	8.23783	8.54774	8.47445	7.26351	7.40504	7.22747	8.10649	8.08383	8.19718	7.95832	6.92056	8.03294
ENSG00000079950.13_2	10.4076	10.6874	10.2918	10.7293	10.6	10.5777	10.5088	10.2396	10.5058	10.7482	10.7123	10.1483	10.4337	10.3439	10.1021	10.4696	10.8358	10.5617	10.0907	10.7917
ENSG00000079974.17_3	9.0757	8.70036	8.94651	8.87357	9.01744	9.06744	9.26748	9.52134	8.94354	8.81178	8.92036	9.314	9.13861	8.80899	9.46985	9.16448	8.5879	9.35195	9.60903	9.09226
ENSG00000079999.13_3	11.3601	10.7854	10.6875	10.9241	10.8199	10.9119	10.9438	11.1973	10.8921	10.9596	10.7855	11.3198	11.5231	10.9853	11.421	10.8431	10.6847	10.7133	11.2518	10.8277
ENSG00000080007.7_2	6.33681	6.49787	6.56216	6.07015	6.35836	6.02841	6.36437	6.54825	6.05604	6.31559	6.12141	6.03945	6.76973	6.3572	6.18013	6.63973	6.21528	6.11907	7.31796	6.3778
ENSG00000080031.9_3	6.40429	6.38533	6.22266	6.3405	5.99575	6.25581	6.67348	6.30971	5.95482	5.90753	6.23656	5.90947	5.98757	6.38649	5.88896	6.62631	6.96171	6.46549	5.7392	6.1754
ENSG00000080166.15_5	5.35326	5.52864	5.6623	5.60445	5.35326	5.52494	5.53295	5.65847	5.70574	5.35326	5.82508	5.35326	5.35326	5.35326	5.92122	5.61549	5.71917	5.88939	5.96255	5.65752
ENSG00000080189.14_4	10.6023	10.2839	10.0703	10.1309	10.0294	10.2487	10.3838	10.3285	10.3208	10.27	10.2123	10.663	10.621	10.8238	10.5322	10.0093	10.2471	10.3283	10.6569	10.3814
ENSG00000080200.9_2	8.84523	8.69247	9.88698	8.974	9.00358	8.78937	8.8936	9.19397	9.48134	9.16526	8.74451	8.98472	8.96576	10.0947	8.80694	8.81464	8.81948	9.05657	10.2838	9.09718
ENSG00000080224.17_4	6.96698	7.28439	6.49499	6.75042	7.14041	6.91761	7.3232	7.15124	7.1614	7.40122	7.30037	6.43293	6.54674	6.33642	6.65193	7.09397	7.30161	7.07319	5.80316	6.86367
ENSG00000080293.9_3	5.79766	5.66661	5.53987	5.94675	5.67871	5.79068	5.79959	5.53764	5.83991	5.79622	5.71621	5.81424	5.80514	5.69537	5.89752	5.66001	5.95982	5.78882	5.35326	5.61453
ENSG00000080298.15_4	8.03941	8.58161	9.32824	9.52026	8.85617	8.84945	9.25663	8.46796	9.30287	9.20929	9.07692	9.02137	8.63	8.0344	7.6682	8.9614	9.00192	9.90371	8.36598	9.18363
ENSG00000080345.17_4	12.834	11.9333	12.3038	12.0085	12.089	12.0099	12.2186	12.9574	12.205	12.1874	11.7663	12.8253	12.859	13.1018	12.5921	11.8162	11.9896	12.0353	13.1003	12.3432
ENSG00000080371.5_2	10.7552	10.6311	10.7405	10.422	10.4886	10.2682	10.5893	10.7799	10.5931	10.3534	10.2117	10.9135	11.0898	11.3089	11.0619	10.0516	10.9758	10.5326	11.1834	10.7079
ENSG00000080493.16_5	6.82468	6.82395	6.83326	6.82478	6.89788	6.82809	7.2433	7.00496	7.3319	7.24088	7.23567	7.17627	7.24483	6.61096	6.88715	6.7456	6.60497	7.29246	6.45786	7.05305
ENSG00000080503.23_5	10.0438	9.23769	9.17554	9.26273	9.41029	9.32078	9.62639	10.2931	9.47131	9.44804	9.4017	9.60076	9.95282	10.1557	9.71428	9.21066	8.83418	10.54	10.7838	9.47148
ENSG00000080511.3_2	6.23887	6.04695	5.71245	5.75016	5.91142	6.39879	5.91894	5.84652	5.55373	5.84093	6.10585	5.35326	5.70086	5.77818	5.35326	5.85502	6.35404	5.94048	5.35326	5.63141
ENSG00000080546.13_3	9.56693	10.0264	10.7123	9.93524	10.0227	10.0895	10.6435	9.52352	10.4991	9.1993	10.8834	9.3772	9.65417	10.0895	9.9666	11.0271	11.2217	9.24054	9.85309	10.2998
ENSG00000080561.13_3	7.13172	7.29504	7.32333	7.17752	7.07561	7.07708	7.43586	6.89072	6.67975	7.05692	7.22856	7.1099	6.85603	7.64881	7.09864	6.77864	7.58973	6.96223	7.90474	6.92717
ENSG00000080572.12_2	5.53468	5.35326	5.35326	5.35326	5.35326	5.35326	5.35326	5.35326	5.35326	5.35326	5.61745	5.35326	5.35326	5.35326	5.35326	5.35326	5.35326	5.35326	5.35326	5.35326
ENSG00000080573.6_2	7.83019	7.70521	7.16084	7.44407	7.51187	8.07909	7.32548	7.35053	6.97143	7.63786	7.84244	6.80246	7.25063	8.12209	7.25522	7.25346	7.95314	7.01151	6.37413	7.0458
ENSG00000080603.16_4	11.3429	10.6953	11.122	11.0376	10.8233	10.3787	11.0933	11.8346	11.3289	10.906	10.5487	11.9937	11.7275	11.7051	11.7026	10.7902	10.88	10.8575	12.0134	11.5249
ENSG00000080608.9_2	11.0623	10.859	11.17	11.2863	11.0258	10.8953	11.2542	11.4666	11.1253	11.0356	10.9441	11.4812	11.4086	11.6711	11.5645	10.9102	10.8364	11.9915	11.463	11.3569
ENSG00000080618.14_3	5.35326	5.35326	5.35326	5.35326	5.35326	5.35326	5.35326	5.35326	5.35326	5.35326	5.35326	5.35326	5.57974	5.35326	5.35326	5.35326	5.35326	5.5735	5.35326	5.35326
ENSG00000080644.15_5	7.51282	7.72041	8.07951	7.52522	7.30467	7.59906	7.68286	7.22408	7.33757	7.13383	7.29034	7.61921	7.47994	7.74749	7.47578	7.43413	8.24305	7.86228	7.16564	7.25572
ENSG00000080709.15_4	8.87766	8.53479	8.35769	8.38741	8.66886	8.57915	8.30008	8.66085	8.65413	8.78182	8.38966	8.87661	8.42051	7.90632	8.50451	8.28949	7.84149	8.91051	8.80771	8.33978
ENSG00000080802.18_3	9.72198	9.58016	9.72093	9.67556	9.55067	9.38306	9.58815	9.85501	9.46005	9.60078	9.39567	10.1098	9.80864	10.146	9.65388	9.39232	9.74915	9.60787	9.87578	9.54805
ENSG00000080815.18_3	11.5392	11.0271	10.775	10.975	11.0735	10.9942	11.1497	11.4981	11.1978	10.9759	10.7675	11.0839	11.3627	11.3044	11.381	10.9467	11.1783	10.99	11.087	11.1831
ENSG00000080819.7_4	9.67128	10.5688	10.3243	10.7095	10.4104	10.2745	10.3634	9.73697	10.371	10.403	10.3019	10.02	9.88033	9.82423	9.39043	10.3662	10.3973	10.625	9.97589	10.343
ENSG00000080822.16_5	11.016	10.8698	10.8253	11.0194	10.6288	10.6808	10.788	10.9159	10.8381	10.8744	11.0341	10.7997	10.8547	11.1967	10.9282	10.9797	11.1017	10.898	10.9629	10.8649
ENSG00000080823.22_2	6.08286	6.21327	6.21102	6.29904	6.53055	6.45012	6.24685	6.65134	6.52989	6.2752	6.30489	6.59896	6.49227	5.96012	6.17344	6.12673	6.06387	6.6471	6.29508	6.59409
ENSG00000080824.18_3	15.7885	15.9807	16.2602	16.1423	16.0285	15.9279	16.0285	16.0817	15.8987	15.7959	16.1766	16.2091	15.9628	16.5993	15.692	15.8576	15.9855	16.0656	16.3023	16.0355
ENSG00000080839.11_3	9.52292	8.92623	8.8483	9.37381	8.81164	9.24204	9.20713	9.85781	8.91786	8.96629	8.65432	9.70498	9.81659	9.1397	9.7123	9.1601	8.64592	9.43579	9.77192	9.05226
ENSG00000080845.17_4	11.0824	11.1996	11.405	11.2354	11.0722	11.1779	11.0913	10.7384	10.8588	10.9861	11.4968	10.7634	10.6429	11.746	10.8478	10.7796	11.5647	10.9032	10.8871	10.9216
ENSG00000080854.14_4	8.90157	9.22452	9.83349	9.23271	9.08499	8.30735	9.55114	9.4209	9.36617	9.32987	8.64025	8.7597	9.37264	9.09258	8.73941	8.8577	9.13584	9.27891	8.84972	9.56694
ENSG00000080910.12_4	5.35326	5.35326	5.35326	5.35326	5.35326	5.35326	5.35326	5.35326	5.35326	5.35326	5.35326	5.35326	5.35326	5.35326	5.35326	5.35326	5.35326	5.35326	5.35326	5.35326
ENSG00000080947.14_2	6.72076	7.45264	6.08541	6.85698	6.2174	6.25514	6.566	6.09582	5.92106	6.80965	7.25927	6.82658	5.79046	5.76418	6.73733	6.38564	7.05956	6.34633	5.91083	6.90836
ENSG00000080986.12_2	10.8345	10.8116	10.9731	10.7681	10.955	10.8222	10.8249	10.6027	10.8362	10.8916	11.0337	10.959	10.6941	11.11	10.511	11.0987	11.1117	10.9636	10.5904	10.8664
ENSG00000081014.10_3	9.78378	9.13147	9.67026	9.49541	9.31482	9.08076	9.50773	9.79904	9.75592	9.30295	8.83255	10.0697	9.76507	9.76333	9.87867	9.48979	8.75285	9.44513	10.3265	9.66861
ENSG00000081019.13_3	9.41583	9.64366	9.74675	9.80746	9.61383	9.43471	9.87354	9.4817	9.70177	9.72332	9.7174	9.71595	9.7397	9.66862	9.38671	9.6287	9.98027	9.44701	9.77685	9.63779
ENSG00000081026.18_3	8.46376	8.37239	8.47189	8.24202	8.51634	8.61489	8.48616	8.47068	8.69096	8.67168	8.74624	8.12238	8.04449	8.42171	8.34893	8.03995	8.69381	8.31836	8.53885	8.22573
ENSG00000081041.8_2	6.35621	6.41015	6.18908	6.03731	6.14788	6.0161	6.59625	6.18447	6.13851	6.33979	6.53826	5.94237	6.03862	5.8938	6.21671	6.77025	6.3329	6.52191	5.85615	6.40969
ENSG00000081051.7_3	6.67092	6.53954	6.25372	6.63646	6.76345	6.22465	7.07092	7.43433	7.47901	6.67311	6.13966	6.77693	6.63746	6.13972	7.50171	6.38802	6.22294	7.21665	6.27774	7.27184
ENSG00000081052.12_3	7.62334	7.03497	7.30067	7.55249	7.44596	6.81717	8.49499	7.65656	8.09934	6.86125	6.91701	7.04214	7.51087	6.58097	7.33856	7.64223	7.06196	7.66604	7.55332	8.20374
ENSG00000081059.19_3	9.48962	8.47659	8.52209	8.33639	8.20573	8.40553	8.58059	8.95821	8.88328	8.39927	8.32308	8.69526	8.47024	8.43231	8.52155	8.3607	8.07456	8.61689	9.19469	8.68396
ENSG00000081087.14_3	9.64516	9.31628	10.2034	9.60515	9.6728	9.91858	9.86736	9.45047	10.3116	9.96458	9.65629	10.1453	9.9132	10.8967	9.85252	9.64324	9.60317	9.75987	10.3683	9.47602
ENSG00000081138.13_3	6.58511	6.14029	6.11261	6.48692	6.3602	6.47399	6.1542	6.76068	6.65478	6.89293	6.23454	6.77408	6.43774	5.78688	6.62935	6.43061	6.52288	6.84883	6.09558	6.93638
ENSG00000081148.11_2	5.66764	5.57616	5.58031	5.57917	5.35326	5.6615	5.99463	5.57747	5.74601	5.58011	5.56876	5.35326	5.35326	5.35326	5.79015	5.84926	5.57329	5.66445	5.58778	5.85119
ENSG00000081154.11_2	12.6922	12.7838	12.885	12.6906	12.6742	12.7044	12.7912	12.6977	12.8155	12.5805	12.7621	12.6322	12.605	12.759	12.6894	12.8088	12.7419	12.6581	12.6463	12.6777
ENSG00000081177.18_3	9.86551	10.1708	10.1692	10.296	9.95295	10.2452	10.1387	9.69514	9.97567	10.1948	9.98616	10.1172	9.75889	9.80913	9.63919	9.9904	9.98105	10.01	9.82292	9.85252
ENSG00000081181.7_2	11.1102	11.1883	10.8599	11.4195	11.0832	11.0888	11.2179	10.9383	11.1479	11.0832	11.1147	10.6841	11.0157	10.9887	11.0122	11.0312	11.3786	11.1151	10.1569	11.118
ENSG00000081189.15_5	5.79892	6.83967	6.98965	6.18837	6.40599	6.40438	6.31339	5.9057	6.77634	6.87475	6.2698	6.94722	6.03752	6.71732	6.06902	6.70414	6.23271	6.97936	6.75141	6.19965
ENSG00000081237.19_4	5.35326	5.35326	5.35326	5.51515	5.62134	5.35326	5.8377	6.14863	5.72084	5.71605	5.35326	5.64071	6.13739	5.35326	5.66691	5.92326	5.35326	5.70803	5.35326	5.35326
ENSG00000081248.10_2	5.93859	5.93955	5.35326	5.67241	5.86801	5.88521	5.86185	5.89979	5.58052	5.67376	5.78314	5.75393	5.57961	5.35326	5.88744	5.8961	5.79206	6.00896	5.6845	5.85117
ENSG00000081277.12_3	6.35447	6.03663	6.2286	6.19735	6.43596	6.37762	7.06234	6.93027	6.94526	6.25392	6.59731	6.29876	6.65587	5.7271	6.41689	6.55133	6.3859	7.02255	6.20859	6.93835
ENSG00000081307.12_4	10.2494	10.4546	10.3442	10.3027	11.0219	10.5028	10.2765	10.5886	10.4173	10.4383	10.4873	10.4748	10.282	10.545	11.0912	10.4754	10.4361	10.3753	10.5342	10.2982
ENSG00000081320.10_3	8.8357	8.87794	9.59125	9.07946	8.78528	8.99682	8.99884	8.88935	8.73183	9.25196	9.14235	9.20887	8.228	9.9271	8.06682	8.77511	9.56938	8.86178	9.10886	8.68616
ENSG00000081377.16_3	11.3662	11.5135	12.1961	11.4603	11.5071	11.4478	11.4223	11.2339	11.5788	11.5037	11.1634	11.5764	11.4087	12.1157	11.6066	11.6013	11.125	11.4221	11.9267	11.598
ENSG00000081386.12_2	9.63601	9.87173	9.90734	9.35371	9.19717	9.45633	9.76491	9.87135	9.48519	9.70963	9.49459	9.81	9.86042	9.68285	9.75695	9.51232	9.99931	8.98168	9.70258	9.64213
ENSG00000081479.13_3	7.24347	6.58578	6.41973	6.49578	7.17718	7.68886	6.88263	8.12623	7.53796	7.84145	6.60582	6.97989	7.05428	7.18535	7.18768	6.50121	7.8532	6.92621	7.09554	6.7512
ENSG00000081665.13_3	9.46306	8.49673	8.86719	8.36993	6.39384	8.24095	8.29584	9.331	8.92739	8.2271	8.75432	8.44254	9.03879	9.50267	9.31816	8.8848	9.46869	7.68519	8.97636	8.86014
ENSG00000081692.12_3	9.63151	8.6903	9.08118	8.64817	8.84943	9.00612	9.00283	9.41585	8.49752	8.76391	8.54236	9.42555	9.37985	9.83423	9.64968	8.78769	8.49145	8.90702	9.81306	8.57603
ENSG00000081721.11_2	9.68854	9.66891	9.2889	9.48889	9.72193	9.81604	9.22602	9.81217	9.58217	9.69007	9.47232	9.60898	9.76549	9.57619	9.81919	9.74775	9.47466	9.75995	9.34	9.48324
ENSG00000081760.16_3	10.9484	10.7873	11.6787	10.8186	11.0717	10.7023	11.2349	11.1365	10.9947	11.1361	10.5747	10.792	10.95	11.3032	10.687	10.9225	11.2034	10.568	11.7996	10.7684
ENSG00000081791.8_4	11.0165	10.8967	10.172	10.7596	10.7357	10.6825	10.7273	10.8492	10.9002	10.8018	10.8297	10.7491	10.9558	10.7502	10.8654	10.8271	10.8782	10.742	10.6161	10.8871
ENSG00000081800.8_2	5.35326	5.35326	5.35326	5.35326	5.35326	5.35326	5.35326	5.35326	5.35326	5.35326	5.35326	5.35326	5.35326	5.35326	5.35326	5.35326	5.35326	5.35326	5.35326	5.35326
ENSG00000081803.15_5	10.4299	10.1315	9.95591	10.1994	10.0583	9.82855	10.1133	9.90962	10.6064	10.9624	10.7065	10.4084	9.67376	10.4974	9.26312	9.85676	10.2207	10.7701	9.59445	10.1222
ENSG00000081818.3_2	6.05118	6.06264	6.03258	5.83329	6.11011	6.00655	5.78771	6.02433	6.1637	6.0664	6.08745	6.17914	6.15156	6.14285	5.97621	6.05164	6.33283	5.97901	6.14999	5.91436
ENSG00000081842.13	5.7277	5.65506	6.55363	6.30755	5.89279	5.87113	7.87936	8.08213	9.23153	5.92373	6.17865	8.68021	5.88186	5.35326	7.85546	5.95309	6.13334	5.35326	5.35326	7.05212
ENSG00000081853.14_3	6.0862	5.98056	6.16069	5.74478	6.23541	6.12964	6.10503	6.46692	6.37067	6.27061	6.22884	6.00585	6.2702	5.77201	5.88822	6.14631	6.42805	6.56047	5.82184	6.42747
ENSG00000081870.11_2	9.21092	9.32894	8.99829	9.39547	9.21254	9.44043	9.307	9.18311	9.2719	9.26658	9.26039	9.17234	9.18103	8.479	9.47537	8.7363	9.10455	9.3492	8.85617	9.31578
ENSG00000081913.13_3	11.6667	11.1993	11.0295	11.5885	11.1323	10.8392	11.5374	11.9327	11.6207	11.3283	10.8737	11.5743	11.5022	10.8463	11.4358	11.0342	11.0075	11.55	11.5463	11.6859
ENSG00000081923.13_5	7.8887	8.02933	8.83556	8.16764	8.04445	7.17877	8.40187	8.28141	8.45018	8.54897	8.27039	8.58456	7.76855	8.98515	7.81375	7.67851	8.36615	8.25543	8.86716	8.278
ENSG00000081985.11_4	7.64596	7.39785	7.01733	7.01616	7.07616	7.59754	6.99287	7.13267	6.97878	7.12986	7.11015	6.68253	6.947	6.1613	7.50971	7.07359	6.79922	6.8937	6.21411	7.26441
ENSG00000082014.16_4	7.32466	7.36576	7.60168	7.5576	7.36991	7.13356	7.3475	7.06336	6.84432	7.22475	7.1257	7.40915	7.15884	7.16306	7.0605	6.98352	7.45302	7.13545	7.74338	7.04139
ENSG00000082068.8_2	10.2693	10.5275	10.2719	10.4525	10.4654	10.3401	10.2973	10.2777	10.3571	10.6036	10.8153	10.3725	10.092	10.2271	9.91205	10.3354	10.4641	10.607	10.0392	10.3261
ENSG00000082074.16_6	5.35326	5.35326	5.35326	5.35326	5.35326	5.35326	5.35326	5.35326	5.35326	5.35326	5.35326	5.35326	5.35326	5.35326	5.35326	5.35326	5.35326	5.35326	5.35326	5.35326
ENSG00000082126.17_3	5.35326	5.35326	5.67627	5.35326	5.58577	5.35326	5.35326	5.57916	5.35326	5.58166	5.59041	5.57635	5.5694	5.58594	5.57218	5.35326	5.35326	5.35326	5.35326	5.35326
ENSG00000082146.12_2	10.5928	10.5415	10.575	10.5643	10.6504	10.6308	10.3442	10.5058	10.5133	10.5854	10.2994	10.4808	10.6774	9.85027	10.2222	10.3858	10.2181	10.1417	10.606	10.3103
ENSG00000082153.17_4	13.8277	13.6221	13.7326	13.7577	13.7016	13.7795	13.7759	13.9245	13.9342	13.5383	13.5689	14.0423	13.9572	14.1087	14.0302	13.7401	13.4313	13.933	13.8971	13.7988
ENSG00000082175.14_2	6.22963	6.14486	5.78749	5.65178	6.21906	6.03352	5.90671	6.0159	5.58042	5.65301	6.17197	5.91337	5.70859	5.93688	6.12331	6.66627	5.80527	6.28525	5.59352	5.72656
ENSG00000082196.20_3	6.05202	6.58716	6.57573	6.32273	6.61373	6.36915	6.31115	5.9735	6.80873	6.49292	6.29349	6.03663	5.62827	6.06867	5.81372	6.23482	6.29304	6.98889	6.0438	6.18589
ENSG00000082212.12_4	10.8389	11.6643	11.5934	11.6337	11.3048	11.6024	11.1271	10.8842	11.1206	11.4187	11.4616	11.1902	11.0514	10.7417	11.0022	11.5852	11.3051	11.5174	10.8083	11.4269
ENSG00000082213.17_4	10.8577	11.122	10.801	10.8649	11.1085	10.8824	10.8563	10.8234	10.6321	10.6992	10.9093	10.8497	10.6182	11.0422	11.2568	10.751	11.02	10.9057	11.1691	10.3629
ENSG00000082258.12_3	10.9359	11.0321	10.9563	10.8021	10.8816	10.9745	11.0169	10.9686	11.0062	10.8779	11.0982	10.9988	10.7917	11.3382	10.9711	10.7313	11.662	10.6855	10.9049	10.7679
ENSG00000082269.16_4	10.1945	10.5131	10.3335	10.5333	10.5548	10.5025	10.404	10.024	10.4459	10.5745	10.4556	10.1222	10.2582	9.961	10.261	10.4221	10.0759	10.6073	9.66518	10.5626
ENSG00000082293.12_4	5.63209	5.35326	5.55459	5.35326	5.55825	5.35326	5.55577	5.35326	5.55476	5.35326	5.35326	5.55881	5.55396	5.56754	6.60987	5.35326	5.69067	5.35326	5.35326	5.35326
ENSG00000082397.17_5	10.0775	10.0895	10.0319	9.85215	10.0142	9.84963	9.77528	9.90181	9.83428	10.1637	9.99669	9.85878	9.59318	9.80158	9.41293	9.88477	9.69127	9.75547	10.6505	10.014
ENSG00000082438.15_4	7.84758	7.66658	7.91478	8.13493	8.01441	7.76719	7.62055	7.71272	7.61122	8.00106	8.12506	7.74418	7.53346	7.74703	7.23581	7.74625	8.349	7.39739	7.90679	7.5045
ENSG00000082458.11_3	11.3985	10.955	10.7831	10.9456	11.0705	10.9984	10.9145	11.2914	10.9567	11.1561	10.7842	11.2153	11.336	11.1391	11.2876	10.8864	11.1087	10.6838	11.1579	11.0027
ENSG00000082482.13_5	6.27437	6.14789	5.83601	6.25017	6.21338	6.16821	6.36462	6.60099	6.28876	6.1949	6.30495	6.43006	6.48655	5.87816	6.30179	6.57222	6.31126	6.48571	6.05419	6.59517
ENSG00000082497.11_2	8.02996	7.77087	8.9905	7.74628	8.11106	7.02974	8.27938	8.9412	7.9098	7.58655	7.58479	8.5465	8.06823	10.2728	8.71125	7.69589	8.40869	7.82931	9.69699	8.37428
ENSG00000082512.14_2	9.35906	9.62511	9.26462	9.20749	9.45667	9.91026	9.0896	8.87219	9.13221	9.78311	9.76497	8.72725	8.54728	8.73796	8.48911	9.48859	9.62929	9.17003	9.00847	9.23935
ENSG00000082515.17_3	10.4014	10.554	10.3343	10.3284	10.4606	10.3931	10.2714	10.3323	10.3712	10.2071	10.3851	10.52	10.3331	10.4546	10.3532	10.3763	10.3339	10.424	10.3679	10.3129
ENSG00000082516.8_2	10.8979	10.793	10.633	11.1101	10.8306	10.7081	10.7921	10.9853	11.0499	10.8467	10.6713	11.2572	11.0282	10.9985	10.8192	10.8569	10.326	11.3857	11.1502	11.0856
ENSG00000082556.10_2	6.0217	6.39198	6.59753	6.35076	6.62524	6.16208	6.5334	6.17748	6.17773	6.36334	6.67429	6.43344	6.61522	6.63636	6.13245	6.17897	6.89365	6.33568	6.60872	6.45146
ENSG00000082641.15_5	13.9124	13.2784	13.4584	13.3812	13.2778	13.1474	13.3123	13.8034	13.2356	13.388	13.1611	13.2374	14.0802	13.683	14.0752	12.8868	13.5864	13.2131	13.4658	13.123
ENSG00000082684.15_5	10.1141	10.1234	9.47803	10.0368	9.77881	10.3128	9.75516	9.53358	9.59101	10.1827	9.70034	9.49408	9.8925	9.39885	9.71054	10.0043	9.91242	9.58734	8.87187	9.71193
ENSG00000082701.15_5	11.4553	11.4594	11.6168	11.2915	11.3796	11.471	11.5574	11.234	11.4072	11.3197	11.5736	11.1797	11.2165	12.3872	11.4764	11.4584	12.048	11.3525	11.472	11.48
ENSG00000082781.11_3	12.3495	12.6929	13.5287	12.7265	12.6181	11.9766	13.1234	12.9368	12.8968	12.7794	12.6413	13.8796	12.9812	13.4909	12.6131	12.6814	12.6052	13.2228	14.1882	12.8751
ENSG00000082805.19_4	10.697	10.5607	11.054	10.4652	10.6954	10.5393	10.5056	10.4299	10.7005	10.7863	10.1275	10.9113	10.6088	10.6799	10.2658	10.2871	10.3098	10.5585	10.941	11.0658
ENSG00000082898.16_2	13.9092	14.0545	13.9958	14.1836	14.1241	14.1647	13.9886	13.9281	14.0839	14.0949	14.1283	13.8848	13.7969	13.7289	13.6558	14.035	13.8225	14.1564	13.9523	14.1431
ENSG00000082929.8_4	5.35326	5.35326	5.35326	5.35326	5.35326	5.35326	5.35326	5.35326	5.35326	5.35326	5.35326	5.35326	5.35326	5.35326	5.35326	5.35326	5.35326	5.35326	5.35326	5.35326
ENSG00000082996.19_4	9.85177	10.1335	10.1346	10.2488	10.2109	9.94891	10.2384	10.2267	10.317	10.2556	10.3249	10.117	10.1785	10.4212	10.1135	10.4306	9.86301	10.2506	9.95296	10.2924
ENSG00000083067.22_4	8.15156	8.04924	7.75743	8.398	8.52358	8.42335	7.92333	8.03707	8.09287	8.20658	8.07187	8.10194	8.20815	8.39974	8.12961	7.72942	8.11381	8.52344	7.53617	8.16502
ENSG00000083093.9_3	10.5994	10.1432	10.226	10.0868	10.266	10.3835	10.2934	10.8004	10.509	10.1527	9.75577	10.5522	10.4491	10.9073	10.5449	10.1559	10.3335	10.4178	10.6604	10.2832
ENSG00000083097.14_4	9.58656	8.98953	8.45433	8.85483	9.20029	9.15329	9.06151	9.37826	9.31613	9.34439	8.94311	9.66569	9.10509	8.93563	9.36602	9.3237	9.09065	9.30674	9.56508	9.16459
ENSG00000083099.10_2	9.93553	9.26333	9.40734	9.36686	9.63751	9.57565	9.55986	9.65599	9.86841	9.44071	9.49497	9.64971	9.74059	9.721	9.74596	9.80947	9.75013	9.68495	9.57541	9.6421
ENSG00000083123.14_2	10.2353	9.74239	9.44735	9.72414	10.1687	10.3328	9.62883	9.8602	9.97898	10.2608	10.0568	9.8166	9.88734	9.29876	10.0016	10.3434	9.66405	9.95999	9.63512	9.84916
ENSG00000083168.10_4	10.9898	10.8427	10.703	10.7411	10.7695	10.5008	10.7035	10.8921	10.4965	10.6999	10.6979	10.8649	10.9239	11.3502	10.8191	10.5787	11.1681	10.4932	11.0957	10.6133
ENSG00000083223.17_3	9.98268	10.0878	10.2287	9.82894	9.92277	9.65592	10.1644	10.0822	9.84783	10.0056	9.95791	9.48333	10.0113	9.90575	9.39815	9.89046	9.86891	9.83599	9.63037	9.81819
ENSG00000083290.19_3	9.44091	9.16883	8.34433	8.89461	8.93526	8.87684	9.22041	8.94034	8.34472	9.08559	8.74103	9.10508	8.92597	8.59208	8.70629	8.99045	9.07537	8.031	9.15522	8.97498
ENSG00000083307.11_4	10.8278	10.2779	10.6244	10.1436	10.262	10.4245	10.5974	10.4836	10.1971	10.4456	10.5051	10.7338	10.31	11.295	10.056	10.0744	10.7812	10.3074	11.1455	10.242
ENSG00000083312.17_2	13.6403	13.7199	13.902	13.7401	13.6466	13.4739	13.7752	13.8007	13.6941	13.6095	13.6196	13.8557	13.8258	14.0345	13.8685	13.5427	13.7296	13.6416	13.6633	13.7846
ENSG00000083444.16_2	11.2445	11.0314	10.5001	11.0593	11.313	11.0898	11.0142	10.9631	11.0712	11.0708	11.0954	10.7503	11.077	10.7833	11.0149	11.1091	11.3942	10.7523	10.7388	10.9587
ENSG00000083454.21_3	7.30213	7.61255	7.20155	7.74891	7.43958	7.44883	7.75527	7.58683	8.13004	7.46849	8.05058	7.61444	7.40764	6.71015	7.06625	7.7596	7.5197	7.67997	6.36126	7.72999
ENSG00000083457.11_2	8.83396	9.13173	8.50071	8.84922	8.88971	8.89068	8.70908	8.7495	8.77036	8.74123	8.78243	8.9706	8.9808	8.58517	8.96211	8.84157	8.73059	8.97599	8.7003	8.82261
ENSG00000083520.14_2	11.8234	11.4805	11.852	11.3281	11.6093	11.5339	11.5336	11.7039	11.5891	11.5075	11.3885	11.6462	11.6578	12.3512	11.8228	11.3507	11.8326	11.5214	11.6539	11.6636
ENSG00000083535.15_3	8.37654	9.06262	9.14758	8.78971	8.94146	8.84981	8.59132	8.19692	8.79669	8.79041	8.51712	8.65944	8.60211	8.68281	8.33707	9.32635	8.37283	8.89836	8.32354	8.95676
ENSG00000083544.14_4	8.74781	9.52233	9.49562	9.44293	9.1227	9.29339	9.06975	9.04777	9.03369	9.2669	9.30696	9.26727	8.99979	8.94413	9.04816	9.23144	8.40811	9.08938	9.35061	9.20288
ENSG00000083622.8_5	5.35326	5.35326	5.35326	5.35326	5.35326	5.35326	5.35326	5.35326	5.35326	5.35326	5.35326	5.35326	5.35326	5.35326	5.35326	5.35326	5.35326	5.35326	5.35326	5.35326
ENSG00000083635.7_3	10.2833	10.1833	9.93686	10.2103	10.0103	10.21	9.85583	10.0622	10.0465	10.1075	10.1886	10.3012	10.2205	10.3827	10.137	10.0177	9.70936	10.3235	10.3488	10.057
ENSG00000083642.18_2	10.3465	11.1394	10.8328	11.0435	11.2951	11.1582	10.8019	10.7985	11.3008	10.842	10.788	10.6275	10.6253	10.2739	10.175	10.824	10.3095	11.0196	10.7109	11.0985
ENSG00000083720.12_2	10.5506	10.6348	9.86831	10.7059	10.583	10.7754	10.428	10.5997	10.7312	10.5526	10.4559	10.8324	10.4933	9.538	10.0775	10.5225	10.2439	10.9775	9.92184	10.9609
ENSG00000083750.12_4	8.24761	7.85788	7.67222	7.68836	8.15938	7.96754	7.8213	8.13779	7.68167	8.30574	7.72066	7.79914	8.20991	8.08121	8.23182	7.82763	7.98409	7.90034	8.05712	7.91231
ENSG00000083782.7_2	5.35326	5.35326	5.35326	5.35326	5.35326	5.35326	5.35326	5.35326	5.35326	5.35326	5.35326	5.35326	5.35326	5.35326	5.35326	5.35326	5.35326	5.35326	5.35326	5.35326
ENSG00000083799.17_4	10.2133	9.39555	9.44336	9.6713	9.37158	9.1936	9.70456	10.1098	10.185	9.74313	8.99343	9.64642	9.47577	9.68925	9.84	9.40723	9.2775	9.7214	9.4281	9.74221
ENSG00000083807.9_5	8.29389	8.30776	8.40805	8.58376	7.99078	8.45263	8.67179	8.35568	8.73389	8.5023	8.65557	8.24115	8.50494	8.18415	8.05776	8.67796	8.57541	8.42763	8.104	8.49211
ENSG00000083812.11_3	8.93741	7.81435	8.46193	7.81316	7.63618	7.74874	8.06509	8.8142	8.19027	7.48549	7.35993	8.77848	9.01835	8.87233	8.71775	7.74508	8.38927	7.84652	8.83273	8.15556
ENSG00000083814.13_3	8.1915	7.75531	8.20247	7.56501	7.87738	7.57802	8.17394	8.38148	8.09097	7.56298	7.66036	8.34276	8.28485	8.00785	8.08266	7.67894	8.68943	5.59983	8.45509	8.20033
ENSG00000083817.8_2	8.88591	9.19085	9.41609	8.05066	8.9829	9.03859	9.1424	9.09046	9.05379	8.76635	8.62282	9.16686	8.94097	9.12214	9.01033	8.38128	9.3755	8.57186	8.94855	9.11737
ENSG00000083828.15_4	8.73009	8.27021	8.79519	8.44118	8.31929	8.26849	8.3292	9.04037	8.52754	8.5332	8.79002	8.99199	8.83213	8.9129	8.70531	8.64412	8.68823	8.61355	9.41118	8.71112
ENSG00000083838.15_3	7.98735	7.50568	6.78464	7.73464	7.87602	7.8026	7.65475	7.84925	7.68236	7.84029	7.63829	7.79117	7.74779	7.49176	7.72953	7.52258	7.32265	7.47885	7.80669	7.27538
ENSG00000083844.10_4	10.0276	9.6284	10.2323	9.04876	9.3547	9.67242	9.77212	9.5556	9.47634	9.44398	9.22966	9.67872	9.63763	10.0892	10.3392	9.09356	10.3131	9.11767	9.75287	9.60353
ENSG00000083845.8_3	14.3804	14.4706	14.4498	14.528	14.2076	14.6796	14.4155	14.2215	14.5047	14.5474	14.7982	14.454	14.4182	14.4535	14.2874	14.7346	14.4468	14.4235	14.3363	14.4341
ENSG00000083857.13_4	12.8633	12.1408	12.8392	12.1573	12.5558	12.3224	12.4608	12.9573	12.6831	12.4371	11.9051	12.3804	12.7119	13.4429	12.7224	12.1357	12.3252	12.0198	13.1476	12.5518
ENSG00000083896.12_3	12.9781	12.0271	12.2656	11.8862	12.0836	12.0033	12.1046	12.542	12.0561	11.9594	11.8799	12.3295	12.5351	13.1521	12.7845	11.7258	12.4069	11.7987	12.6261	12.1274
ENSG00000083937.8_2	11.2455	11.4838	11.2887	11.5696	11.4152	11.3729	11.3447	11.2924	11.5069	11.514	11.5923	11.3734	11.2362	11.6644	11.1959	11.4055	11.3191	11.5889	11.1734	11.3457
ENSG00000084070.11_4	8.48185	8.01373	8.25336	8.26891	7.92721	7.93228	8.08307	8.36288	8.23453	7.99267	8.03184	8.64609	8.27727	8.54403	8.59617	8.22139	7.7122	8.46966	8.73544	8.2512
ENSG00000084072.16_3	10.1288	10.3647	10.4667	10.2517	10.1691	10.3263	10.1494	10.288	10.2213	10.195	10.6816	10.1094	10.1551	10.3649	9.8709	10.6743	10.6017	9.83876	9.79808	10.3502
ENSG00000084073.8_2	11.5821	10.7224	10.6833	10.8743	10.9538	10.7648	10.9387	11.621	11.1523	10.7641	10.6012	11.6432	11.5137	11.6144	11.7182	10.845	10.5542	11.0861	11.675	10.9941
ENSG00000084090.13_3	13.0423	12.8502	12.8996	12.9519	12.9437	12.968	12.9052	13.0732	12.9377	12.933	12.6398	13.2267	13.1594	12.8488	13.1566	12.8991	12.4013	13.1382	13.2037	12.9577
ENSG00000084092.6_2	10.1693	10.5586	10.9097	10.7585	10.7799	10.5441	10.5605	10.3597	10.6059	10.7588	10.8625	10.3915	10.4768	10.7563	10.5175	11.0148	10.6372	10.6232	10.4027	10.6417
ENSG00000084093.16_2	12.5959	11.4889	12.0457	11.6713	11.6618	11.6531	11.7105	12.4249	11.7801	11.8219	11.3898	12.1955	12.3418	12.6889	12.476	11.4112	11.6988	11.5078	13.0071	11.6798
ENSG00000084110.10_2	5.56967	5.72902	5.66171	5.98991	5.80043	5.65315	5.35326	5.77715	5.75505	5.92858	5.7953	5.57863	5.53262	5.68455	5.6445	6.01953	6.19597	5.81545	5.70676	5.88207
ENSG00000084112.14_3	10.2714	10.225	10.0577	10.2136	9.95997	10.2685	10.3684	10.5832	10.364	10.2591	9.87962	10.2232	10.3161	9.97405	10.6318	10.1876	10.1746	10.0599	10.4418	10.6458
ENSG00000084207.16_3	14.2867	14.2359	14.3646	14.2228	13.9304	14.2066	14.2369	14.1954	14.2954	14.0786	14.3891	14.229	14.1567	14.6819	14.096	14.1018	14.1903	14.0489	14.6727	14.0425
ENSG00000084234.17_4	14.0994	14.1826	14.5788	14.2606	14.2772	14.2559	14.2573	14.2659	14.329	14.3744	14.0698	14.4457	14.1284	14.6364	14.3521	14.4735	14.2814	14.0579	14.5977	14.2594
ENSG00000084444.13_2	10.0532	10.4915	10.3236	10.5651	10.2637	10.1526	10.5205	9.9819	10.3735	10.5552	10.4317	9.87248	10.2094	9.85705	9.85608	10.2965	10.3041	10.2985	9.66364	10.1175
ENSG00000084453.16_3	8.01845	7.25503	7.92983	8.0481	8.17938	7.63175	7.6233	8.12002	7.095	7.49549	8.04209	8.15621	7.63319	7.65203	8.30077	7.46143	7.42451	7.60474	8.25574	8.14117
ENSG00000084463.7_4	12.497	12.5355	12.6326	12.579	12.6711	12.6216	12.4979	12.4779	12.5227	12.3673	12.5869	12.5873	12.5032	12.7532	12.4245	12.4984	12.3347	12.6728	12.558	12.5351
ENSG00000084623.11_2	12.7201	12.9727	12.9771	13.0399	12.7117	12.9329	12.7887	12.7114	12.9389	12.7739	13.0384	12.9305	12.8693	12.9802	12.8449	12.9291	12.797	12.9164	12.7879	12.8291
ENSG00000084628.9_2	10.325	11.0017	10.6555	10.8593	10.8493	10.8937	10.663	10.5571	10.5613	10.5866	10.6548	11.0685	10.7707	10.255	10.1974	10.5821	10.4036	10.8425	10.4526	10.6926
ENSG00000084636.17_4	8.64948	8.13263	8.29037	8.31942	8.28973	8.73176	8.62536	8.95837	8.27093	8.26991	8.49238	8.36996	8.91717	8.26208	8.76327	8.7912	8.59869	9.07952	7.6833	8.81383
ENSG00000084652.15_2	11.8401	11.4618	11.7009	11.4501	11.5015	11.6298	11.6115	11.8355	11.5719	11.478	11.5704	11.9721	11.8934	11.7656	11.8636	11.5106	11.6414	11.6373	11.888	11.7108
ENSG00000084674.14_3	6.15636	6.38814	6.40665	6.44257	6.31147	5.94642	6.70227	6.93467	7.00718	6.36276	6.23018	6.67222	6.70648	6.12021	6.78146	6.59054	6.11253	6.5443	6.4615	6.8354
ENSG00000084676.15_3	10.3033	9.6352	10.1656	9.7144	9.87962	9.71446	9.93616	9.87033	9.91825	10.0906	9.55707	10.1137	9.73801	10.1184	9.58505	9.62422	9.6045	9.79569	10.3854	10.0158
ENSG00000084693.15_3	11.1749	11.1	10.8059	11.0784	10.9792	11.1291	10.87	10.8583	10.8845	11.2435	11.1717	10.8009	11.1377	10.7548	10.6355	11.1738	11.0486	11.0683	10.8008	10.958
ENSG00000084710.13_2	9.43122	9.55876	9.82976	9.53472	9.49869	9.43687	9.69821	9.41117	9.37554	9.5322	9.43439	9.48119	9.39684	9.13306	9.08053	9.22687	9.61118	9.49141	9.20835	9.44484
ENSG00000084731.14_3	11.4899	11.2988	11.505	11.5624	11.5187	11.5207	11.4815	11.4422	11.1455	11.3514	11.1141	11.2787	11.2995	11.3785	10.9224	11.3192	11.6821	11.3055	11.3334	11.2386
ENSG00000084733.10_2	11.9685	12.2271	12.3332	12.4297	12.1912	12.1027	12.1259	12.0452	12.1427	12.2164	12.3647	12.0228	12.0767	12.2655	11.8839	12.1641	12.1532	12.0714	12.0889	12.1046
ENSG00000084734.8_3	6.01538	5.76809	5.50085	5.6342	5.69869	5.64788	5.92023	5.72258	5.78577	5.71362	5.97126	5.66401	5.72032	5.79981	5.77098	5.82872	5.85641	5.80837	5.50543	5.70796
ENSG00000084754.11_4	12.6979	12.9106	12.8667	12.6639	12.8325	12.745	12.9009	12.6848	12.678	12.5671	12.9226	12.5994	12.7918	12.9646	12.6453	12.968	13.1158	12.6549	12.655	12.7768
ENSG00000084764.11_5	7.32951	7.07864	7.22561	7.4474	7.67569	7.60227	7.4944	7.50867	7.13578	7.29839	7.22605	7.21427	7.15409	7.15268	6.9121	7.05371	7.39044	7.46167	6.64782	6.86047
ENSG00000084774.13_3	12.19	12.7849	12.6853	12.8128	12.5713	12.8214	12.6681	12.4232	12.8705	12.8309	12.7604	12.8249	12.5829	12.1444	12.1139	12.6183	12.571	12.8399	12.4438	12.9399
ENSG00000085063.15_4	11.9137	11.6926	11.0499	11.571	11.3591	11.5924	11.6141	11.6174	11.5134	11.574	11.5781	11.4994	11.6376	11.7983	11.2532	11.2038	11.7671	11.2143	11.4192	11.2169
ENSG00000085117.11_4	9.16657	8.83348	8.99322	9.14158	8.53779	9.10707	9.05188	8.53229	9.14918	8.99239	8.44627	7.86579	8.58088	8.68853	9.19304	8.95836	8.04112	8.63125	8.74129	8.89674
ENSG00000085185.15_5	8.59453	8.29221	8.33856	8.49847	8.76426	8.39147	8.26668	7.72194	8.32239	8.30418	8.4346	7.72251	7.91898	7.79257	9.15291	8.16474	8.77243	7.57656	8.46561	8.093
ENSG00000085224.22_5	12.1363	11.9332	11.8534	11.9721	12.0931	11.6421	12.0736	12.1987	11.8339	11.9758	11.8513	11.9462	12.0496	11.972	11.8351	11.6015	12.1111	11.8495	11.9166	11.9776
ENSG00000085231.13_3	9.75152	10.0379	10.1725	10.1497	9.82248	9.74248	9.81699	9.76618	9.97149	9.89245	9.89217	9.58488	9.86503	10.5131	10.0402	9.69593	10.0078	10.0328	9.97506	9.86405
ENSG00000085265.10_2	5.35326	5.35326	5.35326	5.35326	5.35326	5.35326	5.35326	5.35326	5.35326	5.35326	5.35326	5.35326	5.35326	5.35326	5.35326	5.35326	5.35326	5.35326	5.35326	5.35326
ENSG00000085274.15_2	10.0686	9.91966	10.2915	9.85863	9.7814	9.85545	9.87381	10.0697	9.86158	9.93047	9.95489	10.2819	10.0854	10.3135	10.0193	9.76956	10.2742	9.87834	10.3111	9.92533
ENSG00000085276.17_5	5.64854	5.80687	7.62423	5.68721	6.55189	5.69487	5.9488	6.65616	6.3277	6.18024	6.28238	8.30054	5.91948	7.48848	6.60644	5.66525	5.82927	5.89227	8.27858	5.91366
ENSG00000085365.17_2	10.5719	10.9417	11.0749	11.0543	10.8429	11.084	10.8703	10.7109	11.0471	10.8394	11.0685	10.8613	10.7606	10.699	10.6639	11.1254	10.9436	10.9743	10.8484	10.905
ENSG00000085377.13_3	11.3979	11.7837	11.8923	11.7564	11.6334	11.8604	11.6782	11.5082	11.6001	11.6658	11.7529	11.7617	11.5602	11.4749	11.5136	11.7042	11.5695	11.773	11.6066	11.6434
ENSG00000085382.11_3	9.40026	9.60135	9.53244	9.63584	9.67726	9.76784	9.41612	9.38707	9.65863	9.83311	9.51673	9.42976	9.59985	9.26626	9.38225	9.61731	9.13217	9.82187	9.53929	9.54791
ENSG00000085415.15_3	11.394	11.3052	11.3694	11.253	11.4924	11.0335	11.4132	11.3913	11.3748	11.2405	11.2461	11.7789	11.6441	11.656	11.5723	11.1957	11.3363	11.3626	11.7352	11.5353
ENSG00000085433.15_5	7.87899	7.55594	8.09136	8.05963	7.84089	7.5857	7.96802	8.12101	7.94645	7.76525	7.58549	8.30781	7.89111	8.42263	7.85729	7.96168	8.36192	7.74314	8.43197	8.02853
ENSG00000085449.14_4	12.4977	12.3934	12.2439	12.2554	12.2904	12.2987	12.2289	12.2446	12.611	12.3175	12.278	12.1278	12.3437	12.1796	12.0807	12.0654	12.5719	12.5232	12.0571	12.3638
ENSG00000085465.12_2	6.34	6.79599	7.14391	6.53179	6.69451	6.87998	7.10244	5.8799	6.55775	6.6721	6.88968	6.08618	6.26313	6.53091	6.4951	6.56838	7.35884	6.35032	6.23156	6.78553
ENSG00000085491.16_3	11.2428	11.0998	11.1709	11.3726	11.2331	10.9838	11.3185	11.6053	11.5391	11.2507	10.9374	11.8955	11.3052	11.9325	11.6509	11.0676	10.5272	11.5089	11.9286	11.5077
ENSG00000085511.19_3	10.973	11.2558	11.183	11.258	11.2028	11.0448	11.3647	11.0415	11.2071	11.2545	10.912	11.1444	11.1578	11.099	10.8966	11.0385	11.2094	11.4876	11.4295	11.2911
ENSG00000085514.15_5	6.44125	6.14261	5.70017	6.059	6.11502	6.08648	5.92315	6.13931	6.05753	6.15265	6.00279	5.94023	6.24556	5.83999	6.06829	6.17258	6.06071	5.94307	5.69351	5.78918
ENSG00000085552.16_2	9.45255	9.328	8.74561	9.89548	9.51647	9.50948	9.78595	9.82426	10.1372	9.74241	9.54509	9.75909	9.75039	8.93371	9.08095	9.60889	8.9483	10.3005	9.0499	10.3152
ENSG00000085563.14_3	6.63336	6.19684	6.16852	6.56479	6.60649	6.30883	6.5056	6.77953	6.54092	6.58739	6.63022	6.2912	6.24124	6.00107	6.11944	6.15276	6.45822	6.44273	5.80299	6.38567
ENSG00000085644.13_2	7.81098	8.68661	8.47854	8.15089	8.76213	8.59624	8.33656	8.38636	8.42352	8.4943	8.31461	8.66197	8.24748	8.08355	8.44768	8.64341	8.95175	8.49101	8.33646	8.22257
ENSG00000085662.13_2	12.366	12.5816	12.0466	12.3835	12.2905	12.3	12.4397	12.3722	12.4628	12.3985	12.4287	12.4506	12.3848	11.9744	12.2237	12.3599	12.4563	12.4639	11.9528	12.4788
ENSG00000085719.12_3	11.208	11.2869	11.2808	11.66	11.2007	11.2049	11.4588	11.4387	11.2685	11.3046	11.5729	11.3732	11.2613	11.2745	10.9755	11.2951	11.2861	11.2681	11.4488	11.3161
ENSG00000085721.12_3	11.3691	11.0373	11.0083	10.9415	10.9487	10.9562	11.0103	11.3293	10.7306	10.9344	10.9023	11.3972	11.432	11.8424	11.2063	10.6061	11.5942	10.8999	11.3081	10.8337
ENSG00000085733.15_2	12.5919	12.4679	12.438	12.4335	12.4738	12.2976	12.4767	12.5611	12.6299	12.4008	12.3809	12.8149	12.5257	12.7269	12.5731	12.3226	12.0893	12.7071	12.6433	12.5158
ENSG00000085741.12_2	6.13856	6.05578	5.92613	5.88108	5.89296	5.94188	5.92907	6.14886	5.88291	5.88585	5.85786	5.84821	5.96279	6.23803	5.98323	6.05516	5.98175	6.01514	5.85304	5.91694
ENSG00000085760.14_2	10.8506	10.7747	10.9714	10.7236	10.7546	10.8376	10.4746	10.6238	10.6053	10.7449	10.6559	10.7228	10.7355	10.7074	10.3804	10.6349	10.4428	10.6047	11.219	10.6576
ENSG00000085788.13_4	10.2492	10.2034	10.2691	10.1199	9.97586	9.99853	9.56609	9.79269	9.9042	9.75857	10.2598	9.94174	10.3737	10.2058	9.98479	10.0438	10.2176	9.47087	10.19	9.71828
ENSG00000085831.15_5	8.55997	8.50147	7.58281	8.19428	8.36217	8.47837	8.36646	8.66485	8.01491	8.06208	8.31577	7.89438	8.32637	7.612	8.4359	8.26699	8.55862	7.87004	8.08207	8.19599
ENSG00000085832.16_5	11.5016	11.6673	11.3701	11.7529	11.5981	11.7917	11.4098	11.5204	11.2655	11.8032	11.4911	10.8804	11.6414	11.1665	11.727	11.1421	11.3449	11.5124	10.929	11.0742
ENSG00000085840.12_2	11.2128	11.3408	11.2774	11.1327	11.2929	11.0878	11.2277	11.4153	11.4543	11.2563	11.0756	11.8554	11.4527	11.3459	11.249	11.1997	10.9519	11.3583	11.782	11.3808
ENSG00000085871.8_2	7.88643	8.30359	8.59194	8.13551	8.37879	8.25069	8.07702	8.17849	8.37339	7.92824	8.72203	7.75147	8.42931	7.86787	8.18215	8.67911	8.10428	8.15575	8.04193	8.35544
ENSG00000085872.14_4	11.5739	11.3832	11.6028	11.391	11.4962	11.548	11.5444	11.517	11.5122	11.3952	11.3313	11.7782	11.6299	12.0186	11.9313	11.4425	11.5214	11.5413	11.6868	11.6139
ENSG00000085978.21_3	9.62558	10.0492	9.95125	10.0162	9.77562	9.90755	9.59867	9.58756	9.83002	10.0406	9.87916	10.2239	9.68513	10.342	9.90163	9.7616	10.188	9.9675	10.2236	9.69637
ENSG00000085982.13_2	8.68561	8.84915	8.31941	8.42209	9.04237	8.81228	9.00588	8.86647	8.62749	8.65633	8.30049	8.83223	9.02865	8.39979	9.02915	8.51644	8.59747	8.94022	9.0761	8.64761
ENSG00000085998.13_2	10.4902	10.342	10.1864	10.3429	10.0968	10.374	10.2047	10.1259	10.2193	10.3102	10.3091	10.2317	9.34392	10.033	10.3089	10.2031	10.2411	10.3322	10.4029	10.2649
ENSG00000085999.11_3	9.77173	10.7257	10.4903	10.6938	10.4156	10.6395	10.4714	9.82694	10.5114	10.4731	10.5957	10.5141	9.95622	9.62632	9.7869	10.4529	10.3156	10.8041	10.0834	10.8143
ENSG00000086015.20_2	10.251	10.8072	10.7218	10.7692	10.6127	10.564	10.7156	9.9604	10.4412	10.7691	10.6889	10.384	10.0703	10.3913	9.85624	10.3308	10.7785	10.648	10.3154	10.7325
ENSG00000086061.15_2	13.3156	12.4888	12.6043	12.4854	12.7164	12.4771	12.6012	12.9118	12.9979	12.5463	12.3712	13.1617	12.9012	12.7772	13.0655	12.2721	12.2125	13.341	13.0507	12.9566
ENSG00000086062.12_2	9.95542	10.4798	10.3779	10.3614	10.3779	10.0747	10.4809	10.153	9.98179	10.4015	10.2674	10.1831	10.3604	9.95011	10.3067	10.1317	10.2184	10.9327	10.2533	10.1373
ENSG00000086065.13_2	10.8873	10.9727	11.1426	10.8907	10.9494	10.9599	10.8946	10.7863	10.8188	10.8312	11.1445	10.8064	10.8859	11.2627	10.8925	10.9357	11.0965	11.3104	11.0315	10.6347
ENSG00000086102.18_2	10.9149	10.3638	10.5322	10.5273	10.3897	10.2957	10.4686	10.7359	10.41	10.3087	10.3725	10.9148	10.8097	11.2563	10.8126	10.1606	10.3777	11.1172	11.0344	10.4145
ENSG00000086159.12_2	5.71413	5.84927	5.57244	5.7938	5.35326	5.89474	5.49434	5.6592	5.81993	5.57221	5.9761	5.74465	5.70244	5.50255	5.56495	5.75294	5.77949	5.75343	5.57925	5.75649
ENSG00000086189.9_3	10.6356	10.8	10.8183	10.9019	10.799	10.7357	10.7468	11.024	10.8967	10.765	10.9046	10.7712	10.7975	11.0151	10.9825	10.8455	10.5781	11.0157	10.8836	10.9521
ENSG00000086200.16_4	11.2771	11.4918	11.6407	11.456	11.4972	11.4271	11.5452	11.42	11.6388	11.5444	11.4515	11.6024	11.4673	11.2676	11.3855	11.2334	11.1421	11.5692	11.5326	11.5491
ENSG00000086205.17_3	5.9121	6.28302	6.12345	6.31541	5.55651	5.35326	5.35326	5.35326	5.35326	5.35326	5.62161	6.08384	5.55237	5.35326	5.35326	5.75871	6.04165	5.94536	5.35326	5.83348
ENSG00000086232.12_3	12.2347	12.2616	12.1805	12.0168	12.4278	12.2582	11.8858	12.0389	12.0741	12.3996	12.327	12.2687	12.1696	12.3965	11.8652	12.3784	11.9986	12.1986	11.6987	12.0441
ENSG00000086288.11_5	5.76859	5.77457	5.72179	5.84115	5.80822	5.8272	5.58792	5.75724	5.58711	5.58646	6.50388	5.35326	5.35326	5.5291	5.89237	5.83166	5.67282	5.51327	6.04623	5.35326
ENSG00000086289.11_4	8.36218	8.21909	7.75762	8.64617	8.71358	8.51171	8.55433	8.8692	8.62328	8.24157	8.09331	7.99915	8.59117	7.45055	9.2866	8.50108	8.38051	8.45158	7.71462	8.38342
ENSG00000086300.15_2	9.22102	10.189	9.72119	9.98237	9.81958	9.78377	10.1051	9.65917	9.6561	9.63287	9.72028	9.35439	9.82398	8.91403	9.73874	9.97861	9.84508	9.54455	9.34754	9.61671
ENSG00000086475.14_2	14.2714	14.5267	14.6111	14.6091	14.3559	14.3113	14.5868	14.7687	14.7674	14.3453	14.5898	14.8772	14.8179	14.7555	14.515	14.6684	14.1288	14.8692	14.6992	14.8877
ENSG00000086504.16_3	11.4534	11.314	10.9981	11.2426	11.1291	11.2838	11.0529	10.9901	10.9277	10.992	11.3396	11.2813	11.1602	11.271	11.1898	11.1816	11.26	11.0457	11.2642	11.3363
ENSG00000086506.2_2	6.37894	6.08564	6.24917	5.94505	6.61168	6.36313	6.32772	6.29358	6.10501	6.37291	6.37485	6.07844	6.41207	5.83642	6.27701	6.64757	6.59843	6.21606	5.91694	6.28268
ENSG00000086544.2_2	9.79541	8.99451	9.19708	9.24322	8.91993	9.03491	8.88472	9.31308	8.84883	9.01573	8.99213	9.34414	9.52867	10.3006	9.21863	9.20437	9.50804	8.91108	9.57922	8.84199
ENSG00000086548.8_3	5.35326	5.35326	5.35326	5.35326	5.35326	5.35326	5.35326	5.35326	5.35326	5.35326	5.35326	5.35326	5.35326	5.35326	5.73235	5.35326	5.35326	5.5734	5.35326	5.57676
ENSG00000086570.12_3	6.62538	6.84329	6.32677	6.91709	6.9642	7.1766	6.81868	6.65146	6.9251	6.77917	6.36372	6.9543	6.99806	6.17748	6.6234	6.73962	6.91855	6.78484	6.00982	7.26703
ENSG00000086589.11_2	10.6981	10.4378	10.7622	10.3382	10.3754	10.2527	10.7028	10.6042	10.5536	10.1978	10.6581	10.9117	10.6194	10.8708	10.4487	10.4356	10.9265	10.2427	10.7833	10.5918
ENSG00000086598.10_2	12.7194	12.6675	13.0545	12.8826	12.692	12.6271	12.9903	12.9006	12.897	12.6566	12.7301	13.0579	12.952	13.3282	12.9697	12.8508	12.8387	12.8239	13.0416	12.9427
ENSG00000086619.13_2	8.27259	8.38357	8.39236	8.15842	8.12141	8.3243	8.49637	8.05041	8.12671	7.94803	8.12213	7.826	7.87354	8.90108	7.90565	8.29331	8.9367	7.41249	7.75333	8.29931
ENSG00000086666.18_5	11.9518	12.0822	12.3455	12.0238	12.0348	12.0754	12.0781	11.925	12.1062	11.9556	12.3221	11.9832	11.8936	12.1724	11.8923	12.3469	12.0672	11.8629	12.109	12.0031
ENSG00000086696.10_3	5.35326	5.35326	5.5048	5.35326	5.35326	6.08103	5.35326	5.35326	5.35326	5.35326	5.35326	5.35326	5.35326	5.35326	5.49947	5.35326	5.35326	5.35326	5.35326	5.50246
ENSG00000086712.12_3	12.4489	11.7859	11.2456	12.1028	11.136	11.1592	11.8545	12.1392	11.2217	11.2588	11.0608	11.6294	12.1041	11.5908	12.1653	11.1983	11.1687	11.5434	12.3054	11.3574
ENSG00000086717.18_4	5.73952	6.1648	6.18046	5.97598	6.14533	5.98285	6.20546	5.65409	5.94827	6.06612	6.04555	5.9922	5.96855	5.54063	6.00184	5.99801	5.92985	5.90993	5.97527	5.82028
ENSG00000086730.16_4	6.36263	5.98627	6.18296	6.02808	6.13244	5.84195	6.08568	6.40377	5.9542	6.2511	5.90863	6.17461	6.5171	7.07196	6.85091	6.1199	6.07038	6.17856	6.10828	6.02911
ENSG00000086758.15_4	13.1348	13.353	13.477	13.3117	13.3553	13.0522	13.4326	13.3346	13.3254	13.4931	12.9852	13.2055	13.5397	13.4554	12.9647	13.1071	13.1242	13.3353	13.2681	13.7432
ENSG00000086827.8_3	10.2518	10.2723	9.968	10.1923	10.21	10.267	10.1659	10.1237	10.3262	10.2337	10.106	10.4618	10.1352	9.92255	9.98923	10.3482	9.98211	10.3129	10.285	10.4295
ENSG00000086848.14_4	9.62964	9.43721	9.31329	9.22799	9.14116	9.42388	9.55734	9.418	9.39532	9.44834	9.38749	9.45941	9.32343	9.30496	9.41921	9.46185	9.26553	9.2123	9.58228	9.17212
ENSG00000086967.9_2	8.63871	8.51529	7.44251	7.88393	8.44517	8.32807	8.30649	8.46123	8.38978	7.62879	7.83055	7.72787	8.37665	7.52983	8.5255	8.23644	8.18286	8.2424	7.50811	7.66426
ENSG00000086991.12_2	6.75009	6.73433	6.17203	6.78505	6.6496	6.77424	6.92006	6.85686	6.866	6.76768	7.011	7.03932	6.98882	6.83019	7.07305	6.9711	6.17666	6.95014	7.12175	6.87396
ENSG00000087008.15_2	8.6878	8.69899	8.40049	8.80274	8.09953	8.53701	8.44356	8.18363	8.8844	8.9462	8.40923	8.51651	8.32274	8.60955	8.49232	8.68189	8.46218	8.43866	8.51866	8.66253
ENSG00000087053.18_3	11.3767	11.5601	11.5576	11.4042	11.5473	11.5041	11.4242	11.4074	11.3549	11.4005	11.3421	11.4599	11.5796	11.7042	11.598	11.2709	11.6488	11.4885	11.4144	11.3721
ENSG00000087074.7_3	9.64963	10.5485	10.7737	9.36352	10.5036	10.5159	10.189	9.84188	9.93461	10.3211	10.3328	9.31514	9.70702	11.485	10.4609	9.99462	11.4539	9.78443	9.45705	9.91609
ENSG00000087076.8_3	9.166	8.83455	8.16185	8.37942	8.49401	8.86452	8.22117	8.02152	7.97386	8.75093	9.10283	7.08965	8.14475	8.74752	8.20264	8.65288	9.51838	7.86544	7.91381	7.89764
ENSG00000087077.13_3	11.6506	11.39	11.4028	11.3907	11.3887	11.4578	11.4371	11.4709	11.3788	11.2397	11.3984	11.6512	11.4725	11.9005	11.4951	11.412	11.6369	11.4844	11.5364	11.5688
ENSG00000087085.14_4	8.05682	6.91376	8.1993	6.73926	7.33927	6.87157	7.65596	7.79568	7.50046	6.71936	7.3723	7.57523	6.8902	9.15443	7.97174	7.40807	7.70402	6.92282	9.11413	7.47505
ENSG00000087086.14_3	15.0841	14.8904	14.9408	15	14.8954	15.0105	15.1489	15.0218	14.9858	15.002	15.1597	14.7315	15.04	15.2266	15.1123	14.9515	15.1823	14.966	14.9423	14.9855
ENSG00000087087.19_4	12.3757	11.3408	11.8372	11.7554	11.6634	11.6044	11.7644	12.4004	11.9113	11.6832	11.1423	12.3985	12.3446	12.1677	12.5084	11.7425	11.4874	11.8734	12.4244	12.098
ENSG00000087088.19_4	12.1017	11.5888	12.0819	11.6101	11.5495	11.9065	12.2864	11.9834	12.2498	11.0404	12.1552	11.5727	11.7414	11.9894	12.1343	12.525	12.1228	11.3139	11.8628	12.1463
ENSG00000087095.12_2	10.593	11.1977	10.572	11.1439	11.1111	10.9107	11.3562	10.9888	11.3956	11.2001	11.2808	11.2339	11.0293	10.5262	10.9075	11.0285	11.3344	11.2931	10.1775	11.1741
ENSG00000087111.20_3	10.5021	10.8509	10.5579	10.7149	10.5693	10.5419	10.5225	10.6908	10.5414	10.6843	10.5955	10.799	10.7207	10.5075	10.172	10.5202	10.7217	10.5547	10.5	10.5112
ENSG00000087116.15_4	8.77772	8.38682	8.6612	8.29833	9.0012	8.17624	8.71089	8.99708	8.27677	8.27466	8.45356	8.85712	8.41433	8.8597	8.24324	8.55244	9.05308	6.34561	8.39129	8.13811
ENSG00000087128.9_2	7.3953	6.84763	7.40457	6.79532	6.18955	6.17201	7.0818	7.54443	7.94359	6.99328	7.2141	7.20021	6.35681	8.3538	7.6647	7.24896	6.46783	6.70291	8.00974	7.13642
ENSG00000087152.15_2	12.0334	11.6024	11.6147	11.6569	11.6267	11.6681	11.7271	11.7983	11.7914	11.7688	11.6103	11.8722	11.9351	11.782	11.927	11.6964	11.4524	11.7669	11.974	11.7081
ENSG00000087157.18_3	9.68375	10.0544	9.63024	10.3133	10.0607	9.95915	9.98649	9.73878	9.96078	10.0504	10.03	10.0407	9.69692	10.0332	9.70772	9.94095	9.78682	10.2883	9.66533	10.0243
ENSG00000087191.12_3	12.0492	12.1735	11.9311	12.058	12.0567	12.0816	12.0134	12.1208	12.1791	12.0459	12.0251	12.2749	12.1135	11.9893	11.8475	11.9507	11.7908	12.1511	12.1677	12.081
ENSG00000087206.16_4	10.4005	11.0431	10.6851	10.8845	10.3624	10.3197	10.6416	10.19	10.7634	10.4052	10.7062	10.3908	10.5136	10.1898	10.459	10.4679	10.6798	10.4052	10.1334	10.6141
ENSG00000087237.11_3	5.35326	5.35326	5.58434	5.67772	5.35326	5.35326	5.58547	5.71472	5.75344	5.35326	5.66356	5.58904	5.35326	5.35326	5.56131	5.35326	5.35326	5.66939	5.35326	5.35326
ENSG00000087245.12_3	10.4603	11.2811	11.5499	10.6744	10.6548	10.832	11.1036	10.6426	11.151	10.7652	10.9002	11.2032	10.7853	11.0909	11.2161	10.9338	10.8629	10.9529	10.9811	10.9982
ENSG00000087250.8_2	5.57	5.56987	5.57414	5.66201	5.35326	5.35326	5.66556	5.57223	5.35326	5.66475	5.61199	5.57813	5.35326	5.68601	5.56833	5.81021	5.35326	5.56564	5.8533	5.35326
ENSG00000087253.12_3	8.19638	7.89352	8.04568	7.94001	7.83187	7.70683	8.30397	7.71671	8.03617	7.83436	7.85657	7.72818	8.17393	7.82398	8.28918	7.89344	8.25081	7.88574	7.47196	8.4906
ENSG00000087258.14_4	9.88823	10.3606	10.125	10.4648	10.3866	10.3813	10.145	9.93128	10.0162	10.6452	10.2836	9.99463	9.82584	9.43909	9.42628	9.95692	10.4517	10.43	8.81565	10.2299
ENSG00000087263.16_2	11.154	11.2862	11.2082	11.1738	11.2796	11.3539	11.0738	11.3901	11.3031	11.4158	11.3533	11.3345	11.2354	11.2454	11.3253	10.8979	10.9301	11.494	11.192	11.0994
ENSG00000087266.15_5	10.0405	10.296	10.2696	10.3601	10.1996	10.2709	10.4626	10.238	9.99912	10.3652	10.2735	10.5373	10.3958	10.0655	10.2057	10.0171	10.7673	10.2913	10.0707	10.2092
ENSG00000087269.15_2	10.8046	10.3925	10.8147	10.7537	10.5396	10.3191	10.769	10.9176	10.8598	10.4847	10.304	11.1164	10.8654	10.9758	11.0333	10.557	10.1417	10.8248	11.1096	10.9404
ENSG00000087274.16_5	12.4214	12.172	12.524	12.1612	12.2672	12.3055	12.0504	12.1696	12.2828	12.1771	12.0786	12.6665	12.3032	12.5448	12.3054	12.0326	12.0177	12.4027	12.8146	12.2126
ENSG00000087299.11_2	10.4671	10.9641	10.9676	10.7002	10.8541	10.9287	10.8248	10.7103	10.8724	10.7511	10.7654	10.7643	10.9325	10.608	10.6335	10.9105	11.0322	10.6477	10.5994	10.7877
ENSG00000087301.8_3	10.0301	9.95015	9.54711	9.98719	9.84998	9.81153	10.0585	9.90775	10.0171	10.2666	9.812	9.86769	9.82353	10.0714	10.0743	10.0016	9.67815	9.73235	10.0487	9.82426
ENSG00000087302.8_3	12.8221	12.961	12.977	12.9053	12.8572	12.9202	12.8091	12.787	12.8317	12.7844	12.8825	12.8595	12.8953	12.9471	12.9145	12.8676	12.8307	12.9202	12.8115	12.8849
ENSG00000087303.17_3	8.98988	9.08992	9.03145	9.0462	9.16431	9.57375	9.15466	8.75669	8.95938	9.647	9.38113	8.70471	8.70967	9.45164	8.80182	9.10213	8.92179	8.28519	8.33552	9.21787
ENSG00000087338.4_2	10.4301	10.5211	10.6501	10.5852	10.5895	10.4758	10.3679	10.3891	10.6035	10.5907	10.4891	10.5678	10.4992	10.7642	10.525	10.5688	10.4971	10.7104	10.5764	10.5596
ENSG00000087365.15_4	13.0729	13.3346	13.3731	13.3237	13.1471	13.289	13.2739	13.0923	13.2675	13.1616	13.3327	13.3581	13.2173	13.5048	13.1188	13.1938	13.2643	13.3219	13.2302	13.2926
ENSG00000087448.10_3	10.4347	10.0853	9.79682	10.0013	10.188	10.1392	10.1891	10.6269	9.9879	9.77186	10.0246	10.3102	10.584	10.2085	10.4502	9.893	10.2921	10.0897	10.0386	10.0215
ENSG00000087460.24_5	14.4615	14.3064	14.3423	14.3076	14.3635	14.3048	14.1965	14.1321	14.2417	14.3957	14.3545	14.4993	14.1965	14.4428	13.9678	14.1137	14.4946	14.3441	14.49	14.2242
ENSG00000087470.17_4	11.7573	12.0489	12.012	12.057	11.9554	11.9104	12.0925	11.8436	11.9397	11.9126	12.0763	11.8888	11.9611	11.7914	11.6995	11.8994	11.9291	12.0461	11.6988	12.0242
ENSG00000087494.15_3	6.31076	5.54009	5.84373	5.35326	5.71528	5.35326	5.81251	6.36015	5.64662	5.35326	5.63115	5.35326	6.05098	6.58324	6.26766	5.35326	6.04505	5.35326	5.68128	5.35326
ENSG00000087495.16_3	6.05058	6.07864	5.35326	6.09718	6.07552	5.97132	6.06732	6.14911	5.80089	5.99235	5.95387	5.86383	5.98589	5.62258	6.17469	6.2192	6.02357	5.94983	5.61378	5.56136
ENSG00000087502.17_3	10.5072	10.2986	10.3722	10.2577	10.1029	10.0451	10.2577	10.258	10.1459	10.0034	10.2217	10.1577	10.2898	10.5881	10.2655	10.0832	10.1397	10.0426	10.1434	10.1613
ENSG00000087510.6_2	9.59746	8.26619	10.1038	8.78276	8.77881	8.24626	8.6308	9.40652	8.24403	8.86998	8.60187	9.35423	8.8409	10.617	8.54683	8.15014	9.7233	7.53231	10.6314	7.89766
ENSG00000087586.17_2	11.7209	12.0014	12.2306	11.8615	11.787	11.6202	12.153	11.6684	11.6072	11.7564	11.9559	11.9008	11.7883	12.2437	11.7412	11.8899	12.2852	11.4417	11.9583	11.8684
ENSG00000087589.16_2	5.35326	5.56889	5.58504	5.35326	5.35326	5.6595	5.35326	5.35326	5.58534	5.57272	5.57339	5.35326	5.57216	5.70173	5.57707	5.35326	5.35326	5.35326	5.35326	5.35326
ENSG00000087842.10_2	9.84282	10.2297	9.45193	10.4036	9.17436	9.31815	10.1383	9.82179	9.01083	9.34233	9.32229	9.1183	10.0835	9.21831	10.3634	9.36255	9.7025	9.01295	10.0857	9.15207
ENSG00000087884.14_5	8.28494	8.23411	8.69434	8.2491	8.2912	8.86285	8.37299	8.12923	8.38877	8.35843	8.31273	8.20888	8.42526	8.39952	8.31843	8.55201	8.57215	8.1745	8.28654	8.28805
ENSG00000087903.12_4	6.94081	7.28155	6.99763	7.27013	7.56252	6.96943	7.63894	7.31226	7.05114	6.87222	7.78469	7.58615	7.25449	6.66491	7.17738	7.12912	7.56364	6.77144	7.30551	7.79474
ENSG00000087995.15_2	10.2842	10.5918	10.4291	10.4097	10.5389	10.5551	10.4549	10.4825	10.3921	10.2896	10.6039	10.6714	10.5125	10.3578	10.3025	10.3898	10.436	10.5401	10.379	10.493
ENSG00000088002.11_2	7.10565	6.87767	6.4517	6.50582	6.26872	6.77089	6.96661	6.53163	6.50619	6.85432	6.93749	6.07014	6.62985	6.21655	6.94459	6.91281	6.71935	6.35047	6.638	6.63987
ENSG00000088035.16_3	10.0478	9.98089	9.58729	9.87825	9.97104	9.90585	9.88633	10.135	10.2566	10.1664	9.93355	10.0905	10.2574	9.23768	9.94604	10.0197	9.2675	9.90843	9.66509	10.0658
ENSG00000088038.18_4	11.1417	11.1233	11.4559	11.1061	11.1792	11.0477	11.3928	11.0552	11.1956	11.2201	10.8576	11.4144	11.4458	11.534	11.3662	11.104	11.1984	11.0916	11.412	11.4637
ENSG00000088053.11_3	5.8946	6.00649	5.8476	5.67322	5.35326	6.18903	5.68991	5.74018	5.69318	5.93464	5.96736	5.63632	5.73821	5.99602	5.83342	5.93919	6.32624	5.92601	5.71911	5.68724
ENSG00000088179.8_5	10.7913	11.0084	10.7704	11.4081	10.9146	11.2362	10.9719	10.6283	10.8316	11.0861	11.3681	10.1502	10.3075	10.1031	10.6505	10.8361	10.752	10.6904	8.77986	10.7351
ENSG00000088205.12_2	12.643	12.5474	12.585	12.7761	12.6958	12.6017	12.5671	12.8597	12.5949	12.583	12.7156	12.9325	12.9563	13.1197	12.7815	12.6433	12.2561	12.8559	12.7966	12.7183
ENSG00000088247.17_4	13.4802	13.3774	13.4073	13.3762	13.4384	13.4065	13.3344	13.424	13.4738	13.3691	13.276	13.6165	13.5274	13.5481	13.464	13.3403	13.3068	13.4446	13.544	13.5522
ENSG00000088256.8_2	10.3689	9.67593	10.0502	10.1168	9.7481	9.63655	10.2765	10.1734	10.1002	10.1365	10.031	10.4945	10.4352	10.1841	10.2904	9.84361	10.2286	9.96113	10.5895	10.4388
ENSG00000088280.18_3	10.3977	11.1771	11.3539	11.1012	10.8606	10.8601	11.1277	10.4397	10.9318	10.9556	11.1245	10.7075	10.9363	10.2899	10.1152	10.8879	11.0797	11.0901	10.8423	10.9798
ENSG00000088298.12_2	9.89157	9.73494	9.74124	9.6648	9.49966	9.63043	9.55591	9.35359	9.49203	9.87583	10.1117	9.33857	9.30424	9.98367	8.92019	9.44438	9.94391	9.3289	9.75522	9.16793
ENSG00000088305.18_3	16.1224	14.8792	15.251	15.0031	15.2695	15.2454	14.9145	15.6167	15.7769	15.4897	14.9427	15.8186	15.4196	14.6498	15.226	15.0207	14.5541	15.5542	15.5134	15.5051
ENSG00000088320.3_2	5.66769	5.66809	5.35326	5.35326	5.35326	5.35326	5.35326	5.35326	5.35326	5.35326	5.35326	5.35326	5.35326	5.35326	5.35326	5.35326	5.35326	5.35326	5.35326	5.35326
ENSG00000088325.15_2	13.1026	12.971	13.2404	12.8556	12.878	12.7622	12.9669	12.6021	13.1874	12.756	13.1351	12.8259	12.724	13.2271	12.8157	13.4606	13.4944	12.7958	12.6143	12.942
ENSG00000088340.15_4	6.89117	6.4686	6.57452	6.78049	6.57671	7.07959	7.17985	6.75843	7.05472	7.15205	7.26298	6.85083	6.91566	6.67952	6.83109	6.77704	7.17647	6.98912	6.33898	6.60121
ENSG00000088356.5_2	10.4692	10.3397	9.86351	10.1328	9.88881	10.2453	9.7436	9.79177	10.0495	9.87007	10.2084	9.80924	9.79229	9.7767	10.1716	10.3471	10.385	9.81106	9.63021	9.60746
ENSG00000088367.21_4	10.1155	10.459	10.0524	10.509	10.2971	10.228	10.1417	10.3561	10.2641	10.3791	10.2511	9.97207	10.3421	10.3332	9.9264	9.92881	10.4296	10.4722	9.94456	10.3952
ENSG00000088386.16_3	7.97411	7.89248	7.31288	6.9946	7.65008	7.21716	7.89876	7.81665	7.4676	7.81599	7.39915	7.52431	7.90734	7.36482	7.34577	7.34583	7.63429	7.24112	7.44449	7.57925
ENSG00000088387.18_3	10.2063	9.95815	10.3755	10.2997	10.3236	9.65384	10.4968	10.0845	9.94616	9.92589	9.8735	9.93317	9.18373	10.3117	9.50438	9.87077	9.46608	10.1406	10.0404	10.1548
ENSG00000088448.14_3	10.8889	10.9941	10.9464	11.4639	11.2808	10.6289	11.3145	10.9473	11.5292	11.2811	11.2128	10.5204	10.4418	11.2919	10.7483	11.2979	11.0837	11.2793	10.6792	11.1229
ENSG00000088451.10_2	9.48084	9.41122	9.56864	9.41486	9.39859	9.61007	9.34555	9.56324	8.96496	9.60065	9.23047	9.60618	9.50424	9.87815	9.55183	9.52811	9.71777	9.28306	9.71259	9.12995
ENSG00000088538.12_2	9.34903	8.94232	8.76503	8.69773	8.9819	9.03962	9.17966	8.78471	9.33344	9.67785	9.01443	8.49424	8.47314	8.51449	8.4782	8.60648	9.3524	8.84853	8.3076	9.10814
ENSG00000088543.14_2	7.53723	8.8044	8.55268	8.56522	8.63606	8.78907	8.63373	7.73218	8.09316	8.73025	8.73951	7.4715	7.73697	7.53586	7.18999	8.74274	8.48375	8.33745	7.31714	8.22263
ENSG00000088682.13_3	9.64462	9.90898	9.6088	9.74152	9.73865	9.73651	9.6897	9.67793	9.67673	9.94974	9.94591	10.0224	9.79037	9.62178	9.54499	9.96483	9.44804	9.84438	10.0998	9.7371
ENSG00000088726.15_4	5.35326	5.58447	5.76183	5.7129	5.59749	5.83719	5.78568	6.00098	5.53489	5.35326	5.86467	5.90195	6.01273	6.19541	5.73255	5.53101	5.82987	5.35326	5.89535	5.68738
ENSG00000088727.12_3	7.1643	7.47513	7.68529	7.40484	7.30072	7.30604	7.66145	7.73246	7.77876	7.42021	7.22852	7.64233	7.3935	7.74487	7.90058	7.21558	7.22413	7.54953	7.53041	7.41547
ENSG00000088756.12_3	8.71065	9.44478	9.96052	9.42037	9.67524	9.71484	9.74272	9.11634	10.1764	9.26433	8.9265	9.41083	8.81876	9.36549	9.00494	10.0197	9.1422	9.74193	9.93727	9.93212
ENSG00000088766.11_3	9.99605	10.1906	10.2015	10.2072	10.0242	10.1227	10.2823	10.097	10.0976	10.0707	10.0517	10.2898	10.3576	10.2442	10.1766	10.1606	9.99724	10.243	10.0878	10.3103
ENSG00000088782.4_2	5.35326	5.35326	5.35326	5.35326	5.35326	5.35326	5.35326	5.35326	5.35326	5.35326	5.35326	5.35326	5.35326	5.35326	5.35326	5.35326	5.35326	5.35326	5.35326	5.35326
ENSG00000088808.17_4	8.17112	8.14549	7.9583	8.73434	7.99803	7.9908	8.50286	8.80073	8.27605	8.37839	8.33679	8.03088	8.19295	7.87855	7.9518	8.08929	8.59095	8.1588	7.97338	8.17688
ENSG00000088812.17_3	10.8104	10.6273	10.5257	10.6603	10.5763	10.4762	10.5138	10.4408	10.722	10.6378	10.419	10.5242	10.502	10.5477	10.558	10.7181	10.5234	10.4926	10.476	10.596
ENSG00000088826.17_3	8.92146	8.91417	9.28036	8.92749	8.76289	8.80235	9.05474	8.97246	9.19071	8.79375	8.76301	8.75338	8.7986	9.64644	9.665	8.63203	8.97664	8.77386	8.65834	8.97372
ENSG00000088827.12_2	5.35326	5.62338	5.6996	5.35326	5.35326	5.35326	5.59986	5.35326	5.35326	5.35326	5.35326	5.55206	5.35326	5.61422	5.35326	5.35326	5.76387	5.35326	5.35326	5.35326
ENSG00000088832.16_3	12.5553	12.5004	12.5167	12.6074	12.4251	12.704	12.4618	12.5061	12.615	12.597	12.3593	12.7639	12.5333	12.3821	12.5408	12.5973	12.1785	12.6754	12.5663	12.5296
ENSG00000088833.17_4	10.7938	11.2456	10.8703	11.1264	10.9471	10.9731	10.9535	10.9278	11.1272	11.016	11.0263	11.2382	11.1161	10.8183	10.8475	11.0416	10.7886	11.226	11.2377	11.3813
ENSG00000088836.13_5	9.13903	8.33459	8.95583	8.33986	8.73719	8.73706	9.18757	9.18699	9.24231	8.72039	8.8633	8.88938	9.19032	8.53445	8.68685	9.06819	8.85053	8.57277	8.5516	9.20668
ENSG00000088854.12_3	9.49667	9.4912	9.83078	9.10231	9.41344	9.42826	9.49572	9.13304	9.34014	9.48855	9.38781	8.77301	9.42661	8.91878	9.17123	9.03199	9.37925	8.98295	8.4038	9.33656
ENSG00000088876.11_3	7.09686	7.5849	7.91918	7.83508	7.09037	7.47423	7.57799	7.24992	7.18277	7.03712	7.43905	7.96906	7.52098	7.88291	7.35261	7.60106	7.64002	7.80357	8.15749	7.33587
ENSG00000088881.20_4	6.74877	6.72489	6.28916	6.13791	6.24574	6.53709	6.20456	6.61484	6.38017	6.18805	6.36732	6.06902	6.59137	6.27673	6.12411	6.30328	6.06395	5.84612	6.27599	5.68523
ENSG00000088882.7_2	10.4935	10.728	10.1675	10.1587	10.7018	10.7003	10.1614	9.6857	10.5115	10.0901	10.3523	10.5443	10.1448	10.3402	10.8074	10.8383	10.0454	10.0382	10.5673	10.0946
ENSG00000088888.17_2	11.3434	11.1992	10.8613	11.4205	11.2526	10.9659	11.3332	11.259	11.155	11.2655	10.9461	11.0171	11.2227	10.466	11.041	10.7972	11.1322	11.2106	10.961	11.4237
ENSG00000088899.15_3	10.4431	10.5704	10.6948	10.4629	10.8681	10.5547	10.3082	10.362	10.2832	10.6775	10.6894	10.0843	10.2292	10.2515	9.85914	10.5422	10.4695	10.4411	10.0078	10.6794
ENSG00000088926.13_2	5.82148	6.10335	6.59543	6.11223	5.81251	5.79435	6.18952	5.90998	6.23162	6.02792	6.11743	6.80879	6.27512	6.56182	5.85917	6.16082	6.0556	6.14297	6.27944	6.35577
ENSG00000088930.7_2	12.7889	13.0828	13.0577	13.1651	13.0269	13.0674	13.0251	12.9914	13.3283	13.0488	13.062	13.1614	13.0154	12.9682	12.6397	13.1664	12.6513	13.1883	13.0886	13.2376
ENSG00000088970.15_4	10.0771	10.2019	10.4356	9.74064	10.3471	10.0939	10.25	10.0182	10.208	10.4984	10.3857	9.68081	9.95392	9.83589	9.66414	10.148	10.3417	10.2416	9.34165	10.121
ENSG00000088986.10_3	13.0247	12.3187	12.6423	12.164	12.4803	12.5991	12.3838	12.6124	12.4509	12.3366	12.2804	12.8406	12.609	12.5477	12.736	12.149	12.2892	12.5433	12.9863	12.3743
ENSG00000088992.17_2	7.74035	8.40481	7.557	7.79098	7.65405	7.9559	7.57245	7.26398	7.92182	7.23279	7.77767	7.81693	7.68807	7.73976	7.68978	8.32531	7.62933	7.63146	7.29334	7.62172
ENSG00000089006.16_3	12.4142	12.3762	12.5945	12.7661	12.3409	12.5187	12.4736	12.4384	12.495	12.4247	12.4546	12.6666	12.6655	12.8022	12.6227	12.5227	12.355	12.498	12.5898	12.6414
ENSG00000089009.15_2	15.0892	15.1094	15.058	15.1086	15.0241	15.1539	15.0265	14.9803	14.993	15.0885	15.1826	15.0428	15.0836	15.2708	15.1246	15.1284	15.2301	15.0449	15.1142	15.1231
ENSG00000089012.14_2	5.35326	5.51379	5.35326	5.35326	5.35326	5.63343	5.35326	5.64102	5.51711	5.35326	5.35326	5.35326	5.35326	5.35326	5.5113	5.35326	5.35326	5.35326	5.6506	5.63843
ENSG00000089022.13_2	10.6661	10.8568	10.8003	10.9225	11.0199	11.0524	10.6467	10.6631	10.7216	10.7307	10.6975	10.9925	10.7501	10.9479	10.9631	10.8923	10.5019	10.9523	10.9804	10.7177
ENSG00000089041.16_3	6.31176	6.33031	6.1204	6.13065	6.10561	6.37499	6.55073	5.96438	6.06092	6.57456	6.61071	6.26638	6.15475	5.93484	6.16772	6.73657	6.51791	6.00657	6.49298	6.57609
ENSG00000089048.14_2	10.7906	10.4341	10.6402	10.7856	10.6436	10.5162	10.5585	10.7055	10.6631	10.5549	10.3234	10.6598	10.801	11.3325	10.7104	10.2877	10.437	10.8446	10.9622	10.6789
ENSG00000089050.15_3	9.25624	9.72816	9.38076	9.4712	9.6458	9.80584	9.19175	9.44812	9.91819	9.87364	9.6866	9.77696	9.50234	8.92953	9.1269	9.82378	9.37131	9.91583	9.85988	9.63463
ENSG00000089053.12_2	11.6917	11.776	11.9449	11.8089	11.8621	11.8505	11.4863	11.5248	11.7437	11.8496	11.758	11.789	11.9922	11.4784	11.5729	11.7693	11.3172	11.8664	11.9279	11.8811
ENSG00000089057.14_4	9.94379	9.908	9.60703	10.0205	9.96484	9.69153	10.0009	10.1933	10.0601	10.2189	9.40037	10.3591	10.0712	9.60013	9.75415	9.56312	9.5873	10.2034	9.97387	10.1935
ENSG00000089060.11_2	8.96941	9.25306	9.15464	9.15183	9.08328	8.98931	8.95471	8.72955	9.34031	9.11402	8.86036	8.72282	8.95083	9.00593	8.78874	9.08919	8.91582	8.79657	8.96839	9.08889
ENSG00000089063.14_3	11.4227	11.5033	11.2098	11.6085	11.4807	11.4277	11.1841	11.3506	11.5732	11.5473	11.2951	11.5164	11.509	11.1777	11.6716	11.374	11.1448	11.6049	11.59	11.4511
ENSG00000089091.16_4	8.80338	7.8588	7.71077	7.78063	8.18473	8.21462	7.83649	8.36077	7.83919	7.82847	7.57878	7.89394	8.20109	8.38433	8.05704	8.37986	8.12878	7.86164	8.16669	8.01398
ENSG00000089094.18_3	12.4926	12.096	12.2119	12.1738	12.1498	12.2574	11.9989	12.3996	12.17	12.3468	11.9939	12.3373	12.353	12.7509	12.3556	12.1643	11.9378	12.3945	12.4857	12.2306
ENSG00000089101.17_4	5.35326	5.69293	5.49794	5.67437	5.75944	5.70441	5.54886	5.62532	5.83522	5.54774	5.90477	5.35326	5.63826	5.67838	5.35326	5.49514	5.63105	5.72245	5.35326	5.73934
ENSG00000089116.3_2	7.18365	6.01156	6.74909	6.33231	7.84755	6.3799	5.91877	6.71915	6.162	7.51537	5.7582	7.16194	5.91375	7.01425	7.64311	6.05897	7.30467	5.35326	6.45195	5.86627
ENSG00000089123.15_3	7.65519	8.5647	8.10906	8.52691	8.48818	8.64576	8.4999	7.76565	8.61269	8.65594	8.53249	8.10816	8.04132	7.45611	7.43186	8.55923	8.22981	8.85889	8.07872	8.45849
ENSG00000089127.12_3	5.56705	6.16693	5.63627	5.55696	5.82663	6.1258	5.56987	5.94504	5.77287	5.69984	5.35326	5.35326	5.35326	5.50065	5.35326	5.65527	5.74727	5.56402	5.66944	5.74573
ENSG00000089154.10_2	12.8031	12.8423	12.9936	12.8543	12.761	12.6584	12.9792	12.7895	12.9779	12.9102	12.7426	12.7937	13.1111	13.1433	12.4452	12.823	12.7441	13.151	12.8135	13.2244
ENSG00000089157.15_3	16.4296	16.5774	16.4647	16.5147	16.2976	16.5975	16.3681	16.269	16.5016	16.5291	16.6222	16.3017	16.3141	16.6543	16.2549	16.6202	16.5779	16.2298	16.3585	16.4587
ENSG00000089159.16_4	12.1282	12.2285	12.982	12.4059	12.1996	12.0015	12.6778	12.6333	12.4976	12.0662	12.4331	12.3891	12.3928	13.455	12.9038	12.1861	12.3995	12.2834	12.5733	12.4492
ENSG00000089163.4_2	6.55372	7.03154	6.99059	7.58831	6.96411	6.59765	7.35739	6.4332	6.89433	7.17238	7.14437	6.4687	6.47946	6.5484	6.47663	7.13639	6.62469	7.00651	6.29335	6.73018
ENSG00000089169.14_3	5.83358	5.99183	5.6974	5.90733	6.01842	6.05935	5.93172	5.80119	5.55074	6.11411	5.93023	6.32302	6.23545	5.65545	6.00444	5.68773	6.51672	5.66616	5.90918	6.15819
ENSG00000089177.18_3	8.69032	9.15029	9.02382	9.00208	9.02548	9.14628	9.1319	8.83638	9.26558	9.19652	8.82657	8.70877	8.76185	8.57767	8.58717	8.7908	8.96408	9.39157	9.11189	9.18887
ENSG00000089195.14_2	10.3343	9.49803	10.0325	9.52046	9.61489	9.80512	9.65144	10.2591	9.80459	9.48459	9.31219	10.294	10.3274	10.5549	10.4883	9.60242	9.5339	9.70324	10.4482	9.75839
ENSG00000089199.9_3	7.79579	7.71775	7.0678	7.70779	7.92937	7.99018	7.59217	8.19956	7.45266	7.79366	7.61243	7.6838	8.11883	6.76697	8.09848	7.99729	7.82398	7.83709	6.95866	8.14422
ENSG00000089220.4_2	13.759	13.9823	13.6486	13.9029	13.7285	13.7294	13.8595	13.875	14.0139	13.7312	13.7938	13.9046	13.8844	13.717	13.7475	13.8022	13.7896	13.9457	13.9837	13.973
ENSG00000089225.19_2	5.67243	5.87823	5.9712	5.61792	5.93672	5.73321	5.73818	6.01088	5.35326	5.35326	5.35326	5.717	5.99832	6.91936	6.02755	5.71581	5.61109	6.10257	5.74298	5.35326
ENSG00000089234.15_3	10.0868	10.1004	10.108	10.0147	9.96111	10.0232	9.89196	10.1373	9.85203	9.95137	9.95167	10.279	10.1639	10.3699	10.2432	9.82789	9.78459	9.91723	10.2827	9.97491
ENSG00000089248.6_3	12.5752	12.598	12.5598	12.7235	12.6291	12.83	12.6705	12.5269	12.8053	12.7746	12.6958	12.5232	12.6157	12.515	12.5857	12.8511	12.7388	12.6795	12.3973	12.5178
ENSG00000089250.18_4	8.61802	8.29027	8.5084	7.98186	8.42253	8.0642	8.0364	8.08029	7.88628	8.40997	8.06851	8.16849	7.87875	8.63696	7.57518	7.67824	8.40392	7.00773	7.33004	7.86618
ENSG00000089280.18_2	14.7582	14.261	14.2167	13.8506	14.2858	14.2971	14.122	14.6218	14.1605	14.0435	14.0196	14.7612	14.7183	14.777	14.6228	13.7098	14.2523	14.3534	14.7756	14.4174
ENSG00000089289.15_2	10.8123	11.0097	10.9176	10.8656	10.7949	10.8413	10.6863	10.5205	10.8112	10.9099	10.9741	10.4604	10.6202	11.0193	10.3988	11.0487	10.8998	10.7197	10.6607	10.6854
ENSG00000089327.14_4	11.0824	11.0104	11.0259	10.9723	10.7322	11.1526	11.0946	10.9867	11.1496	10.9892	11.2151	10.6597	11.0734	11.3921	10.8635	11.0761	10.817	10.8091	11.0595	10.6198
ENSG00000089335.20_4	10.2163	10.279	10.3903	9.81361	9.87445	9.95905	10.2708	10.6246	10.2404	9.81603	10.1043	10.6194	10.6739	10.5358	10.7746	9.86466	9.88479	9.6618	10.5106	10.1203
ENSG00000089351.14_4	11.1816	11.9146	12.8447	11.9466	11.6435	11.7387	11.8161	11.2035	11.8581	11.7544	12.0415	11.8541	11.5675	12.432	11.2554	12.1707	11.8059	11.9572	11.9158	11.7882
ENSG00000089356.18_5	5.76004	5.50782	5.64063	5.92978	5.86637	5.73706	5.65037	5.9979	6.10265	5.63106	5.35326	5.94702	5.63511	6.02983	5.84737	5.85084	5.75487	5.50569	6.21276	5.84482
ENSG00000089472.16_3	11.8299	11.814	11.3173	11.5969	11.6593	11.5086	11.4494	11.3357	11.5227	11.8722	11.5137	10.8893	11.5485	11.1194	11.675	11.8303	11.6856	11.4489	11.2105	11.452
ENSG00000089486.16_3	11.4918	11.1795	11.0081	11.1129	11.0421	11.4006	11.2322	11.1703	11.2959	11.0065	11.3906	11.3128	10.9886	10.8713	11.1562	11.3972	11.3926	10.8949	11.1217	11.21
ENSG00000089505.17_4	5.9117	6.05021	6.03617	6.02605	5.96889	5.81681	5.65969	5.71245	5.96239	5.99573	5.89462	5.57357	6.04977	5.75099	5.64886	5.91068	5.77069	5.81859	5.575	5.91173
ENSG00000089558.8_5	6.12677	6.29662	6.33903	6.11722	6.61867	6.14234	6.45427	6.11189	6.21023	6.43266	6.37497	6.19795	6.2066	6.08183	6.03161	6.04233	5.98023	6.59852	5.76409	6.41725
ENSG00000089597.17_3	14.2449	14.1883	14.3314	14.1201	14.1071	14.2513	14.2525	14.2045	14.3688	14.2887	14.1067	14.2722	14.2991	14.2844	14.1364	14.2099	14.1839	14.0746	14.3469	14.1733
ENSG00000089639.10_3	8.67206	8.82108	8.97383	8.90797	8.66776	8.71057	8.98146	8.38813	9.03647	8.89412	8.75964	8.89501	8.90901	8.68541	8.47006	8.85498	8.74956	9.25758	8.83896	8.90961
ENSG00000089682.16_4	9.46315	8.79236	8.85332	9.58104	8.87202	8.825	9.71348	8.72116	8.88945	8.87184	9.00576	8.81068	9.23392	8.8421	9.57685	8.77568	8.74124	8.80333	9.62922	8.98587
ENSG00000089685.14_3	12.392	12.8052	12.6332	12.6549	12.2457	12.5277	12.639	12.4185	12.4501	12.2617	12.7194	12.6013	12.2636	12.5445	12.588	12.5563	12.8831	12.2312	12.5165	12.6423
ENSG00000089692.8_3	7.39419	7.03805	7.07764	7.14684	7.08192	7.26834	7.29621	7.27532	6.86247	7.18732	7.30139	6.83301	7.24502	6.70285	6.94423	7.27978	7.38557	6.51207	6.6917	6.87722
ENSG00000089693.10_3	12.8118	12.8089	12.6943	12.8041	12.6469	12.8121	12.7538	12.5414	12.6639	12.6164	12.6249	12.5512	12.7646	12.7014	12.6553	12.6889	12.955	12.5706	12.5904	12.6267
ENSG00000089723.9_2	7.5031	8.10795	7.28218	8.0323	7.91199	8.28269	7.62297	7.10141	7.46474	7.87969	7.69747	7.39363	7.48262	7.58726	7.08595	7.77891	8.1682	7.689	6.65319	7.4021
ENSG00000089737.16_3	12.2494	12.4727	12.3356	12.4493	12.275	12.4018	12.3192	12.3373	12.4699	12.2393	12.3006	12.4825	12.5518	12.4596	12.4129	12.1375	12.2974	12.4732	12.4486	12.4939
ENSG00000089775.11_2	8.28504	8.90517	8.65289	9.11593	8.50106	8.62976	8.52103	8.26454	8.6663	8.63532	8.78788	8.46387	8.56146	8.63002	8.57657	8.86194	8.59222	8.73006	8.74441	8.61106
ENSG00000089818.17_2	9.96202	9.75275	9.95541	9.66041	9.59206	9.91665	9.83688	9.79511	9.71248	9.40583	9.62146	10.1138	10.1661	10.7715	9.37266	9.6489	10.2946	9.51495	10.3613	9.60239
ENSG00000089820.15_5	9.26003	9.35333	9.48935	9.15712	9.58997	9.17099	9.27499	9.83034	9.37478	9.55875	9.61967	9.38819	9.78969	9.37651	9.90992	10.0311	9.23882	9.70781	9.67582	9.61742
ENSG00000089847.12_4	8.60434	8.63231	8.28907	8.90316	8.82127	8.88375	8.39496	8.65691	8.5518	8.72667	8.65705	8.13904	8.62647	7.82415	7.7621	8.39629	8.74956	8.85494	7.23496	8.90278
ENSG00000089876.11_4	9.5741	9.89198	10.0327	10.025	10.0295	9.64623	9.83116	9.43057	9.656	9.76115	9.99336	9.2059	9.28223	9.70374	9.3116	10.1141	9.7968	9.65617	9.56314	9.64856
ENSG00000089902.9_2	11.0307	10.3998	10.8942	10.5648	10.5012	10.3251	10.5082	10.3822	10.5764	10.4203	10.2782	10.3558	10.2558	11.1709	10.4163	10.0936	10.9565	10.3376	10.075	10.4927
ENSG00000089916.17_5	11.0963	11.1191	11.2622	10.779	11.0708	11.0506	11.2024	11.2522	10.9743	11.21	10.8722	11.17	11.0302	11.3729	11.4333	10.9092	10.9286	11.0802	11.5074	11.2024
ENSG00000090006.17_2	10.6462	10.7209	10.7866	10.5383	10.6585	10.5429	10.1882	10.441	10.1576	10.7455	10.6864	10.3423	10.4644	10.2777	10.3329	10.4799	10.7814	10.5514	10.3818	10.4329
ENSG00000090013.10_3	10.2539	9.90418	9.71337	9.76278	9.54247	10.1151	9.81368	9.75185	9.44778	10.0999	10.2726	9.03268	9.86284	10.0236	9.71246	10.015	10.17	9.52731	9.47962	9.3134
ENSG00000090020.10_2	9.51611	9.56466	10.1362	9.7034	9.65743	9.5945	9.87424	10.0696	9.94972	9.66375	9.44918	10.0534	9.8433	10.2265	9.96403	9.68708	9.7564	9.94283	10.2619	10.0951
ENSG00000090054.14_3	11.8353	11.3368	11.7458	11.3003	11.4721	11.5022	11.4572	11.5693	11.4195	11.3706	11.5523	11.6726	11.6179	12.2307	11.5985	11.4365	11.4452	11.295	11.9414	11.6481
ENSG00000090060.17_3	12.9138	13.3625	13.3228	13.2944	13.3481	13.328	13.2997	13.0124	13.306	13.2584	13.3874	13.2088	13.2238	13.5076	13.122	13.2458	13.3707	13.3396	12.9993	13.3445
ENSG00000090061.17_4	11.3961	11.464	11.513	11.3923	11.2577	11.2562	11.3837	11.3916	11.3352	11.1639	11.2905	11.3718	11.3876	11.78	11.4305	11.1675	11.4798	11.3065	11.2875	11.2673
ENSG00000090097.21_4	9.7829	9.4495	9.58107	9.30437	9.66628	9.56744	9.1512	9.82338	9.09878	9.43595	9.55226	9.53389	9.47452	10.0036	10.0749	9.27596	9.50242	9.19488	9.56899	9.1395
ENSG00000090104.11_2	5.35326	5.35326	5.35326	5.35326	5.35326	5.35326	5.35326	5.35326	5.58065	5.35326	5.35326	5.35326	5.35326	5.35326	5.35326	5.35326	5.57307	5.35326	5.35326	5.35326
ENSG00000090238.11_3	8.76525	8.88099	8.92547	8.51702	9.18727	8.8222	8.78283	8.51881	8.8268	8.77236	9.19655	8.52386	8.41405	8.70364	8.46975	8.91893	9.40023	8.72228	8.42411	8.51189
ENSG00000090263.15_3	10.1775	10.1865	10.2879	10.068	10.0511	10.2063	10.1296	10.0387	10.1585	10.0644	10.0804	9.961	10.2097	9.86883	10.2463	10.1932	10.0204	10.0825	10.1008	9.96616
ENSG00000090266.12_4	10.4718	10.4183	10.3052	10.4553	10.1869	10.3752	10.3312	10.4008	10.3889	10.2596	10.4827	10.3496	10.3358	10.233	10.4999	10.4632	10.3722	10.4309	10.4909	10.2967
ENSG00000090273.13_3	11.8498	11.964	12.0505	11.9509	11.9969	11.8675	12.0345	12.0164	12.1618	11.8366	12.0053	12.3408	12.1446	12.1063	12.0446	11.9351	11.7192	12.1543	12.0949	12.1448
ENSG00000090316.15_3	11.3301	10.8206	10.9357	10.9777	11.1083	10.9482	10.8146	11.3618	11.0254	10.9657	10.5639	11.5171	11.1353	11.4179	11.275	11.0268	10.3061	11.078	11.408	11.0861
ENSG00000090339.8_2	8.89032	9.21023	9.03243	9.28801	8.48324	9.2195	9.03226	8.34189	9.13046	9.01883	9.61072	7.55158	8.90751	9.34086	9.15761	9.23036	10.0517	8.2051	7.99123	8.43544
ENSG00000090372.14_3	12.0692	12.1482	11.9489	12.0602	12.0472	12.0371	11.8811	11.9935	11.9904	12.2195	12.1644	12.0653	12.018	11.9494	11.9406	11.997	12.1961	12.2176	12.0133	12.2401
ENSG00000090376.10_3	6.86353	7.14452	6.47093	7.05011	7.11144	7.23035	7.19455	6.84737	7.55205	7.11512	7.03832	6.84459	7.19556	6.01381	6.56627	7.12449	7.25799	7.31512	6.64687	7.58343
ENSG00000090382.6_2	5.35326	5.80776	5.35326	5.54372	5.548	5.35326	5.62539	5.68081	5.35326	5.82365	5.83299	5.5488	5.68499	5.55729	5.67363	5.73376	5.53891	5.6155	5.69454	5.54172
ENSG00000090402.7_2	5.35326	5.35326	5.35326	5.35326	5.35326	5.35326	5.35326	5.35326	5.35326	5.35326	5.35326	5.5851	5.35326	5.35326	5.35326	5.35326	5.35326	5.35326	5.35326	5.35326
ENSG00000090432.6_2	10.3882	10.0905	10.1789	9.73228	9.95835	10.1453	10.0014	10.2867	9.94819	9.99151	9.9947	10.313	10.3371	10.4664	10.4905	10.0136	10.2078	9.95744	10.4937	9.9326
ENSG00000090447.11_2	9.69032	8.89288	9.26452	9.40213	9.10981	9.29316	8.87808	9.61697	9.11431	9.06691	9.05645	10.0964	9.90426	9.35623	9.73932	9.18032	8.25035	9.33271	10.0555	9.40392
ENSG00000090470.14_4	9.83858	9.70651	9.56184	9.99679	9.72976	9.87122	9.64558	9.81417	9.64398	9.85285	9.9401	9.76815	9.78047	9.95393	10.1322	9.87579	9.98909	9.66893	10.0369	9.37893
ENSG00000090487.10_2	11.1421	11.3181	11.4178	11.3168	11.2483	11.3102	11.1833	11.1285	11.3132	11.2682	11.404	11.1817	11.1717	11.3275	10.9409	11.287	11.039	11.3483	11.2351	11.225
ENSG00000090512.11_4	5.61996	5.60363	5.35326	5.72765	5.74554	5.55593	5.60945	5.78994	6.0695	5.35326	5.61949	5.35326	5.56305	5.73693	5.35326	5.35326	5.35326	5.6	5.35326	5.54821
ENSG00000090520.11_3	11.009	10.7213	10.9169	10.8728	10.889	10.6822	10.9772	11.2911	11.1036	10.6649	10.6741	11.3016	11.0805	11.7516	11.3063	10.8033	11.1333	11.0448	11.225	11.0495
ENSG00000090530.9_3	10.4805	10.0655	8.8677	10.0825	10.033	10.3968	9.95909	9.16042	9.60085	10.0039	9.38191	10.1547	9.03651	9.39188	9.46311	10.3919	9.50983	9.28353	9.70046	8.05048
ENSG00000090534.19_5	6.67645	6.4509	5.88525	6.23926	6.30882	6.392	6.85012	6.56361	6.4861	6.10089	6.44852	6.00227	6.60075	5.94691	6.2019	6.21061	6.40343	6.5864	6.00471	6.61231
ENSG00000090539.15_4	6.76499	6.30887	6.64109	6.6065	6.61769	6.28184	6.5289	6.48418	6.10119	6.46711	6.19198	6.49091	6.77427	6.52983	6.278	6.27692	7.34931	6.02331	6.98042	6.20955
ENSG00000090554.12_3	6.33745	6.4032	6.26952	6.40437	6.33388	6.6638	6.56204	6.15549	6.14665	6.53747	6.45412	6.0382	6.28436	5.86844	6.0411	6.5568	6.32148	6.23472	5.94621	6.35568
ENSG00000090565.15_6	10.5393	10.2679	9.97858	10.1544	9.90068	10.2789	9.91568	10.1596	10.0342	10.4896	9.86861	10.5118	10.1341	10.2266	10.3522	10.1557	9.97661	10.175	10.356	10.2704
ENSG00000090581.9_3	9.32332	8.93467	8.75044	8.76092	8.93391	9.12114	9.02404	9.08145	9.01887	9.29031	8.92587	8.93343	9.07691	8.95833	9.12106	9.22647	8.89425	9.04136	9.19846	9.08089
ENSG00000090612.20_4	10.6818	9.99978	10.6989	9.97502	10.1031	9.95327	10.6516	10.7046	10.4774	9.95342	9.56259	10.7278	10.9706	10.9604	10.973	9.84728	10.1076	9.83857	10.7024	10.6836
ENSG00000090615.14_4	11.2415	10.6204	11.7952	10.5323	10.6688	10.3512	11.1045	11.2482	10.3493	10.6793	10.3015	10.5981	11.0074	12.444	11.5478	10.2786	11.337	10.6597	11.0707	10.694
ENSG00000090621.13_4	12.8424	12.7593	12.8156	12.8454	12.9404	12.9036	12.9963	13.1702	12.9744	12.6809	12.5976	13.3262	13.0438	13.0649	13.3114	12.5425	12.5372	13.1564	13.0999	13.1471
ENSG00000090659.17_5	6.06101	5.35326	5.62807	5.54671	5.72694	5.61737	5.74353	5.83511	5.78722	5.62781	5.9457	5.6338	6.22806	5.83576	5.77178	5.71355	5.5417	5.71412	5.88817	5.71958
ENSG00000090661.11_3	11.2762	10.909	11.3987	11.1233	10.9505	11.002	11.021	11.1004	10.8987	11.0542	11.3065	10.6909	10.7991	11.7931	11.1194	11.2124	10.9688	10.7253	11.6906	10.8267
ENSG00000090674.15_3	8.30346	8.11775	7.92718	8.3132	8.17839	8.53093	8.12402	8.36739	8.40914	8.10751	7.7716	8.78942	8.42881	8.56088	8.49351	8.43044	7.73855	8.49954	8.77397	8.37452
ENSG00000090686.15_2	11.4995	11.6092	11.8367	11.616	11.6948	11.6351	11.789	11.7892	11.7092	11.671	11.6485	11.7538	11.7568	11.7729	11.7466	11.627	11.4899	11.7166	11.7669	11.7039
ENSG00000090776.5_2	8.53774	8.60134	9.06966	8.48048	8.59403	8.89955	7.93217	7.88911	7.80609	8.40579	8.45331	8.79408	8.08825	8.4683	10.2835	8.25573	9.05557	8.04596	8.87471	7.96613
ENSG00000090857.13_2	11.9759	11.2769	11.7012	11.217	11.3777	11.3417	11.44	12.7934	11.5615	11.9288	11.843	11.566	11.6129	11.7923	11.8347	11.6226	11.1409	11.1677	11.8814	11.4937
ENSG00000090861.15_3	13.458	13.9665	14.0255	13.9144	13.6366	13.7473	13.7831	13.5533	13.4717	13.8494	13.8192	13.3608	13.924	14.0034	13.5207	13.3881	13.4567	13.8048	13.5875	13.592
ENSG00000090863.11_3	13.1611	13.3732	13.3874	13.3003	13.3147	13.2207	13.2657	13.186	13.2348	13.3245	13.1838	13.0147	13.1337	13.2892	13.1646	13.4055	13.3726	13.1046	13.0645	13.1917
ENSG00000090889.11_2	11.122	11.1596	11.2112	11.0498	11.1808	11.2726	11.0259	11.0994	11.3193	11.1937	11.2849	11.2462	11.1006	11.3302	10.959	11.2018	11.293	11.1303	11.1337	11.3026
ENSG00000090905.18_3	12.4085	11.6138	11.7209	11.9155	11.8894	11.4833	11.602	12.2539	11.753	12.1514	11.4417	12.4379	12.1792	12.0678	11.6612	11.2961	11.8399	11.8138	12.3352	11.8265
ENSG00000090924.14_4	11.7348	10.1975	10.0141	10.2915	10.2597	10.1877	10.3721	11.3862	10.4699	10.3057	9.5994	10.6696	10.8248	11.5509	11.6892	10.1373	10.4195	10.6776	11.2405	10.8999
ENSG00000090932.10_2	7.84626	8.52016	8.19825	8.50729	8.6206	8.1719	8.87357	9.05654	9.10922	7.85185	9.25606	7.24901	8.73202	8.18461	8.72431	9.73704	8.47782	7.86059	8.08225	8.5471
ENSG00000090971.4_2	9.67137	9.68678	9.60741	9.73541	10.1228	9.48959	9.62284	9.61876	9.71816	9.84629	9.76932	9.80816	9.46286	9.48374	9.63198	9.99126	10.1081	9.84529	9.98233	9.88374
ENSG00000090975.12_3	6.89412	7.53746	8.29861	7.54927	7.71838	7.51523	7.57282	7.40636	7.69731	7.21131	7.36137	8.2552	7.25236	8.62712	6.93495	7.2025	7.34598	7.06378	8.51839	7.57735
ENSG00000090989.17_3	10.0256	10.0674	10.4008	9.74289	10.2648	10.1882	9.98942	9.97573	10.0777	10.0862	10.1701	9.97395	10.0845	10.2603	10.3061	10.2635	9.86541	9.98209	10.0912	10.1019
ENSG00000091009.7_3	11.8833	11.3745	11.3185	11.573	11.4512	11.4441	11.4122	11.7836	11.4818	11.5657	11.3743	11.5265	11.7505	11.8281	11.6936	11.293	11.0334	11.6934	11.4472	11.4939
ENSG00000091010.5_4	5.66854	5.57674	5.35326	5.35326	5.68042	5.57214	5.35326	5.72629	5.74734	5.67457	5.56951	5.75488	5.74535	5.69558	5.66391	5.73922	5.35326	5.89115	5.68491	5.79999
ENSG00000091039.16_4	11.6712	11.7784	12.1291	11.8824	11.9915	11.6794	12.0004	12.0013	12.1039	11.9092	11.9807	11.8746	11.8032	12.3833	11.7355	11.9105	11.9239	11.8657	11.9704	12.0089
ENSG00000091073.19_3	9.26412	9.66284	10.3009	9.91283	9.54576	9.6358	9.74696	9.52206	10.1344	9.51628	9.64556	9.87788	9.37231	10.5276	9.76398	9.97492	9.21997	10.0652	10.3429	9.81439
ENSG00000091106.18_2	5.96998	5.86532	5.92651	5.88166	5.84715	5.86402	5.79024	5.72533	5.5714	5.88397	5.76599	5.8603	5.72511	6.14743	6.20871	5.95388	5.65158	5.71852	5.85402	5.65628
ENSG00000091127.13_2	11.2266	11.0925	11.2884	11.3793	11.2854	11.333	11.1748	11.401	11.3369	11.2952	11.1886	11.6125	11.5094	11.3553	11.3675	11.1921	10.2904	11.6538	11.4416	11.4927
ENSG00000091128.12_5	5.35326	5.35326	5.35326	5.35326	5.35326	5.35326	5.35326	5.35326	5.35326	5.35326	5.35326	5.35326	5.35326	5.35326	5.47373	5.35326	5.35326	5.75316	5.35326	5.35326
ENSG00000091129.19_5	8.95404	8.38118	7.96441	8.69472	8.4014	8.38492	8.29811	8.0348	8.33539	8.67263	8.30636	7.79113	8.09405	7.90094	8.67486	8.40147	8.65992	8.13793	7.68315	8.39144
ENSG00000091136.13_2	11.8239	12.1633	12.8617	12.102	12.0076	12.2476	11.7539	11.5856	12.042	12.3298	11.5473	11.9309	11.6879	13.2486	12.1513	12.0366	12.3424	11.6767	12.729	11.8624
ENSG00000091137.12_3	5.85253	5.6529	5.52055	5.83346	5.66394	5.67429	5.66116	5.93944	5.95268	5.56977	5.64865	5.59466	6.4308	5.58394	5.94378	5.65838	5.35326	5.78116	6.40952	5.72072
ENSG00000091138.12_2	5.35326	5.35326	5.35326	5.35326	5.35326	5.35326	5.35326	5.35326	5.35326	5.35326	5.35326	5.35326	5.35326	5.35326	5.35326	5.35326	5.35326	5.35326	5.35326	5.35326
ENSG00000091140.13_2	12.0104	11.7911	11.4847	11.8704	11.576	11.8674	11.8249	11.8513	11.6689	11.6631	11.6216	11.8817	11.9649	11.614	11.9071	11.8039	11.8681	11.8028	11.6458	11.7965
ENSG00000091157.13_4	9.36792	9.57221	9.37865	9.67512	9.56438	9.57453	9.63832	9.76648	9.60418	9.89715	9.73116	9.54912	9.4685	9.31701	8.95236	9.47651	9.84123	9.72396	9.63765	9.76036
ENSG00000091164.12_3	11.482	11.1854	11.4696	11.2085	11.1952	11.1441	11.27	11.4513	11.3392	10.9272	11.1526	11.5712	11.455	11.7554	11.5265	11.3634	11.4887	11.218	11.5101	11.3034
ENSG00000091181.19_2	5.35326	5.35326	5.35326	5.59129	5.35326	5.35326	5.35326	5.77862	5.35326	5.35326	5.35326	5.35326	5.67537	5.35326	5.48655	5.58772	5.35326	5.35326	5.35326	5.77579
ENSG00000091262.15_2	6.79953	6.67341	5.78259	6.75582	6.48163	6.55089	6.45017	6.31858	6.38402	6.84746	6.35204	6.63752	6.54788	6.34276	6.10523	6.58204	6.44072	6.31956	6.32251	6.68905
ENSG00000091317.7_2	12.0424	11.9398	12.1769	12.0497	11.9534	11.9154	12.0293	12.0487	12.1239	11.9358	11.8773	12.1955	12.0252	12.1694	12.2323	11.8715	11.9092	11.9911	12.2744	11.9131
ENSG00000091409.14_4	12.5893	12.8329	12.2626	12.9364	12.7973	12.7211	12.8392	12.7645	12.9124	12.8805	12.7351	12.2843	12.6867	11.9695	12.8209	12.8648	12.715	13.0701	12.314	12.8155
ENSG00000091428.17_2	6.45339	6.92414	6.60531	6.90717	6.49662	6.91824	7.30915	7.07738	6.59535	7.55203	7.13997	7.32352	6.54799	6.50443	7.22684	6.69382	7.02095	7.10421	6.56847	6.78879
ENSG00000091436.16_2	9.91287	10.2848	10.727	10.1734	10.1493	9.92684	10.3188	10.0988	10.3814	10.1252	10.2443	9.89762	10.2482	10.3868	9.94723	10.2861	10.3097	10.0612	9.97988	10.3059
ENSG00000091482.6_3	5.35326	5.35326	5.53801	5.35326	5.35326	5.35326	5.35326	5.90225	5.56715	5.35326	5.53546	5.35326	5.62225	5.35326	5.35326	5.63394	5.63044	5.35326	5.64464	5.35326
ENSG00000091483.6_2	11.4723	11.4856	11.2076	11.5043	11.413	11.5179	11.3081	11.2569	11.2418	11.2472	11.3663	11.1209	11.3446	11.2449	11.2392	11.4344	11.4199	11.3135	11.4388	11.3455
ENSG00000091490.10_4	11.8348	11.7624	11.682	11.7245	11.8849	11.644	11.7821	11.7029	11.808	11.9424	11.5961	11.5493	11.4696	11.5494	11.9209	11.6147	11.4091	11.4283	11.3732	11.534
ENSG00000091513.15_4	5.76429	5.459	5.85731	5.69393	5.58454	5.66143	6.16592	5.57742	5.58042	5.35326	5.79019	5.35326	6.29817	5.69455	5.45716	5.67215	6.07984	6.14159	5.90698	5.84512
ENSG00000091527.15_3	12.5529	12.4399	12.8976	12.3785	12.4485	12.3239	12.4028	12.5843	12.44	12.3238	12.0759	12.7615	12.5693	13.0679	12.6127	12.0907	12.2907	12.4557	12.943	12.5424
ENSG00000091536.17_4	7.07398	6.4255	6.00797	6.01074	6.95158	6.5264	6.00444	6.31846	6.07849	6.4272	6.31182	6.23565	6.25807	6.07509	6.28876	6.3722	6.68039	6.72614	6.42082	6.43201
ENSG00000091542.8_2	11.4894	11.4819	11.6836	11.4817	11.3266	11.281	11.4154	11.3116	11.3669	11.3556	11.3389	11.5488	11.5345	11.4647	11.3681	11.3413	11.6825	11.29	11.6848	11.2544
ENSG00000091583.10_3	5.35326	5.35326	5.35326	5.35326	5.35326	5.35326	5.35326	5.35326	5.35326	5.35326	5.35326	5.35326	5.35326	5.35326	5.35326	5.35326	5.35326	5.35326	5.35326	5.35326
ENSG00000091592.15_4	8.30685	8.49125	7.93084	8.03852	8.14102	7.78049	8.02845	8.17944	8.0804	8.65347	8.09433	8.40363	7.68175	8.04452	8.36715	8.12743	8.27266	7.86914	8.02685	8.09262
ENSG00000091622.15_3	8.52875	8.05762	7.52984	8.66048	8.40884	8.31077	8.12885	7.92441	8.05656	8.0965	8.08205	7.66297	7.54351	6.95614	8.75856	8.18228	8.18793	7.86213	7.12417	8.20288
ENSG00000091640.7_2	11.1912	11.0705	11.1673	11.0687	11.0065	11.1552	11.0159	10.9976	10.9384	11.1304	11.1211	10.9033	10.984	11.2224	11.0192	11.104	11.1433	10.8765	11.1943	11.0064
ENSG00000091651.8_3	11.0564	10.9329	10.9613	10.7577	10.7966	10.9257	10.7311	10.9635	10.6036	10.653	10.9035	11.1041	10.9346	11.2011	10.932	10.7905	10.9866	10.6678	11.213	10.6917
ENSG00000091656.16_5	7.36334	7.58123	7.45277	7.16321	7.07737	6.93961	7.30687	8.03771	7.36702	7.57978	7.33331	7.3518	7.68629	8.2864	8.78032	7.55328	7.72131	7.04433	7.53169	7.72326
ENSG00000091664.8_3	6.08573	5.89423	6.15439	5.86114	5.77824	6.11561	5.86669	6.67417	6.22956	5.78915	5.63411	6.76291	6.1773	6.70469	6.39577	5.81081	5.55611	5.70428	6.66387	5.81249
ENSG00000091704.9_4	5.35326	5.35326	5.35326	5.35326	5.35326	5.64751	5.54952	5.35326	5.35326	5.35326	5.53908	5.35326	5.35326	5.35326	5.35326	5.35326	5.35326	5.35326	5.35326	5.35326
ENSG00000091732.16_3	10.2009	10.1013	9.7726	10.0782	9.96798	10.1347	9.99764	10.1662	10.0365	10.0932	10.1855	10.2364	10.2277	9.97564	9.82041	10.0823	9.69644	10.2821	10.0962	10.1919
ENSG00000091831.23_4	6.07817	5.59863	5.64747	5.5924	5.35326	5.51667	6.09967	5.76082	5.52346	5.76743	5.65627	6.5299	5.59287	6.48191	5.6804	5.35326	5.35326	5.35326	6.11225	5.5207
ENSG00000091844.7_2	7.65764	8.62326	8.78547	8.63935	8.26499	8.33196	8.58565	7.66076	8.76773	8.44335	8.66072	7.75126	7.51302	8.07491	6.84951	7.95406	8.92971	8.42076	7.20969	8.93663
ENSG00000091879.13_2	5.82344	5.65191	5.67196	5.65592	5.79041	5.64562	5.72766	5.95093	6.08008	5.78231	5.76102	5.57308	5.6565	6.07123	6.42493	5.35326	5.96301	5.56209	6.54782	5.71976
ENSG00000091947.9_2	9.62344	10.0679	9.82182	9.92483	9.76624	10.0496	9.57845	9.23845	9.5537	9.75012	10.3251	9.045	9.42836	9.90814	9.12749	10.019	10.0075	9.21421	9.27707	9.28733
ENSG00000091972.18_5	11.0946	10.7459	11.0713	10.7937	10.4716	10.7631	11.0049	10.7869	11.0833	10.8461	10.9177	11.0652	10.9611	11.6682	11.1483	11.0282	11.0309	10.7261	11.3219	10.8731
ENSG00000091986.15_3	7.50959	8.19473	8.94059	7.93223	8.12837	8.12265	8.1819	9.2906	9.32929	8.23748	6.45625	8.73362	8.15724	7.30433	8.87288	8.28826	7.94761	9.05437	8.05667	8.45703
ENSG00000092009.10_2	5.57612	5.35326	5.35326	5.35326	5.58289	5.35326	5.35326	5.35326	5.67597	5.35326	5.35326	5.35326	5.35326	5.35326	5.35326	5.35326	5.35326	5.35326	5.35326	5.35326
ENSG00000092010.14_3	11.0639	10.9961	10.6112	11.0623	11.0182	11.1888	10.926	10.7769	11.0044	11.1869	11.2486	10.6318	10.6454	10.7179	10.7097	11.2979	10.9462	10.7588	10.6464	10.7851
ENSG00000092020.10_3	9.67004	9.90908	10.3574	9.86897	9.93084	9.66351	9.57945	9.90454	9.75774	9.92673	9.98802	10.1124	9.93831	10.2812	9.79316	10.291	9.51273	10.1517	10.4007	9.74198
ENSG00000092036.18_4	10.7459	10.9344	10.8202	10.8128	10.6737	11.2338	10.6852	10.3812	10.5564	10.7624	10.9227	10.6066	10.55	10.4452	10.729	11.0972	10.8863	10.306	10.502	10.7546
ENSG00000092051.16_3	10.1346	10.9477	9.63542	10.8136	10.9021	11.0235	10.3357	10.2036	10.3358	11.0015	10.775	9.83628	10.2553	8.30051	10.0675	10.5743	10.2914	11.0133	7.9065	10.0327
ENSG00000092054.12_2	5.35326	5.57615	5.35326	5.35326	5.35326	5.57144	5.67589	5.35326	5.35326	5.35326	5.35326	5.35326	5.35326	5.35326	5.66281	5.35326	5.35326	5.57349	5.35326	5.35326
ENSG00000092067.5_2	5.73818	5.66823	5.67417	5.35326	5.5841	5.57173	5.67574	5.57774	5.35326	5.67379	5.35326	5.35326	5.35326	5.35326	5.66344	5.576	5.57333	5.57323	5.58716	5.35326
ENSG00000092068.19_4	12.7652	12.984	13.3005	13.0297	12.7396	12.9401	13.1316	13.0644	13.2196	12.848	12.7159	13.2901	12.9737	13.0008	13.1837	13.005	12.5919	13.2483	13.2299	13.3691
ENSG00000092094.10_3	9.86581	9.43264	9.73861	9.06074	9.26926	9.05082	9.6482	9.59206	9.69849	8.85373	9.21039	10.2553	10.0045	10.1255	10.1075	9.22014	9.37622	9.33478	10.1204	9.52622
ENSG00000092096.16_4	9.98063	10.0598	9.58596	9.97461	10.0732	9.98195	9.98088	9.76591	9.66556	9.94026	10.0638	9.47532	9.64238	9.64164	9.94107	10.0299	10.5773	10.0016	8.99415	9.8381
ENSG00000092098.16_4	9.80086	10.0663	9.73838	10.0856	9.95313	9.84322	9.95997	10.1962	10.0977	9.84324	9.81701	10.3267	10.1743	10.0453	9.96019	9.94381	9.67576	10.2429	10.3748	9.93705
ENSG00000092108.20_4	11.1509	11.1191	11.3003	11.0675	11.1567	11.1891	10.9954	10.946	10.9213	11.1085	11.2064	11.0036	11.0096	11.2943	11.0574	10.979	11.2344	11.0655	11.1426	11.1459
ENSG00000092140.15_4	11.4389	11.5499	11.6823	11.7895	11.5677	11.4189	11.6999	11.5633	11.4449	11.4468	11.7961	11.4257	11.6089	11.5949	11.6341	11.7046	11.7292	11.4706	11.4445	11.6663
ENSG00000092148.12_4	12.5466	11.8153	11.8385	11.9807	12.0502	11.5647	11.9509	12.6531	11.9221	11.9103	11.7094	12.0295	12.2749	12.1923	12.1364	11.6381	11.7329	12.0477	12.2804	12.2099
ENSG00000092199.17_6	15.3867	15.3483	15.4062	15.3026	15.3172	15.4414	15.3055	15.3513	15.3334	15.155	15.3424	15.4934	15.5554	15.5998	15.5784	15.2836	15.34	15.3995	15.5114	15.4447
ENSG00000092200.12_4	5.58821	6.07623	5.88678	6.05865	5.8096	5.93009	5.89353	5.93847	5.91783	6.00187	5.79086	6.13544	5.90621	6.22597	5.74017	5.86736	5.73684	5.97807	6.16126	6.06653
ENSG00000092201.9_2	13.8823	13.9604	13.7381	13.983	13.9593	14.062	13.8451	13.9682	14.0466	14.0111	13.7351	14.1905	14.1283	13.8274	14.0195	13.8187	13.5617	14.1848	13.8526	14.0635
ENSG00000092203.13_6	11.2888	11.053	11.0255	11.0096	10.844	11.1758	11.0484	11.0896	11.2125	10.8751	11.1195	11.3084	11.2722	11.2496	11.0653	10.8265	10.9825	11.0883	11.1684	11.2022
ENSG00000092208.17_4	9.49809	9.4513	9.84421	9.43842	9.51113	9.59436	9.49009	9.39046	9.63422	9.58198	9.82674	9.60026	9.72102	9.35265	9.65545	9.49428	9.56366	9.64619	9.52644	9.61317
ENSG00000092295.11_3	6.26704	6.44649	6.34645	6.39496	6.2554	6.50129	6.16363	5.98147	6.29178	6.12965	6.36757	6.16736	6.05906	6.09468	6.43889	6.20301	6.49499	6.32656	6.05873	6.05653
ENSG00000092330.16_4	9.68327	9.73689	9.59535	9.71462	9.5755	9.74741	9.68653	9.42831	9.76266	9.73516	9.91378	9.59746	9.15821	9.58212	9.42858	9.67454	9.95923	9.54107	9.8942	9.38731
ENSG00000092345.13_3	9.10514	7.67067	6.89296	8.48012	7.69764	8.71055	8.41594	7.9389	8.90212	8.74156	8.68475	7.24583	7.70228	7.47624	8.23241	8.00829	7.58342	7.97395	7.29881	8.2003
ENSG00000092377.13_2	5.35326	5.35326	6.8831	5.35326	7.36594	7.53667	5.35326	5.35326	7.34553	7.71365	7.17807	5.35326	5.35326	6.99109	5.35326	7.2307	5.35326	7.68411	5.35326	7.02142
ENSG00000092421.16_3	14.3889	13.7001	14.7897	13.2985	13.6618	13.5576	13.7365	14.2933	14.0647	13.737	13.6119	14.394	13.9515	15.0949	14.0977	13.3521	14.2761	13.4197	15.1296	14.34
ENSG00000092439.14_5	11.2143	10.8204	10.7482	10.9846	11.0569	10.7612	10.8811	11.0126	11.0461	10.9791	10.6864	11.1171	11.0649	11.2228	11.3005	10.8539	10.4504	10.9198	11.299	10.9585
ENSG00000092445.11_3	12.0793	11.7225	11.3968	12.0302	11.8583	11.8828	12.1162	12.1809	11.9545	11.9292	11.6125	11.786	12.2749	11.3881	12.1336	11.8634	11.8043	11.8124	11.4355	12.1282
ENSG00000092470.11_2	8.46944	9.23712	9.38903	9.49084	9.6292	9.64683	9.26201	9.28365	9.15746	9.57675	9.57522	9.84175	9.30895	8.37474	8.4439	9.33148	8.87936	9.45532	9.81849	9.41505
ENSG00000092529.23_5	5.88301	5.78673	5.92482	5.70738	5.94178	5.85036	5.73155	5.94339	5.82585	6.03908	6.04767	5.59613	5.35326	5.70693	5.62428	6.23234	5.88446	6.00793	5.99888	5.95498
ENSG00000092531.9_2	11.2832	11.3355	11.7188	11.3318	11.5	11.4351	11.3016	11.407	11.3871	11.5025	11.6226	11.6211	11.4024	11.5095	11.2587	11.4999	11.1375	11.5851	11.6708	11.4984
ENSG00000092607.14_3	5.93758	6.28684	5.90563	6.29476	6.07509	6.05893	6.34922	6.271	6.43092	6.10179	6.06368	6.05415	6.24301	6.30277	6.53898	6.2533	5.84843	6.40731	6.00988	6.33162
ENSG00000092621.12_4	14.521	14.7409	14.519	14.7212	14.4854	14.5855	14.587	14.3739	14.341	14.6261	14.7401	14.2236	14.6126	14.5823	14.3423	14.4116	14.4611	14.5389	14.1291	14.3528
ENSG00000092758.17_5	10.3623	9.92406	11.2815	10.5856	11.6959	10.2482	10.4266	11.5412	10.6297	10.9245	10.754	10.7552	10.9739	11.3934	10.728	10.8875	11.4364	10.3468	11.0906	10.541
ENSG00000092820.17_3	14.214	12.9075	13.5569	12.9464	13.175	13.2518	12.9814	13.829	13.3635	13.0896	13.0219	13.5644	13.4272	14.6212	13.8279	12.9527	13.2687	13.1765	13.9923	13.3009
ENSG00000092841.18_5	14.161	14.2204	13.9872	14.3407	14.1696	14.0855	14.3709	14.3286	14.3235	14.1055	14.1852	14.1848	14.2608	14.1455	14.31	14.1622	14.1538	14.3896	14.0666	14.2823
ENSG00000092847.11_3	11.6874	11.5331	12.0442	11.5092	11.4044	11.1032	11.5474	11.9249	11.5269	11.6179	11.0891	12.4915	11.9916	12.3282	11.6834	11.1727	11.1269	11.7997	12.759	11.9098
ENSG00000092850.11_2	6.33056	6.47052	6.33473	6.42265	6.37493	6.45067	6.4267	6.31303	6.23047	6.59961	6.57777	6.30177	6.13544	5.99349	5.95805	6.80148	6.34893	6.42288	6.12777	6.31903
ENSG00000092853.13_3	10.2967	10.2016	10.4104	10.646	10.4959	10.3969	10.6033	10.5399	10.8487	10.3888	10.1113	11.2186	10.6724	10.1862	10.4767	10.1369	9.91006	10.6262	10.8852	10.7953
ENSG00000092871.16_3	10.4577	10.1519	10.1679	10.3673	9.96969	9.88934	9.89989	10.2986	9.86222	10.165	10.018	10.0109	9.93249	10.3018	10.5627	9.90625	9.84885	9.93896	10.6018	9.92923
ENSG00000092929.11_4	7.29201	7.71321	7.33476	8.63992	8.00433	9.3922	8.0534	7.67676	7.51581	8.66839	8.54752	8.94029	7.95918	7.21613	7.88144	8.10532	7.78292	8.46559	8.48766	8.08796
ENSG00000092931.11_3	9.32346	8.70487	9.10122	8.67584	8.96532	9.00529	8.84099	9.26387	9.16752	8.73651	9.18876	9.09814	9.18877	9.28279	9.22769	9.08782	9.05539	8.78132	9.31519	8.91857
ENSG00000092964.17_5	12.2661	12.2109	12.7586	12.5388	12.1739	12.4731	12.1005	12.4523	12.3879	12.5612	12.2453	13.0742	12.6903	12.6485	12.4828	12.3279	11.769	12.4495	12.6986	12.4649
ENSG00000092969.11_3	5.92874	6.3879	7.50579	6.39662	6.37039	6.40735	6.30047	6.09154	6.91887	6.90043	6.27509	7.33251	6.39834	6.85777	5.98455	6.47822	6.49854	6.83987	6.73613	6.0087
ENSG00000092978.10_2	10.1239	9.46742	9.51997	9.46009	9.23067	9.22895	9.54928	10.0197	9.29422	9.27328	9.23983	9.85475	10.0644	10.1149	10.0587	9.1094	9.92255	9.43321	9.9903	9.27873
ENSG00000093000.18_3	12.2944	11.5896	12.0423	11.8871	12.1756	11.6283	11.9868	12.2143	11.8119	11.6504	11.6656	12.349	12.2224	12.474	12.2833	11.805	11.5871	11.7032	12.4657	12.001
ENSG00000093009.9_2	9.23222	9.36597	9.40442	9.56751	9.72571	9.73559	9.31635	9.57001	9.77107	9.55782	9.58072	10.0479	9.80108	9.16632	9.0547	9.7603	9.1396	9.66658	10.0935	9.73711
ENSG00000093010.13_4	8.69766	9.53171	8.86147	9.00391	8.75917	9.3007	9.51629	8.33645	8.57087	9.0927	9.67817	8.9592	8.68191	8.42007	9.40532	9.49158	9.26806	9.28219	8.95494	9.33834
ENSG00000093072.16_6	10.5458	10.2093	10.2289	9.9522	10.1647	10.4396	9.96018	9.91524	10.0514	10.312	10.3163	9.72228	10.1131	10.0756	9.85134	9.87266	9.95655	10.0281	10.3389	10.0917
ENSG00000093100.13_6	7.45556	7.7328	7.03205	6.62957	6.94036	7.24111	7.91335	6.86967	7.54425	6.29959	6.96672	6.58631	5.35326	6.80243	6.54076	7.06241	5.35326	7.55703	5.35326	6.59942
ENSG00000093134.14_4	5.35326	5.35326	5.35326	5.35326	5.35326	5.35326	5.35326	5.35326	5.35326	5.35326	5.35326	5.35326	5.35326	5.35326	5.35326	5.35326	5.35326	5.35326	5.35326	5.35326
[truncated: 58,844 more rows]
