# Supplementary material for: Transcriptomic analysis of iPSC-derived endothelium reveals adaptations to high altitude hypoxia in energy metabolism and inflammation
Source: PLoS Genet. 2025 Feb 10;21(2):e1011570. doi: 10.1371/journal.pgen.1011570 (PMC11809796; doi:10.1371/journal.pgen.1011570)
Supplement: S12 Table — Column names indicate sample ID; N and H indicate normoxia or hypoxia respectively; row names indicate ensemble gene ID. (XLSX) [file pgen.1011570.s026.xlsx]

## Sheet: S12_Table
	C528H	C528N	C531H	C531N	C557H	C557N	C596H	C596N	C606H	C606N	C608H	C608N	C614H	C614N	C619H	C619N	C633H	C633N	C748H	C748N	T252H	T252N	T462H	T462N	T540H	T540N	T569H	T569N	T750H	T750N	T801H	T801N	T841H	T841N	T859H	T859N	T86H	T86N	T988H	T988N
ENSG00000000003.14_2	12.5354	12.4018	12.5717	12.8653	13.0183	13.2148	12.7012	12.4376	12.0672	12.7077	12.2186	12.4444	12.4273	12.6742	12.5117	12.615	12.2777	13.0579	12.5949	12.5375	12.8512	12.7916	12.2405	13.2899	12.2012	12.271	12.7042	12.8206	13.0522	12.524	12.771	13.0286	12.5778	12.4572	12.254	12.3976	13.1102	13.1292	12.8971	13.0822
ENSG00000000419.12_2	10.098	10.3767	10.2279	10.2123	10.7514	10.4229	10.4862	10.1504	10.269	10.44	10.354	10.3685	10.3566	10.2189	10.5141	10.284	10.2932	10.5325	10.627	10.2419	10.0974	10.3962	10.4774	10.6217	10.3538	9.91327	10.2469	10.195	10.6103	10.2371	10.313	10.2927	10.4945	10.232	10.2312	10.3432	10.574	10.2617	10.4068	10.3267
ENSG00000000457.13_3	9.18102	9.27758	8.98687	9.48948	8.98737	9.01007	9.11304	9.19402	9.01201	9.51326	8.72951	9.11564	9.14411	9.2936	9.30844	8.97193	8.94201	9.05089	8.8793	9.01983	8.76792	9.24919	8.98487	9.21524	9.06972	8.90656	9.13822	9.25918	9.03907	8.9537	8.7944	8.9194	8.87533	9.00085	9.06844	9.21096	8.87551	8.92707	9.08711	9.14273
ENSG00000000460.16_5	9.10831	9.50393	9.10926	9.26185	9.77936	8.95243	9.4312	9.20929	8.91747	9.23251	9.58266	9.36209	9.55393	9.3161	9.31835	8.75546	9.53967	9.16189	9.7829	9.24911	8.85362	8.98097	9.13106	9.49091	9.39347	9.01745	9.46809	9.0235	9.60643	9.25993	9.13651	9.00731	9.12087	8.79413	8.82569	9.11739	9.18196	8.78026	9.2987	9.26951
ENSG00000000938.12_2	6.0175	6.56582	6.14336	6.02451	6.43465	6.58928	7.11842	6.64646	6.29625	6.56613	6.63385	6.28027	6.54322	6.59748	6.54516	6.3142	6.0441	6.01762	6.61415	6.01578	6.3966	6.46485	6.3315	6.44057	6.52306	5.8354	6.04581	5.8354	6.02711	6.01993	6.04622	6.10073	6.34754	5.8354	6.5744	6.47653	6.03532	6.02907	6.53305	6.51939
ENSG00000000971.15_2	5.8354	6.84417	6.55162	6.60647	6.204	6.82459	6.18883	6.4582	6.8329	6.98878	6.02587	6.2475	5.8354	6.65126	5.8354	6.43406	6.0441	6.37921	5.8354	6.55009	6.52061	6.81938	6.28864	6.31943	6.45161	7.03819	6.34855	6.45667	5.8354	6.15458	6.04622	6.16014	6.58476	6.69089	6.67081	6.76547	5.8354	6.76858	5.8354	6.51939
ENSG00000001036.13_2	12.2319	12.1996	12.0871	11.79	12.057	11.486	12.4509	12.0116	12.0413	11.7874	12.3098	12.0814	12.4094	12.0024	12.3297	11.9346	12.1902	11.9026	12.2794	11.8991	12.2846	12.1725	11.9191	11.8919	12.4058	11.9434	12.4581	12.0628	12.4135	12.0071	12.0464	11.787	12.0711	11.6583	12.1953	11.8442	12.1722	11.5482	12.288	11.9616
ENSG00000001084.12_5	10.2571	10.265	10.2637	10.2847	9.91298	10.1936	10.0831	10.1939	10.4829	10.3635	9.87189	10.064	10.248	10.2434	10.3958	10.1962	10.0569	10.1459	10.0926	10.0794	10.2752	10.2575	10.2881	10.1737	10.1081	10.2543	10.1998	10.2544	10.241	9.96656	10.0351	10.0698	10.0333	10.1325	10.2521	10.355	10.0618	10.0877	10.3028	10.2696
ENSG00000001167.14_3	11.2705	11.2719	11.349	11.593	11.4673	11.2111	11.1425	11.4385	11.4357	11.6201	11.169	11.384	11.4578	11.4001	11.5236	11.5394	11.4378	11.3943	11.4338	11.493	11.2867	11.6232	11.428	11.6298	11.3375	11.3885	11.4604	11.395	11.2901	11.5735	11.351	11.5948	11.4379	11.6445	11.3174	11.5793	11.4083	11.5201	11.3442	11.6494
ENSG00000001460.17_3	9.15564	8.97714	9.29329	9.0157	8.89829	8.68408	8.86222	8.86469	9.15421	9.04467	9.00141	8.84454	9.18519	8.93645	8.94761	8.73059	8.82322	8.88313	9.08287	8.89912	8.99203	9.00995	9.13696	8.76735	9.23018	9.19948	9.06058	8.993	8.97016	8.9592	9.2664	8.92524	9.04257	9.03629	9.29079	9.02638	8.99366	8.86047	9.13204	8.95806
ENSG00000001461.16_2	10.762	10.6786	10.7359	10.6022	10.6015	10.8146	10.438	10.5765	10.8129	10.6886	10.9013	10.9227	10.7487	10.9192	10.5428	10.6899	10.6897	11.1239	10.4364	10.795	10.9715	10.7381	10.7853	10.8213	10.9156	10.9234	10.8158	10.8406	10.8512	11.0876	10.9927	11.0247	10.6702	10.9416	10.9382	10.9078	10.9153	11.1424	10.7671	10.7977
ENSG00000001497.16_2	10.6179	10.5895	10.708	10.6629	10.8554	10.4376	10.5628	10.5515	10.6428	10.5818	10.7049	10.5505	10.7176	10.4327	10.9412	10.3962	10.7084	10.6062	10.8118	10.5161	10.5726	10.7185	10.6721	10.5671	10.909	10.3946	10.8768	10.4102	10.8947	10.5509	10.7895	10.5982	10.7146	10.5155	10.6534	10.5268	10.8685	10.5785	10.8124	10.588
ENSG00000001561.6_2	9.48448	9.8671	9.30535	9.80826	9.07453	9.60529	9.4312	9.5814	9.82937	10.0429	9.67574	10.0211	9.67753	10.0445	9.61402	10.0078	9.62572	10.2063	9.43076	9.66826	9.56902	9.81697	9.0332	9.48717	9.47489	9.75315	9.24431	9.72353	9.45387	9.81391	9.10127	9.42748	9.18296	9.6784	9.63442	9.72671	8.97145	9.62997	8.94306	9.63698
ENSG00000001617.11_3	11.3919	11.0376	11.174	11.3604	10.6574	11.1164	10.8054	11.5763	11.2439	11.3877	11.0044	11.2149	10.8618	11.1599	10.3592	10.4356	10.9574	10.9846	10.1873	10.7804	11.0548	11.153	10.6395	10.3276	11.2272	11.8054	10.7662	11.0802	10.4526	11.3034	10.4977	10.3835	10.4663	10.7835	11.3702	11.6306	11.006	11.2526	11.0388	11.279
ENSG00000001626.15_4	6.46171	6.72539	6.58279	6.51153	6.79548	6.69612	6.56516	6.88613	6.3668	6.45483	6.78982	7.16919	6.61889	6.61586	6.32018	6.24058	7.00323	6.78315	6.61415	6.68858	6.57438	6.49013	6.44153	6.28382	6.88738	6.71442	6.69113	6.64449	6.83075	6.85841	6.34955	6.60105	6.4943	6.82376	6.32218	6.35094	6.71643	6.95385	6.40685	6.30496
ENSG00000001629.9_3	10.9115	11.1558	10.8496	11.2506	10.9523	11.3254	10.6552	11.1379	10.8707	11.2264	10.8429	11.1827	10.6961	11.2341	10.8918	11.3046	10.7671	11.3631	10.8995	11.315	10.8747	11.1519	10.909	11.4598	10.8259	11.215	10.7075	11.2354	10.8614	11.2899	10.9875	11.4693	10.9628	11.3181	10.8681	11.2857	10.8079	11.4469	10.7661	11.2374
ENSG00000001630.16_5	11.2737	11.7454	11.3669	11.7601	11.6959	12.0432	11.7396	11.8092	11.2174	11.6401	11.7854	12.0178	11.8824	11.89	11.3377	11.5578	11.9736	12.1532	11.8873	11.8426	11.2829	11.7624	11.3808	12.2226	11.5071	11.8373	11.7083	12.0586	11.9445	11.9912	11.5286	11.709	11.6736	11.5976	11.1385	11.4897	11.5477	11.7811	11.501	11.6541
ENSG00000001631.15_5	9.56349	10.001	9.81476	9.9843	9.69013	10.0595	9.67077	9.98829	9.9389	9.97233	9.73118	10.0002	9.77353	9.9641	9.54197	9.91569	9.67114	9.86789	9.55439	9.89192	9.48512	9.74422	9.85233	9.76256	9.73701	9.80989	9.8317	9.85671	9.7374	9.81391	9.43751	9.76598	9.77944	9.89902	9.66795	9.94094	9.69052	9.79039	9.55681	9.99226
ENSG00000002016.17_3	8.03388	7.95976	7.93373	8.29028	7.82831	8.38686	7.76453	7.97602	7.86036	8.33151	8.18165	8.19501	8.19431	8.86146	7.80998	8.29115	7.51195	7.78625	7.63623	8.47661	7.45496	7.62966	7.94506	8.19039	7.15406	7.75474	7.93332	8.2439	8.00575	8.41087	7.62853	7.77073	7.88339	7.98427	7.55152	8.15237	7.52649	7.76649	8.30932	8.01917
ENSG00000002330.13_4	11.0187	10.5941	11.187	10.9486	11.4358	10.5808	11.3415	10.8056	11.0831	10.7127	10.9443	11.0421	11.1784	10.6918	11.1493	10.7968	11.4539	10.8774	11.3596	10.7387	10.998	10.7788	11.1505	10.7967	11.2675	10.8178	11.4129	10.575	11.2215	10.6493	11.1547	10.8941	11.2525	10.7141	11.0264	10.6854	11.2125	10.7211	11.2526	10.6753
ENSG00000002549.12_3	12.0619	12.0654	12.3008	11.9637	11.9961	12.1298	12.2201	11.8703	12.4334	12.3553	11.8465	11.6703	12.1107	12.1223	11.693	11.731	11.7401	11.8801	11.9783	11.8088	12.0048	12.0053	12.0751	12.19	12.154	12.1497	11.9626	11.981	12.0092	11.7691	11.5974	11.6584	11.9517	11.9095	12.3101	12.1349	11.9686	11.8025	12.2506	12.1649
ENSG00000002586.19_4	15.2186	14.9505	14.9178	14.5839	14.6657	14.4583	14.9918	14.8355	15.2165	14.5966	15.2901	15.0961	15.1564	14.9541	15.1661	15.2483	15.0501	14.9182	14.1945	14.5583	15.4379	14.8365	14.8731	14.5717	14.8989	14.7738	14.7501	15.1517	15.3183	15.2557	14.7829	14.5909	14.6046	14.4858	15.4581	14.93	15.3953	15.295	15.2557	15.0436
ENSG00000002587.9_4	7.33457	7.22632	6.99862	6.91361	7.07709	7.18629	6.96362	6.99045	6.8967	6.85833	7.50781	7.3798	7.09525	6.98651	7.60814	7.63953	6.87771	7.26833	7.81177	7.23513	7.06102	7.457	7.2954	7.05855	6.9417	6.82177	6.9602	7.09147	7.15865	7.16923	7.80899	7.69282	7.50001	7.40577	7.00143	6.79492	7.36359	7.42161	7.24511	6.86785
ENSG00000002746.14_3	6.19888	6.32521	6.05336	6.02451	6.204	6.40358	6.12421	6.27748	6.16196	6.11411	6.40354	6.39183	6.39277	6.00769	6.03408	6.37761	6.25173	6.37921	6.03875	6.42985	6.64787	6.01842	6.53362	6.01908	6.01452	6.62768	6.58623	6.47813	6.16697	6.09619	6.66785	6.8109	6.52588	6.65386	5.8354	5.8354	6.54949	6.64697	6.12252	6.01355
ENSG00000002822.15_4	10.3316	10.3557	10.4026	10.4693	9.87881	10.2992	10.0411	10.4347	10.3953	10.4051	10.3984	10.3795	10.2633	10.4086	10.2044	10.4384	10.3802	10.1505	9.97825	10.3329	9.87613	10.2488	10.2616	10.1702	10.3596	10.4373	10.2741	10.3253	10.0084	10.4473	10.2242	10.2474	10.1366	10.3492	10.2867	10.4409	10.0423	10.3816	10.135	10.3558
ENSG00000002834.17_3	14.4725	14.2916	14.3925	14.432	14.7649	14.4275	14.148	14.685	14.2499	14.3622	14.7987	14.7075	14.5176	14.4722	14.7398	14.2257	14.7519	14.7369	14.695	14.6677	14.7721	14.761	14.6349	14.6365	14.7138	14.7599	14.7419	14.5435	14.7667	14.8481	15.002	14.9966	14.83	14.8713	14.533	14.4955	14.9493	14.9524	14.548	14.6025
ENSG00000002919.14_2	10.4864	10.364	10.5967	10.3525	10.9821	10.5939	10.8697	10.367	10.5832	10.3243	10.7623	10.4874	10.7277	10.3637	10.6914	10.4194	10.8594	10.5694	10.8909	10.1942	10.5327	10.5629	10.6199	10.7035	10.6556	10.2292	10.9183	10.4787	10.9347	10.4902	10.6372	10.4561	10.7618	10.4039	10.581	10.3477	10.877	10.3557	10.8599	10.3403
ENSG00000003056.3	12.6276	13.0167	12.7771	13.0555	12.9351	13.1948	12.9925	13.0335	12.6317	12.9228	12.6568	12.8863	12.627	12.8486	12.6053	12.9468	12.904	13.2425	12.7357	12.9089	12.5362	12.8135	12.8417	13.2374	12.7744	13.005	12.6051	12.9299	12.8815	12.988	12.616	12.7329	12.7124	12.5977	12.9346	13.0248	12.7214	12.7888	12.773	12.8919
ENSG00000003096.14_4	10.9906	10.5119	10.1717	11.0933	11.3298	10.8178	11.1809	10.8443	10.52	10.6914	10.9399	10.6023	11.0883	10.5259	11.8013	11.3797	11.5941	11.1692	11.1944	10.5397	10.8277	11.5414	11.1184	11.803	10.6018	9.97625	11.4604	10.9545	11.8447	11.2644	11.1027	10.9404	10.8909	10.5661	10.6671	11.2961	11.5828	11.101	11.4656	11.1399
ENSG00000003137.8_3	7.47452	7.03129	8.05057	6.72865	7.15528	6.67595	8.58312	6.55898	8.64333	6.95785	7.10116	7.02996	7.90536	6.83518	6.66744	6.63805	7.00323	6.65975	6.03875	6.09034	7.30474	6.5144	7.12653	6.20202	7.39177	6.76216	7.37845	7.06147	6.16697	6.01993	6.34955	6.36386	7.07535	6.9387	7.14429	6.52001	6.69477	6.60165	6.81286	6.30496
ENSG00000003147.18_4	10.0664	10.4761	10.2405	10.2571	9.92233	10.2241	10.348	10.038	10.1997	10.3195	9.91438	10.1932	10.0206	10.3877	10.3205	10.3991	9.95413	10.1505	9.94025	10.0369	10.235	10.1839	9.8308	10.1011	9.99014	9.90059	10.1387	10.2751	10.0351	10.2236	9.82696	9.91724	9.82079	10.2266	10.2033	10.2036	9.8915	9.98112	10.0053	10.1823
ENSG00000003249.13_2	9.48448	9.24409	7.98173	7.33848	7.39714	7.38805	7.64439	7.87923	9.28111	9.01481	9.22916	8.92446	8.70021	9.16095	8.98564	9.4546	7.71425	7.67962	7.85018	8.20621	9.27797	9.02292	8.11614	7.79985	8.24132	8.36479	7.97811	8.37387	7.79231	7.90087	9.22243	9.13846	8.86394	8.73652	9.6244	9.49123	7.57309	8.3477	7.9365	7.95119
ENSG00000003393.14_4	11.0162	11.1169	11.0585	11.2307	10.7335	11.1086	10.8393	11.1109	11.1555	11.1652	10.9035	11.0281	10.8509	10.9915	10.9212	11.2625	10.9943	10.9944	11.0047	11.2279	11.0732	11.1092	10.9984	11.1045	11.0775	11.3564	10.8945	11.1633	10.9809	11.1831	10.92	11.1088	10.9837	11.2061	11.0987	11.1192	10.9461	11.1582	10.9864	11.168
ENSG00000003400.14_4	9.33059	9.26977	9.60717	9.54398	9.53024	9.69696	8.9154	9.24677	9.88443	9.79553	8.72605	8.96848	9.33611	9.41664	8.62373	8.55354	8.64579	8.90279	7.68033	7.87844	8.55329	8.74059	9.47561	9.41407	8.47301	8.69968	9.37798	9.95522	8.58266	9.14431	8.45294	8.10707	8.64583	8.94331	9.90291	10.0286	8.89253	9.10161	9.56986	9.79893
ENSG00000003402.19_3	11.6785	11.8206	11.2047	11.3625	10.9587	12.0195	11.152	11.3841	11.788	11.951	11.767	11.7936	11.5095	11.7536	11.839	12.1717	11.4946	11.3246	11.7451	11.4965	12.0315	11.9798	11.5626	11.6184	11.2696	11.5715	11.5003	11.7507	11.8203	12.0305	11.531	11.6675	11.7588	11.9062	11.2028	11.7145	11.9733	12.1243	11.2559	12.0639
ENSG00000003436.15_4	16.1026	16.2807	16.1309	16.21	16.4554	16.4341	15.9558	15.9277	16.423	16.6398	15.3237	15.6841	15.9077	16.3395	15.7024	15.9324	15.5023	15.8564	15.5227	15.8445	16.2038	16.5656	15.9332	16.6511	15.9153	15.7485	15.8992	16.3733	16.0921	16.1997	15.4996	15.8483	15.8988	16.1862	16.5506	16.6819	15.8936	16.1805	16.369	16.5724
ENSG00000003509.15_2	9.29729	9.13426	9.4961	9.12758	9.24323	8.96997	9.43603	8.90533	9.37204	9.10539	9.08951	9.12792	9.20129	9.14004	9.48378	9.16177	9.13154	9.06339	8.9516	8.73041	9.28309	8.84703	9.34967	9.06696	9.31518	8.7945	9.31827	9.22408	9.17266	8.98372	9.16159	9.22115	9.17382	8.97499	9.44245	9.30062	9.35788	9.00537	9.4336	9.14273
ENSG00000003756.16_5	11.2663	11.6393	11.296	11.8485	10.6234	11.7946	10.8555	11.5486	11.3895	11.8472	10.9065	11.3713	11.0491	11.625	10.93	11.3688	10.8302	11.4099	10.8506	11.6045	10.9485	11.408	10.9912	11.5157	11.1509	11.7462	10.803	11.656	10.8136	11.3188	10.9797	11.4554	10.9966	11.5892	11.1455	11.8025	10.8558	11.4894	10.9571	11.5734
ENSG00000003987.13_2	6.94577	7.04254	6.76997	6.81771	6.77314	6.69612	6.83792	6.78196	7.16353	6.66152	7.11374	6.94061	7.09525	6.65126	6.81092	6.55512	6.9863	6.81521	7.06852	7.00079	6.85175	7.00418	6.90667	6.62664	7.09946	7.1762	6.73857	6.89578	6.84768	6.74361	7.03127	7.03278	6.99305	6.85392	6.73573	6.63544	7.16006	6.89086	6.83226	6.51939
ENSG00000003989.17_4	10.1464	9.56886	9.4696	9.50918	10.0909	9.63287	10.3132	10.1286	9.95184	9.8519	10.098	9.8599	9.60305	9.17335	9.69784	9.53132	10.0307	9.27982	10.0775	9.62131	10.0858	9.85201	9.79233	9.80521	10.254	10.2712	9.63948	9.38146	10.0098	9.25102	9.53396	9.29481	10.3583	9.81914	9.94689	9.65048	10.2958	9.83357	9.86612	9.40283
ENSG00000004059.10_4	13.2604	12.982	13.3987	12.9868	13.4473	12.9542	13.7113	13.0496	13.3294	12.9825	13.0259	12.7598	13.4256	12.985	13.0376	12.7803	13.1085	12.8217	13.3185	12.739	13.3705	13.1302	13.1513	12.8884	13.4114	12.8001	13.428	12.8446	13.2738	12.7971	12.9547	12.5392	13.2144	12.7957	13.4199	12.9975	13.171	12.6768	13.5181	13.0024
ENSG00000004139.13_3	10.6905	10.487	10.103	10.5127	9.73332	10.7475	9.92457	10.9763	10.0298	10.2728	10.5103	10.9903	10.2338	11.0387	10.4246	11.1983	10.3192	10.8108	10.6548	11.173	10.1415	10.5237	10.5328	10.9979	10.2084	10.7404	10.2727	11.0869	10.5366	11.2389	10.4353	10.7763	10.1225	10.4418	9.81068	10.2865	9.99639	10.8396	10.3425	11.0128
ENSG00000004142.11_2	12.3589	12.2699	12.3518	12.0431	12.4491	12.0202	12.5682	12.1509	12.3073	12.046	12.5082	12.2226	12.41	11.9796	12.6408	12.3139	12.3516	12.2385	12.602	12.0497	12.5539	12.2827	12.3253	12.1529	12.4677	12.1433	12.6606	11.9225	12.6157	12.1764	12.3884	12.1847	12.4942	12.1039	12.3789	12.11	12.6166	12.0855	12.4745	12.1135
ENSG00000004399.12_5	16.0306	16.1889	16.286	15.9166	14.156	16.7066	14.931	16.3162	16.2919	16.2406	15.1894	15.5549	15.3172	16.1599	14.0054	16.0548	15.0418	15.3594	14.9541	16.1528	16.1426	15.4139	15.7992	14.7957	15.4045	17.192	14.8853	16.2618	14.6143	16.1395	15.247	15.7293	15.3395	16.1875	16.1738	16.6087	15.2586	16.2958	15.5566	16.2781
ENSG00000004455.16_2	12.1611	12.1229	12.1336	12.0548	12.3871	11.9769	12.4276	11.9437	12.126	12.0478	12.3084	12.0057	12.3632	11.9682	12.2214	11.6413	12.4711	12.0517	12.2984	11.7572	12.0595	12.2741	12.005	12.1229	12.4686	12.001	12.5602	11.9589	12.4749	11.9331	12.1846	11.8878	12.3646	11.7386	12.1523	11.9928	12.4074	11.8038	12.2228	11.8563
ENSG00000004468.12_2	7.20643	6.87144	6.58279	6.51153	6.47044	6.54157	6.85699	6.87377	6.4287	6.42349	7.08841	7.01924	7.16196	6.95094	6.81092	6.74716	6.49033	6.6205	6.47377	6.31081	6.71466	6.43844	6.66318	6.31943	6.54518	6.35775	6.84632	6.83321	6.77783	6.79474	6.58766	6.53162	6.52588	6.59456	6.69306	6.76547	6.39774	6.413	6.50388	6.54139
ENSG00000004478.7_2	11.91	12.0259	11.6909	12.2581	11.7228	12.1963	11.8329	12.0801	11.6784	12.1133	11.8705	12.1923	11.7679	11.9042	11.5011	12.0918	11.9402	12.173	12.1498	12.2196	11.7242	12.2612	11.5163	12.2467	12.0645	12.4101	11.6919	12.0884	11.9319	11.9856	11.9473	12.2252	12.0076	12.1012	11.5776	12.034	11.903	12.128	11.6577	11.9387
ENSG00000004487.16_4	12.4461	12.3568	12.443	12.3358	12.4458	12.2445	12.3942	12.3756	12.4635	12.4499	12.3528	12.2633	12.4909	12.3624	12.4601	12.1194	12.4369	12.2641	12.7124	12.5874	12.4668	12.3226	12.7293	12.5105	12.6808	12.5327	12.4402	12.2993	12.3756	12.3068	12.6024	12.4416	12.6248	12.4657	12.3502	12.2488	12.2277	12.1754	12.4776	12.3315
ENSG00000004534.14_3	9.85481	10.492	9.64078	10.4743	9.58791	10.5562	9.48338	10.4314	9.86631	10.52	10.0848	10.371	9.53718	10.4772	9.58358	10.3458	9.72749	10.2664	9.59759	10.4893	9.6102	10.2178	9.7528	10.2702	9.93777	10.4107	9.52435	10.4567	9.57604	10.3502	9.8578	10.3518	9.75119	10.4502	9.68346	10.6519	9.65344	10.3431	9.50108	10.3806
ENSG00000004660.14_2	9.07667	9.09935	9.4961	8.92111	8.86729	8.75361	8.93954	8.86953	9.41854	9.17981	8.92253	8.80409	8.99167	9.03513	8.70631	9.15715	8.98063	8.76207	8.72241	8.72421	9.0444	8.74059	9.03002	8.5769	9.18899	8.92186	9.07711	8.92301	8.72998	8.82977	8.86905	8.62397	8.82532	8.75802	9.26516	8.98686	8.85134	8.75598	9.13204	8.8844
ENSG00000004700.15_3	11.3264	11.5438	11.3432	11.5118	11.5412	11.6659	11.4064	11.4668	11.3543	11.6068	11.5898	11.7263	11.5354	11.6519	11.5151	11.5491	11.6521	11.7235	11.7326	11.6641	11.4648	11.5701	11.4339	11.7426	11.5923	11.356	11.5817	11.6064	11.7176	11.7714	11.4394	11.6078	11.5611	11.651	11.232	11.4864	11.5113	11.5145	11.2981	11.6113
ENSG00000004766.16_3	10.0515	10.2901	9.92974	10.4225	10.1123	10.4177	9.94157	10.2389	10.0987	10.4566	9.92778	10.22	10.1539	10.3815	10.0202	10.4393	9.83203	10.3737	9.72376	10.0344	9.9045	10.4495	9.78302	10.5751	9.93777	9.78802	10.2072	10.3417	10.1449	10.3103	9.82111	10.2311	10.0062	10.187	10.0888	10.4828	10.0348	10.2605	10.0337	10.4615
ENSG00000004776.12_2	6.0175	6.0093	6.32096	5.8354	6.99229	7.69428	6.69071	5.8354	6.0242	6.56613	6.40354	6.2475	6.11538	6.40349	6.03408	6.84321	6.1303	6.01762	6.63906	6.67034	6.3966	6.89496	8.26211	6.41279	6.01452	6.01036	6.04581	6.2439	5.8354	5.8354	7.78353	7.71455	8.18404	8.04746	5.8354	6.47653	7.5822	7.7738	6.12252	6.23275
ENSG00000004777.18_3	7.56184	7.83727	7.27114	7.81025	7.25578	7.0885	7.04405	7.94296	7.49462	7.7674	7.66373	7.85459	7.2606	7.89669	7.32179	7.35892	7.58319	7.69345	7.18134	8.43894	7.06102	7.48208	7.75603	7.81897	7.85445	8.27865	7.30432	7.62607	7.24035	7.67898	7.83396	7.81127	7.58286	7.92916	7.42443	8.09491	7.18609	7.58523	6.88799	7.59411
ENSG00000004779.9_2	11.5853	11.5389	11.8048	11.4024	12.3959	11.1203	12.1175	11.3631	11.6523	11.3474	12.0113	11.5659	11.9194	11.2	12.2351	11.0865	11.9476	11.8347	12.0235	11.2729	11.4709	11.5198	11.5707	11.6759	12.0081	11.2667	12.2282	11.4384	12.1292	11.4144	11.7587	11.4257	11.8549	11.2558	11.6589	11.2946	12.0519	11.1549	11.781	11.2856
ENSG00000004799.7_2	9.25669	9.43416	9.1264	9.29181	8.61926	8.78712	9.70308	9.13121	9.98159	10.2437	7.59237	7.78528	8.36523	8.79306	7.60814	7.23436	8.20293	8.35222	7.85773	7.99527	8.70772	8.71508	8.43336	8.59115	9.07688	9.59664	7.55554	8.76641	6.43772	7.1353	7.48424	7.65572	7.63189	8.01097	9.0535	9.18456	7.74348	8.11716	8.79005	9.01334
ENSG00000004838.13_3	6.46171	6.13624	6.40885	6.16248	6.59597	6.3372	6.69071	6.24491	6.3668	6.22896	6.49005	6.41625	6.35717	6.21975	6.42776	6.24058	6.49033	6.19912	6.73113	6.52783	6.18041	6.35068	6.6391	6.41279	6.23491	6.57019	5.8354	6.30658	6.26283	6.28588	6.76301	6.21011	6.38809	6.65386	6.43019	6.25708	6.43139	6.02907	6.33109	6.33707
ENSG00000004848.7_4	6.43543	7.04254	6.05336	6.85085	5.8354	5.8354	6.03979	7.4448	6.25639	6.66152	6.33717	6.21181	6.42613	7.02079	6.39431	6.76396	6.0441	6.24179	6.18704	6.37378	6.2801	6.95116	6.12276	6.20202	6.33979	6.01036	5.8354	6.66074	6.30329	6.24691	6.13328	6.16014	6.04539	6.01628	6.23348	7.05637	5.8354	6.413	6.28827	6.30496
ENSG00000004864.13_2	12.3098	12.2418	12.1548	12.2581	12.427	12.015	12.4318	12.1227	12.2754	12.3825	12.1548	12.1512	12.4605	12.2632	12.4204	11.8832	12.1485	12.3089	12.2929	11.9554	12.0472	12.5826	12.1241	12.4415	12.4407	11.9891	12.6437	12.2471	12.4574	12.0787	12.1675	12.0701	12.3416	12.0354	12.3258	12.1933	12.3716	12.0042	12.422	12.1858
ENSG00000004866.20_5	10.2023	10.2294	10.312	10.1954	10.5758	10.3275	10.3732	10.1795	10.1864	10.1678	10.4488	10.3047	10.416	10.1531	10.513	10.0883	10.4186	10.3885	10.1985	10.0394	10.3179	10.1999	10.2933	10.4714	10.3693	9.96412	10.4679	10.2044	10.5058	10.2042	10.4706	10.46	10.4786	10.3412	10.3822	10.3072	10.7119	10.3339	10.3299	10.1359
ENSG00000004897.11_4	12.2357	12.3894	12.3183	12.3654	12.5535	12.4167	12.2849	12.2828	12.2791	12.4435	12.4621	12.5439	12.4239	12.4529	12.4833	12.2955	12.535	12.4794	12.4608	12.2456	12.4003	12.384	12.2809	12.5643	12.4156	12.218	12.5694	12.4513	12.6245	12.5291	12.3923	12.4737	12.5138	12.4161	12.2847	12.3049	12.6201	12.4237	12.3191	12.4129
ENSG00000004961.14_2	10.158	9.94725	10.0892	10.0963	10.3103	10.1113	10.3745	9.91263	10.0339	10.0517	10.4488	10.1521	10.3755	10.04	10.7742	10.2819	10.5316	10.2141	10.5193	10.0158	10.1274	10.3522	10.2468	10.3349	10.1401	9.79352	10.4352	10.0672	10.4702	10.0897	10.5691	10.373	10.4425	10.3462	10.119	9.89436	10.6618	10.2022	10.2255	10.0119
ENSG00000004975.11_2	10.4605	10.6756	10.3802	10.7413	10.3661	10.6307	10.4344	10.7203	10.2884	10.6352	10.5073	10.5587	10.3779	10.5953	10.1571	10.4478	10.3893	10.5047	10.5945	10.7212	10.2481	10.4285	10.4843	10.5618	10.5441	10.7823	10.3326	10.5952	10.3231	10.4608	10.4593	10.5727	10.3887	10.4931	10.2879	10.5972	10.2665	10.418	10.3861	10.5806
ENSG00000005007.12_3	12.3652	12.5879	12.3705	12.6751	11.3256	12.5197	11.8169	12.6726	12.2958	12.6181	12.3536	12.5101	11.7861	12.6438	11.9252	12.7415	12.1041	12.3013	11.7753	12.693	12.0152	12.1823	12.3582	11.8476	12.271	13.0076	11.9301	12.5613	11.7732	12.5375	12.1978	12.5373	12.0457	12.5544	12.2954	12.6996	11.9614	12.6546	11.9319	12.54
ENSG00000005020.12_3	10.3848	10.7197	10.4425	10.7635	10.4433	10.801	10.6355	10.6485	10.3472	10.6137	10.733	11.0254	10.5899	10.9057	10.7813	11.1616	10.8034	11.1055	10.3088	10.5646	10.7251	10.9823	10.5317	11.0071	10.4296	10.7566	10.6186	11.0735	10.9759	11.1496	10.6884	11.1113	10.5597	10.989	10.9731	11.0848	10.7344	11.1085	10.5536	11.0543
ENSG00000005022.5_2	13.8254	13.5187	13.9526	13.4341	14.218	12.9916	14.1832	13.3677	13.8264	13.3589	13.6819	13.449	14.0016	13.3469	14.1662	13.2997	13.8183	13.5134	14.1194	13.2109	14.0052	13.6924	13.7806	13.3896	14.0301	13.3	14.2262	13.4747	14.0912	13.3954	13.8092	13.4037	13.9732	13.3491	13.9414	13.3436	13.9593	13.2072	14.0826	13.3252
ENSG00000005059.15_5	11.1185	10.7004	11.0978	10.359	11.4325	10.8711	11.4155	10.3855	11.0026	10.4773	10.6423	10.3339	11.4191	10.7538	10.9594	10.2316	10.7562	10.4416	11.0245	10.3289	11.5656	10.5064	10.7954	10.7524	10.4278	9.95434	10.996	10.7945	11.4133	10.5536	10.6948	10.1753	10.8705	10.2255	11.3267	10.5648	10.8237	10.1638	11.3001	10.6982
ENSG00000005073.5_2	11.1449	10.5061	10.3501	10.2675	11.2131	10.7162	10.5921	10.7308	11.2357	10.7958	10.8453	10.6431	10.8509	10.6322	11.0823	11.186	10.6907	10.4196	11.299	11.1652	11.1914	10.8604	11.575	11.2885	10.4507	10.8345	10.7448	10.6002	10.8136	10.7327	11.2519	11.0748	11.2844	11.269	10.7574	10.4029	11.1957	11.1608	11.0997	10.7525
ENSG00000005075.15_2	10.4389	10.3289	10.3688	10.2778	10.4779	10.0836	10.6124	10.4507	10.3953	10.2284	10.5579	10.4531	10.6386	10.2179	10.6343	10.4757	10.3527	10.3516	10.5623	10.3665	10.583	10.3562	10.3536	10.2428	10.5338	10.1777	10.5869	10.1826	10.42	10.236	10.5422	10.2972	10.4835	10.2746	10.2624	10.1493	10.6221	10.3938	10.6486	10.2818
ENSG00000005100.12_5	10.4974	10.573	10.46	10.7103	10.1809	10.4459	10.2802	10.5493	10.5171	10.6583	10.2783	10.6239	10.3495	10.5139	10.4039	10.5466	10.3434	10.501	10.5557	10.5152	10.5778	10.5812	10.3573	10.6072	10.6253	10.8385	10.4592	10.632	10.369	10.5662	10.5633	10.6798	10.5065	10.6613	10.3583	10.681	10.5998	10.6358	10.3762	10.714
ENSG00000005108.15_3	11.128	12.4651	11.7107	12.2813	10.337	11.5094	10.6644	12.4776	11.7272	12.6632	10.6086	12.0153	10.8475	12.4871	10.6866	12.3205	10.1859	11.9393	9.91662	11.8642	11.1668	11.8649	10.8337	11.5143	10.7918	12.9967	10.947	12.5296	9.91151	11.7433	10.5668	11.7086	10.8421	12.551	11.5484	12.4591	10.5792	12.284	10.8879	12.259
ENSG00000005156.11_5	10.5191	10.7673	10.4384	10.7086	10.3216	10.8985	10.2437	10.7703	10.4948	10.9004	10.5425	10.6862	10.3861	10.5622	10.2592	10.8129	10.3763	10.6561	10.2317	10.8344	10.4893	10.7513	10.3523	10.5077	10.3548	10.9052	10.165	10.7926	10.3265	10.8456	10.2316	10.6224	10.3136	10.7552	10.4103	10.7718	10.3911	10.785	10.3626	10.6883
ENSG00000005175.9_3	10.0847	10.4574	10.2073	10.3262	10.2988	10.1549	10.0646	10.2709	10.3008	10.3612	10.0512	10.3171	10.0281	10.3229	10.1667	10.3488	9.91697	10.435	10.1224	10.2652	10.2481	10.3643	10.0074	10.1479	10.1911	10.216	10.1071	10.1634	10.1794	10.3543	9.89728	10.2124	10.1051	10.3621	10.1693	10.3774	10.1243	10.2273	9.84662	10.3683
ENSG00000005187.11_3	14.0976	14.3859	13.9676	14.7945	13.5328	14.7279	13.7965	14.3599	14.0073	15.048	13.9313	14.4035	14.0126	14.3005	13.8025	15.0637	13.4219	14.3228	13.2894	14.4425	13.2744	13.911	13.7652	14.4704	13.3902	14.1287	13.6316	14.7472	13.3355	14.4427	13.0569	14.3523	13.5886	14.56	13.8739	14.4047	13.3277	14.2661	13.6298	14.4578
ENSG00000005189.19_5	8.03913	7.95976	7.94185	7.5057	8.50205	7.64834	8.32115	7.81745	7.87963	7.57901	8.21724	7.87006	8.35055	7.90192	8.25924	7.34064	7.83279	7.69345	8.34775	7.66315	7.93143	7.50663	8.17055	7.96809	8.02925	7.33311	8.11722	7.84951	8.33179	7.70721	7.83396	7.67811	7.89903	7.58901	7.68315	7.66492	8.14936	7.47871	8.27146	7.77299
ENSG00000005194.14_3	12.1637	12.0305	12.2011	12.0858	12.6102	11.8019	12.46	11.9073	12.205	11.991	12.2687	12.0156	12.3096	11.886	12.4893	11.7861	12.3781	12.1381	12.4382	11.8345	12.1739	12.28	12.0728	12.1018	12.451	11.883	12.6639	11.9145	12.5195	11.9509	12.283	11.9768	12.4437	11.957	12.223	11.8596	12.4665	11.9146	12.289	11.861
ENSG00000005206.16_1	10.3316	10.5556	10.3001	10.7044	9.92605	10.9459	10.0831	10.9697	10.1166	10.7642	10.4069	10.641	10.1676	10.836	10.1124	11.0061	10.4781	10.7417	10.0184	10.8138	10.043	10.6556	10.3397	10.7376	10.1944	10.6986	10.2147	10.775	10.1084	10.819	10.2807	10.6652	10.1505	10.7079	10.2854	10.8032	10.0302	10.7748	10.0384	10.7871
ENSG00000005238.19_2	10.5146	10.5996	10.5509	10.4911	10.6416	10.7273	10.4629	10.6767	10.3688	10.153	11.2592	11.2196	10.603	10.701	11.2645	11.427	11.083	11.3076	11.1669	11.3074	10.8604	10.7513	11.0704	11.0911	10.7414	10.9065	10.8216	10.5095	10.8006	11.2484	11.5669	11.7102	11.122	11.3191	10.5727	10.5444	11.1215	11.4134	10.5934	10.7655
ENSG00000005243.9_3	8.90683	8.18772	8.20511	7.9325	8.62393	8.18179	8.5787	8.0791	7.80751	7.86956	8.82613	8.33182	8.78526	8.2641	8.13747	7.81266	8.31951	8.02985	8.72636	8.0216	8.32454	8.30159	8.50461	8.45332	8.70255	8.13812	8.77382	8.24769	8.77129	8.38617	8.88048	8.51488	8.89782	8.21616	8.17417	8.2033	9.06725	8.06586	8.45577	7.90196
ENSG00000005249.12_2	11.149	11.2054	10.7848	10.9079	11.3008	11.1723	11.2861	11.1793	11.2479	11.3819	10.626	10.8754	11.1533	11.4577	11.6093	11.428	10.8843	11.1091	10.6404	10.8051	11.6422	11.2275	11.3808	11.7481	10.5252	10.3281	11.3246	11.2936	11.2409	11.2742	10.8152	10.8838	11.0942	11.126	11.4108	11.5378	11.2949	11.1272	11.3901	11.4276
ENSG00000005302.18_4	10.8286	11.0279	10.773	10.8305	10.8757	10.6692	11.0273	10.7196	10.7018	11.0055	11.0946	10.9803	11.2273	11.1161	11.1541	11.1684	10.696	11.1846	11.1351	10.8589	11.1412	11.0965	10.7552	10.8331	10.7511	10.6435	11.1376	10.4965	11.0045	10.8047	11.0421	11.1798	10.7907	10.7731	10.9818	10.8998	10.8787	10.9729	11.0779	11.0548
ENSG00000005339.14_4	12.065	12.2019	11.9642	12.3245	9.35568	12.4916	10.7126	12.3746	12.0366	12.3767	11.5008	11.6469	11.1011	12.3564	10.3935	12.8822	11.1673	11.2148	10.6435	12.4858	11.3642	11.0904	12.2769	10.7717	10.9661	13.301	10.3992	12.4895	10.4369	12.1157	11.5523	12.1528	11.3394	12.2656	11.9039	12.5391	11.0545	12.431	11.1682	12.3049
ENSG00000005379.16_5	7.46626	7.5064	8.01277	6.92864	7.39714	7.02223	7.14671	7.4731	7.24251	6.94199	7.32812	7.39504	7.16196	7.48515	6.88303	6.85821	7.29331	6.76664	7.52337	7.34895	7.42439	6.68224	7.40964	6.70374	7.52125	7.47068	7.23853	6.88362	7.19444	6.93203	7.66679	7.31856	7.43382	7.04094	7.49456	7.3402	6.85377	7.08193	7.32975	7.09298
ENSG00000005436.13_5	9.75755	9.60645	9.71698	9.37377	9.74603	9.33417	9.78078	9.44979	9.79306	9.65272	9.60697	9.71244	9.75737	9.43899	9.56916	9.75779	9.66045	9.44302	9.69822	9.05215	9.75669	9.69197	9.52123	9.68145	9.72197	9.6123	9.90152	9.5079	9.87149	9.6052	9.56003	9.34765	9.65424	9.44199	9.81244	9.67247	9.92132	9.61099	9.83407	9.67304
ENSG00000005448.16_2	11.5612	10.2987	11.416	10.1536	11.5339	10.123	11.7245	10.2138	11.3408	10.1186	11.4112	10.3495	11.717	10.278	11.1514	9.95457	11.3157	10.1459	11.4237	9.98806	11.7354	10.3491	11.144	10.0336	11.4699	10.3309	11.8081	10.3638	11.7365	10.2681	11.2995	9.89238	11.3032	9.97984	11.4771	10.277	11.3445	9.94978	11.7414	10.2366
ENSG00000005469.11_2	11.4172	11.7887	11.5826	12.0485	11.5217	12.0941	11.3954	11.069	11.2572	11.8709	11.012	11.3764	11.6249	11.9932	10.8122	11.2286	10.9608	11.5713	11.28	11.8422	11.2061	11.5595	11.7327	12.3996	11.2936	11.7894	11.3355	12.0905	12.018	11.5507	11.3483	12.3111	11.2007	11.556	11.9553	12.227	11.2429	11.4014	11.9465	12.4244
ENSG00000005471.17_5	7.28704	6.91085	7.27114	6.85085	7.02709	7.0885	6.92944	6.94552	6.84929	6.63884	7.12617	6.91688	6.72969	6.93879	7.17829	6.67617	6.91535	6.8308	6.81361	6.85121	7.07537	6.6633	6.6391	7.04619	7.13257	6.8639	6.9238	6.98772	6.86429	6.87362	7.38121	7.16816	6.86435	7.16622	7.25788	6.58016	7.24852	7.04107	6.9233	6.76264
ENSG00000005483.20_4	11.2256	11.4487	11.1477	11.4548	9.79167	11.3394	10.4559	11.3276	11.2909	11.4218	10.7448	11.0596	10.755	11.3856	10.7186	11.6027	10.5456	10.9801	10.4052	11.4331	11.1565	10.5371	11.3218	10.9116	10.8796	11.8051	10.4654	11.47	10.331	11.396	10.9335	11.4114	10.8006	11.3953	11.2632	11.6666	10.6151	11.4743	10.6628	11.4984
ENSG00000005486.16_2	11.6632	11.1762	11.7236	11.033	11.6806	11.0703	11.5037	11.2574	11.3715	10.976	11.5229	11.1793	11.5985	11.0609	11.3593	10.9052	11.4723	11.3666	11.4479	11.1038	11.318	11.1431	11.633	11.1605	11.7487	11.2073	11.7317	11.094	11.4771	11.2594	11.7085	11.1308	11.3977	11.1207	11.6575	11.1611	11.4418	11.0612	11.5428	10.9027
ENSG00000005513.9_2	9.04178	9.28922	9.09888	9.19508	9.11124	9.25568	8.76109	9.35362	9.16916	9.32514	8.68748	8.95703	8.78526	9.19783	9.21856	9.37549	8.71028	9.17344	9.16309	9.68882	9.06838	9.32003	9.04581	9.46258	8.80448	9.25062	8.7408	8.97972	8.73695	9.17529	9.05846	9.28355	8.84862	9.4231	8.65286	9.06037	8.9586	9.42111	9.04699	9.30403
ENSG00000005700.14_3	11.5093	11.6257	11.4474	11.8287	11.7073	11.7189	11.4917	11.4998	11.6288	11.78	11.6968	11.6789	11.601	11.8091	11.5942	11.5989	11.8429	11.7062	11.6751	11.7332	11.5863	11.7015	11.6817	11.9091	11.7357	11.6434	11.6999	11.7388	11.7063	11.7469	11.7294	11.9389	11.8025	11.7601	11.3998	11.7489	11.8006	11.8427	11.5356	11.7246
ENSG00000005801.17_5	9.60481	9.78083	9.68974	9.96735	9.73757	9.77653	9.62723	9.83152	9.78825	10.0297	9.64357	9.81158	9.60707	9.89636	9.91684	10.018	9.76983	9.95296	9.88565	9.84765	9.53306	9.92098	9.61253	10.1432	9.61032	9.85793	9.85091	9.67669	9.5837	9.74767	9.76933	9.95869	9.74507	10.1103	9.54804	9.80837	9.71724	9.93004	9.55462	9.79325
ENSG00000005810.17_1	12.0548	12.4957	11.9885	12.4223	10.5579	12.1849	11.3293	12.4939	12.1407	12.3145	11.6785	12.2991	11.5159	12.3828	11.5494	12.6626	11.3372	11.9897	11.3068	12.6107	12.0945	11.3828	11.941	11.4824	11.6933	12.8692	11.1693	12.4269	10.965	12.4148	11.6449	12.2894	11.4783	12.2997	12.0432	12.4194	11.3711	12.3214	11.4203	12.5313
ENSG00000005812.10_5	11.3752	11.3424	11.559	11.4242	11.7529	11.26	11.7507	11.3237	11.3806	11.2745	11.4544	11.2034	11.5573	11.2414	11.6326	10.9523	11.4674	11.6639	11.756	11.2056	11.5287	11.4499	11.2682	11.5152	11.7946	11.2048	11.5942	11.1443	11.5863	11.1837	11.513	11.4212	11.5971	11.2323	11.6022	11.3889	11.5026	11.1922	11.4534	11.2561
ENSG00000005882.11_4	10.7228	10.9626	11.0822	10.9123	10.9155	11.0622	11.0321	11.4413	11.087	10.9165	10.7254	10.8814	10.8957	11.0365	10.6353	10.7166	10.7125	11.1526	10.6404	11.003	10.8856	11.1525	10.822	10.808	10.9623	11.0964	10.7169	10.9394	10.4495	10.8449	10.5865	10.7424	10.7608	10.7739	11.0339	11.0957	10.7081	10.9884	11.0041	11.1348
ENSG00000005884.17_2	12.9519	12.5007	13.2521	12.6723	12.9058	12.9334	12.3177	12.9185	13.0193	12.3129	13.8063	13.4796	13.6004	13.3267	13.4689	13.7695	13.5691	13.3973	13.4502	13.4914	13.8793	13.2325	13.7288	12.976	13.1532	13.1485	13.4273	13.2284	13.7469	13.9507	14.2537	13.9919	13.6433	13.8741	13.3114	13.0227	13.9248	13.9142	13.6404	13.5186
ENSG00000005889.15_3	10.436	10.4744	10.4547	10.6542	10.1871	10.4479	10.1149	10.5596	10.3645	10.7108	10.2898	10.4271	10.1457	10.6307	10.4177	10.5735	10.3995	10.4042	10.3808	10.6466	10.1747	10.5829	10.3397	10.6174	10.2789	10.7671	10.2161	10.55	10.1294	10.5821	10.39	10.6609	10.3835	10.6058	10.3619	10.6245	10.0999	10.6872	10.1767	10.6179
ENSG00000005893.15_3	13.3505	13.3769	13.3773	13.4001	13.6213	13.3226	13.4601	13.3116	13.2882	13.377	13.4569	13.5419	13.4352	13.4445	13.6389	13.5229	13.5123	13.6139	13.7632	13.5777	13.4442	13.6048	13.2793	13.5422	13.4456	13.3193	13.3411	13.3044	13.6863	13.5225	13.4696	13.524	13.4466	13.3222	13.2539	13.2856	13.5424	13.4663	13.5383	13.4851
ENSG00000005961.18_4	6.57848	6.40874	6.76997	6.58395	6.59597	6.02588	6.3735	6.20944	6.4287	6.70493	6.30028	6.33927	6.56939	6.40349	6.03408	6.46028	6.1303	6.37921	6.58834	6.52783	6.57438	6.09406	6.44153	6.35251	6.66464	6.48495	6.38919	6.30658	6.21799	6.54344	6.55877	6.33007	6.58476	6.23882	6.52062	6.59907	6.03532	6.30805	6.40685	6.62281
ENSG00000006007.11_2	12.2346	12.2176	12.3754	12.1011	12.6562	12.2073	12.5193	12.1199	12.2819	12.0165	12.2873	12.2074	12.4105	12.1088	12.4573	12.0186	12.4406	12.2882	12.3325	12.0229	12.2716	12.1731	12.2573	12.4793	12.2808	12.0318	12.5546	12.1674	12.5693	12.252	12.3096	12.1111	12.326	11.9943	12.52	12.1961	12.3251	12.0456	12.4839	12.1676
ENSG00000006015.17_5	10.4101	10.3937	10.3573	10.3751	10.1793	10.268	10.591	10.2924	10.2941	10.1624	10.5588	10.3744	10.6829	10.2356	10.5205	10.5492	10.5069	10.5218	10.5393	10.1786	10.5316	10.4457	10.2167	10.1084	10.4082	10.2363	10.655	10.3297	10.7633	10.2416	10.3821	10.2253	10.2717	9.99903	10.1119	10.2344	10.5014	10.2929	10.5806	10.248
ENSG00000006016.10_2	6.76604	6.75672	6.90183	6.58395	6.95617	6.54157	6.79847	6.83561	6.74585	6.61542	6.87408	6.77372	6.84501	6.65126	6.6446	6.71247	7.03624	6.97326	7.12648	6.55009	6.75621	6.95116	7.16795	6.70374	6.92842	7.16621	6.94218	6.83321	7.18264	6.60951	7.12645	6.84383	6.73682	6.7925	6.73573	6.80926	6.95636	6.92289	7.02185	6.54139
ENSG00000006025.11_3	8.58321	8.77819	8.5944	8.75107	7.78527	8.88924	7.98207	8.75892	8.60678	8.82441	8.38228	8.3815	7.91222	8.80914	7.93759	9.41656	8.02742	8.49036	7.81954	8.90732	8.80786	8.09	8.79192	8.22793	8.26721	8.83556	7.97811	8.76122	7.90667	8.85367	8.38407	8.77464	8.26295	8.99057	8.5273	8.95345	8.08379	8.98471	8.20398	8.7364
ENSG00000006042.11_4	12.187	12.017	12.3289	12.4254	12.5112	11.9474	12.7881	12.2295	12.2873	12.0877	12.7082	12.5865	12.6877	12.3399	12.2723	11.9848	12.7431	12.4732	12.6999	12.2093	12.1085	12.3986	11.8201	12.1429	12.5816	12.4596	12.7765	12.1059	12.4582	11.9108	12.5755	12.2667	12.5375	12.0354	12.0477	11.9451	12.5084	11.9853	12.5785	12.0149
ENSG00000006047.12_2	6.15039	6.52485	6.64122	6.62828	6.59597	6.58928	6.94668	6.7096	7.10324	7.47742	6.02587	6.00411	6.45761	6.42841	6.03408	5.8354	6.0441	6.01762	6.87059	6.97532	6.88719	6.68224	6.44153	6.15312	6.81447	6.85008	5.8354	5.8354	6.02711	6.01993	6.04622	6.29369	6.04539	7.46462	6.69306	6.90349	6.03532	5.8354	6.24079	6.01355
ENSG00000006062.15_3	7.80412	8.45441	7.83202	8.36322	6.81725	8.54938	7.53113	8.65859	7.97186	8.26568	8.09106	8.36043	7.58611	8.4246	7.13919	8.66641	8.209	8.01924	7.50348	8.55951	7.80204	7.93893	8.18234	7.42788	7.93384	9.10473	7.45924	8.52061	7.30578	8.34397	7.99628	8.48319	7.7596	8.5478	8.17417	8.66481	7.57309	8.44754	7.40843	8.11257
ENSG00000006118.14_5	13.754	13.9049	13.8774	14.0148	13.2614	14.0061	13.1135	14.0517	13.6018	13.7968	13.3305	13.7036	13.4291	14.0441	12.7575	13.7404	13.2791	13.6863	13.1089	14.1081	13.3501	13.5912	13.8413	13.7383	13.4455	14.4791	13.3563	13.9598	13.1391	14.0183	13.7786	14.0206	13.2707	13.8487	13.835	14.0471	13.2753	14.0731	13.7059	14.0456
ENSG00000006125.17_5	14.5318	14.3014	14.519	14.2837	14.6906	14.3537	14.5792	14.4068	14.4971	14.298	14.5712	14.4617	14.6301	14.4721	14.5991	14.4326	14.5672	14.4581	14.587	14.4284	14.7429	14.4402	14.6231	14.4521	14.5278	14.2752	14.6743	14.4546	14.6536	14.5043	14.6249	14.5128	14.6415	14.5184	14.4939	14.2883	14.6396	14.6038	14.6334	14.412
ENSG00000006128.11_4	6.97253	6.81601	6.05336	6.36764	6.89924	6.02588	7.13266	6.7957	6.10222	6.03263	6.9657	6.96375	6.76994	6.5392	6.03408	5.8354	6.42217	6.01762	6.66315	6.40255	6.59973	6.20072	6.44153	6.01908	6.01452	6.7925	6.64056	5.8354	6.61685	6.09619	6.46346	6.29369	6.58476	6.4041	6.81484	6.59907	6.36184	5.8354	6.33109	6.08718
ENSG00000006194.9_3	10.2593	10.3821	10.433	10.3416	10.3482	10.2156	10.2409	10.2781	10.5487	10.2988	10.1934	10.159	10.3399	10.1312	10.4472	10.0871	10.2932	10.2096	10.2641	10.2736	10.2916	10.2855	10.4102	10.216	10.3163	10.3946	10.3285	10.1807	10.1359	10.2099	10.2821	10.2849	10.2488	10.3943	10.4739	10.2519	10.2755	10.2762	10.231	10.248
ENSG00000006210.6_3	8.41572	8.22565	9.03129	8.55347	8.16218	9.89348	8.88729	9.2244	8.87536	9.23251	7.49015	7.57697	9.08741	9.05764	8.50091	7.69541	7.57327	7.40764	9.20856	9.47588	10.2468	9.75815	9.13106	8.76109	8.5619	9.19322	8.26692	8.43447	7.51766	8.2736	9.82111	8.92233	8.6983	8.80006	9.97547	9.34341	8.05912	8.65435	10.4283	10.0659
ENSG00000006282.20_4	11.7904	11.4764	11.6852	11.1424	11.3888	11.3158	11.6236	11.2692	11.8961	11.4486	11.6474	11.4633	11.6714	11.456	11.2054	11.2957	11.6575	11.3977	11.3139	11.1397	11.4355	11.1032	11.8766	11.4833	11.8763	11.4011	11.5274	11.3554	11.3011	11.087	11.7505	11.3672	11.2029	11.1745	11.9754	11.5454	11.6719	11.4145	11.739	11.2821
ENSG00000006327.13_2	11.1156	10.4794	10.7934	10.9049	11.0173	10.4365	10.8411	10.5108	9.66078	9.93962	12.3098	11.891	11.0366	10.5418	11.397	11.9275	12.035	11.5923	11.9058	11.401	10.894	11.1536	10.7618	10.8331	11.1643	11.9403	11.4187	10.618	12.0877	11.3161	12.7076	12.3658	11.8895	11.5816	10.8932	10.6947	12.2017	11.874	10.9677	10.5937
ENSG00000006432.15_3	8.5797	8.39708	8.45283	8.3135	7.81127	7.99392	7.91114	8.23739	8.51885	8.31159	8.20716	8.24603	8.10289	8.4246	7.53585	8.17858	8.04125	8.26205	7.80394	8.47289	8.01741	7.69376	8.57234	8.28678	8.206	9.18483	8.40696	8.20546	7.84065	8.21359	8.41097	8.46302	8.16515	8.4712	8.45534	8.54387	7.97558	8.31915	7.86384	7.99862
ENSG00000006451.7_3	13.9499	13.9983	13.9906	13.8603	14.1992	13.6939	14.2088	13.6804	14.0687	13.9933	14.1276	14.0354	14.2656	13.8705	14.6248	14.0519	14.2246	13.916	14.7267	14.0865	14.1654	14.2793	13.8517	14.0477	14.2301	13.6338	14.1407	13.6985	14.463	14.0126	14.0356	13.9731	14.0548	13.8168	13.7797	13.6811	14.3493	13.7072	14.3965	14.0597
ENSG00000006453.13_3	7.68545	7.63127	7.5678	7.52288	7.69449	8.0406	7.59848	7.76357	7.29558	7.24281	8.16611	8.1585	7.62113	7.48515	7.11229	7.13889	7.98503	8.23061	8.19975	8.25957	8.09808	8.11023	7.75603	7.30842	8.35009	8.61697	7.55554	7.83406	7.50882	8.22768	8.58109	8.49118	8.22711	8.11753	7.3716	7.28911	8.28737	8.16656	7.44057	7.37547
ENSG00000006459.10_2	9.65647	9.66993	9.75252	9.73665	9.21902	9.28853	9.49266	9.56965	9.91853	9.75129	9.32272	9.4813	9.38383	9.57866	9.59584	9.51882	9.4179	9.43347	9.72959	9.55735	9.56484	9.53889	9.52123	9.4395	9.91417	9.75456	9.50016	9.70498	9.25198	9.3398	9.40646	9.53753	9.58727	9.64624	9.55015	9.48958	9.30331	9.39466	9.39494	9.51782
ENSG00000006468.13_4	9.42414	9.75877	9.6643	9.72996	9.51049	9.25093	9.36697	9.66376	9.69373	9.85859	9.31136	9.54193	9.68894	9.71994	9.88895	9.6474	9.42044	9.50084	9.9251	9.71988	9.95163	9.83752	9.78675	9.52419	9.75634	9.6748	9.74602	9.66439	9.62509	9.5116	9.87673	9.72511	9.79928	9.7633	9.68538	9.77355	9.66917	9.29561	9.97458	9.65904
ENSG00000006530.16_3	10.5307	10.7197	10.5967	10.6149	10.9803	10.3803	10.7574	10.4459	10.5553	10.6127	10.7706	10.6303	10.6667	10.406	10.8165	10.4812	10.6167	10.6691	10.7446	10.3046	10.6959	10.7451	10.482	10.6098	10.7701	10.5396	10.752	10.5448	10.9062	10.6135	10.669	10.6144	10.6852	10.5848	10.7556	10.646	10.974	10.543	10.7605	10.5574
ENSG00000006534.15_2	6.90413	6.29385	6.98004	6.39953	6.87944	6.77198	6.44455	6.50048	6.60526	6.45483	6.77191	6.63473	6.66518	6.63378	6.32018	6.37761	6.81809	6.53475	6.5044	6.31081	6.92128	6.01842	6.87063	6.75689	6.66464	6.64585	6.94218	6.73715	6.91235	6.41542	7.28108	7.01951	7.3875	6.63463	6.59975	6.54068	7.19887	7.14656	6.63844	6.36717
ENSG00000006576.16_2	9.65319	10.0197	9.69203	10.0501	9.8359	9.51921	10.0157	9.86068	9.53812	9.59776	10.4518	10.4983	9.83812	9.71432	10.4131	9.96773	10.3698	10.2982	10.2385	10.229	9.95801	9.68063	9.88054	9.85968	10.2041	10.4847	9.97337	9.83739	10.0211	9.98938	10.3952	10.5928	10.1719	10.1803	9.57117	9.60698	10.4273	10.201	9.69225	9.74549
ENSG00000006607.13_4	10.2256	10.1826	10.0629	10.3601	10.2448	10.1985	10.0044	10.3838	10.0527	10.2386	10.4793	10.4651	10.1837	10.3034	10.5933	10.2162	10.5742	10.435	10.7907	10.7492	10.239	10.3714	10.4377	10.5777	10.6976	10.4161	10.2897	10.0929	10.3855	10.4893	10.7138	10.6627	10.5504	10.5261	9.98956	10.1545	10.4959	10.3738	10.2241	10.2818
ENSG00000006625.17_3	10.1004	10.131	9.96042	10.1942	10.1172	10.1738	10.2188	10.0252	10.0094	10.0934	10.191	10.2009	10.2273	10.2959	10.0263	9.93459	10.0406	10.0066	10.1061	9.86718	9.92907	10.2919	9.73359	10.0876	10.0039	9.92459	10.2028	10.2921	10.2494	10.0983	9.82696	10.0905	10.0011	9.93136	9.85924	10.0252	10.1115	10.0517	10.0678	10.3198
ENSG00000006634.7_2	9.37115	9.67436	9.35549	9.39301	9.59261	9.1395	9.51789	9.51405	9.1864	9.4257	9.69329	9.83656	9.5705	9.4424	9.56708	8.90711	9.69017	9.37079	9.92002	9.57446	9.06541	9.3835	9.07992	9.49465	9.79853	9.47673	9.51713	9.23526	9.69211	9.47199	9.2893	9.27448	9.55725	9.15832	9.12382	9.31378	9.36031	8.94247	9.26957	9.29397
ENSG00000006638.11_2	9.12268	9.07034	9.40951	8.9877	8.24475	9.13433	8.31579	10.238	8.69294	8.56279	7.74568	8.01536	8.50388	8.93157	7.35493	7.58845	7.94862	7.54747	8.36323	8.75796	8.9113	8.6559	8.26211	8.06574	8.91024	9.32308	7.9257	8.37731	7.00153	8.09519	8.05315	7.99092	8.7571	8.91635	9.19625	9.4578	7.79799	8.41208	8.38703	8.52604
ENSG00000006652.13_4	9.75603	10.2204	9.70343	10.2698	9.51545	10.5379	9.96504	10.4193	9.70738	10.113	10.0526	10.4328	9.39552	9.77761	9.28839	10.5387	9.98864	10.4321	10.0637	10.6288	10.0887	10.0307	9.37974	10.2713	10.1011	10.8391	9.1877	10.174	9.52921	9.97331	9.97665	10.5459	9.9506	10.5427	9.52882	10.1336	9.99171	10.4577	9.38758	9.93154
ENSG00000006695.10_2	9.36915	9.21386	9.32917	9.32783	9.22511	9.36307	9.44083	9.45459	9.33063	9.36575	9.35406	9.32181	9.32881	9.3161	9.49474	9.29802	9.42551	9.44682	9.23077	9.2254	9.49175	9.29041	9.40432	9.56205	9.45679	9.4226	9.5026	9.43886	9.23988	9.46432	9.42207	9.33462	9.517	9.425	9.51587	9.48792	9.37961	9.43416	9.30654	9.35719
ENSG00000006704.10_4	10.0528	10.1733	10.2009	10.1536	9.61358	10.2761	9.63772	10.1474	10.2644	10.1745	9.72266	9.8684	9.56224	9.73388	9.92493	10.1996	9.79738	9.70327	9.76409	10.3685	10.1274	9.9881	10.346	9.85824	9.93907	10.5806	9.71908	10.2044	9.67072	10.16	10.0199	10.1753	10.0198	10.2735	10.2547	10.2836	9.88647	10.2786	10.0875	10.1984
ENSG00000006712.14_3	11.1321	11.1901	11.1284	11.2418	11.1407	11.3712	11.1099	11.3435	11.1025	11.2271	11.2814	11.3006	11.1831	11.2583	11.0648	11.2689	11.28	11.3339	11.1049	11.142	11.0644	11.2286	11.1028	11.2334	11.1391	11.212	11.1462	11.2619	11.1969	11.2948	11.0962	11.1906	11.1337	11.236	11.1531	11.2871	11.1518	11.2605	11.1227	11.132
ENSG00000006715.15_3	11.236	11.5067	11.3839	11.7174	11.3458	12.0226	11.5241	11.6797	11.6943	11.9338	11.5283	11.617	11.3337	11.7395	11.348	12.0813	11.1755	11.6147	11.3016	11.7373	11.4908	11.6354	11.6299	11.9407	11.2101	11.5814	11.3757	11.7696	11.4606	11.692	11.3571	11.4859	11.6666	11.8173	11.6143	11.8722	11.5688	11.9022	11.7566	12.0843
ENSG00000006740.16_2	8.7698	8.6564	9.0954	8.52222	8.36265	8.92869	9.03217	8.80523	8.85382	8.75351	8.58415	8.40224	8.60144	8.56502	8.48756	9.06634	8.61012	8.55632	8.62413	8.70859	8.91793	8.30159	8.74604	8.40546	8.35009	8.947	8.3637	8.50818	8.63228	8.13584	8.49366	8.25238	8.376	8.53353	8.78627	8.60101	8.44565	8.54058	8.81613	8.67501
ENSG00000006744.18_4	12.082	12.124	12.2051	12.1759	12.0742	12.1378	12.2256	12.2741	12.1404	12.1203	12.2924	12.3303	12.309	12.1013	12.1147	12.3126	12.3492	12.3341	12.1938	12.0362	12.1861	12.1948	12.0625	12.0834	12.261	12.2327	12.2965	12.1949	12.2636	12.2395	12.1598	12.0997	12.0719	12.1919	12.1619	12.1847	12.3199	12.094	12.1669	12.1809
ENSG00000006756.15_2	11.7047	11.6646	10.9262	11.0571	10.4211	11.0122	11.0273	11.6633	11.4306	11.557	11.4296	11.7369	11.1971	11.5203	11.487	11.8166	11.0069	11.2286	10.5249	11.1691	11.6481	11.5714	11.1352	10.7508	11.416	11.3546	10.977	11.3571	11.2553	11.8807	10.7593	10.6418	10.667	10.9756	11.7869	11.9744	10.9905	11.397	11.3723	11.6225
ENSG00000006757.11_2	9.93919	9.44458	9.47228	9.23599	9.39127	9.0297	10.0157	9.30653	9.5266	9.42344	9.54444	9.43939	10.062	9.49913	10.1694	9.73946	9.79152	9.51358	9.85754	8.89912	10.2337	9.88761	9.52347	9.17611	9.61848	9.03159	10.1387	9.06178	10.2614	9.52825	9.41948	9.16082	9.33544	8.93259	10.1555	9.68982	9.70012	9.1394	10.1795	9.44704
ENSG00000006831.9_2	12.5291	12.5559	12.5233	12.3435	12.2211	12.4692	12.8009	12.5472	12.6883	12.6266	11.9573	11.9789	12.3664	12.374	11.92	12.1162	12.313	12.2922	12.0984	12.2218	12.4845	12.2136	12.3018	11.9948	12.6358	12.2786	12.2468	12.2762	12.0152	12.0551	11.4911	11.4908	11.8611	11.8352	12.3163	12.2233	11.8759	11.8556	12.164	12.3271
ENSG00000006837.11_4	7.23736	7.13851	7.08656	7.02763	7.12472	7.20937	7.29007	7.0845	7.22053	7.07605	7.10116	7.07173	7.16196	7.15705	7.12583	7.0818	7.12916	7.12003	6.92412	7.0498	7.55148	7.10226	7.11235	7.10653	7.33021	6.8639	7.25201	7.15822	7.40695	7.11205	6.94424	7.03278	7.13665	7.13354	7.40359	7.16947	7.36359	6.92289	7.39752	6.88189
ENSG00000007047.14_3	12.192	12.0334	12.2775	12.1101	11.3513	11.9687	11.5874	12.3175	12.3735	12.1763	11.6981	11.7927	11.6542	12.0172	11.8083	12.7302	11.4359	11.9874	11.6482	12.3057	12.5167	11.8466	12.351	11.6763	11.8507	12.635	11.7265	12.1946	11.5435	12.1332	12.0535	12.1961	12.0609	12.5288	12.3763	12.4621	11.7979	12.3994	12.0059	12.2213
ENSG00000007062.11_3	8.76673	8.70406	8.60927	8.97349	9.29913	9.49334	8.86943	9.81672	8.73746	9.13895	8.91348	9.63044	8.44092	8.86146	8.88521	8.53199	8.54541	8.75898	8.80306	9.2101	8.06146	8.77801	8.86876	9.60066	8.88044	9.10027	9.11281	9.18041	8.19947	9.45274	8.67655	8.37485	9.57118	9.60331	8.2407	8.35291	9.06426	9.39243	8.49821	8.78363
ENSG00000007080.10_2	11.2267	11.305	11.3776	11.3977	11.3277	11.3793	11.3176	11.3375	11.2073	11.2348	11.338	11.238	11.2383	11.1768	11.3164	11.4232	11.5018	11.3445	11.3825	11.2982	11.2293	11.3327	11.29	11.2697	11.3439	11.2979	11.2084	11.2878	11.3721	11.2545	11.3936	11.3399	11.2073	11.3542	11.2464	11.3092	11.3795	11.2935	11.2343	11.2571
ENSG00000007129.17_3	9.01375	8.7099	9.11957	8.49025	9.16932	8.62582	9.74827	9.111	9.14667	8.4588	9.73627	9.54497	9.36494	9.2611	10.2489	9.47325	9.97321	9.58942	9.92002	9.21886	9.93878	9.12505	9.22536	9.06443	9.41614	8.79728	9.8317	9.25003	9.98403	9.67157	9.28076	8.8535	9.07899	8.88608	8.66877	8.47065	9.8194	9.02861	9.83767	9.21076
ENSG00000007168.12_3	12.9436	13.0472	12.7603	13.1465	12.9159	13.0304	12.7909	12.9038	12.8133	13.1735	13.0743	13.1527	12.8851	12.9879	13.2653	13.1781	13.0912	13.0953	12.9328	12.9925	12.8471	13.1323	12.774	13.354	13.0101	12.8944	12.9483	13.0204	13.2602	13.2174	12.9545	13.1373	13.2021	13.0191	13.1014	13.2621	13.0316	13.0553	12.752	13.0878
ENSG00000007171.17_4	6.48686	6.65869	6.40885	6.25706	6.59597	6.02588	6.64306	6.4582	6.74585	6.31667	6.82452	6.48374	6.8628	6.34985	6.6446	6.3142	6.60774	6.40825	6.63906	6.31081	6.59973	6.24357	6.4738	6.28382	6.52306	6.43748	6.34855	6.27639	6.46666	6.24691	6.25593	6.25405	6.30332	6.27704	6.54806	6.42966	6.49328	6.02907	6.53305	6.19102
ENSG00000007174.17_4	6.78253	6.35461	6.05336	6.62828	6.53624	6.46267	6.50776	6.07236	6.64819	6.78517	6.49005	6.86749	6.70878	6.68505	6.84772	6.69454	6.42217	6.53475	6.83302	6.82112	6.23347	6.77062	7.08338	6.38352	6.01452	6.69785	6.66627	6.83321	6.3749	7.10022	6.71687	6.33007	6.25428	6.19647	5.8354	5.8354	6.69477	6.89086	7.39752	6.42257
ENSG00000007202.14_3	13.7779	13.5963	13.7617	13.6673	13.8518	13.6089	13.6262	13.6521	13.7776	13.576	13.6551	13.6797	13.7973	13.5983	13.7838	13.6798	13.752	13.624	13.6698	13.5644	13.6081	13.7351	13.772	13.7282	13.5941	13.6381	13.9102	13.6638	13.8546	13.7658	13.7009	13.6447	13.6875	13.6236	13.7424	13.6422	13.7249	13.7302	13.8241	13.6965
ENSG00000007237.18_4	8.26515	8.18772	7.84081	7.53138	8.04584	8.40444	7.78078	8.17069	7.53738	7.506	7.91419	7.80161	7.40409	7.73499	7.32179	7.51944	7.65047	7.67962	7.56218	8.71798	7.78682	6.93743	8.28949	7.94536	7.75088	8.34183	7.82232	8.18581	7.25153	7.70721	8.18543	8.21384	7.82712	8.07795	7.28158	7.42826	6.9724	8.00641	7.26996	7.38403
ENSG00000007255.10_2	10.5218	9.89769	10.6015	9.89451	10.6257	10.0239	11.0788	10.0401	10.5505	9.9013	10.0293	9.60446	10.5024	9.86885	10.0472	9.60582	10.1859	9.6825	10.1617	9.49399	10.4207	10.0535	10.2589	9.72496	10.3479	9.8553	10.5393	9.78664	10.2386	9.54652	9.89728	9.16082	10.2183	9.61666	10.6237	9.96367	10.1965	9.5059	10.6948	9.79751
ENSG00000007312.12_4	8.11057	7.23564	8.30108	7.26616	8.33412	7.32822	8.56534	6.80921	8.2871	7.38722	7.60859	6.9751	8.11467	7.37002	7.35493	7.19298	7.28055	7.06149	7.88747	6.94915	7.85393	7.06661	7.57176	6.60603	7.4902	6.62768	7.31702	7.10128	7.49095	6.9033	7.1563	6.62272	7.46738	6.80828	7.91079	7.08848	7.417	6.66862	7.76274	7.1367
ENSG00000007341.18_3	8.83561	8.97714	8.78062	8.88202	8.49694	8.54545	8.93269	8.73251	8.74419	8.73521	8.87049	8.97076	8.87891	8.60572	8.76609	8.67623	8.95265	8.99717	8.96163	8.86303	8.98574	8.84996	8.67424	8.92653	9.15335	9.22426	8.98545	8.9775	8.98188	8.88008	8.90307	9.08485	8.90524	8.84945	8.87089	8.88668	8.80889	8.8894	8.70876	8.67186
ENSG00000007376.7_2	10.3946	10.328	10.6458	10.5107	10.5154	10.4582	10.5857	10.5283	10.4918	10.2889	10.5645	10.5292	10.5099	10.309	10.7361	10.5906	10.778	10.5703	10.6029	10.5248	10.2364	10.3982	10.6199	10.4389	10.4388	10.5265	10.6342	10.1826	10.4443	10.4492	10.7085	10.4431	10.5077	10.5252	10.4184	10.3257	10.5771	10.5239	10.3885	10.428
ENSG00000007384.15_3	10.6112	10.696	10.456	10.8398	10.0266	11.1903	10.2988	11.126	10.2816	10.7007	10.733	11.0596	10.393	11.0365	10.34	11.4064	10.6045	11.0674	10.1745	11.2343	10.5912	10.5967	10.702	10.5386	10.3203	10.9482	10.1893	11.0782	10.4285	11.1466	10.6668	10.963	10.2271	10.8762	10.3975	10.7939	10.5199	11.1724	10.3922	11.1337
ENSG00000007392.16_3	9.02656	9.67583	9.10926	9.8003	9.11124	9.78146	9.02896	9.55335	9.28111	9.818	9.47091	9.60446	9.23557	9.64957	8.92495	9.51343	9.45554	9.65816	9.16885	9.40296	9.02	9.66757	9.20307	9.6683	9.45314	9.74465	9.21778	9.86389	9.37431	9.54106	9.36129	9.58952	9.38107	9.67203	9.02006	9.70838	9.49021	9.78702	9.06256	9.60811
ENSG00000007402.11_3	7.65747	7.73245	7.55683	7.53982	7.82831	7.49026	7.20109	7.65432	7.68727	7.4382	7.61662	7.57046	7.37256	7.71097	7.26428	7.42923	7.33075	7.32615	7.14047	7.19439	7.04645	7.14795	7.58119	7.82528	7.06524	7.73649	7.56578	7.16741	7.10894	7.36231	7.731	7.74996	7.12167	7.33459	7.95854	7.76215	7.38525	7.58523	7.6439	7.72903
ENSG00000007516.13_5	8.52231	8.60389	8.7091	8.63592	7.81982	8.20224	7.88165	9.07596	8.69641	8.63989	7.86921	8.29519	8.05469	8.78765	8.12582	9.39324	7.81652	8.42501	7.95896	8.95024	8.42258	8.48066	8.16461	7.95678	7.99822	8.72619	7.85503	8.45733	7.54379	8.25542	8.03916	8.57987	7.85958	9.03379	8.39395	8.78697	7.62674	8.38486	7.97821	8.50135
ENSG00000007520.3_2	11.5677	11.4096	11.6178	11.52	11.5454	11.5168	11.6194	11.5087	11.458	11.3848	11.4903	11.4941	11.4645	11.3121	11.3468	11.5204	11.5183	11.5635	11.5089	11.5999	11.5362	11.4556	11.3973	11.2842	11.567	11.5703	11.5345	11.325	11.5934	11.3975	11.4614	11.3528	11.4093	11.3156	11.3309	11.3994	11.5371	11.45	11.5961	11.3769
ENSG00000007541.16_3	11.7328	11.5006	11.7942	11.5703	11.6033	12.037	11.442	11.8387	11.3094	11.2814	11.3369	11.3606	11.5417	11.5379	11.3182	11.4515	11.4459	11.3076	11.321	11.4921	11.1798	11.1448	11.7206	11.1154	10.8809	11.277	11.2701	11.3934	11.3858	11.4711	11.3956	11.1018	11.241	11.5714	11.5277	11.5378	11.0297	11.1878	11.3555	11.0352
ENSG00000007545.15_3	10.5155	10.7871	10.7125	11.0159	9.47525	10.4906	10.0125	10.9268	10.6735	10.9434	10.3463	10.5475	9.93862	10.7394	10.2123	10.8943	10.1724	10.32	9.91832	10.8967	10.1289	10.4061	10.4436	10.1047	10.5096	11.3156	10.0317	10.7914	9.72707	10.6669	10.1838	10.5709	10.2646	10.7886	10.5036	10.9938	10.0272	10.7714	10.1767	10.8188
ENSG00000007866.20_6	9.39691	9.40597	9.18642	9.49936	8.7273	9.35866	8.64783	9.37575	9.09277	9.37747	9.64718	9.82911	8.46826	8.69822	9.18638	9.98467	9.50182	9.55112	9.76409	10.2673	8.78258	8.94321	9.81444	9.85389	10.0358	10.3252	8.71124	8.8469	9.05024	9.46432	10.1929	10.2905	9.87973	10.0041	8.98895	9.34158	9.56787	10.0836	8.72461	9.07834
ENSG00000007908.15_4	8.29144	9.54324	7.08656	9.44513	6.50421	9.48529	9.11908	10.1034	7.24251	9.48971	6.49005	7.39504	6.6424	7.93792	7.45888	7.61061	6.0441	8.58815	6.95815	7.03778	6.57438	7.25415	7.0228	7.76732	6.7513	8.37612	6.55738	7.81842	6.30329	6.28588	6.52856	6.29369	6.61239	6.01628	6.71469	8.03955	6.36184	6.66862	6.9233	7.47419
ENSG00000007923.15_3	11.1742	11.2231	11.1493	11.3701	11.0728	11.3349	10.9715	11.3829	11.2658	11.4185	11.333	11.2524	11.0506	11.2322	11.3182	11.3899	11.3826	11.1789	11.0323	11.3276	11.0592	11.3046	11.2113	11.3076	11.1593	11.4087	11.1021	11.3041	11.1204	11.3272	11.1981	11.2726	11.2199	11.3572	11.1166	11.4623	11.2357	11.377	11.1005	11.3185
ENSG00000007944.14_2	10.4227	10.6902	10.628	10.9508	10.7947	10.6737	10.591	10.5448	10.5674	11.033	10.3138	10.6153	10.8433	11.125	10.3545	11.072	10.4249	10.9722	10.2814	10.5765	10.2416	10.6946	10.7235	11.0399	10.2393	10.3571	10.5892	11.0653	10.6168	11.0053	10.2962	10.5477	10.1975	10.6452	10.7289	10.7299	10.1636	10.7176	10.7904	11.028
ENSG00000007968.6_2	7.84741	8.23393	7.15176	7.81025	7.94937	7.54246	7.33786	8.24882	7.13984	7.66448	7.89511	8.24603	7.61247	8.44209	7.57254	7.36795	7.44728	7.49189	7.69753	8.32757	6.83348	7.69376	7.40964	8.0605	7.4583	7.48584	7.77162	7.80789	7.65087	8.2736	7.40491	7.28803	7.15142	7.26838	6.93789	7.6329	7.34151	7.15902	7.65278	7.90752
ENSG00000008018.8_2	12.8033	12.8978	13.0084	12.6011	13.5588	12.7219	13.3738	12.6119	12.9161	12.6506	13.2678	12.8771	13.2562	12.6495	13.4266	12.5275	13.138	12.9783	13.3626	12.583	13.117	12.9613	12.8492	12.7466	13.3561	12.0855	13.4993	12.6109	13.4189	12.7328	13.0633	12.7329	13.1555	12.6263	12.8638	12.4087	13.3779	12.6416	13.1739	12.6458
ENSG00000008056.13_4	7.58459	7.2811	7.37877	7.06714	7.22802	7.55937	7.2778	7.46609	7.58674	7.15633	7.75287	6.94061	7.28391	7.22359	7.17829	7.04594	7.11425	7.14254	7.36525	7.62811	7.47491	7.01699	7.85781	7.4452	7.75722	7.33311	7.57592	7.08157	7.15865	7.29506	7.731	7.22431	7.65096	7.56666	7.63219	7.32343	7.19887	7.24231	7.37538	7.17864
ENSG00000008083.13_2	10.7726	10.7225	10.7698	10.7594	9.46502	10.9884	10.0364	10.8534	10.9116	10.8487	10.1215	10.2831	10.1878	10.4034	9.81589	11.1741	10.024	10.4235	10.0652	10.808	10.7269	10.2855	10.8622	10.1956	10.4343	11.3094	9.94863	10.9568	9.81579	10.6443	10.3621	10.6	10.3095	10.931	10.8138	11.0821	10.2032	10.995	10.295	10.8251
ENSG00000008086.11_3	8.88725	8.48906	8.76749	9.06206	8.42337	8.8101	8.56534	8.77711	9.0258	9.05056	9.01835	9.17401	9.06408	9.24945	8.75508	9.13851	9.24509	9.06588	8.64519	9.25551	9.15766	8.59409	8.59853	8.88122	8.83026	9.08228	8.70697	8.85178	8.65828	8.906	8.96158	9.34548	8.91995	9.02625	8.99209	9.17427	8.4642	9.04864	8.64347	8.96573
ENSG00000008118.9_3	6.15039	6.0093	6.40885	6.36764	5.8354	6.30031	6.50776	6.17014	6.48443	6.27507	6.26008	6.17226	6.54322	6.21975	6.27828	6.14966	6.55164	6.34844	6.47377	6.42985	6.11732	6.20072	6.37082	7.02099	6.58731	6.77747	6.69113	5.8354	6.10632	6.01993	6.8277	6.57869	6.73682	6.82376	6.75623	6.65296	6.39774	5.8354	6.28827	6.01355
ENSG00000008128.22_4	9.52094	9.7822	9.09191	9.70117	8.73162	9.72455	8.80318	9.75334	9.59435	10.2665	9.76311	10.0713	9.58279	10.1899	9.01044	10.0775	9.36876	9.30101	9.1602	10.3449	8.79347	9.82728	9.25274	9.96278	9.36461	9.98708	9.26172	10.3696	8.99928	10.0053	9.31743	9.72179	9.18296	10.0997	8.82569	9.3379	9.04921	9.91775	9.04385	10.0858
ENSG00000008130.15_2	12.1668	12.0462	12.2167	12.0492	12.3545	11.8939	12.2819	11.9775	12.1426	11.8717	12.3303	12.0134	12.3956	11.8751	12.114	12.0464	12.4203	12.1601	12.532	11.9938	12.03	12.0347	12.2583	12.0769	12.3874	12.0131	12.3155	11.9387	12.4854	12.0067	12.2695	11.9723	12.0921	11.8699	12.1338	11.8994	12.2831	11.8071	12.2952	11.9297
ENSG00000008226.19_3	6.48686	6.43388	6.21221	6.16248	6.53624	6.02588	6.64306	6.00305	6.78177	6.11411	6.80734	6.2475	6.35717	6.42841	6.35861	6.53271	6.0441	6.24179	6.33148	6.37378	6.64787	6.35068	6.56156	6.20202	6.01452	6.38567	6.04581	6.4344	6.83075	6.28588	6.34955	6.02315	6.34754	6.34471	6.43019	6.22056	6.18112	6.64697	6.75183	6.33707
ENSG00000008256.15_3	10.1684	10.1586	10.2184	10.0793	9.72692	10.1281	10.1474	10.2518	10.3942	10.0948	9.9629	9.95648	9.79304	9.93667	10.1377	10.2467	10.1033	10.0117	10.1957	10.4511	10.4959	10.1942	10.2125	9.89817	10.4598	10.3946	9.7785	10.1429	9.78793	9.92816	10.2079	10.1459	10.3177	10.2985	10.2637	9.97902	10.0211	10.2086	9.97947	9.97356
ENSG00000008277.14_2	8.02861	8.73876	8.08004	8.84807	7.51204	8.62582	8.09445	9.05069	8.05241	8.8	8.31866	8.88143	8.02365	8.90196	7.9034	8.41096	7.72309	8.44843	7.91654	8.76702	7.31616	8.32317	7.95904	8.51087	8.04954	9.05716	7.72776	8.7534	7.39723	8.28708	7.95195	8.64551	7.77682	8.45232	8.04907	8.73713	7.55467	8.37567	8.13899	8.8681
ENSG00000008282.8_3	12.2231	12.1213	12.0604	12.078	12.1794	11.8833	12.2404	11.9555	12.0493	12.0416	12.1829	12.1609	12.174	12.0957	12.225	12.1401	12.1379	12.0981	12.2359	12.1013	12.2461	12.2198	12.0181	12.1337	12.3208	11.9972	12.1423	12.1231	12.3947	12.1281	12.2231	12.0743	12.2222	11.9648	12.2482	12.1333	12.199	12.0031	12.1828	12.133
ENSG00000008283.15_3	11.0862	10.9656	10.9018	10.6293	10.9496	11.119	11.2327	10.9456	10.9385	10.7328	11.1833	10.9936	11.5354	11.3586	11.2193	11.2853	10.8916	10.8513	11.1747	10.4419	11.5239	11.0282	11.1272	11.0855	10.5878	10.5453	11.3869	11.1443	11.4234	11.2434	11.1265	10.8607	11.0982	10.9297	11.0481	10.7334	11.2867	11.0826	11.4604	11.187
ENSG00000008294.20_3	11.7313	11.989	11.5826	11.8477	11.2282	12.0122	11.3599	11.9717	11.7429	11.9997	11.7785	11.9469	11.5025	12.2016	11.531	12.1285	11.4958	11.8576	11.4344	12.1899	11.873	11.5722	11.8604	11.8153	11.6116	12.0087	11.4529	12.0003	11.4079	12.0712	11.6984	12.074	11.5795	12.0837	11.6932	12.0971	11.4418	12.0745	11.4874	12.0843
ENSG00000008300.16_3	10.3079	10.373	10.2326	10.0635	9.11781	10.5456	9.66463	10.4658	10.2342	10.0473	9.76975	10.0881	9.82612	10.0288	9.76623	10.168	9.87513	9.77141	10.042	10.7326	10.3642	9.51719	10.4483	9.97617	10.1434	10.5917	9.54577	10.2571	9.62509	10.3429	10.1731	10.0435	9.88159	10.2374	10.2219	10.2529	9.59491	10.1323	9.98757	10.1156
ENSG00000008311.14_2	8.43537	9.17252	8.30108	9.13524	8.13571	9.30467	8.05588	9.08843	8.38196	9.22992	8.56874	9.37413	8.09696	9.1568	8.06603	8.77686	8.209	9.31774	8.3002	9.51542	8.23524	9.09592	8.67833	9.30754	8.70876	9.93333	8.58629	9.56788	8.72297	9.63451	8.32295	9.33244	8.53454	9.61167	8.36958	9.0056	8.3082	9.48308	8.11455	9.3649
ENSG00000008323.15_3	6.48686	6.56582	6.6126	6.36764	6.65097	6.67595	6.75707	6.54006	6.58279	6.31667	6.67589	6.41625	6.66518	6.45227	6.48927	6.37761	6.45724	6.48729	6.47377	6.42985	6.59973	6.6633	6.44153	6.64668	6.39862	6.57019	6.61391	6.4344	6.74059	6.35487	6.52856	6.55557	6.7135	6.57363	6.71469	6.73494	6.46314	6.55319	6.58775	6.42257
ENSG00000008324.11_2	9.04178	8.89786	8.86925	8.82603	8.92109	8.95243	9.1838	8.76935	8.91747	8.81052	8.97271	8.93618	8.96668	8.85115	9.18909	9.09565	8.9023	8.93859	9.26074	9.0546	9.21508	9.10081	8.9584	8.94864	9.01108	8.83556	8.94271	8.78186	9.26398	8.89454	9.08823	8.92816	9.05259	8.8693	9.0108	8.93399	9.09973	8.76644	9.20668	8.91644
ENSG00000008382.15_5	10.0895	9.9928	10.1183	10.2407	10.0021	10.2107	10.1707	10.3534	9.92292	10.0734	9.84389	9.90547	10.1066	10.2268	9.50561	10.194	9.83962	9.93148	9.7354	9.8741	10.0294	10.3337	9.73938	9.95875	9.95844	9.95311	9.96282	10.3722	10.0626	10.0697	9.82501	9.60764	9.79533	9.93136	10.1514	10.2827	9.87466	9.86592	10.3235	10.2166
ENSG00000008394.12_3	9.99452	9.66252	9.61202	10.4162	10.2844	10.1688	9.88469	9.64571	10.0818	10.2245	10.3952	10.1923	9.66602	9.33825	9.66916	9.59905	10.4744	10.2416	10.7898	10.2215	9.57319	9.61918	9.8434	10.3718	10.6164	10.5082	9.67445	9.58248	10.2018	9.48721	10.3648	10.3646	10.4761	10.1243	9.85583	10.2146	10.2113	9.54246	9.68227	9.57864
ENSG00000008405.11_3	10.7506	10.6065	10.4839	10.818	10.6938	10.5134	10.7126	10.4814	10.468	10.6792	10.4101	10.5512	10.746	10.5042	10.4416	10.2714	10.5697	10.4642	10.6476	10.3616	10.1693	10.6679	10.5427	10.6302	10.6501	10.5598	10.719	10.5742	10.5336	10.3049	10.6603	10.4729	10.421	10.319	10.3786	10.4837	10.7024	10.32	10.6445	10.5158
ENSG00000008441.16_5	6.78253	6.85791	6.90183	6.81771	6.75017	6.96577	6.61804	7.03337	6.95629	6.87569	6.87408	7.04057	6.75006	7.15705	6.62103	7.2742	6.89673	7.14254	6.73113	7.0965	6.79573	7.13672	6.79379	7.05855	6.68277	7.07175	6.8859	7.10128	6.94303	6.9599	6.94424	7.04587	6.7135	7.11117	6.77623	6.83723	6.8717	7.17132	6.70845	7.14734
ENSG00000008513.15_5	10.7897	10.6512	10.7773	11.1814	10.6551	10.6842	10.7792	11.2818	10.9895	10.8956	11.174	11.0372	10.7685	10.8263	11.397	11.3276	11.3116	11.1931	11.1986	11.2503	11.1384	11.0109	10.7628	10.2723	11.1537	10.9039	10.8963	10.7488	10.4526	10.6801	11.2862	10.9797	11.1078	11.17	10.1707	10.3915	11.0175	11.1503	10.4531	10.6621
ENSG00000008516.16_2	6.95924	7.07555	7.29904	7.06714	6.624	6.69612	6.5921	6.97942	7.13984	7.2066	6.78982	6.84172	6.91412	7.12719	7.13919	7.23436	6.79726	6.69703	6.53359	7.08503	6.52061	6.58218	6.77344	6.89859	6.62701	6.83604	6.58623	6.82014	6.40722	6.76101	6.66785	6.95031	6.4943	6.7433	6.93789	6.96524	6.43139	6.90702	6.94046	6.98704
ENSG00000008517.16_5	11.797	11.4453	10.7773	11.522	10.983	12.0041	11.2815	11.3665	11.3446	11.6113	11.8398	11.5887	11.6376	11.1166	11.5901	11.624	11.5744	10.8633	12.1345	11.0086	11.0614	11.4089	11.1125	11.4645	11.0827	11.2593	11.3143	11.0874	11.6037	10.8427	11.8194	10.9997	11.8885	11.119	11.2346	11.3378	11.4993	10.7404	11.1366	10.9827
ENSG00000008710.19_3	10.7786	10.9274	10.5857	10.9551	8.58128	11.4161	9.70308	11.0507	10.7746	10.9061	10.4974	10.561	9.99784	11.1408	9.39296	11.5849	10.6067	10.0779	9.51662	11.6485	9.98638	9.70321	11.0325	10.1702	9.77977	11.9681	9.28745	11.2267	9.55477	10.8617	10.5703	10.9361	10.1162	10.9998	10.4322	11.1632	9.79095	11.2237	9.79206	10.7914
ENSG00000008735.13_2	7.20643	6.87144	7.15176	7.21142	7.54443	7.40732	7.22727	7.29995	7.1981	7.00388	7.12617	7.18762	7.14896	7.16681	7.15239	7.11643	7.3905	7.19677	7.49341	7.62097	7.10349	7.29387	7.60906	7.09475	7.16465	7.19588	7.36643	6.87128	6.98724	7.2444	7.38121	7.45101	7.53175	7.36181	7.11729	6.96524	7.0037	7.20741	7.15329	7.10409
ENSG00000008838.19_4	12.128	12.1429	12.2351	12.1555	11.7834	12.2125	11.8877	12.4168	12.2071	12.2293	11.9303	12.0577	12.0613	12.1731	11.9361	11.9893	11.9563	12.0727	11.9054	12.1367	12.1263	12.1364	12.1104	11.9546	12.1298	12.3372	12.0119	12.1585	11.8	12.079	11.9575	12.0452	11.9159	12.1368	12.1733	12.2336	11.9686	12.1445	12.0724	12.2533
ENSG00000008853.16_2	10.6713	10.9224	10.7001	10.94	10.0793	10.7766	10.3543	11.1517	10.7971	11.0367	10.4457	10.7174	10.408	10.9717	10.3521	11.1432	10.4174	10.7615	10.4773	11.1448	10.6834	11.064	10.6395	10.6994	10.765	11.1524	10.4504	10.9556	10.3501	11.0486	10.3377	10.7027	10.4576	10.8858	10.6902	11.0551	10.4122	10.8685	10.6688	11.083
ENSG00000008869.11_2	10.4351	10.7025	10.5857	10.6915	10.2162	10.7492	10.432	10.7912	10.7178	10.8686	10.6691	10.6536	10.5131	10.7585	10.5698	10.7205	10.3893	10.5458	10.3101	10.7811	10.4593	10.5725	10.7361	10.8065	10.4964	10.9396	10.4765	10.8106	10.4671	10.8412	10.3913	10.5828	10.5257	10.923	10.6729	10.8736	10.573	10.8363	10.5806	11.0195
ENSG00000008952.16_2	12.4725	12.6508	12.4136	12.6911	12.5767	12.4948	12.3351	12.5222	12.474	12.7086	12.2077	12.6449	12.4329	12.6835	12.4035	12.6907	12.2766	12.6769	12.4084	12.5283	12.4993	12.6712	12.3666	12.7095	12.3494	12.5148	12.5864	12.6173	12.523	12.7092	12.2946	12.624	12.4052	12.6296	12.4302	12.6756	12.3998	12.5842	12.3309	12.7275
ENSG00000008988.9_2	14.9764	14.4974	15.0352	14.4834	15.4725	14.4523	15.3475	14.4127	15.0498	14.44	14.898	14.5021	15.1666	14.433	15.2277	14.6264	14.9319	14.5908	15.1431	14.2501	15.3212	14.776	15.0434	14.4919	15.0614	14.0527	15.3709	14.4788	15.3077	14.4855	15.0276	14.5167	15.2946	14.5498	15.0795	14.5975	15.3035	14.4011	15.2535	14.4595
ENSG00000009307.15_5	14.994	14.7535	15.1287	14.7641	15.2175	14.6887	15.2092	14.7398	15.1078	14.7731	14.9544	14.8708	15.1102	14.8239	15.0921	14.7909	15.0377	14.8788	15.0989	14.7679	15.279	14.8609	15.1078	14.8763	15.112	14.8463	15.2269	14.8805	15.1568	14.8561	15.0447	14.9312	15.2411	14.9675	15.184	14.8743	15.0706	14.8662	15.1371	14.7965
ENSG00000009335.17_3	12.3411	12.2393	12.35	12.2508	12.6472	12.2507	12.6947	12.2021	12.317	12.1133	12.649	12.4853	12.4903	12.2227	12.8947	12.2803	12.7443	12.5666	12.7973	12.3765	12.5914	12.4668	12.4169	12.5838	12.567	12.3786	12.6601	12.1616	12.862	12.3831	12.7212	12.5096	12.6863	12.4426	12.4022	12.1727	12.8403	12.4792	12.4854	12.2937
ENSG00000009413.15_4	9.57567	10.0619	9.4882	9.84277	8.71861	9.99595	8.8586	9.96723	9.59435	9.91097	9.42742	10.0818	8.9572	10.2799	8.50975	9.6637	9.27633	9.92878	8.57224	9.87548	9.18802	8.88744	9.61253	9.51318	9.728	10.4	8.6854	10.1221	8.7053	10.1623	9.21945	10.0995	8.87533	9.71452	9.55649	10.141	9.08211	10.2581	8.63509	10.2397
ENSG00000009694.13_5	6.27999	6.29385	5.8354	6.36764	6.13664	6.37147	6.03979	6.07236	6.16196	6.17649	6.37143	6.52485	6.23074	6.17937	6.03408	6.78042	6.34443	6.34844	6.28862	6.67034	6.0349	6.01842	5.8354	6.73956	6.08855	6.57019	5.8354	6.387	6.16697	6.74361	6.69275	6.53162	6.34754	6.70875	6.49195	6.22056	6.32317	6.34554	6.12252	6.19102
ENSG00000009724.16_2	6.19888	6.54566	6.2701	6.36764	6.0486	6.40358	6.24316	6.33612	6.45723	6.39028	6.37143	6.60002	6.03353	6.47519	6.39431	6.40657	6.38474	6.28029	6.28862	6.40255	6.23347	6.56035	6.3315	6.49243	6.30751	6.68091	6.30425	6.55722	6.3749	6.51988	6.46346	6.48085	6.38809	6.55203	6.39661	6.59907	6.03532	6.7301	6.37037	6.54139
ENSG00000009780.15_4	8.53688	8.68341	8.50165	8.67183	8.57646	8.34644	8.50124	8.50403	8.44172	8.77158	8.29992	8.56997	8.61772	8.55864	8.75508	8.31257	8.33063	8.65637	8.44781	8.49139	8.43669	8.77801	8.33217	8.52582	8.59591	8.43862	8.56748	8.56623	8.55122	8.55774	8.36216	8.46302	8.50031	8.47495	8.58312	8.60101	8.45496	8.37567	8.34094	8.55715
ENSG00000009830.11_5	11.3094	10.9638	11.1157	11.0166	11.0208	11.0351	10.7284	10.9478	10.9514	10.9465	11.3861	11.2163	11.143	11.067	11.1968	11.4916	11.4698	11.1595	11.3023	11.2386	10.8981	11.0929	11.2126	11.0719	10.9097	11.1882	10.9891	11.0679	11.2912	11.1104	11.4677	11.4404	10.9619	10.711	10.9341	10.8012	11.2854	11.2959	11.3182	11.0352
ENSG00000009844.15_3	11.4797	11.4793	11.5307	11.4962	11.8007	11.5464	11.7337	11.4381	11.6045	11.5819	11.6194	11.5946	11.5671	11.5171	11.7413	11.5984	11.7213	11.6764	11.8026	11.5379	11.6087	11.6594	11.6226	11.8771	11.7446	11.4361	11.7613	11.4918	11.8549	11.5849	11.635	11.6069	11.8316	11.562	11.5594	11.5673	11.8521	11.5442	11.6603	11.6109
ENSG00000009954.10_2	11.8859	12.4538	11.7224	12.2232	11.0208	12.0642	11.3655	12.3698	11.9946	12.3014	11.8937	12.3724	11.6686	12.4675	11.6053	12.3772	11.8263	11.8909	11.1718	12.6944	11.5468	11.6871	12.1339	11.9776	11.8898	12.5127	11.5404	12.237	11.2367	12.3275	11.7804	12.272	11.6045	12.2492	11.7652	12.3423	11.4446	12.3473	11.4029	12.2879
ENSG00000010017.12_2	10.9977	11.0353	10.9971	11.007	10.9659	11.046	10.8626	10.9972	11.0293	11.0936	10.9753	11.057	11.0089	11.0393	11.1368	11.1809	10.99	11.013	10.9797	11.2246	11.0278	11.0154	11.0519	11.0506	10.8392	11.0072	10.9969	10.9915	10.9115	11.0994	11.0278	11.132	11.0077	11.1084	10.8321	11.01	10.9251	11.1299	10.9033	11.0806
ENSG00000010030.13_3	6.65921	6.26009	6.05336	6.42963	6.26065	6.65523	6.3735	6.54006	6.0242	6.63884	6.37143	6.65149	6.42613	6.57861	6.51783	6.46028	6.49033	6.55723	6.53359	6.52783	6.2801	6.53778	6.44153	6.54025	6.47637	6.18468	6.55738	6.387	6.54605	6.46994	6.30516	6.53162	6.19848	6.43148	6.39661	6.37851	6.03532	6.60165	6.40685	6.42257
ENSG00000010072.15_3	9.55121	9.81996	9.60231	9.84432	9.88073	9.77488	9.79395	9.64571	9.62165	9.85023	9.80246	9.88406	9.70402	9.72274	9.87061	9.6637	9.93655	10.0307	9.6103	9.67778	9.44239	9.8346	9.71411	9.93564	9.95201	9.5712	9.7295	9.71826	9.90695	9.81542	9.66196	9.80884	9.52658	9.68633	9.79649	9.93489	9.8088	9.75454	9.63547	9.84908
ENSG00000010165.19_3	10.9678	10.8823	10.8949	10.9378	10.9155	10.9135	11.0265	10.9072	10.7971	10.9221	10.7665	10.7584	11.0157	10.8034	10.8269	10.6907	10.9231	10.8491	10.7823	10.6304	10.8789	10.941	10.7843	10.7423	10.8068	10.8457	10.8703	10.8998	10.887	10.6768	10.7885	10.6764	10.6873	10.6915	10.913	10.8767	10.8753	10.707	10.9554	10.7148
ENSG00000010219.13_4	10.2954	10.1385	10.3046	10.1561	10.3046	10.0514	10.6438	10.1996	10.3515	10.2232	10.4259	10.4122	10.8228	10.2395	10.6471	10.3377	10.5199	10.3436	10.691	10.1436	10.6494	10.3419	10.2894	10.1084	10.3645	10.0179	10.4579	10.3671	10.6288	10.1799	10.2019	10.26	10.6788	10.3492	10.4184	10.1566	10.3994	9.95129	10.2364	10.1077
ENSG00000010244.18_4	12.8933	12.7798	12.9709	12.8891	13.247	12.6721	13.1459	12.7643	12.9815	12.8239	12.9199	12.8973	13.1039	12.7443	13.1979	12.5969	13.1557	12.9061	13.2382	12.7814	13.1717	13.0632	12.929	12.9585	13.3019	12.7186	13.2315	12.7383	13.2599	12.8325	13.0766	12.93	13.2402	12.9115	13.0317	12.8547	13.2405	12.8392	13.0842	12.8283
ENSG00000010256.10_2	12.893	12.5658	12.953	12.6018	13.2396	12.4653	13.2553	12.6098	12.9766	12.5029	13.0701	12.828	13.0862	12.3296	13.1486	12.6156	13.1879	12.8052	13.2821	12.5474	13.0561	12.8906	12.9824	12.6571	13.3218	12.6669	13.3818	12.4936	13.2999	12.6176	13.1512	12.6881	13.2047	12.6749	13.1761	12.6545	13.1672	12.5943	13.1742	12.5649
ENSG00000010270.13_2	11.952	12.1653	12.0498	12.0625	12.5072	12.2596	12.4134	11.9789	12.0666	12.0449	12.162	12.1074	12.2139	12.0373	12.4124	11.9525	12.1224	12.2649	12.5195	11.8926	12.1902	12.4489	11.9435	12.289	12.0405	11.873	12.3805	11.8475	12.4726	12.0902	12.1582	12.1019	12.3656	12.0687	12.1875	12.1108	12.3542	11.9937	12.2808	12.0759
ENSG00000010278.13_4	13.6867	13.7409	13.4186	13.434	13.6945	13.4143	13.7384	13.4933	13.264	13.0001	13.7875	13.7717	13.7158	13.4996	13.4031	12.7638	13.3214	13.333	13.7881	13.5594	13.6576	12.9225	13.2101	12.7073	13.5529	13.333	13.3179	13.1101	13.7263	13.408	13.2664	13.0016	12.9547	13.0693	13.4244	13.2715	13.3525	12.5122	13.4976	13.2457
ENSG00000010292.12_3	11.8117	12.2556	12.0193	11.905	12.0917	11.9101	11.9639	12.4024	11.8494	11.8622	12.2538	12.3834	12.1602	12.3726	12.0232	11.8672	12.2738	12.0806	12.2844	12.5532	11.934	11.6696	12.2055	11.9111	12.1118	12.0545	12.0828	11.9547	11.9248	12.2652	12.041	11.936	11.8369	11.7956	11.6467	11.909	11.7841	11.6109	12.0845	12.1113
ENSG00000010295.19_4	9.86899	10.3874	10.4667	10.1067	9.78963	10.4684	9.83094	10.5184	9.95898	10.1557	10.1176	10.1025	9.57666	10.1552	9.41621	10.176	9.69227	10.1247	9.73153	10.3478	9.81062	9.84333	9.82718	10.0323	9.93777	10.716	9.75829	10.1749	9.62509	10.2292	9.95187	10.0646	9.86475	10.452	9.99887	10.3818	9.70966	10.2348	9.69423	10.247
ENSG00000010318.20_3	8.22016	7.95467	8.17153	7.74797	8.05298	7.92062	8.13193	7.63616	8.11241	7.78251	8.35538	7.78528	8.26425	7.93792	7.99049	8.01373	8.03435	7.88456	7.8801	7.86085	7.93825	7.69376	8.16461	7.76072	7.97178	7.59376	8.05644	8.00821	7.98168	7.89487	8.20419	7.90113	7.84345	7.75453	8.01103	7.83595	8.07151	7.70641	8.0053	7.86232
ENSG00000010319.6_3	13.3055	14.0935	13.2297	13.076	11.3058	13.6735	12.2054	13.8301	13.3409	13.5794	13.2768	14.0331	12.7557	14.2264	11.9357	14.2154	12.0903	13.6577	12.2692	14.401	13.4635	12.2281	13.1593	12.7456	12.792	14.6641	12.1077	14.0677	12.1402	14.0567	13.0886	14.0364	12.2616	14.0123	13.2563	13.7983	12.3301	13.9539	12.604	14.102
ENSG00000010322.15_3	13.0104	13.2862	13.1563	13.3191	12.2694	13.1902	12.418	13.4646	13.0251	13.3854	12.783	12.9331	12.6666	13.4675	12.6581	13.88	12.4877	13.0405	12.4515	13.5289	13.122	13.2627	12.9548	12.7674	12.6346	13.4707	12.5906	13.3197	12.4323	13.3913	12.9371	13.2999	12.6805	13.4509	13.0324	13.5052	12.5182	13.4388	12.896	13.5016
ENSG00000010327.10_2	13.9686	14.5221	14.9527	14.3124	12.8491	13.8703	13.524	14.9726	15.0646	14.8689	13.1774	13.6131	13.6999	14.8532	13.9267	15.8337	12.6889	13.575	12.5714	14.0245	14.0244	13.4061	14.7984	13.859	12.7435	14.4588	13.7179	14.7651	12.5048	14.5653	12.7105	13.3265	13.3792	14.5257	14.7072	14.9994	12.8299	14.3304	14.4604	15.2311
ENSG00000010361.13_3	9.6695	9.44458	9.74372	9.5928	9.52779	9.35866	9.66873	9.45299	9.36774	9.36575	9.2999	9.14412	9.61906	9.40969	9.22121	8.94259	9.35021	9.16652	9.3821	9.21229	9.166	9.27752	9.16896	9.31179	9.45496	9.41008	9.44546	9.41944	9.61579	9.21022	9.11739	8.89282	9.2366	8.98798	9.50499	9.35254	9.1229	8.97577	9.57634	9.26951
ENSG00000010404.17_3	12.5402	12.1718	12.8329	12.3165	12.9117	12.5302	12.7728	11.787	12.6306	11.3883	13.2827	12.9107	12.9548	12.5643	13.3126	13.2153	13.128	12.9105	13.1472	12.7488	13.5332	12.6978	13.2014	12.6513	12.3798	12.2284	13.0038	12.6922	13.7473	13.4025	13.7897	13.4486	13.0962	13.1024	13.2006	12.6928	13.5921	13.283	13.2887	13.1827
ENSG00000010539.11_5	9.43756	9.54324	9.56778	9.46344	9.30775	9.50932	9.65227	9.43528	9.34603	9.43918	9.14703	9.4063	9.43454	9.47272	9.35494	9.23373	9.24221	9.41806	9.56096	9.30158	9.33081	9.5726	9.31117	9.33701	9.60869	9.28437	9.49772	9.46119	9.4328	9.44885	9.13967	9.22587	9.31345	9.24932	9.39603	9.36523	9.36516	9.09062	9.47354	9.44704
ENSG00000010610.9_3	6.73201	6.43388	6.90183	6.53657	7.09322	6.26011	6.77803	6.43587	6.70825	6.35483	6.58923	6.41625	6.88024	6.61586	6.59665	6.50949	6.83842	6.31562	6.852	6.31081	7.07537	6.64386	6.58837	6.28382	6.45161	6.41219	6.52723	6.59344	6.49427	6.41542	7.2274	6.60105	6.99305	6.76003	7.04648	6.61749	6.64951	6.413	6.63844	6.2704
ENSG00000010626.14_4	8.51864	8.17915	8.38488	8.13136	8.50205	8.3188	8.7727	8.14633	8.50696	8.34136	7.92049	8.191	8.17204	8.04497	8.11997	8.09122	8.25078	8.02985	7.55259	7.59202	8.29888	8.09508	8.35302	7.96809	8.27148	7.986	8.5193	8.09152	8.14158	7.74839	7.75754	7.77758	8.13954	7.80515	8.44607	7.93155	8.76512	8.03647	8.37693	8.06424
ENSG00000010671.15_2	7.9126	8.25034	7.90905	8.4862	7.17024	8.13992	8.37361	7.92853	7.87963	8.56279	7.55083	7.9399	7.82734	8.22388	7.87538	8.86787	7.57327	7.99231	8.21702	8.77003	7.74002	8.27524	8.1882	9.18541	8.12295	8.7522	7.70977	8.46056	8.35952	8.34397	7.73991	7.8441	7.82712	8.20251	8.20229	8.61647	7.59124	7.83776	8.70076	8.69989
ENSG00000010704.18_4	7.44954	7.63784	7.75003	7.57299	7.37273	7.92062	7.50106	7.66629	7.57051	7.38722	7.78821	8.03807	7.66353	7.97294	7.69285	7.87339	7.48006	8.10187	7.61813	8.294	7.79446	7.6514	7.77223	7.85637	7.76979	7.71173	7.62542	8.11677	7.77815	8.33537	7.93683	8.05854	7.83531	8.1224	7.39302	7.68374	7.54535	8.19323	7.50229	8.14075
ENSG00000010803.16_3	10.511	10.7458	10.748	10.7221	9.96638	10.3793	10.3919	11.085	10.5869	10.5908	10.2106	10.5452	10.3447	10.738	10.1721	10.4794	10.2124	10.5528	10.3256	10.695	10.5316	10.5018	10.4786	10.4399	10.816	10.9828	10.3848	10.659	10.0626	10.5821	10.3004	10.4208	10.2344	10.6363	10.6445	10.7999	10.2882	10.5726	10.5205	10.7554
ENSG00000010810.17_5	13.1446	13.124	13.1853	13.2362	12.7262	13.0788	12.7946	13.3209	13.2699	13.225	12.8724	12.9454	13.0181	13.2328	13.0953	13.3923	12.8673	13.028	12.6584	12.9673	13.0512	12.9827	13.0594	12.8196	12.9015	12.906	12.8944	13.2989	12.6433	13.0694	12.8595	12.9201	12.7793	13.021	13.0777	13.1919	12.7796	13.0283	13.021	13.1517
ENSG00000010818.9_2	10.9224	11.0261	11.0264	11.0651	9.63425	10.5799	10.2327	11.0486	11.1127	10.9559	10.3036	10.5796	10.3169	10.8816	10.3521	11.3097	10.2399	10.5511	10.2453	11.2013	10.9357	10.475	10.7936	10.4742	10.7614	11.553	10.2176	11.1016	10.0281	10.938	10.4977	10.8749	10.593	11.0405	10.9293	11.1689	10.2457	10.9573	10.4295	11.0116
ENSG00000011007.12_3	11.2641	11.5462	11.3138	11.6261	11.3319	11.8095	11.1766	11.7093	11.411	11.709	11.5462	11.7173	11.2331	11.6324	11.4793	11.7128	11.5283	11.7826	11.2215	11.6433	11.2365	11.5207	11.4262	11.6323	11.2256	11.6871	11.2239	11.6353	11.2258	11.6329	11.4369	11.7031	11.3313	11.7383	11.1961	11.6461	11.4475	11.8862	11.1453	11.6533
ENSG00000011009.10_2	12.4407	12.3016	12.5978	12.3947	12.5648	12.4355	12.6135	12.3089	12.4673	12.4156	12.4873	12.2745	12.5595	12.2415	12.5978	12.5733	12.5385	12.4889	12.4819	12.2366	12.6751	12.5223	12.562	12.3851	12.3848	12.3931	12.6733	12.2842	12.6961	12.4452	12.5118	12.4183	12.5994	12.4063	12.6246	12.4339	12.7366	12.5359	12.7264	12.3615
ENSG00000011021.22_4	10.0895	10.364	10.3802	10.2075	10.1871	10.6666	10.0677	10.5574	10.7287	10.2864	9.76311	9.98802	9.91131	10.1542	9.87731	10.2217	9.76186	10.1792	9.88739	10.2236	10.0887	9.91133	10.2468	9.98546	9.80426	10.309	9.6461	10.1517	9.6083	9.80334	9.70291	9.72676	9.86475	10.4436	10.1748	10.1904	9.74162	10.0615	9.89229	9.97482
ENSG00000011028.13_2	13.2191	13.4964	13.2583	13.3205	10.306	14.219	12.0992	13.7651	13.593	13.2064	11.8363	12.7647	11.8316	13.4335	12.0337	14.4711	11.6687	12.7438	12.1316	14.6504	13.5878	12.4465	13.7492	13.0091	12.7378	14.6406	11.6532	14.0315	11.7955	13.6485	12.9735	13.7744	12.9397	14.3771	13.2827	13.6456	12.4123	13.9783	12.7489	14.0004
ENSG00000011052.21_3	12.1212	11.8119	12.0467	11.9208	12.677	12.1908	12.4372	11.8439	11.6637	11.8211	12.7707	12.3098	12.5582	11.7461	12.7618	12.1008	12.7764	12.3177	12.669	11.8074	12.0194	12.284	12.1248	12.2871	11.6918	12.1033	12.8819	11.9746	13.0326	12.1437	12.5868	12.1958	12.6919	12.232	11.9019	11.7355	12.7908	12.0617	12.2683	11.6471
ENSG00000011105.13_4	13.0121	13.1573	13.2912	13.06	13.3897	13.3944	13.3268	13.2724	13.1396	12.9368	12.9507	13.0291	13.0495	13.1953	13.0062	13.2644	12.9539	13.1819	12.9353	13.1349	12.9514	12.8916	13.2293	13.2045	12.7206	12.8971	13.1448	13.1312	12.9755	13.1615	12.8647	12.9167	12.8419	12.9883	13.1694	12.9769	12.8414	12.9393	13.2209	13.2154
ENSG00000011114.14_5	11.7531	11.6101	11.7517	11.9183	11.5764	11.6948	11.6035	11.7826	11.8748	11.9007	11.5691	11.7116	11.7746	11.8444	11.8244	11.9342	11.7461	11.6393	11.7748	11.8263	11.7354	11.931	11.6961	11.961	11.732	11.7687	11.7057	11.8411	11.6389	11.8222	11.8047	11.8279	11.7673	11.8922	11.8718	11.843	11.6836	11.8427	11.805	12.0321
ENSG00000011132.11_3	9.56698	9.54001	9.62167	9.72155	9.4778	9.7994	9.57797	9.80302	9.50329	9.51538	9.36509	9.51116	9.4368	9.54579	9.20791	9.77439	9.45306	9.44302	9.35713	9.368	9.41472	9.49514	9.35976	9.32446	9.15561	9.66732	9.31272	9.51858	9.2423	9.47581	9.35588	9.2722	9.27412	9.50622	9.55438	9.54472	9.30836	9.48308	9.55681	9.42695
ENSG00000011143.16_5	9.55649	9.52044	9.6966	9.49344	9.64334	9.70391	9.78832	9.49554	9.70398	9.64886	9.55024	9.29671	9.75013	9.49913	9.61803	9.32911	9.5303	9.43539	9.41875	9.26188	9.80708	9.58656	9.56761	9.38617	9.48385	9.35143	9.8083	9.48629	9.7097	9.25548	9.345	9.36269	9.52658	9.5098	9.66209	9.56526	9.82643	9.29083	9.83407	9.43429
ENSG00000011198.9_4	9.76667	9.53352	9.74813	9.5478	9.59026	9.56577	9.685	9.38081	9.6108	9.65848	9.50914	9.65596	9.9194	9.61531	9.94259	9.78634	9.79738	9.71433	9.6103	9.25338	9.86259	9.81993	9.69635	9.59893	9.5209	9.435	9.91618	9.73925	9.88238	9.64979	9.7489	9.82594	9.70143	9.62824	9.66013	9.49288	10.0438	9.73364	9.56335	9.70368
ENSG00000011201.11_3	8.85592	8.4649	8.87334	8.79068	8.96197	8.11307	8.87302	8.80776	7.41351	7.59659	10.1811	10.2332	9.01318	9.09727	8.9019	10.4544	10.0859	10.0155	8.9749	8.96862	8.53162	7.53068	8.65777	8.60877	8.81887	9.13339	9.44799	9.36123	9.52524	9.53741	9.84631	9.69663	9.22486	9.03379	8.10414	8.0013	9.55098	9.7683	8.15703	8.26489
ENSG00000011243.17_4	11.2577	10.9977	11.3832	11.0282	10.9623	11.2435	10.8891	11.0097	11.3859	11.068	10.9595	10.8499	10.6619	10.8532	10.8243	11.4055	10.7612	11.0244	10.7888	11.1125	11.1482	10.7034	11.5011	10.7801	11.1066	11.172	10.8552	11.0158	10.7891	10.9304	11.1391	11.1732	10.9698	11.2441	11.3383	11.1796	11.0357	11.2262	11.146	10.9926
ENSG00000011258.15_3	11.0482	11.1277	11.1862	11.2218	11.0466	11.0171	11.0819	10.854	11.4799	11.5763	10.5521	10.7248	10.9667	11.067	10.4936	10.6133	10.5697	10.6699	10.7311	10.7964	10.8789	10.7589	10.9201	10.9234	10.9913	11.1455	10.8523	10.852	10.4568	10.5383	10.3282	10.464	10.8374	10.9103	11.085	11.1801	10.611	10.7185	10.8748	11.076
ENSG00000011260.13_2	10.893	10.8193	10.8134	10.6418	10.9441	10.6973	11.0009	10.5692	10.8714	10.8131	10.804	10.7127	10.9344	10.5892	10.8568	10.3638	10.7985	10.727	11.1049	10.5466	10.8981	10.9737	10.697	10.7352	11.1158	10.7095	10.9506	10.6418	11.0609	10.6014	10.8093	10.57	10.8601	10.5419	10.7684	10.676	11.0789	10.5756	10.9254	10.7065
ENSG00000011275.18_3	11.662	11.714	11.5727	11.8558	11.0627	11.868	11.2881	11.7964	11.6689	11.7716	11.384	11.7356	11.4186	11.8472	11.5347	11.9079	11.4795	11.5389	11.1467	11.7842	11.5217	11.5718	11.7167	11.4954	11.4262	11.777	11.4012	11.7702	11.213	11.7887	11.5364	11.7731	11.4183	11.8014	11.6093	11.8988	11.3866	11.8112	11.4233	11.7921
ENSG00000011295.15_5	11.0802	10.9162	10.886	10.6471	11.0121	10.77	11.2464	10.769	11.1242	10.831	10.9028	10.8597	11.0717	10.8178	11.2212	11.0604	10.9721	10.8711	11.1337	10.7972	11.2055	10.9862	10.9992	10.8857	10.9346	10.5485	11.1972	10.7788	11.1321	10.7918	10.8775	10.5928	10.9345	10.6844	10.9422	10.7906	11.0537	10.6423	11.0481	10.8587
ENSG00000011304.19_6	14.066	14.0229	14.3051	14.0488	13.9619	14.0755	13.9155	14.1164	14.2137	14.1206	14.2134	14.054	14.2006	14.1375	14.0145	13.9568	14.296	13.9446	13.7964	14.0302	14.1643	14.1071	14.1021	13.8408	14.159	14.1831	14.04	14.1979	14.001	14.1952	14.1858	14.0838	14.0816	14.1509	14.2279	14.2547	14.1968	14.2307	14.0929	14.1699
ENSG00000011332.19_4	7.1853	6.97298	7.01685	7.27679	7.07709	7.41683	7.10398	7.57997	6.764	7.18177	7.43552	7.57046	7.39368	7.24187	6.917	7.00873	7.31841	7.38112	7.55259	7.80041	6.85175	7.07863	7.1814	7.36512	7.23591	7.53019	6.86633	7.30467	6.94303	7.3808	7.25457	7.47752	7.3875	7.39711	6.85178	7.26265	6.94004	6.78716	6.9233	7.16831
ENSG00000011347.9_4	7.82285	8.0434	8.19846	7.61321	8.18169	7.70177	7.57962	8.37896	7.6648	7.38722	7.23187	7.35654	7.55916	7.59667	7.09856	7.78118	7.40208	7.34477	7.14047	7.36684	7.74794	7.36012	7.39872	6.98193	7.17512	7.49335	7.42531	7.23822	6.92782	7.14673	7.41658	7.40545	7.2223	7.7801	7.87557	7.73257	7.09197	7.26497	7.19361	7.12594
ENSG00000011376.10_5	10.5917	10.7871	10.468	10.9579	10.3905	10.7937	10.3467	10.8618	10.6142	10.9874	10.3584	10.7836	10.4046	10.419	10.4914	10.7775	10.3776	10.7766	10.115	10.4621	10.3546	10.838	10.1632	10.6115	10.4955	10.8976	10.3782	10.5923	10.3047	10.4492	10.3004	10.6321	10.4362	10.5839	10.4949	10.7839	10.6451	10.7833	10.2898	10.6722
ENSG00000011405.13_3	11.784	12.1286	11.7539	12.3151	11.9389	12.2619	11.6178	12.334	11.8169	12.1955	11.7234	12.2289	11.7562	12.1878	11.9058	12.0346	11.8736	12.1981	11.7171	12.1951	11.5635	12.0582	11.8744	12.2965	11.7267	12.0766	11.8932	12.1436	11.8427	12.3004	11.5779	12.1067	11.665	12.1793	11.7429	12.239	11.6539	12.1163	11.5559	12.3955
ENSG00000011422.11_4	10.1348	9.74761	11.2324	10.9904	10.9794	11.336	10.1238	10.2185	9.76886	9.1636	10.4733	9.9219	10.2195	9.8914	10.5574	10.5219	11.0734	10.6121	11.0039	10.7552	11.0019	9.98021	10.6539	9.52053	9.82833	9.97262	10.03	9.66987	10.6435	10.6685	11.6851	11.1251	11.087	10.933	10.4839	10.1566	11.1122	10.8992	10.3934	10.0217
ENSG00000011426.10_4	10.7119	11.6401	10.877	11.1568	11.0551	10.9164	10.4943	11.5325	10.1444	10.6688	11.8057	11.9515	11.2247	11.3603	11.3207	10.2756	11.7187	11.4094	11.8456	11.8492	10.6044	10.8293	10.6861	10.9874	11.616	11.3275	11.1085	10.8297	11.3918	11.5989	11.3382	11.3608	11.1523	10.9986	10.1004	10.6094	11.2675	10.5795	10.5294	10.8334
ENSG00000011451.19_5	12.0433	12.2602	11.9992	12.112	10.5531	12.3472	11.2084	12.3314	12.016	12.181	11.8081	11.9412	11.5453	12.2613	11.45	12.6051	11.644	11.6139	11.2311	12.3748	11.8777	11.3109	12.407	11.4252	11.5845	12.6222	11.2334	12.2847	11.2179	12.2658	11.9056	12.1784	11.5634	12.2582	12.0603	12.3946	11.4001	12.3942	11.5828	12.2937
ENSG00000011454.16_3	11.8845	11.9736	11.7793	12.1543	10.9998	12.1182	11.4521	12.2165	12.1279	12.3259	11.3274	11.7634	11.4305	12.0013	11.582	11.8594	11.513	11.755	11.4284	12.0061	11.5573	11.8146	11.7547	11.9626	11.8003	12.2798	11.3025	12.0981	11.147	11.6928	11.2504	11.6371	11.4592	11.8316	11.7327	12.1565	11.3591	11.9261	11.594	12.0559
ENSG00000011465.16_3	6.3153	6.43388	6.21221	6.60647	6.59597	6.63391	6.66726	6.47971	6.4287	6.35483	6.63385	6.43964	6.39277	6.5392	5.8354	6.43406	6.58026	6.69703	6.37079	6.09034	6.11732	6.58218	6.53362	6.46707	6.54518	6.43748	6.64056	6.4344	6.57048	6.65033	6.13328	6.29369	6.52588	6.63463	6.92131	6.49865	6.28102	6.38036	6.40685	6.01355
ENSG00000011478.11_2	9.26964	9.1892	9.23772	9.14286	8.81134	9.68121	8.95991	9.37744	9.09538	9.0652	9.42742	9.41131	9.35778	9.25335	9.04683	9.73792	9.53967	9.17114	9.50758	9.62624	9.60817	8.88744	9.60831	8.87545	9.06733	9.32498	8.78601	9.47693	9.1547	9.41542	9.73235	9.43969	9.45818	9.48634	8.95069	9.01487	9.36031	9.44493	8.91583	9.25297
ENSG00000011485.14_2	11.7649	11.8252	11.967	11.7617	11.8178	11.6232	11.9111	11.9163	11.8525	11.765	11.9987	11.721	11.954	11.7406	11.8539	11.6293	11.9877	11.8422	11.7985	11.6119	11.6931	11.6806	11.7069	11.5535	11.8442	11.8169	11.9134	11.6234	11.751	11.6154	11.7361	11.5005	11.6345	11.5676	11.8165	11.6663	11.797	11.5748	11.7684	11.6459
ENSG00000011523.13_3	12.1403	12.2064	12.2896	12.2664	12.1539	12.4138	12.0307	12.1853	12.7975	12.7116	11.4487	11.6149	12.124	12.2917	11.5247	11.7167	11.6761	11.7102	11.6078	11.8454	12.1153	11.9933	12.0797	12.0813	11.8692	12.2961	11.7343	11.8517	11.2654	11.8839	11.2115	11.5475	11.6969	11.9166	12.3274	12.3624	11.6932	11.9273	12.1786	12.3758
ENSG00000011566.14_4	11.4176	11.4914	11.4359	11.4848	11.4969	11.4663	11.4691	11.2845	11.4814	11.4883	11.5954	11.6116	11.5249	11.539	11.7468	11.6892	11.465	11.8133	11.5829	11.4119	11.444	11.4636	11.5424	11.7094	11.4146	11.3808	11.6044	11.5234	11.5518	11.588	11.6554	11.7457	11.5577	11.582	11.4195	11.3774	11.6395	11.7295	11.3803	11.5315
ENSG00000011638.10_3	10.3689	10.3317	10.5344	10.3847	10.6394	10.577	10.6603	10.2727	10.472	10.4097	10.213	10.4097	10.6552	10.5723	10.9634	10.8063	10.6012	10.6618	10.9829	10.8721	10.8041	10.6809	10.8622	10.9888	10.448	10.3982	10.4416	10.334	10.8528	10.6366	10.7735	10.8838	10.7404	10.5865	10.4594	10.2076	10.6589	10.5736	10.8965	10.7742
ENSG00000011677.12_2	6.48686	6.67592	6.44788	6.45821	6.31041	6.4339	6.18883	6.27748	6.10222	6.45483	6.90565	6.65149	7.05303	6.80726	6.84772	6.73	6.91535	6.64039	7.007	7.15202	6.0349	7.11388	6.73117	6.72185	6.27277	6.38567	6.66627	6.4344	6.7213	6.79474	7.3447	7.31856	6.42575	6.27704	6.03491	5.8354	6.46314	6.52758	7.08239	6.71312
ENSG00000012048.21_4	8.61781	9.4113	8.35554	8.94754	8.50205	8.87998	8.08172	9.36728	8.31489	8.72039	8.92853	9.30033	8.76721	9.24359	8.54451	8.41491	8.43199	8.79258	8.36323	9.06925	7.91768	8.70539	8.36333	9.04664	8.65831	8.7291	8.87985	8.94597	8.49854	9.1917	8.61364	8.7318	8.3375	8.49721	8.12789	8.86884	8.44098	8.5649	8.38199	9.03776
ENSG00000012061.15_4	11.3011	10.9965	11.3249	10.9218	11.6679	11.1711	11.5744	11.0396	11.3243	10.976	11.4456	11.1646	11.5459	11.0393	11.4108	11.138	11.4095	10.89	11.6141	11.0524	11.4542	11.2451	11.4794	11.1363	11.232	10.8938	11.5504	11.137	11.4984	11.1031	11.5704	11.0922	11.6301	11.2606	11.3031	10.893	11.6089	11.0785	11.5684	11.087
ENSG00000012124.16_3	7.06071	6.13624	5.8354	6.62828	6.50421	6.56585	6.29092	6.07236	6.3668	6.70493	6.71571	6.74489	6.17804	6.07891	6.48927	7.40337	6.30047	6.19912	6.37079	6.34332	5.8354	6.5144	5.8354	6.01908	5.8354	6.13807	5.8354	5.8354	5.8354	6.28588	6.42806	6.50675	6.19848	6.43148	6.18042	6.1801	6.54949	6.5009	6.18676	6.01355
ENSG00000012171.19_4	6.86049	6.97298	6.92201	6.86696	6.89924	7.0885	6.87566	7.05414	7.03916	6.84061	7.12617	6.77372	7.03855	7.14719	6.62103	6.91583	6.81809	6.9328	6.94129	7.03778	7.13085	6.71879	7.09797	7.18543	6.98046	6.97958	7.16847	7.17652	6.75942	6.94607	7.18531	7.12099	7.05943	7.3796	6.88722	6.80926	6.77809	7.18349	6.88799	6.88189
ENSG00000012174.11_3	11.2663	11.2326	11.2402	11.1741	11.5412	11.1229	11.3124	11.0798	11.1874	11.2089	11.3269	11.222	11.2594	11.1491	11.4371	11.0775	11.2153	11.1669	11.4044	11.0384	11.2528	11.2679	11.0301	11.3061	11.232	11.0405	11.3902	11.1419	11.4852	11.2316	11.2475	11.0903	11.3556	11.0484	11.1669	11.1075	11.5189	11.0423	11.336	11.2037
ENSG00000012211.12_3	9.2238	8.9331	9.20587	9.13778	8.70547	9.25806	8.7727	9.1432	9.30833	8.99352	8.85796	8.78602	8.92185	8.86403	8.51852	8.86787	8.86895	8.90836	8.9749	8.91004	9.16877	9.05611	8.87586	8.86966	9.18459	9.34204	8.83372	9.04913	8.9613	9.06247	8.91423	8.70817	8.8791	8.93796	9.24955	9.19274	8.97464	8.91462	9.30393	8.82932
ENSG00000012232.8_2	13.3467	13.2979	13.4538	13.3226	13.4153	13.1206	13.2947	13.5484	13.494	13.3592	13.2408	13.2266	13.3779	13.3753	13.4805	13.199	13.4293	13.3161	13.2889	13.2532	13.4437	13.3888	13.3568	13.1899	13.4481	13.2763	13.5253	13.2239	13.336	13.2329	13.1773	13.1273	13.2382	13.1944	13.3711	13.301	13.2963	13.2371	13.496	13.2716
ENSG00000012660.13_3	12.9806	13.1408	13.0237	13.0701	13.3892	13.4208	13.2689	13.033	13.235	13.2758	13.0973	13.1938	13.23	13.3002	13.1283	13.2272	13.1914	13.4542	13.5758	13.2969	13.5136	13.3795	13.3712	13.7571	13.248	13.1285	13.2891	13.3762	13.5295	13.505	13.2456	13.3344	13.3359	13.3521	13.171	13.0932	13.4239	13.4908	13.5089	13.4462
ENSG00000012817.15_4	7.93551	7.64438	7.18288	7.48827	7.99478	8.24223	6.69071	6.24491	7.94184	8.27602	7.5252	7.65242	8.07901	7.92773	5.8354	6.01708	6.91535	7.41635	6.03875	6.01578	7.56988	7.70069	5.8354	6.01908	5.8354	6.01036	7.0934	8.03065	7.33709	6.01993	7.12645	7.01951	7.47836	6.96531	7.56992	7.53848	6.32317	6.10909	6.03859	6.23275
ENSG00000012822.15_3	11.2393	11.3097	11.44	11.2506	11.6137	11.625	11.9409	11.4081	11.6968	11.3691	11.0499	10.992	11.3558	11.2883	11.5027	11.8314	11.0253	11.2925	11.1168	11.1764	11.3309	11.4574	11.6524	11.362	10.669	10.9912	11.2407	11.1628	10.8692	11.004	11.1593	11.046	11.1827	11.3262	11.593	11.3876	11.2592	11.3217	11.5651	11.5927
ENSG00000012963.14_3	11.0826	11.3331	11.174	11.0868	11.378	10.881	11.4192	11.056	11.0831	11.0908	11.261	11.1182	11.2505	11.099	11.3724	10.7648	11.2498	11.1345	11.4356	11.0409	11.0034	11.3072	10.8427	11.2675	11.5749	10.8124	11.5439	10.8987	11.4213	11.1031	11.0898	10.8652	11.0128	10.8892	11.0622	10.9763	11.2065	10.8001	11.2672	11.114
ENSG00000012983.11_2	11.1884	11.5092	11.4181	11.5368	11.2394	11.6918	11.2464	11.5792	11.5093	11.714	11.4451	11.5293	11.2344	11.6705	11.522	11.9248	11.5359	11.7312	11.5395	12.0226	11.3874	11.3808	11.6443	11.7332	11.3546	11.6656	11.1532	11.4179	11.2469	11.5801	11.4112	11.8132	11.4467	11.7905	11.232	11.6042	11.1	11.7667	11.1936	11.6785
ENSG00000013016.15_3	11.512	12.2003	11.6823	11.9573	11.3029	11.2238	11.51	12.5418	11.212	11.4878	10.85	11.3135	11.0717	11.3781	10.6471	10.4088	11.0069	11.252	10.8054	11.2444	10.5891	11.0352	11.3186	11.2621	11.729	11.9446	11.273	11.2132	10.6643	11.0676	10.434	10.5477	10.9828	11.109	11.4079	11.764	10.6976	10.9286	10.6547	11.1757
ENSG00000013275.7_2	11.9417	12.0729	11.9089	12.0965	12.2052	12.1166	12.1514	12.0304	11.892	12.1317	12.2086	12.1547	12.1114	11.9373	12.391	12.3113	12.3429	12.0675	12.2305	11.9182	11.8612	12.1688	12.0857	12.1722	11.9408	11.7749	12.2057	11.8731	12.2493	12.0198	12.1211	12.084	12.1494	12.0783	11.9397	11.927	12.3514	12.0974	12.0114	11.9968
ENSG00000013288.8_3	11.8051	11.8236	11.6811	11.93	10.4588	11.9179	10.8847	12.1129	11.7719	12.0659	11.5244	12.0915	11.2524	12.5315	11.2421	12.7982	11.001	12.0924	10.6124	12.2507	11.1579	10.8035	11.8626	11.0607	10.8433	11.9325	10.6528	11.7562	10.5454	11.8488	11.4073	12.0067	10.6681	11.7405	11.4654	11.94	10.8728	12.4063	11.2593	12.1709
ENSG00000013293.5_3	6.46171	6.84417	6.64122	6.53657	6.8592	6.63391	6.89394	6.92222	6.33283	6.17649	7.78821	7.47547	6.03353	6.00769	7.38711	7.19298	7.25456	7.07348	6.18704	6.14743	6.23347	6.01842	6.28864	6.01908	6.88738	6.82177	6.46226	6.27639	7.19444	7.01329	6.92583	6.4538	6.7135	7.0883	7.28158	7.20772	6.79765	6.98381	6.40685	6.23275
ENSG00000013297.11_4	10.3639	10.4928	8.67661	8.21318	8.51726	7.0885	9.94663	9.83887	8.26825	7.75211	10.3251	9.76287	9.42546	8.42107	10.34	8.29115	8.74349	8.81057	6.03875	6.01578	9.35772	8.94594	8.35302	7.55977	9.5536	9.41903	9.71908	7.56326	9.50521	8.9592	8.75344	8.29904	7.9373	7.86571	9.67572	9.31752	10.0677	10.1068	8.37693	7.32272
ENSG00000013306.15_3	12.5049	12.3811	12.4695	12.4808	12.4445	12.1722	12.6222	12.4289	12.4123	12.331	12.3665	12.4316	12.5654	12.2891	12.438	12.5126	12.4443	12.4269	12.6081	12.2852	12.5319	12.6073	12.4193	12.3327	12.5282	12.5816	12.7058	12.3867	12.6535	12.3418	12.4403	12.4068	12.4642	12.3448	12.4233	12.4022	12.6214	12.2965	12.6895	12.3696
ENSG00000013364.18_3	9.79814	9.54163	9.74372	9.63104	10.2071	10.376	9.5538	9.77138	9.91853	9.65464	10.2875	10.3065	9.82095	9.95818	9.61803	9.62759	10.2211	10.275	9.75077	9.95976	10.2777	10.3863	10.0561	9.91772	10.1468	10.2058	10.0748	10.0316	10.0295	10.1325	10.7775	10.7457	10.4513	10.4841	10.0771	10.0081	10.5988	10.8363	9.89746	9.98232
ENSG00000013374.16_5	11.1338	11.0256	11.0787	11.1796	11.1894	11.1351	11.0218	11.0338	11.0967	11.1945	11.03	10.9764	11.099	11.0415	11.0786	10.9726	10.9909	11.0929	10.9309	10.9853	10.9731	11.0708	11.081	11.0843	11.0235	10.9666	11.0796	11.1191	11.1145	11.0493	10.9753	10.9651	11.0822	10.982	11.0622	11.1346	11.0803	11.0152	11.0419	11.094
ENSG00000013375.15_5	11.8007	11.6881	11.762	11.796	12.321	11.873	11.7583	11.6899	11.6715	11.8889	12.0535	11.9994	11.9992	11.8748	12.24	11.9787	12.0101	12.0477	11.9864	11.8869	11.9145	11.9959	12.0058	12.1094	11.6441	11.497	12.1125	11.9073	12.2912	12.0424	12.0891	12.1589	12.1405	12.1033	11.7743	11.8222	12.1451	12.1277	11.8756	11.954
ENSG00000013392.7_2	9.31195	9.224	9.09888	9.11987	9.54973	9.1056	9.54044	9.08221	9.31952	9.17443	9.4041	9.17795	9.42089	9.16095	9.75717	9.02629	9.10008	9.16189	9.48474	9.17899	9.50711	9.37547	9.35725	9.54053	9.36849	8.99114	9.52674	9.09289	9.46429	9.35649	9.29497	9.39441	9.55491	9.2812	9.52882	9.36343	9.49243	9.1684	9.54803	9.4047
ENSG00000013441.15_3	8.8588	9.89516	8.90956	9.99409	8.92486	9.17511	8.92234	9.49554	9.04487	9.96306	8.97271	9.41465	8.8688	9.33825	9.1918	9.77589	8.71028	9.54759	9.06131	9.53129	8.9983	9.50804	8.7615	9.6683	9.22161	9.64618	8.79005	9.5397	8.6874	9.50974	9.09802	9.4816	9.04257	9.73454	9.09495	9.82677	8.95213	9.43632	8.63928	9.75136
ENSG00000013503.9_2	9.33675	9.53189	9.31731	9.72828	9.51793	9.58849	9.33632	9.60603	9.50329	9.778	9.46067	9.64042	9.36256	9.72413	9.50344	9.63423	9.61911	9.66143	9.19733	9.36406	9.26251	9.81105	9.38962	9.89676	9.52958	9.48357	9.56687	9.63387	9.61766	9.68317	9.37205	9.64496	9.45818	9.55386	9.57949	9.82807	9.74718	9.82865	9.60198	9.78897
ENSG00000013523.9_4	10.0895	10.4114	10.3858	10.3985	10.3103	10.5836	10.5932	10.2628	10.3826	10.6206	10.021	10.1777	10.3254	10.2483	10.5954	10.3776	10.3672	10.3717	10.323	10.1436	10.4672	10.6834	10.4234	10.3768	10.1	10.4564	10.2425	10.2903	10.2732	10.1155	10.2764	10.4085	10.2816	10.32	10.4276	10.5811	10.5221	10.3971	10.6342	10.4704
ENSG00000013561.17_4	11.1233	11.2543	11.0354	11.1948	11.4312	11.3028	11.3892	11.0386	11.0805	11.2154	11.3579	11.3615	11.2939	11.2713	11.684	11.5346	11.5053	11.4016	11.5743	11.3115	11.424	11.4706	11.1035	11.5778	11.2394	10.811	11.5655	11.2197	11.6191	11.2135	11.4764	11.5334	11.5507	11.3875	11.0769	10.9401	11.5377	11.3396	11.22	11.1415
ENSG00000013563.13_3	10.9625	11.1028	11.3733	11.0029	11.4029	11.4407	11.2362	11.125	11.1813	10.8956	11.353	11.3498	11.1347	11.2174	10.9774	11.4103	11.3021	11.4999	11.3959	11.5616	11.7097	11.343	11.3472	11.2869	11.3117	11.5323	11.24	11.3276	11.6737	11.7366	11.3731	11.5029	11.4379	11.673	11.4771	11.1513	11.2643	11.6349	11.3944	11.3641
ENSG00000013573.16_4	8.99822	9.14285	8.25074	8.52617	8.37389	8.61462	8.59193	9.17663	7.76638	8.60795	9.0734	9.13402	8.61772	8.69244	9.42082	9.20045	8.4524	8.45615	9.38458	9.30364	9.08023	9.1154	8.58985	8.63649	8.89135	8.70265	8.84539	8.31764	8.94641	9.0315	8.92897	9.15341	8.98784	9.19229	7.8827	8.51769	8.99366	8.75947	8.48889	8.64005
ENSG00000013583.9_4	11.1867	10.9651	11.296	11.0913	11.334	11.1112	11.4632	11.1438	11.0434	11.0708	10.8624	10.8682	11.0066	10.8027	11.325	10.9316	10.9195	10.9202	11.0409	10.8541	11.0518	11.0929	10.9552	11.0638	11.2498	10.7361	10.9273	10.826	10.7915	10.8092	10.9657	10.963	10.9991	10.8974	11.1059	11.1745	11.0715	11.003	11.3322	11.0322
ENSG00000013588.8_4	9.74991	9.88502	8.54881	8.69991	8.59088	8.85181	9.07007	9.42553	7.16353	7.36618	10.249	10.3207	8.77807	8.86659	6.71114	7.49551	9.51376	9.08316	8.76524	8.64759	8.49623	8.6559	7.35396	7.10653	10.3113	10.8351	9.71068	9.96971	9.06132	9.58414	10.2168	10.3614	9.32173	9.23419	7.74006	7.81369	10.018	10.6112	7.26996	7.05892
ENSG00000013619.13_4	9.58258	9.79445	9.51177	9.5478	8.57163	9.73306	8.9154	9.69919	9.49148	9.68884	9.51112	9.62184	9.27917	9.8764	9.1918	9.92382	9.14084	9.45628	8.77288	9.86163	9.64033	9.64274	9.20867	9.03637	9.26604	9.90313	9.02693	9.70764	8.9848	9.85546	9.50009	9.71679	9.09201	9.68475	9.50935	9.89062	9.14851	9.88656	9.20388	9.8436
ENSG00000013725.14_2	8.21098	8.33339	8.13708	8.09934	8.43947	7.88881	7.75632	8.78997	8.21993	8.96567	7.34842	7.54409	8.07297	8.56502	8.00979	7.54289	7.94121	7.63714	7.22069	7.19439	8.04902	8.24835	7.72298	7.88071	7.9228	7.77272	8.24311	8.05709	7.54379	7.35294	7.46212	7.2022	7.81888	7.31608	8.00459	8.08584	7.48784	7.42161	8.17483	7.8391
ENSG00000013810.18_3	10.9776	11.7517	10.9776	11.1178	11.2454	11.0074	11.0525	11.678	10.5609	11.01	11.4958	11.6668	11.2796	11.4977	11.0966	10.6041	11.3935	11.0686	11.4845	11.6756	10.5133	10.8689	11.1889	11.1704	11.2362	11.3597	11.1408	11.2336	11.0493	11.4183	11.1186	11.016	10.8658	10.7424	10.4068	11.0623	10.763	10.5668	10.8948	11.2249
ENSG00000014123.9_2	11.2146	11.6826	11.2741	11.5953	11.4819	11.7257	11.2464	11.5018	11.4331	11.7974	11.1846	11.4407	11.4869	11.9177	11.4051	11.4829	11.1453	11.6189	11.5156	11.6283	11.576	12.0312	11.1917	11.7364	11.242	11.1835	11.5094	11.8432	11.582	11.8125	11.1883	11.4981	11.2511	11.5697	11.0799	11.3378	11.5216	11.6918	11.5977	11.9442
ENSG00000014138.8_4	8.96929	9.62945	9.00555	9.02399	9.53269	9.08968	9.61029	9.54887	8.83822	9.02083	9.73288	9.53888	9.34337	9.59098	9.50993	8.59911	9.53499	9.09537	9.84686	9.05705	8.9603	8.97297	9.26891	9.57973	9.33317	9.38106	9.82588	8.98416	9.5391	9.3994	9.23133	8.91647	9.21004	8.82932	9.08028	9.09573	9.53173	8.37105	9.61463	9.22991
ENSG00000014164.6_2	10.2101	10.2997	10.1717	10.4235	9.13411	10.3954	9.56923	10.5237	10.1077	10.4914	10.0808	10.1679	9.70214	10.3034	9.73705	10.6602	9.87513	10.0742	9.5456	10.5621	10.0549	10.4342	9.93029	9.8437	9.95201	10.8536	9.77448	10.4552	9.62509	10.4685	10.0618	10.3741	9.93992	10.5349	10.21	10.6237	9.84384	10.6935	9.82504	10.4307
ENSG00000014216.15_6	13.4421	13.1438	13.4929	13.1247	13.8176	13.5044	13.6604	13.384	13.284	13.1257	13.7401	13.4539	13.6406	13.3555	13.7709	13.8895	13.788	13.654	13.7625	13.501	13.9333	13.6782	13.7375	13.4606	13.3151	13.1305	13.859	13.2614	13.8955	13.7864	13.8583	13.5738	13.7241	13.6866	13.5539	13.2527	13.8373	13.7175	13.736	13.4238
ENSG00000014641.17_2	12.1452	12.0784	11.8652	12.1415	12.6427	12.2572	12.3596	12.0651	11.879	11.9872	12.449	12.4661	12.2821	12.1207	12.9674	12.3228	12.614	12.5212	12.5919	12.1799	12.1982	12.5863	12.2438	12.579	12.0789	11.7571	12.5677	12.3372	12.6742	12.2099	12.7366	12.649	12.6446	12.335	12.0462	11.9297	12.7054	12.3756	12.2282	12.0834
ENSG00000014824.13_3	11.9676	11.9547	11.9255	11.7186	12.2211	11.7321	12.1423	11.7096	11.9367	11.8262	11.9895	11.8755	12.003	11.8482	12.1291	11.6777	11.8928	11.8561	12.0731	11.7831	12.0178	11.9805	11.8639	12.0819	12.0886	11.6827	12.1776	11.752	12.2197	11.8208	11.9742	11.8482	12.0829	11.8277	12.0662	11.9136	12.0444	11.746	11.9951	11.8681
ENSG00000014914.20_2	7.43259	7.41521	7.55683	6.98646	7.44447	7.45412	7.57007	7.15201	7.35608	7.18177	7.44481	7.24976	7.64675	7.49243	7.4786	7.42923	7.41354	7.36309	7.57168	7.7942	7.91075	7.28407	7.59055	7.15235	7.00544	7.39991	7.16847	7.51054	7.38742	7.3435	7.66679	7.55364	7.60271	7.4809	7.1706	7.05637	7.23632	7.44096	7.39752	7.12594
ENSG00000014919.12_3	10.4874	10.6111	10.6955	10.5736	10.9173	10.6004	10.9219	10.6026	10.6752	10.5898	10.6892	10.6883	10.613	10.5923	10.9284	10.6024	10.5548	10.799	10.6538	10.5045	10.8587	10.7666	10.5306	10.6561	10.6651	10.4495	10.9444	10.6264	10.8441	10.6644	10.5876	10.5608	10.8316	10.6476	10.8399	10.6832	10.8105	10.464	10.7941	10.6944
ENSG00000015133.18_2	10.6204	10.8887	11.0273	10.799	7.7316	11.2471	9.25118	10.8455	10.7706	10.9004	9.81052	9.91956	9.49223	10.9002	8.56157	11.0751	9.28193	9.87635	8.83624	10.5621	10.1018	9.47275	10.5935	8.7921	9.49808	11.6061	8.7155	10.8929	8.66195	10.5227	9.90468	10.4808	9.38897	10.5226	10.3928	11.1719	9.28294	10.7422	9.87139	10.9677
ENSG00000015153.14_3	9.72984	9.76016	9.6384	9.74994	9.98613	9.74152	9.91771	9.64989	9.66603	9.69446	9.59206	9.59129	9.85845	9.65984	9.66529	9.691	9.63448	9.72998	9.97988	9.70908	9.93878	9.97228	9.81627	9.91216	9.85614	9.53383	9.87174	9.74575	10.0211	9.72222	9.77135	9.78677	10.0028	9.79002	9.94046	9.78839	9.81057	9.59561	9.82504	9.73959
ENSG00000015171.19_3	11.3457	11.4692	11.2817	11.5619	11.3908	11.3028	11.1315	11.4138	11.3774	11.5379	11.2935	11.5494	11.2896	11.4694	11.3341	11.4811	11.3485	11.382	10.9926	11.3241	11.1307	11.4177	11.3728	11.4021	11.2623	11.4531	11.2334	11.5572	11.2565	11.464	11.2904	11.5287	11.2395	11.4487	11.3155	11.5867	11.4182	11.5605	11.2438	11.5093
ENSG00000015285.10_2	6.76604	6.52485	6.79341	6.39953	6.43465	6.37147	6.56516	6.73933	6.62705	6.48458	6.61189	6.43964	6.56939	6.5392	6.27828	6.55512	6.55164	6.46212	6.4415	6.48082	6.49194	6.56035	6.44153	6.41279	6.54518	6.73065	6.42691	6.61087	6.46666	6.24691	6.42806	6.4538	6.34754	6.50659	6.49195	6.68681	6.43139	6.38036	6.50388	6.39559
ENSG00000015413.9_5	8.73569	8.34485	8.52805	8.25709	8.57163	8.08567	8.10077	8.34405	9.55711	8.48555	7.6404	7.43229	8.64973	8.48318	7.62556	7.70222	7.95598	7.76043	7.67163	7.60658	7.80959	7.56972	8.49532	7.7739	7.63797	8.0595	8.24311	7.948	7.44503	6.93203	7.36917	7.42389	7.43382	7.37074	8.17984	7.9161	7.30754	7.26497	8.1924	7.95119
ENSG00000015475.18_3	9.97762	9.89642	10.1419	10.0258	10.344	9.82828	10.426	9.99596	10.1581	9.88338	10.2513	10.1179	10.1151	9.79633	10.3424	10.2173	10.3815	10.1505	10.5282	9.92158	10.0385	10.2737	9.86826	10.1313	10.2727	10.0435	10.134	9.68618	10.1919	9.80182	10.3018	10.1496	10.3597	10.1032	10.1857	9.89062	10.4134	10.0418	10.1767	9.84908
ENSG00000015479.18_5	13.8573	13.8808	13.7158	14.0483	14.0211	13.7889	13.7717	13.7657	13.9046	14.0394	13.6475	13.7114	13.8522	13.8243	13.6947	13.7825	13.6975	13.729	13.7633	13.6427	13.593	13.9508	13.6964	14.0167	13.8443	13.5702	13.8229	13.8384	13.8698	13.7396	13.6174	13.6519	13.7784	13.7276	13.8495	13.9387	13.8046	13.6924	13.7835	13.9234
ENSG00000015532.9_2	11.2979	10.91	11.2142	11.1254	10.6905	11.4093	10.6817	11.1648	11.0594	10.9897	11.2278	11.1126	11.0833	11.266	10.6095	11.3752	11.1741	11.0637	10.5326	11.0861	10.8049	10.8072	11.2749	10.7178	10.7272	11.2114	11.0542	11.4324	10.8638	11.2802	11.1647	11.1506	10.7738	11.0697	10.9888	10.9425	10.8904	11.3065	10.9313	11.0974
ENSG00000015568.12_2	9.70791	8.55258	9.25649	8.80364	9.52533	10.2946	10.2188	9.74424	9.09538	8.05234	9.8765	10.5587	10.0708	8.63926	10.0996	7.31265	10.3233	9.9138	8.66181	10.6871	8.03014	10.7589	9.40918	8.43358	9.95072	9.64465	8.98895	8.67823	8.36408	9.3994	9.59023	10.9088	10.6702	8.60001	9.93076	8.24834	8.92925	10.7858	7.80258	9.54517
ENSG00000015676.17_2	12.798	12.5638	12.7917	12.6358	12.7489	12.5496	12.8718	12.688	12.7725	12.6217	12.6461	12.5199	12.7584	12.5038	12.9955	12.6996	12.8527	12.6378	12.5757	12.3217	12.8244	12.6906	12.6542	12.5683	12.6533	12.5133	12.7922	12.5431	12.8209	12.5375	12.5755	12.4191	12.6413	12.3977	12.8553	12.6707	12.8774	12.5513	12.8809	12.533
ENSG00000016082.14_2	6.73201	7.28997	6.94176	7.17718	6.72652	7.02223	6.83792	7.00136	7.20937	7.46774	7.36836	7.46838	7.00892	7.47782	7.38711	7.53512	7.30593	7.49189	7.02274	7.33078	6.97017	7.10226	7.14052	7.81263	7.13257	7.47068	7.342	7.59507	7.01562	7.2444	7.49515	7.72172	7.32683	7.70179	6.85178	6.97711	7.36359	7.7738	6.77268	7.37547
ENSG00000016391.10_4	6.76604	6.58541	6.40885	6.81771	6.56676	6.3372	6.56516	6.86123	6.48443	6.42349	6.73489	6.61759	6.39277	6.70139	6.59665	6.40657	6.45724	6.51147	6.63906	6.72382	6.6242	6.56035	6.28864	6.5848	6.79912	6.71442	6.42691	6.62788	6.34042	6.60951	6.58766	6.75897	6.7135	6.45759	6.43019	6.82336	6.03532	6.7301	6.40685	6.71312
ENSG00000016402.13_3	6.43543	6.18257	6.2701	6.48545	6.50421	6.40358	6.64306	6.43587	5.8354	6.35483	6.40354	6.50463	6.31884	6.37737	6.62103	6.09216	6.73146	5.8354	6.28862	6.42985	6.73571	6.01842	6.53362	6.24502	6.19296	6.52898	6.30425	6.27639	6.26283	6.32165	6.6154	6.50675	6.46102	6.45759	6.93789	6.35094	6.28102	6.30805	6.61355	6.33707
ENSG00000016864.18_5	11.6591	11.7068	11.6714	11.5652	11.7435	11.7472	11.7391	11.5189	11.6239	11.5944	11.7826	11.723	11.8795	11.8523	11.661	11.8162	11.7002	11.8245	11.9186	11.8235	11.8173	11.6441	11.856	11.8803	11.6369	11.5502	11.7224	11.8109	11.9676	11.8297	11.7668	11.8703	11.6762	11.6806	11.5895	11.537	11.8534	11.6936	11.8532	11.8055
ENSG00000017260.19_6	12.2731	12.434	12.1696	12.5247	12.4875	12.7684	12.3399	12.1754	11.9222	12.4397	12.633	12.8308	12.4117	12.6201	12.7645	13.0739	12.6858	12.8376	12.8624	12.9017	12.6488	12.9083	12.5761	12.9831	12.2401	12.2895	12.4192	12.5997	13.0324	13.031	12.9611	13.2002	12.8785	12.8246	12.4094	12.6158	12.798	12.9974	12.5153	12.8062
ENSG00000017427.16_4	8.10559	7.82039	7.63159	8.15229	8.26917	8.85497	7.25283	8.20249	8.09632	8.49873	7.39763	7.66456	7.83463	8.04029	8.84086	9.07618	8.35261	8.33129	8.17046	8.21525	7.92457	8.1449	8.7615	9.39019	7.11062	6.95509	7.93332	8.39098	8.08105	8.20886	8.7944	8.5836	7.90677	8.38608	7.49456	7.99644	8.54472	9.05714	7.60773	9.14722
ENSG00000017483.14_4	7.89514	7.34174	8.74084	6.89833	7.14011	6.51636	8.18032	7.28355	7.98955	7.03338	7.60859	7.17845	7.46467	6.40349	7.11229	6.3142	7.43614	6.81521	8.44781	7.11907	7.48476	7.00418	7.20779	6.62664	8.97058	8.40589	7.25201	7.06147	6.94303	6.46994	7.73991	7.04587	8.32066	7.21852	8.29374	7.28036	7.46804	6.89086	7.57045	6.7785
ENSG00000017797.12_3	12.0817	12.0709	12.1133	12.0658	12.0536	12.1584	11.9602	12.0865	12.1329	12.031	11.9895	12.1025	12.0128	12.1549	12.0677	12.1465	12.0891	12.1387	12.0878	12.2318	12.2559	12.1129	12.1281	12.0819	12.0674	12.1246	12.1045	12.0602	12.1315	12.1883	12.0339	12.2621	12.0679	12.2191	12.0406	12.0792	12.0206	12.2563	12.0521	12.0944
ENSG00000018189.12_3	10.6874	10.6764	10.7237	10.6577	10.4145	10.745	10.6907	10.4419	10.8207	10.8661	10.0607	10.3478	10.5909	10.6359	10.0561	10.1884	10.2932	10.4302	10.0575	10.3158	10.5133	10.4381	10.2345	10.2001	10.3846	10.5703	10.2869	10.6862	10.3001	10.3028	9.70503	9.91869	9.93992	10.2014	10.522	10.5491	9.9441	10.2298	10.4248	10.5167
ENSG00000018236.14_5	7.11922	7.28997	7.08656	6.98646	6.0486	6.02588	6.5921	6.89832	6.3668	6.42349	7.76002	7.82307	7.2606	7.21434	6.77246	6.67617	7.33075	7.63714	7.09791	7.29351	6.83348	6.01842	7.00705	6.35251	7.56635	7.72417	7.32958	7.75937	6.66039	7.12374	7.95195	7.89492	7.27581	7.0883	6.52062	6.42966	7.07779	7.05488	6.37037	6.30496
ENSG00000018280.16_2	6.7492	6.50334	6.74585	6.51153	6.75017	6.26011	6.87566	6.54006	6.74585	6.31667	6.63385	6.4621	6.82685	6.34985	6.73211	6.24058	6.58026	6.37921	6.66315	6.52783	6.79573	6.53778	6.53362	6.24502	6.71778	6.57019	6.82584	6.47813	6.63895	6.46994	6.69275	6.16014	6.58476	6.4041	6.59975	6.32174	6.77809	6.22188	6.8698	6.39559
ENSG00000018408.14_3	14.6622	14.1344	14.4088	14.1228	14.789	13.9739	14.5052	14.0976	14.666	14.1945	14.5905	14.2722	14.7139	14.1592	14.8347	14.1845	14.5375	14.1207	14.5203	14.1863	14.5862	14.3317	14.4295	14.1501	14.3318	13.9694	14.5015	14.0093	14.6497	14.2968	14.355	14.1251	14.4025	14.1411	14.5903	14.2187	14.492	14.2723	14.6538	14.2262
ENSG00000018510.14_4	11.8921	11.8863	11.8877	12.0518	12.117	11.8772	12.0288	11.9442	11.8616	12.1423	12.1601	12.193	12.0566	12.0036	12.4289	12.0606	12.2169	12.2622	12.3325	12.0792	11.9769	12.2114	11.8862	12.3397	12.1413	11.975	12.0792	11.9307	12.3563	12.1511	12.1092	12.1386	12.1575	12.0148	11.8903	11.97	12.2765	12.1993	12.026	12.262
ENSG00000018610.14_3	9.47708	9.4956	9.64787	9.7097	9.03337	9.80425	9.14591	9.6089	9.51693	9.68884	9.56368	9.30932	9.34578	9.58175	9.02267	9.78187	9.0937	9.43347	9.06441	9.57105	9.28053	9.36333	9.44515	9.13586	9.38774	9.57281	9.03372	9.69695	9.12865	9.4174	9.46789	9.47766	9.3436	9.71607	9.46735	9.57308	9.30078	9.55245	9.22887	9.61941
ENSG00000018699.12_3	9.94455	9.8213	9.91022	10.0872	10.0726	10.2715	10.0723	9.97946	10.0765	10.2128	10.1686	10.0849	10.1553	9.84208	10.111	10.0167	10.2021	10.1236	10.0622	9.94277	10.1317	10.2791	9.91503	10.0851	10.1658	9.94325	10.1695	9.96304	10.2943	10.0507	9.93028	10.0541	10.361	10.1758	9.99577	10.0623	10.449	10.1349	10.0431	9.99598
ENSG00000018869.16_3	7.70603	6.0093	7.08656	8.85431	7.385	8.52959	6.50776	6.17014	7.0781	7.44813	6.77191	6.82855	8.39411	8.26806	6.88303	6.61821	6.49033	6.91892	7.74777	8.00058	7.74002	6.83503	6.37082	7.98488	6.01452	6.41219	7.88692	7.94325	7.5861	6.60951	7.64781	8.9047	7.51068	7.04094	5.8354	5.8354	7.78265	7.95049	8.27146	8.08378
ENSG00000019102.11_2	6.95924	7.07555	6.6126	6.91361	6.91861	6.78988	6.5921	6.88613	6.8329	6.92586	7.08841	7.08191	6.82685	6.9748	7.02699	7.12772	6.70827	6.94648	7.12648	7.18395	6.79573	6.95116	6.75258	6.92721	6.96772	6.69785	6.73857	6.88362	7.09613	6.88858	6.98001	6.92114	7.0268	6.9387	6.49195	7.02319	6.54949	6.9385	6.75183	6.80933
ENSG00000019144.18_5	11.2555	11.4219	11.4056	11.7654	10.8786	11.597	11.0471	11.7908	11.3516	11.6511	11.6289	11.6623	11.3246	11.9955	11.2916	11.9472	11.6359	11.763	11.0877	12.0077	11.5473	11.7094	11.4783	11.2003	11.3316	11.9535	11.1935	11.7568	11.2074	11.7864	11.7074	11.9039	11.4747	11.9819	11.3815	12.0784	11.197	11.7883	11.1704	11.7346
ENSG00000019485.13_4	10.7032	10.598	10.7524	10.6453	10.337	11.0736	10.0269	10.6387	11.1108	10.8907	9.79597	10.0618	10.4331	10.5552	9.86051	10.0955	9.9663	10.1212	9.70218	10.0625	10.363	10.251	10.661	10.4975	10.131	10.6213	10.6852	10.2805	9.63249	10.1764	10.1074	10.1422	10.1443	10.2428	10.8587	10.7424	10.0543	10.2762	10.6311	10.6195
ENSG00000019505.7_3	7.59208	6.80158	7.72146	7.11751	7.74975	7.45412	7.67113	6.54006	7.70935	7.23088	7.04919	6.66787	7.27232	6.79294	7.09856	7.31265	7.00323	6.55723	7.18134	6.96233	7.13085	6.75371	7.77223	7.31807	7.06524	6.38567	7.0123	6.85878	7.01562	6.70764	7.53779	7.13298	7.16598	6.9521	8.15123	7.17916	7.3303	6.82312	8.31464	7.02364
ENSG00000019549.11_4	9.52274	9.06582	9.8964	9.5554	9.75653	9.74994	9.685	9.45299	9.18885	9.04171	9.53472	9.61751	9.47032	8.99602	8.98251	8.70208	10.0954	9.83355	10.332	10.2504	9.18802	8.9676	10.0074	10.1084	10.3421	10.2523	9.55519	9.18233	9.68502	9.13707	10.4044	10.1777	10.1536	9.87704	9.84897	9.60546	9.2492	8.51583	9.31174	9.06177
ENSG00000019582.14_4	8.24733	7.97492	7.88388	8.11545	7.70387	7.93934	7.38369	8.45602	8.14403	8.00899	7.1626	7.42494	7.81263	8.31466	7.04172	6.996	7.26763	7.22802	7.87269	8.07774	7.77914	9.06366	8.16461	7.66434	8.28841	8.52564	7.65419	8.01724	7.05669	7.50259	8.22269	8.29904	8.6369	8.48612	8.46454	9.00093	7.54535	7.58523	7.61687	7.8391
ENSG00000019991.16_4	6.94577	6.80158	6.48443	6.02451	6.70216	6.56585	6.79847	6.78196	5.8354	6.03263	6.67589	6.63473	5.8354	6.21975	5.8354	6.01708	6.19626	6.09293	6.03875	6.09034	6.2801	6.41075	6.03876	6.01908	6.45161	6.43748	6.42691	6.47813	6.3749	6.44333	5.8354	5.8354	6.04539	6.27704	6.03491	6.00806	6.36184	6.66862	6.03859	6.01355
ENSG00000019995.6_3	10.8315	10.7324	10.9842	10.7052	10.9758	10.628	10.7961	10.5896	11.1387	10.749	10.6067	10.5986	10.7685	10.5692	10.6951	10.6521	10.6167	10.661	10.787	10.6988	10.7501	10.589	10.9758	10.7539	10.7911	10.792	10.7499	10.5866	10.6535	10.5599	10.6862	10.721	10.8152	10.5873	10.9285	10.8203	10.8008	10.6395	10.9187	10.759
ENSG00000020129.15_3	10.1488	10.1062	10.256	10.5856	9.508	10.821	9.83277	10.5455	10.3019	10.6147	10.0112	10.3233	9.76996	10.453	9.70162	11.0865	10.3553	10.4321	9.71203	10.5362	10.1317	10.4371	10.2775	10.0489	9.84369	10.8157	9.9052	10.5072	9.71668	10.4637	10.1531	10.4866	10.1658	10.624	10.2917	10.6304	9.87973	10.6553	9.85019	10.3778
ENSG00000020181.17_2	14.6349	15.0379	14.5539	14.7344	13.107	14.879	13.6136	15.0745	14.5736	14.9384	14.4876	14.6686	14.2895	15.3111	14.0876	15.3097	13.8239	14.4052	13.0515	15.2833	14.7398	14.6873	14.0835	13.6323	13.8779	15.0323	13.7737	15.6082	13.4992	14.9194	14.3805	14.8082	13.8825	14.8813	14.0189	14.6416	13.6664	14.982	14.048	15.0688
ENSG00000020256.19_3	10.1978	10.2394	10.2168	10.3028	10.1286	10.2444	9.97002	10.3971	10.2725	10.317	10.3363	10.2266	10.2377	10.2502	10.2833	10.4553	10.3944	10.2481	10.0041	10.285	10.3351	10.3694	10.2986	10.1169	10.0503	10.4504	10.2323	10.3374	10.0991	10.4356	10.2864	10.4033	10.1719	10.4343	10.1061	10.4968	10.1636	10.6339	10.0965	10.391
ENSG00000020426.10_3	9.29095	9.55611	9.41508	9.48948	9.87496	9.32063	9.70507	9.43366	9.31058	9.48105	9.77305	9.77456	9.59903	9.58944	9.63198	9.66694	9.79738	9.77292	9.63124	9.41632	9.54797	9.57786	9.39944	9.49651	9.59387	9.29415	9.78451	9.4925	9.76793	9.63451	9.52196	9.62019	9.41242	9.55732	9.32592	9.32867	9.75088	9.65984	9.57202	9.4952
ENSG00000020577.13_3	10.2256	10.5233	10.2041	10.8328	9.87881	10.8462	9.60602	10.8407	10.1293	10.6867	10.9761	11.3451	10.1676	10.6557	10.8061	11.271	10.9132	11.0631	10.6548	11.2905	10.0829	10.53	10.6104	10.8864	10.6213	11.1487	10.0748	10.787	10.4093	11.0833	11.1693	11.4114	10.7291	11.2111	10.052	10.5811	10.8264	11.355	10.0662	10.8334
ENSG00000020922.12_5	9.80995	9.95817	9.78934	10.0093	9.88838	9.52708	9.57142	9.88334	9.92	9.97233	9.63451	9.76937	9.72634	9.95105	9.60799	9.72245	9.44809	9.90004	9.57183	9.7947	9.32834	9.84623	9.58059	10.064	9.8014	9.83278	9.77649	9.82026	9.68502	9.976	9.38273	9.60944	9.49035	9.73607	9.62842	10.0667	9.52525	9.71776	9.65192	10.0083
ENSG00000021300.13_5	9.0643	8.92812	8.11598	8.34084	8.54224	8.92869	8.53367	8.68643	9.3262	8.98738	9.18994	8.91026	8.98235	9.06876	8.0599	8.30832	8.37424	8.47526	8.71448	8.77303	9.08904	8.76565	9.02047	9.11163	9.0309	9.23039	8.65462	8.7534	8.29871	9.23303	8.82632	8.50702	8.59594	8.66994	9.4874	9.17634	8.50057	8.73836	9.40713	9.03048
ENSG00000021355.12_2	10.6665	10.2863	10.4627	9.82719	10.922	10.0582	10.5584	9.44658	10.649	10.2602	10.6849	10.2181	11.3075	10.5969	10.6989	9.60074	10.3138	9.55464	10.3446	9.25976	11.4257	10.3972	10.3956	9.88403	10.0199	9.19322	11.4839	10.743	11.3212	10.568	10.6559	9.88646	10.7768	9.92602	10.7953	10.2334	10.8668	9.82701	11.2316	10.4985
ENSG00000021574.12_3	11.0124	11.2064	11.0857	11.0357	11.2101	11.0337	10.9854	10.9037	11.2162	11.282	10.7313	10.8284	11.0513	11.0454	10.7822	10.9269	10.8043	10.9276	10.914	10.823	11.2333	11.2269	10.9635	11.1889	11.121	10.934	11.1157	11.1399	11.0779	11.0033	10.7815	10.9783	10.9469	11.1416	11.2142	11.2652	10.9542	11.0274	11.0635	11.1543
ENSG00000021645.18_4	6.37885	6.62299	6.48443	6.53657	6.79548	6.51636	6.3735	6.6943	6.45723	6.03263	7.68662	7.33279	6.51596	6.61586	7.07055	7.76836	7.17263	7.46725	7.16789	7.32157	6.64787	6.5144	6.53362	6.83847	6.82954	6.99159	6.38919	6.53834	6.94303	6.98696	7.25457	7.79117	7.0268	7.33459	6.49195	6.54068	7.04882	7.51529	6.61355	6.54139
ENSG00000021762.19_3	10.015	10.0529	10.0416	10.1635	9.92233	10.2946	9.88117	10.3345	9.92875	9.99979	9.80569	10.0776	9.96229	10.2209	9.71291	10.1027	9.93301	9.91926	9.72959	10.2472	10.0741	10.0295	9.92522	9.92878	9.74149	10.1405	9.95397	10.1883	9.71668	10.1776	9.8597	10.1033	9.8439	10.1301	9.94207	10.0161	9.77287	10.1	9.95154	10.1604
ENSG00000021776.10_3	11.4839	11.6528	11.5484	11.7597	11.5205	11.5069	11.5359	11.7363	11.6891	11.8548	11.428	11.5917	11.5057	11.6228	11.6287	11.52	11.5095	11.5898	11.4959	11.6007	11.4815	11.681	11.4493	11.6453	11.5841	11.6619	11.528	11.5719	11.366	11.5165	11.3578	11.4673	11.499	11.6109	11.5714	11.6272	11.4772	11.6156	11.4708	11.7394
ENSG00000021826.15_4	8.782	8.38236	9.26269	9.10954	9.04377	8.93466	8.8367	8.98323	9.62346	9.48105	8.63309	8.9662	9.38852	9.52827	8.63984	8.64989	9.0905	8.73717	9.46853	10.0673	9.9926	9.84623	9.01085	9.38617	9.46948	9.59978	9.39384	9.50176	9.47669	9.65821	8.90307	9.00731	10.2094	10.1008	9.10946	9.24476	8.53162	8.80414	9.23162	9.50916
ENSG00000022267.16_4	11.8528	11.1511	11.3804	11.2953	10.5934	10.4479	12.205	11.5638	10.3921	10.4344	13.1828	12.7169	12.3611	11.8028	11.9692	11.8735	12.8035	12.6815	12.0784	11.7068	11.1825	10.9849	11.0207	11.4583	12.8187	12.1066	12.9929	12.4976	12.4935	11.9685	12.8049	12.8005	12.1116	11.8288	11.1914	10.8359	12.3521	12.2804	10.9824	10.641
ENSG00000022277.12_4	12.0714	12.0952	12.1589	12.0036	12.4125	12.2889	12.4279	12.1299	12.2232	12.1144	12.2523	12.1194	12.2902	12.0835	12.4587	12.1209	12.1742	12.1877	12.4535	12.1002	12.3304	12.3559	12.2881	12.4473	12.2377	11.9132	12.455	12.018	12.4813	12.1857	12.2717	12.1352	12.4474	12.2193	12.3107	12.1961	12.4371	12.1432	12.4976	12.2536
ENSG00000022556.15_3	6.0175	5.8354	6.44788	6.45821	7.87811	5.8354	8.32649	8.3824	6.0242	6.03263	10.2689	10.359	10.007	10.1604	10.4269	10.6763	9.80127	10.0027	10.1194	10.3056	6.3966	6.38158	8.67014	8.91534	5.8354	5.8354	8.2491	7.71461	9.42215	9.6963	6.76301	6.55557	8.12654	8.21163	5.8354	6.1801	8.11996	8.02453	8.7938	8.79231
ENSG00000022567.9_3	13.6836	13.298	13.8005	13.0742	12.8437	13.4623	13.0251	13.7272	13.803	13.1426	13.0931	12.663	13.2607	13.2929	12.2416	13.0885	12.8478	12.9976	12.7521	13.1052	13.6911	12.9232	13.0486	12.443	12.8712	13.8221	12.5895	13.4719	12.3887	13.0947	12.8986	12.6107	12.6951	13.2795	13.4676	13.4054	12.6718	13.1108	13.0876	13.0523
ENSG00000022840.15_4	12.7234	12.6126	12.6773	12.8135	12.4532	12.8139	12.3991	12.8422	12.5858	12.7249	12.5753	12.7585	12.4715	12.7283	12.6403	12.9428	12.5794	12.7826	12.4868	12.7808	12.5282	12.5398	12.6704	12.5623	12.4378	12.7606	12.4063	12.7346	12.4551	12.7491	12.5847	12.7636	12.4812	12.6846	12.5363	12.7609	12.4488	12.8126	12.5337	12.6933
ENSG00000022976.15_3	8.84725	8.88248	9.07788	8.81008	8.85943	8.87688	8.86222	8.70014	9.01478	8.92445	8.80014	8.76507	8.87555	8.89194	8.90853	8.65982	8.86895	8.8342	9.0582	9.0546	9.08904	8.80543	8.90044	8.77358	8.98336	8.96679	8.83372	8.91837	8.93137	8.9454	8.81841	8.79717	8.74471	8.90816	8.86403	8.61954	8.75022	8.78713	9.03125	8.84607
ENSG00000023041.11_3	9.42606	9.99162	9.63364	10.3985	9.85556	10.3857	9.90217	10.1186	9.53621	10.3158	9.67926	10.1199	9.68325	10.203	9.57536	9.89377	9.86215	10.4158	9.77353	10.0722	9.33328	10.3255	9.42128	10.5592	9.71742	10.1965	9.61719	10.1151	9.91455	10.1409	9.50741	10.0659	9.85152	10.0465	9.78037	10.4125	9.72479	10.0074	9.58494	10.3257
ENSG00000023171.17_5	9.54237	9.97021	9.84387	9.95021	9.58555	9.71942	9.2374	9.92762	9.87238	10.0905	9.29299	9.56607	9.36256	10.0344	9.32575	10.1771	9.23066	9.63339	8.532	8.782	9.43323	9.6968	9.43088	9.54414	8.74543	9.79077	9.59909	10.2278	9.07777	9.81542	9.10451	9.51657	9.25693	9.70362	9.78756	10.1378	9.23069	10.0698	9.49881	9.97857
ENSG00000023191.16_2	12.5115	12.2697	12.4635	12.3772	12.501	12.4405	12.4741	12.3938	12.4482	12.3417	12.6226	12.4015	12.629	12.3096	12.5482	12.5357	12.738	12.4166	12.6525	12.339	12.5156	12.51	12.5892	12.4302	12.3968	12.4865	12.7013	12.3878	12.7213	12.4274	12.6856	12.405	12.6781	12.4302	12.4376	12.3246	12.6535	12.4572	12.5575	12.2783
ENSG00000023228.13_3	11.9364	12.034	11.834	11.8995	11.8702	12.0762	11.9077	11.7113	11.8043	12.0379	12.0289	12.1036	11.8898	11.9564	12.1322	12.2257	11.8485	12.0672	12.0109	12.0594	11.8591	11.8952	12.0618	12.1036	11.8226	11.7822	11.8923	12.1595	12.0455	12.1353	11.9895	12.1196	12.0572	12.0471	11.7243	11.7916	12.0493	12.0756	11.7457	12.0051
ENSG00000023287.12_4	11.0022	11.1506	11.0063	11.1741	10.8814	11.0412	10.7077	11.2719	11.1025	11.3163	10.7943	11.2939	10.9352	11.1945	11.1596	11.4232	10.7582	11.2466	10.7636	11.5138	11.2014	11.3633	10.8841	11.1652	10.8646	11.2588	10.8418	11.2188	10.8337	11.306	10.7975	11.5178	10.9264	11.559	10.9857	11.2526	10.8185	11.562	10.7736	11.4087
ENSG00000023318.7_3	11.4382	11.7324	11.5351	11.7932	11.555	11.9368	11.5298	11.7248	11.6131	11.8477	11.5558	11.7216	11.4765	11.8425	11.5183	11.897	11.4502	11.8832	11.4456	11.8235	11.5335	11.7154	11.5512	11.8958	11.4381	11.6615	11.4238	11.8201	11.5268	11.8367	11.4027	11.7925	11.5354	11.7927	11.5314	11.8088	11.5557	11.8358	11.4942	11.9268
ENSG00000023330.14_2	11.8966	11.6609	11.7588	11.4913	11.744	11.5411	11.878	11.5799	11.6615	11.375	11.9952	11.6592	11.7179	11.4438	11.9793	11.8346	11.8091	11.652	11.9024	11.3495	11.9092	11.6025	11.6671	11.4252	11.7219	11.5711	11.7036	11.4987	11.7873	11.5054	11.9694	11.7264	11.7658	11.6928	12.0364	11.4552	11.8572	11.6151	11.6491	11.3244
ENSG00000023445.13_2	7.87745	8.1265	7.50042	8.5496	7.86995	7.86934	8.35287	8.5103	7.26405	7.85546	7.07551	7.25835	7.69644	8.16971	6.96571	7.25446	7.29331	7.15361	7.33084	7.07343	7.60585	8.1052	7.55266	7.7474	7.71219	7.986	8.00714	7.97614	7.25153	6.94607	7.25457	7.46875	7.89903	7.39711	7.80963	8.34168	7.16006	7.40193	7.63496	7.98823
ENSG00000023516.8_2	11.8817	11.7738	11.8064	11.7437	11.4526	11.6386	11.4709	11.5882	11.9535	11.8452	11.3861	11.6199	11.7697	11.6834	11.672	11.9967	11.6824	11.4931	11.5284	11.5616	11.9129	11.4177	11.9034	11.7504	11.2946	11.9882	11.3497	11.9344	11.6634	11.9122	11.51	11.5894	11.5033	11.5917	11.8802	11.8388	11.6768	11.7946	11.7462	11.8406
ENSG00000023572.9_3	9.11311	9.28535	9.07081	9.35644	9.43125	9.56767	9.14295	9.2319	9.13148	9.41664	9.29299	9.4813	9.13295	9.35464	9.44589	9.38143	9.36612	9.55288	9.41392	9.33014	8.98574	9.61578	9.05519	9.60757	9.14883	9.07547	9.14136	9.2952	9.52325	9.40543	9.11739	9.53184	9.33544	9.51159	9.03231	9.38673	9.43368	9.44063	8.94306	9.3972
ENSG00000023608.4_3	9.43947	9.79038	9.54766	9.85049	10.2786	9.31153	9.71698	9.42553	9.22981	9.74949	9.73458	9.91839	9.72818	9.5584	9.71665	8.98767	9.84717	9.8608	9.83068	9.36209	9.98949	9.81402	9.18042	9.45493	10.0659	9.52723	10.2309	9.59838	10.1333	10.0583	9.53874	9.64145	9.30232	9.39815	9.35535	9.25064	10.078	9.79544	9.54142	10.225
ENSG00000023697.12_4	11.1067	11.0814	11.1983	10.9093	11.4266	10.9187	11.5923	10.8285	11.194	11.068	11.2284	10.8742	11.4054	10.8217	11.8266	10.588	11.3961	10.7804	11.6564	10.8899	11.5164	11.2882	10.9193	11.0129	11.5931	10.3837	11.268	10.7456	11.6214	10.9011	11.1647	10.6704	11.3715	10.6645	11.3155	11.0772	11.4855	10.5668	11.5586	11.0495
ENSG00000023734.10_3	13.2547	13.1733	13.3334	13.1707	13.8751	13.2951	13.6812	13.1292	13.4035	13.216	13.4899	13.2826	13.5428	13.1044	13.7579	13.1384	13.5543	13.3963	13.7491	13.2053	13.4928	13.581	13.3454	13.4678	13.4661	12.9528	13.5799	13.0751	13.7853	13.2297	13.5112	13.2721	13.7269	13.3286	13.4439	13.3103	13.6917	13.2022	13.5556	13.2157
ENSG00000023839.11_3	6.7987	7.11795	6.9611	7.07997	7.17024	7.18629	7.11842	7.06436	7.16353	7.35551	7.1506	7.07173	7.1748	7.33726	7.33295	6.97003	7.05234	7.02465	7.11229	6.97532	6.95416	7.22338	7.30736	7.42788	6.98046	6.85008	7.12408	7.37496	7.24035	7.2444	6.90705	7.07153	6.88388	7.43976	7.20888	7.23554	7.28431	6.98381	7.29426	7.43408
ENSG00000023892.10_2	8.00729	7.89731	8.27615	7.46162	8.08808	7.58429	7.68864	7.63616	8.42491	7.92446	7.57593	7.60264	7.37256	7.71097	8.24862	7.7619	7.46923	7.37215	7.43111	7.69723	8.60394	7.91585	7.94506	7.63537	7.9228	7.92934	7.88692	7.58245	7.50882	7.75513	8.01073	7.91347	7.99628	8.21616	8.29374	7.88464	8.18946	8.45627	8.14503	7.82733
ENSG00000023902.13_2	11.5672	11.478	11.5764	11.5948	11.5735	11.4427	11.7003	11.6831	11.5161	11.4168	11.9251	11.8072	11.6881	11.492	11.8815	11.9289	11.9992	11.78	12.0137	12.0423	11.6253	11.6655	11.4286	11.3977	11.732	11.717	11.4466	11.2537	11.5634	11.4587	11.8717	11.7383	11.7638	11.5993	11.1503	11.237	11.624	11.6535	11.4375	11.3707
ENSG00000023909.9_2	9.94455	10.4316	10.0126	10.2847	10.0161	10.2645	9.88293	10.4783	9.75907	10.1434	10.3001	10.5891	10.1038	10.2149	10.5248	10.564	10.2891	10.1575	10.3697	10.2746	10.1884	10.4061	9.86297	10.1157	10.015	10.1253	10.134	10.3297	10.4221	10.4694	10.1853	10.355	10.2241	10.3572	9.72151	10.1134	10.2729	10.4385	9.86259	10.4516
ENSG00000024048.10_2	10.9592	11.0563	10.8949	11.2622	10.5591	11.1983	10.625	11.0773	10.9992	11.2309	10.6945	10.9936	10.8011	11.1293	10.6627	11.416	10.6834	11.1227	10.6959	11.1758	10.8697	11.1259	10.7514	11.1446	10.7954	11.1233	10.6691	11.1404	10.7858	11.1543	10.7211	11.11	10.7778	11.1184	10.9056	11.2208	10.7175	11.203	10.7643	11.2127
ENSG00000024422.11_3	13.3424	12.7505	13.2477	12.874	12.3589	13.2254	12.5638	13.285	13.1676	13.0134	13.1729	13.0342	13.1731	13.2253	12.7118	13.2056	13.1414	12.8949	12.7055	13.1517	13.5067	13.0945	13.1293	12.5055	12.9687	13.4901	12.7258	13.2545	12.8177	13.3855	13.2586	13.2473	12.9408	13.3226	13.3661	13.3993	12.9398	13.4917	12.9863	13.3092
ENSG00000024526.16_3	9.65319	10.6668	9.80422	9.7516	10.4329	9.89196	10.2815	10.311	9.17411	9.60773	10.4934	10.6088	10.3058	10.1291	10.1543	8.84783	10.5021	9.95562	10.8918	10.4621	9.49396	9.58483	9.5435	10.4609	10.4964	9.90568	10.091	9.82272	10.34	10.1385	10.0267	9.84437	10.2065	9.52759	8.88451	9.47629	10.0927	9.25692	9.51466	9.7645
ENSG00000024862.17_4	9.07667	9.02218	9.28113	9.04858	9.29335	9.01289	9.35428	8.98991	9.17411	9.07101	9.05438	9.08237	9.19058	9.14004	9.24742	9.07373	9.2707	8.98143	9.31884	9.13796	9.3209	9.04089	9.16031	9.06443	9.23018	8.90399	9.19981	9.08878	9.23744	9.0315	9.1206	9.06652	9.33816	8.99314	9.19625	8.96307	9.16812	8.89258	9.26957	9.08538
ENSG00000025039.14_2	9.25669	9.02684	9.34093	9.04858	9.41273	9.32289	8.63087	9.02712	9.09799	9.02982	8.74665	8.83203	8.74892	9.34191	9.21058	9.76082	8.83479	8.8016	8.32682	8.56301	8.61632	8.59409	9.22812	9.02082	8.13716	7.91345	8.89863	8.95731	8.72648	8.53929	9.23724	9.0978	8.94535	8.33731	9.27032	9.07595	8.43157	8.9394	9.21782	8.91908
ENSG00000025156.12_3	9.97762	9.8901	9.56778	9.74829	10.086	9.8251	10.1836	9.85947	9.75415	9.75488	9.97871	9.99136	9.90969	9.71291	9.65557	9.65068	9.7048	9.73309	9.9115	9.66027	9.6581	9.74577	9.76042	9.89112	9.93517	9.72174	9.78451	9.67533	9.75444	9.60171	9.87673	9.57302	9.78542	9.62824	10.0173	9.81628	9.78915	9.58786	9.89401	9.75136
ENSG00000025293.16_3	11.5516	11.5621	11.6714	11.6962	11.5894	11.7	11.5869	11.7477	11.9349	11.8464	11.4828	11.4729	11.6686	11.7819	11.5557	11.5647	11.5101	11.3909	11.519	11.6517	11.8527	11.7878	11.7632	11.6702	11.7245	11.6232	11.6477	11.6859	11.4392	11.6863	11.4369	11.5834	11.7678	11.8366	11.7873	11.8352	11.6484	11.7832	11.782	11.9349
ENSG00000025423.11_3	7.53866	6.92361	6.79341	6.94344	7.19952	6.65523	7.02849	7.0845	6.64819	6.42349	7.68662	7.34868	6.82685	6.91398	6.77246	7.39461	6.87771	7.21771	7.3073	6.97532	6.93787	6.73644	6.81365	6.99513	7.357	7.21521	7.53481	7.33646	7.2844	7.21283	7.58904	7.33845	7.28879	7.17689	6.88722	6.59907	7.27251	7.01286	6.77268	6.7785
ENSG00000025434.18_3	9.0643	9.41484	9.16006	9.14286	9.02988	9.05181	9.65434	9.34674	8.92043	9.40064	8.70163	8.79121	9.15242	9.17951	8.6676	8.58873	8.65456	9.31774	8.5941	8.6928	9.17154	9.30741	8.84361	8.7548	9.3411	9.04095	9.31272	9.16489	8.71593	8.75868	8.33989	8.48719	8.68537	8.63375	9.13521	9.08697	8.60423	8.77682	8.99598	9.01334
ENSG00000025708.13_3	7.66453	7.64438	7.86683	7.28731	8.03145	7.68674	8.01614	7.53439	7.82093	7.46774	7.70165	7.26687	7.96585	7.77018	7.61688	7.51944	7.91115	7.58564	7.49341	7.46053	8.02379	7.36012	8.50461	7.51202	7.55895	7.1762	8.09055	7.73158	7.93845	7.75513	7.72203	7.27766	7.7509	7.3067	7.74006	7.3649	7.85024	7.88538	8.0449	7.60122
ENSG00000025770.18_3	10.2975	10.584	10.4826	10.4389	10.8583	10.3749	10.832	10.5889	10.464	10.3182	10.8476	10.6367	10.7295	10.4496	10.6393	10.0014	10.8979	10.5832	10.914	10.5397	10.2429	10.6113	10.4042	10.5395	10.8125	10.4973	10.9	10.2733	10.848	10.416	10.5123	10.2781	10.5986	10.2641	10.2559	10.2722	10.6381	10.2148	10.5514	10.4516
ENSG00000025772.7_2	11.0575	11.063	11.2308	11.1524	10.9285	10.9583	11.0329	11.3854	11.2433	11.2745	11.0107	11.1232	10.8635	10.9932	10.8295	10.7535	10.9033	10.9544	11.0409	11.0657	10.9707	11.0843	11.0056	10.9561	11.2737	11.4617	11.0917	11.0975	10.9205	10.8675	10.8122	10.7699	11.1835	11.1621	11.171	11.1456	11.0144	11.0022	11.0612	11.1247
ENSG00000025796.13_2	11.8976	12.0963	11.9376	12.0374	11.7545	12.0233	11.6988	12.0336	12.0268	12.0427	11.6846	12.0434	11.6857	12.0959	11.8075	12.1442	11.7274	11.9429	11.6364	12.1298	11.9489	11.7881	11.9938	11.9941	11.9604	11.9141	11.7302	12.025	11.6112	12.0768	11.7983	12.113	11.8133	12.1059	11.9304	12.1145	11.7728	12.0998	11.7265	12.0814
ENSG00000025800.13_3	11.8921	11.7979	11.6971	11.9559	11.5125	11.9572	11.5258	11.9394	11.8216	11.9665	11.9144	12.0308	11.6244	12.009	11.659	12.2966	11.8471	11.8846	11.5122	12.0839	11.6903	11.8681	11.9481	12.0425	11.7568	12.114	11.6748	12.0795	11.6892	12.101	11.9374	12.1623	11.8244	12.1494	11.894	12.1283	11.7458	12.216	11.6967	12.0179
ENSG00000026025.15_5	18.2971	17.3335	18.5016	17.3871	18.314	17.7699	18.178	17.439	18.5939	17.423	18.5454	17.8695	18.5688	17.8142	18.6138	18.2558	18.4968	17.948	18.3326	17.8534	18.89	17.7326	18.6623	17.6739	18.0093	17.4888	18.331	17.989	18.64	18.1135	18.6968	18.1519	18.5696	18.1259	18.5481	17.657	18.6291	18.2484	18.608	17.8824
ENSG00000026036.22_4	6.86049	7.6829	7.50042	6.89833	7.32226	7.40732	6.56516	7.52774	7.75237	7.67271	6.98012	8.27272	6.48748	7.54221	6.86555	7.34982	7.58319	6.60004	6.53359	7.66315	6.43018	6.83503	7.23355	7.11818	6.33979	8.24591	6.46226	7.19452	6.3749	7.22346	7.28108	6.97859	7.12167	7.59638	7.48479	7.14981	7.37447	7.0685	7.08239	6.64177
ENSG00000026103.21_3	9.55824	9.78765	9.71698	9.82875	10.4052	10.6398	9.80701	9.12114	9.20827	9.7332	10.2008	10.5751	9.99479	10.3006	9.68834	10.0579	10.2021	10.5227	9.5456	9.57105	10.1317	10.5191	9.72583	10.5223	9.36655	9.33259	10.1464	10.4433	10.6733	10.9626	10.5279	10.9268	9.8439	10.3522	10.1388	10.3738	10.8549	11.0281	10.3002	10.6959
ENSG00000026297.15_4	9.39691	9.23609	9.09888	8.9877	9.46502	9.33192	9.41419	9.08221	9.00646	8.76798	9.44414	9.38946	9.17163	8.75756	9.12825	9.21163	9.16536	8.75589	9.83969	9.25764	9.45602	8.87888	9.09212	8.9459	9.25349	9.18483	8.92085	8.60458	9.27588	8.93145	9.57869	9.19733	9.26268	9.08541	9.0891	8.98213	9.19293	9.06558	9.3777	8.98848
ENSG00000026508.18_6	13.0204	12.3643	12.8318	12.2961	12.9289	12.9059	12.9555	12.4621	13.342	13.0273	13.1724	12.7561	12.5969	12.7244	13.2622	13.3512	13.2224	12.4324	13.3359	12.7399	14.0483	13.2851	13.4012	13.0625	13.1445	13.091	13.1556	12.9432	13.2091	12.9293	13.63	13.3394	13.9094	13.4488	13.5671	13.1981	13.2589	13.5698	13.1628	13.2771
ENSG00000026559.13_3	9.1369	8.54931	8.74978	8.8292	8.74023	8.88616	8.45355	8.56554	8.54621	8.45429	9.40623	9.37242	9.19326	8.307	8.92495	9.4751	9.50422	9.22984	10.1165	10.054	8.75683	8.95952	9.80527	9.709	9.18238	10.2393	8.42808	8.58995	9.22029	9.06503	10.2447	10.2554	9.69509	9.80902	8.2833	8.65588	9.41744	9.38573	8.89505	8.76316
ENSG00000026652.13_3	10.0956	10.1149	9.99046	10.3427	9.36672	10.3174	9.6209	9.98608	10.1876	10.3134	9.70373	9.96782	9.91293	10.3044	9.81414	10.3407	9.59012	10.013	9.75459	10.1986	10.1429	10.2089	9.79789	10.0765	9.90088	10.1415	9.88112	10.3331	9.83673	10.2019	9.85207	10.1886	10.0028	10.2567	10.0035	10.3871	9.76741	9.96926	9.9532	10.1359
ENSG00000026950.16_4	8.05477	8.68934	7.86683	8.80041	7.89429	8.92869	7.98896	8.73251	7.57051	8.60391	7.82936	8.19501	7.72056	8.62412	7.53585	8.35855	7.61248	8.40517	8.05932	8.95288	7.77142	8.62877	7.95904	8.86966	7.96643	8.85963	7.87902	8.81726	8.06405	8.69709	7.59904	8.70817	7.95973	8.44086	7.85397	8.50442	7.5822	8.22969	8.01198	8.68439
ENSG00000027001.9_3	9.81436	9.68024	9.79361	9.60016	9.90922	9.51328	10.0892	9.55036	9.79306	9.62157	9.97442	9.66577	10.307	9.72134	10.334	9.76988	10.1437	9.64665	10.1788	9.31593	9.71014	9.92236	9.74323	9.72655	9.70217	9.23649	10.1007	9.63387	10.2105	9.59295	9.91571	9.47963	9.92916	9.39234	9.82821	9.47127	10.0393	9.39243	10.1262	9.50916
ENSG00000027075.14_4	12.6163	12.8789	12.7657	12.7252	13.0814	12.3799	12.5712	12.6883	12.7913	12.6283	12.477	12.6851	12.796	12.8131	12.7821	12.2642	12.391	12.7257	12.4631	12.4094	12.1347	12.5002	12.8459	12.7216	12.6132	12.1764	12.979	12.6116	12.7349	12.8761	12.1655	12.3879	12.2926	12.3907	12.7357	12.6844	12.3865	12.3615	12.7233	12.7894
ENSG00000027697.14_5	12.2132	12.3463	11.9168	12.5223	11.9499	12.4699	12.5253	12.2582	12.005	12.2692	11.9207	12.1564	12.0558	12.1747	12.0717	12.5927	11.9136	12.1284	12.3917	12.3609	12.239	12.2178	11.839	12.4863	12.1955	12.0158	11.7983	12.2165	12.1904	12.0369	11.9184	12.0856	12.0885	12.065	12.105	12.2816	12.0029	11.9594	12.2176	12.3379
ENSG00000027847.13_3	11.0015	10.9853	11.0674	10.818	11.3319	11.0247	11.1694	10.8926	10.8961	10.758	11.2284	11.0495	11.2234	10.7585	11.2107	11.1781	11.2849	11.0401	11.0944	10.9	10.9801	10.9491	11.1741	11.0886	10.9869	10.6898	11.3115	10.9534	11.324	11.1292	11.1554	11.001	11.0371	10.8025	10.9684	10.7138	11.2746	11.084	11.2465	10.9359
ENSG00000027869.11_3	6.53429	6.43388	6.51892	6.29698	6.47044	6.58928	6.44455	6.47971	6.51047	6.39028	6.63385	6.41625	6.56939	6.34985	6.71114	6.50949	6.52172	6.46212	6.61415	6.57162	6.85175	6.35068	6.6391	6.38352	6.42574	6.43748	6.55738	6.41121	6.57048	6.54344	6.42806	6.7035	6.4943	6.61487	6.49195	6.32174	6.71643	6.52758	6.63844	6.42257
ENSG00000028116.17_4	9.81875	9.83453	9.65963	9.78425	9.6456	9.69696	9.9567	9.72322	9.59435	9.88338	9.90839	10.0544	9.83127	9.80428	10.0678	9.93459	10.0504	9.73775	10.0041	9.75328	9.92582	9.93874	9.66219	9.77946	10.0026	9.74181	10.0617	9.81533	10.0239	9.8887	9.85207	9.8104	9.68017	10.0379	9.61432	9.55266	10.0483	9.86432	9.79761	9.74549
ENSG00000028137.18_3	13.7405	13.3742	13.955	13.1555	13.0533	13.563	13.5154	13.3895	14.6815	13.654	12.5898	12.3956	13.3593	13.0788	12.056	12.5429	12.8761	12.8333	12.707	12.788	13.5537	12.8442	13.1874	12.334	13.2272	13.7244	12.5628	12.8057	12.1129	12.6012	12.0326	11.6278	12.2964	12.6191	13.658	13.2111	12.4242	12.5563	13.4501	13.0838
ENSG00000028203.17_3	11.5951	11.7534	11.7648	11.7228	12.0937	12.0357	11.7679	11.6412	11.654	11.7844	11.8624	11.9487	11.9004	11.8691	12.0404	12.0609	11.7661	11.9668	11.9363	11.7966	11.989	11.7555	11.9208	11.9951	11.5162	11.318	11.8468	11.8837	12.1237	12.0671	11.8936	11.9737	11.8751	11.8785	11.7294	11.7264	12.0515	11.9959	11.9214	12.1411
ENSG00000028277.21_5	9.25018	8.92812	8.90159	9.57422	7.98732	9.95729	8.305	9.75464	9.13656	9.80248	9.11856	9.74318	9.02229	9.84465	8.79863	10.1726	8.9702	9.37678	8.48117	9.58294	9.27026	9.75197	8.93142	8.79517	8.54806	9.77278	8.39627	9.62966	8.41771	9.92955	9.11097	9.90267	8.7238	9.94198	9.3358	10.0354	8.96504	10.0031	8.96314	9.97607
ENSG00000028310.17_3	11.0232	10.9463	11.02	11.0153	11.1391	10.994	10.9507	11.028	11.0033	11.068	10.986	11.009	11.0172	10.9487	10.9821	11.0444	10.996	10.9458	11.0922	11.0855	11.027	11.136	11.0418	11.0525	11.0326	11.0479	10.9709	11.0465	10.9809	11.0027	11.1265	11.1119	11.1337	11.1484	10.9277	11.0826	10.955	11.1743	11.0427	11.0195
ENSG00000028528.14_3	11.5555	11.8879	11.7648	11.8752	11.7435	12.0381	11.7003	11.9088	11.936	11.9974	11.5346	11.7744	11.6224	11.8408	11.781	11.9555	11.6681	11.8336	11.524	11.7831	11.8212	12.0248	11.7977	11.871	11.7162	11.7586	11.6362	11.919	11.7437	11.8612	11.522	11.7518	11.7001	11.8854	11.8015	11.9917	11.8331	11.953	11.8196	12.0776
ENSG00000028839.9_3	9.99452	9.93256	9.9394	10.0859	10.1886	9.9324	10.2451	9.96276	9.97033	10.0459	9.97871	10.1728	10.1851	10.0174	10.4517	10.1623	10.1724	10.3415	10.3307	10.0283	9.96278	10.4188	9.84876	10.4263	10.1636	9.72463	10.3596	10.0305	10.369	10.1057	10.1312	10.1046	10.1082	10.0588	9.93884	9.92395	10.3196	10.0175	10.2418	10.0741
ENSG00000029153.14_5	9.34288	9.73213	9.55776	10.0475	9.48541	9.62557	9.29172	9.70992	8.69641	9.25815	10.1971	10.4707	9.66024	9.88017	10.1209	10.3214	10.1033	10.013	10.3622	10.2694	9.57111	9.96296	9.19744	9.63826	9.70829	10.047	9.55519	9.73141	10.2756	10.4031	10.1296	10.3432	9.80714	9.85894	9.10946	9.53994	9.90649	10.0918	9.5785	10.351
ENSG00000029363.16_4	12.4657	12.6354	12.3825	12.7132	12.0429	12.6492	12.1699	12.7199	12.5178	12.7448	12.4577	12.8202	12.2805	12.8879	12.3051	12.7519	12.6077	12.543	12.1294	12.798	12.1718	12.3736	12.5177	12.6269	12.4501	12.7534	12.2117	12.7459	12.0967	12.6823	12.406	12.7203	12.2971	12.6519	12.3608	12.8598	12.1183	12.7191	12.1341	12.6911
ENSG00000029364.11_2	11.9048	11.6859	11.938	11.7165	12.2358	11.8396	12.0889	11.6359	11.9642	11.7597	11.9562	11.7821	12.0348	11.7163	12.1168	11.8267	11.9732	11.9268	11.9929	11.5903	11.9112	11.9153	12.015	12.0314	11.7988	11.5956	12.033	11.7575	12.1744	11.8334	11.9895	11.8318	12.0621	11.7496	12.0764	11.8022	12.2633	11.8399	12.1341	11.8227
ENSG00000029534.20_5	7.61427	7.85943	7.31273	7.41581	7.09322	8.37352	6.94668	7.66032	7.36586	7.35551	7.6246	7.9399	7.30674	7.65515	7.4489	7.71573	7.18673	7.63714	6.852	7.22509	7.5328	7.04211	7.36532	7.3743	6.9417	7.39991	6.9602	8.06144	7.10894	7.73482	7.66679	7.94381	7.32683	7.83579	7.48479	7.51725	7.2115	8.20897	7.05258	7.30457
ENSG00000029639.10_2	8.51864	8.26253	8.80224	8.59905	8.41796	8.14523	8.8367	8.20641	8.62152	8.529	8.54135	8.284	8.38934	8.1265	8.54021	8.42669	8.73113	8.7022	9.03625	8.40413	8.78985	8.56211	8.67424	8.22329	9.1511	8.71741	8.73661	8.23248	8.73347	8.18978	8.7863	8.56485	8.83702	8.52994	8.55764	8.3824	9.1229	8.35709	8.5837	8.24785
ENSG00000029725.16_5	11.9639	12.1522	12.0556	12.2098	11.612	11.8388	11.5799	12.2258	12.1927	12.1929	11.618	11.8963	11.749	12.0187	12.024	12.2955	11.6052	11.9339	11.7302	12.1092	11.9324	11.9358	11.8978	11.9007	11.8617	12.1197	11.6477	12.0841	11.6247	12.0237	11.6183	11.9195	11.7425	12.0678	11.9949	12.1414	11.6064	12.0143	11.7707	12.1782
ENSG00000029993.14_4	11.6428	11.782	11.5037	11.5671	11.7675	11.4018	11.6757	11.6109	11.2485	11.4639	11.8331	11.7984	11.7803	11.7829	11.7627	11.502	11.5862	11.5504	11.719	11.7347	11.5153	11.7389	11.339	11.6524	11.7495	11.2308	11.8563	11.6339	11.8604	11.7079	11.7164	11.6571	11.7653	11.4328	11.2741	11.4942	11.6524	11.5467	11.5455	11.6364
ENSG00000030066.13_4	11.2388	11.4096	11.2206	11.4709	11.1699	11.2925	11.4276	11.4644	11.2084	11.477	11.1207	11.3059	11.2758	11.3621	11.2652	11.1151	11.1882	11.274	11.3023	11.265	11.2835	11.4422	11.0734	11.3071	11.3137	11.4387	11.2002	11.3987	11.0691	11.0951	11.143	11.2703	11.3046	11.3307	11.1669	11.4029	11.1766	11.2624	11.181	11.275
ENSG00000030110.12_2	10.8053	10.6727	11.0017	11.0309	11.3935	11.0816	11.1352	10.8967	10.7303	10.8661	10.5588	10.6543	11.0477	10.843	10.891	10.8056	11.242	11.1292	11.4135	10.898	11.0308	11.3114	11.2992	11.2778	10.9819	10.8848	11.3591	10.8376	11.2595	10.8286	11.4086	11.1132	11.3502	11.1341	10.7908	10.7445	11.353	11.0709	11.0113	10.8869
ENSG00000030419.16_4	7.86552	7.97492	7.92555	7.96881	7.94164	8.02908	7.77268	7.84356	7.87324	8.02152	7.97585	7.98757	7.89846	8.21979	8.00979	7.92568	7.94862	8.03513	8.34254	8.34405	7.95178	8.09508	7.90217	8.35586	8.01383	8.11548	7.88692	8.07011	8.10339	8.01542	8.22269	8.28521	8.15879	8.01624	7.6664	7.83595	7.86479	8.09461	7.87129	8.27754
ENSG00000030582.17_3	15.1248	14.9969	15.2573	15.0923	14.3144	15.4044	14.5643	15.3362	15.0055	15.0642	14.826	14.9276	14.8711	15.1035	14.1862	15.5873	14.684	14.8598	14.5435	15.2541	14.7298	14.6152	15.3242	14.7832	14.5274	15.5816	14.4343	15.2177	14.4254	15.1383	15.0721	15.1691	14.6222	15.0689	15.132	15.2863	14.7405	15.3185	15.0775	15.282
ENSG00000031003.10_3	9.58774	10.363	9.4882	10.4461	9.4365	10.376	9.35683	10.5983	9.59435	10.4741	9.62356	10.5231	9.34337	10.4138	9.68261	10.4958	9.67751	10.4292	9.44267	10.4867	9.2651	10.1064	9.5077	10.3978	9.53303	10.3431	9.22963	10.4086	9.36321	10.455	9.31464	10.1583	9.31345	10.1814	9.38419	10.4654	9.33334	10.2834	9.2987	10.4748
ENSG00000031081.10_4	12.6651	12.8892	12.7428	12.9241	11.9916	12.7359	12.1612	13.0149	12.9128	13.002	12.1421	12.5509	12.3685	12.9064	12.7692	12.9786	12.2478	12.4959	12.1537	12.7786	12.6819	12.7978	12.6365	12.5645	12.4221	12.8766	12.2326	12.8874	12.0085	12.8816	12.2573	12.6969	12.3506	12.8292	12.7756	13.0615	12.231	12.9058	12.5425	13.019
ENSG00000031691.6_2	8.62463	8.80023	8.79363	8.92703	8.78665	8.25204	8.96663	8.49456	8.64694	8.80352	8.56874	8.78861	9.01012	8.71258	9.00736	8.38702	8.91324	8.83127	9.08287	8.75796	8.15695	8.7469	8.58985	8.96771	8.91024	8.70857	8.9571	8.6727	9.04187	8.5467	8.65886	8.51096	8.67231	8.2781	8.53168	8.46036	8.72756	8.22454	8.84534	8.69989
ENSG00000031698.12_2	12.749	12.5097	12.7182	12.5545	12.9296	12.587	12.8891	12.518	12.7336	12.6154	12.8766	12.7413	12.8725	12.6006	12.8386	12.8504	12.8758	12.8074	12.8698	12.5453	12.9486	12.786	12.828	12.6819	12.8526	12.4861	13.0053	12.612	13.0177	12.6895	12.856	12.8055	12.9314	12.7797	12.7675	12.57	13.0176	12.8485	12.8874	12.5684
ENSG00000031823.14_3	11.2339	11.2993	11.1959	11.3447	10.4536	11.234	10.6675	11.3845	11.1063	11.3545	11.1425	11.1418	10.9845	11.2045	10.6095	11.3904	10.9159	11.0631	10.7436	11.3296	10.7138	11.139	11.2195	10.9412	11.2446	11.5079	10.8917	11.2469	10.7259	11.2889	11.1131	11.229	10.9353	11.2355	11.169	11.502	10.8677	11.3315	10.8537	11.317
ENSG00000032219.18_3	9.27178	9.74901	9.37563	9.83188	8.62859	9.57528	8.87302	9.80427	9.37633	9.84013	8.99856	9.66855	8.74153	10.0787	8.9184	10.1146	8.73939	9.84221	8.96163	10.0418	9.32338	9.22253	9.33695	9.39219	9.10517	10.0607	8.7779	9.83374	8.6874	9.78041	9.03145	9.92592	9.02569	9.90853	9.26516	9.86796	8.77987	9.83684	8.79755	9.96601
ENSG00000032389.12_6	10.0189	10.2294	10.1047	10.1869	10.081	10.175	10.3894	10.2119	10.0713	10.2815	10.366	10.3787	10.1971	10.1706	10.5491	10.3618	10.4287	10.4216	10.5655	10.0794	10.1992	10.5699	10.186	10.3034	10.4017	10.3061	10.4864	10.1556	10.5434	10.3574	10.2821	10.1958	10.3676	10.3098	10.2364	10.3239	10.3332	10.2073	10.4104	10.1281
ENSG00000032444.16_4	12.0848	11.4831	12.1781	11.8276	11.4787	12.1114	11.5608	12.0985	12.2411	12.2645	11.8173	11.8809	11.9754	12.1693	11.9571	12.7004	11.9546	11.9506	11.5673	11.9308	12.4519	12.2369	12.222	11.6365	11.3958	12.0046	11.5988	12.3596	11.6826	12.3429	12.0016	12.0882	11.8502	12.3275	12.3088	12.3875	11.9812	12.5167	12.2455	12.3957
ENSG00000032742.17_5	8.98514	9.12778	8.92143	9.22408	8.8751	8.97866	8.97333	8.79762	9.07168	9.17712	8.9345	8.95242	8.91206	8.93888	9.24222	9.16867	8.86143	8.99717	8.87221	8.77902	8.96989	9.16298	8.7106	9.11407	8.95509	8.93448	9.03033	8.93912	9.04187	8.89742	9.01431	9.05594	9.02229	8.88608	8.91136	9.08257	9.31339	9.10434	9.05635	9.06653
ENSG00000033011.12_5	10.5484	10.3991	10.4866	10.4183	10.5104	10.4816	10.5551	10.3483	10.4213	10.4176	10.3649	10.4377	10.612	10.3164	10.4085	10.3265	10.6461	10.4753	10.475	10.1753	10.4241	10.644	10.4353	10.4929	10.556	10.4469	10.6895	10.4256	10.6607	10.4656	10.494	10.3699	10.4488	10.2693	10.5199	10.4221	10.7297	10.3351	10.6113	10.3009
ENSG00000033030.13_3	9.56174	9.89769	9.54005	10.0149	9.6456	9.85503	9.31812	9.65407	9.59067	9.99828	9.31819	9.67827	9.47693	9.72832	9.21591	9.65721	9.41281	9.64995	9.59333	9.77857	9.24162	9.9509	9.43803	9.82606	9.53476	9.88651	9.47556	9.68076	9.59321	9.66658	9.44262	9.7465	9.38897	9.6608	9.38657	9.97666	9.42906	9.69991	9.55023	9.86947
ENSG00000033050.8_3	11.3949	11.3149	11.3994	11.3501	11.2521	11.4689	11.4883	11.4285	11.3183	11.2277	11.579	11.5632	11.5359	11.3153	11.5681	11.4501	11.6435	11.4663	11.4189	11.3386	11.4049	11.4975	11.4315	11.3742	11.4837	11.4374	11.6673	11.4653	11.5934	11.5294	11.4457	11.5586	11.6123	11.4319	11.348	11.2594	11.6632	11.5221	11.3385	11.3774
ENSG00000033100.16_4	12.6602	12.7952	12.8516	12.9119	13.0772	13.0457	12.5311	12.9814	12.8657	12.9245	12.8525	12.9602	12.8117	12.9728	13.027	13.3492	12.9523	13.1224	12.7517	13.0031	12.7287	12.9772	13.1679	13.1665	12.4702	12.7081	13.0301	12.9489	12.8318	13.0958	13.1216	13.2318	12.8709	13.1124	12.7454	12.8591	13.0597	13.2852	13.0188	13.0533
ENSG00000033122.18_3	6.37885	6.60445	6.32096	6.78323	6.59597	6.56585	6.3735	6.61276	6.29625	6.61542	6.37143	6.56349	6.48748	6.49726	6.35861	6.73	6.42217	6.55723	6.61415	6.52783	6.46187	6.56035	6.37082	6.60603	6.33979	6.5499	6.42691	6.57557	6.26283	6.70764	6.34955	6.6841	6.34754	6.63463	6.36077	6.63544	6.36184	6.52758	6.50388	6.56267
ENSG00000033170.16_3	10.5173	10.7303	10.7491	10.7313	10.2888	10.6973	10.3732	10.8606	10.8378	10.9912	10.4343	10.6095	10.611	11.0053	10.7715	11.1826	10.5821	11.02	10.5655	10.87	10.9031	11.1188	10.3932	10.9075	10.6261	10.6404	10.4579	10.9784	10.7866	11.0138	10.3185	10.6505	10.5793	10.5772	10.9301	10.9078	10.3588	10.8125	11.0239	10.7885
ENSG00000033178.12_2	11.4645	11.4406	11.2557	11.5605	11.4397	11.7372	11.2775	11.3982	11.398	11.6574	11.5303	11.6367	11.3558	11.6332	11.5289	11.5337	11.4108	11.7238	11.5759	11.8745	11.3654	11.5727	11.5953	11.8264	11.5745	11.4583	11.3504	11.5697	11.6051	11.548	11.6272	11.8097	11.681	11.7072	11.1173	11.5246	11.5792	11.7637	11.3467	11.5421
ENSG00000033327.12_3	11.3176	11.2381	11.374	11.1735	10.1963	11.0622	10.7027	11.2257	11.3462	11.2043	11.1784	11.0957	10.866	11.3037	10.9139	11.4322	10.8925	10.864	10.677	11.2023	11.4136	10.9012	11.0519	10.3411	11.1693	11.5298	10.8089	11.2015	10.6325	11.2078	11.2041	11.1894	10.7877	11.3023	11.3468	11.4565	10.7584	11.3624	11.0734	11.2175
ENSG00000033627.16_4	11.8841	11.5211	11.8027	11.5666	11.7956	12.1728	11.6241	11.6557	11.9695	11.8317	11.5879	11.412	11.739	11.8136	11.8313	12.3572	11.5896	11.4871	11.4368	11.559	12.1952	11.8671	11.9246	11.5987	10.8287	11.2667	11.6834	11.6485	11.5629	11.6916	11.8475	11.8538	11.9028	11.9825	11.9742	11.8144	11.8248	12.0046	11.8527	11.7507
ENSG00000033800.13_2	11.2657	11.3744	11.398	11.2158	11.229	11.1971	11.2369	11.1487	11.5963	11.5322	10.877	10.9858	11.2325	11.2526	10.9602	10.8714	11.054	11.1263	11.0733	11.0591	11.1101	10.9724	11.2243	11.0843	11.2219	11.2277	11.1654	11.0756	10.8901	10.9304	10.7253	10.7001	10.8113	10.9884	11.2109	11.1214	10.8368	10.8977	11.1072	11.1145
ENSG00000033867.16_4	10.7306	10.6042	10.5036	10.444	10.5852	10.4551	10.4839	10.0581	10.5543	10.5717	10.8351	10.71	10.7423	10.3973	10.9921	10.7997	10.7878	10.3597	11.0134	10.6651	10.884	10.5769	10.5893	10.435	10.5078	10.4736	10.5499	10.4575	10.9137	10.6204	10.9272	10.7723	10.8045	10.7087	10.4299	10.2827	10.9795	10.548	10.5183	10.4271
ENSG00000034053.14_5	10.5908	10.2786	10.6232	10.1335	10.1793	10.2866	10.3132	10.279	10.3623	9.88338	10.7657	10.4874	10.4709	10.2159	10.5688	10.7072	10.5571	10.3272	10.6517	10.5663	10.5601	10.2066	10.5882	9.75791	10.2592	10.5445	10.6006	10.2841	10.3591	10.5052	10.8433	10.5421	10.47	10.6016	10.143	9.88059	10.4181	10.4974	10.295	10.0302
ENSG00000034152.18_3	10.765	10.9457	11.1959	10.9742	10.6652	11.1841	10.7458	11.1329	10.9043	10.9683	11.1064	10.882	10.7649	10.9664	10.8474	11.1977	11.0434	11.2729	11.0557	11.4539	11.1565	11.1745	10.9782	11.0468	10.9743	11.5591	10.8226	11.1652	10.9577	11.1981	11.2641	11.3629	11.0553	11.3904	10.9105	10.9213	11.0876	11.3612	10.948	11.0985
ENSG00000034510.5_2	16.3118	15.9852	16.3972	15.7927	16.6847	16.1223	16.9207	16.036	16.3434	15.8563	16.6777	16.1793	17.2426	16.0564	16.5654	16.1335	16.3343	16.2057	16.8359	15.6433	16.8616	16.2363	16.4325	15.9586	16.2786	15.5151	16.9349	16.0979	16.8651	16.0243	16.5573	15.9593	16.8202	16.035	16.4084	15.9561	16.7319	15.8141	16.8694	15.9306
ENSG00000034533.11_4	8.35085	8.48564	8.23138	8.57265	8.54224	8.52159	8.42907	8.3824	8.21993	8.60391	8.1075	8.40567	8.50827	8.36707	8.19974	8.29976	8.23898	8.42894	8.29481	8.07774	8.26212	8.48447	8.2285	8.86966	8.32576	8.29072	8.55798	8.44104	8.46931	8.53557	8.22879	8.35739	8.19028	8.37807	8.46454	8.65288	8.39814	8.50748	8.51206	8.60418
ENSG00000034677.12_3	11.8931	11.6173	11.7135	11.6949	11.863	11.4245	11.6782	11.1941	11.9298	11.5395	11.4456	11.3135	11.9182	11.4255	11.6163	11.0244	11.5772	11.2788	11.6183	11.1674	11.7638	11.4167	11.6412	11.2184	11.766	11.216	11.6417	11.1835	11.4122	11.2786	11.6143	11.5479	11.5129	11.3368	11.9312	11.5286	11.6548	11.3842	11.5988	11.3516
ENSG00000034693.14_3	9.54415	9.42365	9.4961	9.32338	9.71189	9.31381	9.70507	9.22628	9.50915	9.30316	9.52297	9.40797	9.65637	9.05541	9.8124	9.30846	9.56511	9.32397	9.74886	9.17449	9.55009	9.48025	9.3395	9.39819	9.69293	9.03394	9.6852	9.16099	9.74424	9.26437	9.52677	9.29032	9.55257	9.2167	9.53526	9.25845	9.78735	9.14206	9.62717	9.28179
ENSG00000034713.7_2	12.0634	11.8357	11.9172	11.8075	12.2789	11.5416	12.1659	11.637	11.9138	11.7117	11.9406	11.6974	12.0844	11.7433	12.0633	11.8417	11.8424	11.8867	11.9653	11.6299	11.9178	11.9782	11.7717	11.9376	11.9249	11.549	12.0157	11.7763	12.1428	11.6628	11.957	11.8218	11.9513	11.6845	12.1352	11.8163	12.008	11.6222	12.0098	11.7066
ENSG00000035115.21_3	8.93977	9.07709	9.03493	8.86361	8.8751	9.06545	9.16644	8.71642	9.11097	8.94362	8.83895	9.13402	9.15518	9.33091	8.83391	9.08107	8.84627	8.86606	8.84713	8.74883	9.00764	9.0021	8.6369	8.80127	8.64216	8.58504	9.10316	9.09699	9.22275	8.76185	8.76586	8.6021	8.82532	9.05614	8.87431	8.80588	8.90934	8.6392	8.98294	8.71522
ENSG00000035141.7_2	10.4502	10.6203	10.3031	10.5406	10.5805	10.4156	10.7225	10.4594	10.3698	10.4311	10.5787	10.592	10.4387	10.3339	10.3473	10.0726	10.6112	10.4435	10.8209	10.4974	10.0741	10.613	10.3498	10.5574	10.8054	10.6616	10.572	10.285	10.6535	10.2812	10.39	10.3762	10.6188	10.3006	10.1527	10.3756	10.5003	10.3351	10.3235	10.2969
ENSG00000035403.17_3	14.3698	14.3937	14.0875	14.7312	14.1843	14.6665	13.5366	14.8792	13.5543	14.3294	14.8941	15.1623	14.3949	14.6794	15.0589	15.0597	14.7676	15.0959	14.9574	15.1427	14.206	14.8821	14.3995	15.0828	14.3706	14.492	14.521	14.779	14.8841	15.3482	15.2017	15.4154	14.8481	15.089	14.0081	14.3664	14.8635	15.1272	14.1939	14.7244
ENSG00000035499.12_2	8.6549	9.4889	8.77188	8.78416	9.30201	8.65161	9.32595	9.07178	8.45419	8.814	9.45656	9.33771	9.33854	8.98431	9.28586	7.97594	9.29308	8.84296	9.45448	9.22322	8.32454	8.7279	8.98159	9.11163	9.57723	8.55236	9.41471	8.90671	9.42001	8.98372	8.86522	8.62035	9.16154	8.57241	8.45995	8.65588	8.79808	8.26519	8.8633	8.65286
ENSG00000035664.11_4	8.89287	9.36994	9.29329	9.13524	8.08808	8.95243	9.13405	9.11912	9.31058	9.15816	8.54135	8.8887	8.7229	9.2784	8.46046	8.956	8.53591	9.15956	8.25648	8.86022	8.73814	8.79331	8.61998	8.60877	8.94989	9.37186	8.47445	9.28628	8.00575	8.56869	8.37316	8.86267	8.25111	8.66343	8.74196	9.14084	8.36387	8.6915	8.63088	9.12235
ENSG00000035681.8_4	10.468	10.5379	10.7795	10.3921	10.725	10.4966	10.868	10.4225	10.6187	10.3937	10.5142	10.5084	10.6638	10.4017	10.9571	10.6489	10.8101	10.5028	10.8612	10.2344	10.9162	10.4889	10.7049	10.4581	10.5364	10.329	10.7732	10.5441	10.8103	10.4694	10.6227	10.5487	10.6398	10.534	10.7054	10.2076	10.9194	10.4808	10.7576	10.4704
ENSG00000035687.9_3	11.3512	11.4345	11.5478	11.3199	11.6478	11.1878	11.4574	11.1561	11.4665	11.3813	11.5205	11.4137	11.6599	11.4814	11.6331	11.4365	11.4533	11.6093	11.3794	11.1288	11.4837	11.4906	11.2669	11.3892	11.4317	10.9531	11.7151	11.4384	11.7412	11.3955	11.44	11.3965	11.417	11.2198	11.3571	11.2198	11.7504	11.3942	11.4942	11.4055
ENSG00000035720.7_2	6.0175	5.8354	6.86005	6.16248	5.8354	6.51636	6.92944	6.17014	6.16196	6.82253	6.02587	6.00411	6.6424	6.37737	7.05624	5.8354	6.0441	6.55723	6.66315	6.23771	6.59973	6.38158	6.50443	6.20202	6.54518	5.8354	6.46226	5.8354	6.16697	6.15458	6.04622	6.16014	6.04539	6.01628	6.77623	6.35094	6.1179	6.02907	6.75183	6.30496
ENSG00000035862.12_3	13.8783	13.3811	13.5599	13.7611	12.5035	14.1622	12.9909	13.6856	13.6418	13.687	13.5086	13.8263	13.3297	13.962	12.8272	14.1894	13.6186	13.6598	13.1124	13.9968	13.9444	12.9858	13.6583	13.5629	13.4879	14.1018	13.068	14.3156	13.1125	13.9206	13.8107	14.1113	13.6178	14.013	13.4511	13.4179	13.5121	14.1839	13.1251	13.5717
ENSG00000035928.15_3	10.9632	11.1916	11.0399	11.0651	10.0608	11.1079	10.5001	11.377	11.1807	11.3319	10.8922	11.4108	10.7738	11.3865	10.6412	11.1633	10.3287	10.9558	10.2083	11.254	10.9129	10.3255	11.0128	10.5663	10.9469	11.3504	10.3979	11.4195	10.107	11.2594	10.434	11.0605	10.6809	11.2653	10.9462	11.3437	10.4399	11.1365	10.5881	11.3797
ENSG00000036054.12_3	10.3203	10.6195	10.3253	10.568	10.742	10.7119	10.5595	10.5433	10.3858	10.697	10.4944	10.7288	10.4731	10.5938	10.8061	10.8158	10.6211	10.6828	10.677	10.5841	10.5241	10.8409	10.433	11.0424	10.346	10.3515	10.6175	10.6194	10.7956	10.7175	10.5195	10.789	10.7887	10.7133	10.3986	10.6132	10.7838	10.8241	10.5048	10.743
ENSG00000036257.12_3	12.0643	12.1029	12.0875	12.0875	11.9125	12.0353	11.8356	12.0312	12.0553	12.145	12.0248	12.111	11.99	12.2103	11.9855	12.1088	11.8819	12.1445	11.8483	12.1487	12.0394	12.0623	11.7959	12.0365	12.0155	12.0116	11.8515	12.1139	11.9614	12.2542	11.8655	12.0769	11.869	12.084	12.0213	12.1425	11.8868	12.1683	11.8868	12.1706
ENSG00000036448.9_2	6.76604	6.35461	7.35282	6.85085	7.15528	8.16102	7.26538	6.54006	7.45026	6.61542	6.43385	6.58199	7.13579	6.84881	6.73211	7.89105	7.12916	6.84611	7.19462	7.27439	7.43467	7.22338	6.70916	6.83847	6.01452	6.35775	6.94218	7.11099	6.61685	6.65033	7.09571	7.358	7.48923	7.37074	6.93789	5.8354	7.01897	7.09519	6.61355	6.6959
ENSG00000036530.8_2	6.51102	6.69276	6.44788	6.76544	6.35529	6.63391	6.50776	6.6943	6.45723	6.63884	6.30028	6.58199	6.17804	6.74846	6.27828	6.67617	6.38474	6.64039	6.24111	6.55009	6.32217	6.60334	6.18705	6.44057	6.39862	6.52898	6.52723	6.4344	6.3749	6.35487	6.34955	6.29369	6.38809	6.23882	6.32218	6.59907	6.32317	6.5009	6.40685	6.39559
ENSG00000036549.12_4	10.7612	11.0979	10.882	11.1599	10.9395	10.7298	10.7726	10.9608	10.9769	11.1971	10.6691	10.9875	10.9047	10.9892	10.9696	10.9396	10.6855	11.02	10.8952	10.9518	10.8848	11.1194	10.9319	11.0443	11.0087	11.0341	10.874	11.057	10.8855	11.0544	10.7855	11.0153	10.9092	11.0972	10.951	11.1456	10.8617	11.0929	10.8948	11.1669
ENSG00000036565.14_4	8.97988	8.6923	8.7045	7.63672	9.22815	8.64062	9.52243	8.93563	9.38061	8.11769	8.57261	8.45937	8.81718	8.34859	9.31092	9.55075	8.40604	8.57409	9.27148	8.79977	9.69109	8.87314	9.34205	8.15665	8.17889	7.96055	8.99245	8.3635	8.78815	8.63957	8.24696	8.25711	9.05259	8.82932	8.75317	7.76798	8.61666	9.02573	9.30654	7.99862
ENSG00000036672.15_3	6.37885	6.40874	6.40885	6.60647	6.13664	6.30031	6.33399	6.64646	6.39864	6.51293	6.58923	6.36623	6.45761	6.32071	6.39431	6.14966	6.38474	6.78315	6.58834	6.82112	6.43018	6.15199	6.44153	6.64668	6.60744	7.06069	6.42691	6.4344	6.02711	6.49542	6.66785	6.6642	6.55597	6.72621	6.39661	6.61749	5.8354	6.47303	6.03859	6.4483
ENSG00000037042.8_2	9.69681	9.46521	9.77213	8.52222	9.098	9.18263	9.69908	9.4815	9.32175	8.9843	9.96723	9.30033	9.35539	9.24555	8.57423	9.07618	9.17745	9.0807	9.22801	9.13796	9.58357	8.6356	9.87354	8.53693	9.39156	9.73753	9.50503	9.02135	9.07504	9.2171	9.56003	8.87481	9.13351	9.2145	9.71398	9.36523	9.12863	8.97577	9.4336	8.9426
ENSG00000037241.7_3	10.2034	10.131	10.3282	10.1461	10.6015	10.2609	10.6145	10.1641	10.303	10.2552	10.4374	10.4571	10.2959	10.109	10.2566	10.2029	10.5104	10.5227	10.7925	10.1831	10.3437	10.5363	10.225	10.2713	10.7257	10.2403	10.5286	9.99934	10.6307	10.2065	10.2962	10.328	10.5907	10.2756	10.2611	10.0489	10.7109	10.2894	10.3132	10.2197
ENSG00000037280.15_4	13.3137	13.5515	13.5785	13.4915	12.2712	13.3558	12.254	13.6368	13.7229	13.7787	12.3101	12.5821	12.7025	13.3635	11.7211	12.205	12.3952	12.5226	11.5673	12.4521	12.7233	12.6863	12.7125	12.1751	12.7742	13.8775	12.3789	13.4855	11.389	12.4596	12.1555	12.0117	12.1214	12.7885	13.1927	13.6325	12.0369	12.7449	12.5942	13.1815
ENSG00000037474.14_2	11.2212	11.3644	10.9253	11.4981	11.2675	11.5094	10.9013	11.3795	11.2351	11.3929	11.2854	11.4725	11.1313	11.3278	10.8017	11.3332	11.1246	11.2803	11.3003	11.4677	10.7546	11.3798	11.1418	11.3477	11.1402	11.4278	11.2737	11.3781	10.8337	11.3345	11.2662	11.4539	11.2546	11.4635	10.7148	11.093	11.0993	11.303	10.8502	11.2285
ENSG00000037637.10_3	10.5458	10.2443	10.5255	10.4892	10.598	10.4018	10.3569	10.4282	10.559	10.3517	10.5063	10.4147	10.4775	10.3393	10.3267	10.284	10.6211	10.408	10.483	10.387	10.4299	10.2673	10.658	10.5422	10.6334	10.5822	10.6767	10.4159	10.4805	10.415	10.7284	10.5012	10.7577	10.4399	10.4938	10.5562	10.4805	10.486	10.4104	10.3778
ENSG00000037749.12_4	10.8909	11.0864	10.9107	11.018	11.0016	11.1014	10.9781	10.8303	10.9043	11.0411	10.9043	10.9157	10.8916	11.0342	10.8585	10.9343	10.8824	11.0655	10.7823	10.7686	11.0217	11.0609	10.7523	11.075	10.9372	10.8536	10.9533	10.941	11.0765	11.0384	10.8557	10.924	10.8015	10.8913	11.0667	11.1123	11.0036	11.043	10.9961	10.9987
ENSG00000037757.13_3	10.8097	11.2196	11.0813	11.4144	10.6839	12.0209	10.7811	11.7275	10.5804	10.697	10.344	10.5061	10.5406	10.9688	10.39	11.2038	10.3001	10.4882	10.6312	11.3842	10.9691	11.0301	11.1483	11.0818	10.5492	11.0594	10.4491	11.0281	10.3557	11.2316	10.9744	11.2765	10.6409	11.3297	11.1593	11.6231	10.4626	11.1058	11.1308	11.6553
ENSG00000037897.16_4	8.79108	8.78373	8.56926	8.77431	9.00524	8.84548	8.74546	8.93101	8.63247	8.83474	8.93152	8.89832	8.85522	8.56183	8.68321	8.70208	8.93487	8.63625	9.06131	8.90732	8.60808	8.88459	8.77298	8.92931	8.90218	8.89627	8.61403	8.75862	8.91921	8.65332	8.82632	8.8535	8.91629	8.92178	8.62864	8.62566	9.02786	8.68783	8.8381	8.58086
ENSG00000037965.5_3	7.01131	6.97298	6.83841	7.00038	6.59597	7.19789	6.77803	7.10425	6.86538	6.70493	7.63253	7.96395	7.45479	7.57653	7.59934	7.64666	7.67821	7.74732	7.51347	7.86085	7.5328	7.38736	7.76415	7.61318	7.51356	7.35862	7.47034	7.29658	7.41659	7.70021	8.46323	8.74843	7.86757	8.14647	7.15753	7.02319	7.82065	8.29978	7.18034	7.34058
ENSG00000038002.8_2	9.72048	9.53189	8.86105	8.95335	9.81797	9.68121	9.66258	9.39087	9.41645	9.41664	9.44414	9.66577	9.72079	9.7311	9.23175	9.1801	9.24796	9.21428	9.34194	8.96862	9.52014	9.68712	9.68037	9.88687	9.11216	8.85165	9.84709	9.79543	9.85737	9.72862	9.17397	9.12335	9.31898	9.27277	9.20438	9.20693	10.0211	9.62809	9.78648	9.70972
ENSG00000038210.12_3	9.89416	9.8939	10.0857	9.76147	10.0126	9.62557	10.2708	9.69919	9.81999	9.68131	10.3127	10.1097	10.3387	9.94388	10.3364	9.64248	10.4337	10.2063	10.3204	9.896	9.98949	9.70321	9.82174	10.0026	10.3645	9.67181	10.2132	9.97855	10.4274	9.85984	10.128	9.87456	9.93634	9.62988	9.75492	9.54631	10.1385	9.75799	9.88362	9.86542
ENSG00000038219.12_2	10.2901	10.6497	9.88445	10.6185	7.87811	11.106	9.13405	10.4954	10.322	10.5646	9.71064	10.2172	9.36731	10.6615	8.76243	11.1057	9.2102	9.95029	8.92449	10.8386	10.0594	9.21579	10.3141	9.15257	9.45496	11.3032	8.82588	10.6822	8.73347	10.5401	9.78746	10.57	9.78343	10.5915	10.1965	10.8039	9.40573	10.6854	9.09319	10.4552
ENSG00000038274.16_3	11.6461	11.7264	11.6931	11.7102	11.877	11.3243	11.9128	11.5337	11.7371	11.6707	11.6666	11.7085	11.8452	11.616	11.8403	11.5074	11.7745	11.6948	11.9379	11.5899	11.8182	11.8398	11.5517	11.709	11.9585	11.6449	11.8159	11.6846	11.9063	11.5954	11.7037	11.6571	11.8074	11.5478	11.6378	11.6597	11.8542	11.5903	11.8055	11.6964
ENSG00000038295.7_2	9.47522	9.78629	8.94875	10.1054	8.72296	10.0391	9.41419	10.2986	9.20586	10.0806	9.21213	9.43284	9.71149	9.29738	9.28333	9.73946	8.9702	9.30521	9.16885	9.0595	9.06838	10.2312	8.69859	10.5332	9.28672	9.81531	9.51954	10.3747	9.45596	9.63109	8.86522	8.98793	9.18296	9.5205	9.40309	10.123	9.35788	9.41674	9.69225	10.2229
ENSG00000038358.14_3	11.836	11.9401	11.8922	12.0218	11.452	12.2531	11.4538	12.0062	11.9024	12.0117	11.6964	11.7455	11.605	12.0027	11.3688	11.8538	11.5946	11.7192	11.4177	12.0226	12.0068	11.6536	11.87	11.6673	11.6849	12.1811	11.5811	11.9872	11.4883	12.0456	11.7658	11.9177	11.6938	12.0765	11.8928	12.1217	11.6286	12.1406	11.7163	12.0234
ENSG00000038382.19_3	11.8157	11.9798	12.0802	12.4926	10.8377	12.5613	11.5641	12.507	12.3428	12.4772	12.1943	12.3994	11.6342	12.7183	11.7965	13.1029	12.591	12.6088	11.1768	13.0386	12.3285	11.8938	12.6324	11.6192	11.9167	13.0672	11.5897	12.6499	11.5658	12.5667	12.3276	12.7329	12.1155	12.671	12.0038	12.5415	11.9709	13.1503	11.739	12.4453
ENSG00000038427.15_4	12.1159	11.9431	11.4049	12.1216	11.5081	12.3227	10.7156	12.3896	11.5438	11.7413	11.9406	12.78	11.0513	11.4332	11.3096	13.2292	11.8358	12.2924	12.2366	13.4485	11.696	12.0616	12.9647	12.8725	12.057	13.7171	10.8609	12.3761	11.5054	13.1665	12.9404	13.6623	12.6056	13.3805	11.6755	12.0619	12.038	13.4603	11.4022	12.1925
ENSG00000038532.15_4	10.5908	10.6851	10.5204	10.8125	9.72692	10.8718	9.90564	10.837	10.573	10.8528	10.2829	10.4014	9.91131	10.5568	10.0634	11.3589	10.1784	10.3282	9.71203	10.9108	10.2688	10.2532	10.801	10.4175	10.1878	11.0072	9.80436	10.8532	9.83192	10.842	10.3268	10.6738	10.1704	10.8476	10.4538	10.9335	10.1897	11.0253	10.2186	10.8251
ENSG00000038945.14_4	6.46171	6.22332	5.8354	5.8354	6.43465	6.16485	6.24316	6.00305	6.0242	6.03263	7.22063	7.02996	7.10895	6.74846	7.11229	6.3142	6.9336	7.24837	7.22069	6.93579	6.83348	5.8354	6.03876	6.01908	6.14525	6.77747	6.52723	6.36162	8.32712	6.98696	7.731	8.10707	6.25428	6.31212	6.18042	6.22056	7.79034	6.84055	6.53305	7.41764
ENSG00000039123.15_4	11.1432	11.0433	11.2198	11.3945	11.4913	11.4955	11.2021	11.0783	11.3853	11.4786	11.2738	11.2943	11.203	11.2144	11.1678	11.04	11.4366	11.3486	11.4308	11.238	11.3821	11.2882	10.8692	11.5822	11.3777	11.2799	11.3115	11.3655	11.5474	11.3712	11.1218	11.1524	11.6045	11.1335	11.2287	11.3725	11.5004	10.9354	11.1278	11.4681
ENSG00000039139.9_3	6.95924	6.91085	6.6126	6.81771	6.79548	6.85794	6.47698	6.54006	6.51047	6.39028	7.07551	6.75944	6.72969	6.71739	7.01203	7.24446	6.9515	6.57897	7.16789	6.88029	7.07537	7.13672	6.85205	6.82277	6.54518	6.5499	6.99525	6.79339	7.36756	6.98696	7.18531	7.54542	6.92172	7.15544	6.75623	6.61749	7.22398	7.08193	6.81286	6.83908
ENSG00000039319.16_3	11.7102	12.1124	11.7152	12.2733	11.6921	11.8254	11.5247	12.0124	11.9503	12.3096	11.4681	11.8528	11.6542	12.0672	11.4314	11.7329	11.4735	11.8343	11.4987	11.8869	11.5504	11.9643	11.5146	11.8993	11.8113	12.0439	11.5178	12.0721	11.4133	11.88	11.2698	11.7578	11.5547	11.9741	11.6333	12.1699	11.3801	11.933	11.5235	12.0246
ENSG00000039523.19_6	12.6371	12.8163	12.5059	12.9459	11.123	13.1503	11.6913	13.0926	12.4844	13.0629	12.28	12.5377	11.7848	12.9529	12.0337	13.5123	12.0748	12.4194	11.602	12.9969	12.4581	12.7251	12.5366	11.9287	12.0354	13.2972	11.6797	13.0349	11.6901	12.9117	12.3702	12.8626	12.1536	13.067	12.5328	13.2089	12.0087	13.1633	12.0471	12.9149
ENSG00000039560.13_3	13.2107	12.9574	12.7047	13.2158	12.5565	13.1314	12.3099	13.0991	13.0073	13.2742	13.2202	13.4755	12.8096	13.1666	13.3758	13.4195	13.2822	13.3397	13.1821	13.5226	12.6427	12.9693	13.1701	13.3982	13.0149	13.3438	12.6324	13.1543	12.7986	13.3465	13.2667	13.5848	13.0436	13.4014	12.4543	12.9397	13.1351	13.5999	12.4702	12.999
ENSG00000039600.10_2	6.27999	6.35461	6.05336	6.02451	6.43465	6.10459	6.66726	6.33612	6.16196	6.17649	6.37143	6.43964	6.39277	6.49726	6.11616	6.53271	6.30047	6.46212	6.03875	6.42985	6.69304	6.20072	6.40732	6.35251	6.19296	6.35775	6.52723	6.36162	6.30329	6.20371	6.49687	6.36386	6.42575	6.19647	6.54806	6.00806	6.54949	6.02907	6.61355	6.01355
ENSG00000039650.11_4	10.4092	10.2163	10.5075	10.0754	10.4263	10.3083	10.5485	10.2536	10.3308	10.0178	10.5872	10.3513	10.5258	10.0961	10.5852	10.5156	10.5152	10.3117	10.4865	10.1368	10.5465	10.2662	10.4912	10.0514	10.2748	10.1415	10.3407	10.2625	10.6444	10.2416	10.5171	10.2983	10.297	10.2091	10.3595	10.1965	10.6441	10.4191	10.6455	10.2324
ENSG00000040199.18_4	8.86739	9.09271	8.78931	9.32783	8.54224	9.13433	8.51523	9.36388	8.85691	9.25051	8.96398	9.16213	8.84495	9.46268	8.82342	9.26409	9.03163	8.99977	8.55003	9.43708	8.59563	9.35723	8.79192	9.07701	8.82458	9.22835	8.94271	9.30407	8.57487	9.25325	8.92162	9.31485	8.83702	9.09023	8.64483	9.28734	8.59169	9.23219	8.73639	9.38588
ENSG00000040275.16_5	9.5406	9.99634	9.64551	9.85971	9.99146	9.46904	9.4312	9.60747	9.70228	10.0252	10.0182	10.2519	9.85171	9.9136	9.96476	9.5044	10.0389	9.83355	10.0545	9.83919	9.52014	9.79463	9.83261	9.84078	10.0671	9.90821	9.86609	9.83495	9.97535	9.89441	10.001	10.1348	9.89456	10.0267	9.54379	9.78436	10.1788	9.73889	9.64166	9.81584
ENSG00000040341.17_4	11.4405	11.7454	11.5101	11.6624	11.6746	11.4845	11.569	11.5064	11.6346	11.8039	11.5332	11.6613	11.6556	11.8055	11.8334	11.6979	11.567	11.6683	11.7258	11.469	11.9133	11.9177	11.5191	11.7612	11.6658	11.4083	11.8338	11.8414	11.8968	11.7917	11.5985	11.679	11.7917	11.6514	11.7926	11.7337	11.771	11.5084	11.6171	11.9607
ENSG00000040487.12_3	10.5676	10.4017	10.5721	10.4256	10.4511	10.5628	10.4188	10.5838	10.5628	10.3937	10.4854	10.5331	10.4172	10.4051	10.5933	10.7111	10.5765	10.4244	10.2083	10.5833	10.1513	10.3593	10.4495	10.4437	10.1242	10.4241	10.4031	10.3167	10.259	10.2845	10.5001	10.3992	10.1945	10.4305	10.3204	10.3477	10.4376	10.5005	10.4878	10.2959
ENSG00000040531.14_4	10.6212	10.81	10.7159	10.787	10.1041	10.6443	10.5573	11.2135	10.5933	10.8079	10.2202	10.393	10.6455	10.8314	10.3652	10.7243	10.397	10.5449	10.0389	10.192	10.4276	10.7358	10.4029	10.3998	10.7174	10.5091	10.719	10.6889	10.0517	10.1301	10.3966	10.2497	10.1915	10.2882	10.5412	10.6304	10.1747	10.3316	10.5796	10.6535
ENSG00000040608.13_4	9.56698	9.49894	9.85208	9.42866	9.43912	9.72284	9.49497	9.79171	9.85564	9.22733	9.00708	8.9821	9.43906	9.59863	8.54021	9.48248	9.10643	9.10023	8.49522	8.93162	9.64033	9.16064	9.33183	8.84034	8.96286	9.32689	9.11281	9.69427	8.52716	8.82977	9.33404	9.04795	8.91629	9.08782	9.80005	9.38495	8.95537	9.36316	9.62925	9.41029
ENSG00000040633.12_3	12.0042	11.6975	11.8927	11.9205	11.9398	12.0517	12.0084	11.7199	12.095	12.0518	11.6903	11.6285	12.0263	11.8691	11.8291	11.8439	11.7641	11.7736	11.8465	11.7609	11.9832	12.0033	11.9813	11.9478	11.8682	11.6259	11.8844	11.7844	11.8243	11.669	11.8455	11.807	11.9304	11.823	12.0447	11.9394	12.008	11.7992	12.0655	11.9807
ENSG00000040731.10_3	9.20145	9.60954	8.66719	8.71373	9.2129	9.27454	8.22701	8.73517	9.09015	9.34917	9.12639	9.51271	8.62177	9.38154	9.10259	10.3275	8.44224	9.24524	8.50451	9.53129	8.61221	9.06115	9.37477	9.78099	8.38971	8.45292	8.31902	9.05547	9.06407	10.118	8.68966	9.53374	8.36511	9.17201	9.34805	9.46455	8.86865	9.82042	9.11125	9.7674
ENSG00000040933.15_3	10.7429	10.7527	10.6898	10.8101	10.6751	10.8082	10.6715	10.8297	10.7867	10.7562	10.6927	10.8969	10.6848	10.764	10.8104	10.8839	10.7582	10.8441	10.7272	10.8638	10.7628	10.6744	10.662	10.7155	10.6269	10.792	10.6342	10.6963	10.7233	10.8024	10.5933	10.7193	10.5399	10.7148	10.6612	10.7513	10.613	10.8017	10.6849	10.8299
ENSG00000041353.9_3	7.32523	7.17844	7.5678	7.41581	7.55503	7.49912	7.50106	7.6483	7.05231	7.03338	6.93616	7.08191	7.34013	7.205	7.16542	6.87297	7.00323	7.76043	7.27102	7.06168	7.51381	7.27419	7.20779	7.34654	7.32113	7.307	7.39034	7.46941	7.32675	7.29506	7.14148	7.27766	7.37563	7.11117	7.32749	7.60667	7.18609	6.98381	7.23246	7.28612
ENSG00000041357.15_3	12.308	12.4988	12.4035	12.3402	12.9245	12.4737	12.6807	12.2523	12.4035	12.4355	12.5776	12.5039	12.6231	12.4269	12.8304	12.3103	12.6157	12.4245	12.597	12.2374	12.3453	12.6587	12.2452	12.4394	12.515	11.787	12.7487	12.3276	12.7478	12.3836	12.3933	12.3323	12.5787	12.1919	12.2387	12.1354	12.7475	12.3109	12.6095	12.3722
ENSG00000041515.15_2	6.59954	6.45795	6.14336	6.58395	6.35529	6.56585	6.29092	6.7246	6.51047	6.39028	6.5658	6.52485	6.27706	6.80726	6.39431	6.46028	6.34443	6.37921	6.33148	6.74086	6.36076	6.5144	6.50443	6.35251	6.37005	6.41219	6.42691	6.49885	6.21799	6.54344	6.46346	6.42542	6.46102	6.65386	6.52062	6.32174	6.28102	6.38036	6.28827	6.42257
ENSG00000041802.10_3	10.7306	10.7247	10.708	10.8765	10.628	10.7642	10.5012	10.8124	10.8463	10.8719	10.4854	10.6353	10.5582	10.6455	10.4062	10.6142	10.5293	10.6062	10.4727	10.6329	10.4838	10.6044	10.6761	10.6486	10.8026	10.6891	10.5869	10.6236	10.3412	10.5337	10.5516	10.5727	10.577	10.6677	10.695	10.8078	10.5854	10.659	10.5025	10.7437
ENSG00000041880.14_4	8.29144	8.09021	8.17831	8.03853	8.41253	7.98797	8.10077	8.11734	8.37321	8.02774	8.24209	7.88535	8.18322	8.13088	8.10223	7.87339	8.20293	7.79262	8.10366	7.6769	8.18544	7.91585	8.28949	8.25541	8.12295	8.0159	8.50451	8.04394	8.12535	7.89487	8.44257	7.88867	8.22104	7.98427	8.15123	8.2033	8.41734	8.01851	8.42674	7.9672
ENSG00000041982.15_3	11.1203	10.6324	10.7795	11.7788	8.91353	9.3957	9.86522	10.9863	11.2398	11.6946	11.1932	11.3272	10.8875	11.4268	9.70539	10.4146	11.5738	11.2126	11.1489	11.9744	9.62233	10.3883	11.9406	11.9478	12.7809	13.2173	10.8843	11.3726	10.2154	11.2959	12.3554	12.3541	12.1598	12.1505	12.37	12.6401	10.4771	11.1814	10.0037	10.2778
ENSG00000041988.15_5	9.36915	9.36262	9.50917	9.32338	9.16932	9.20986	9.51333	9.42879	9.29932	9.24025	9.25314	9.23007	9.353	9.10377	9.42999	9.4414	9.29862	9.21204	9.40664	9.33819	9.46953	9.29893	9.26623	9.19926	9.4403	9.36632	9.20582	9.32512	9.21535	9.1682	9.33128	9.30375	9.32173	9.20566	9.44928	9.24868	9.353	9.16579	9.42882	9.30203
ENSG00000042062.11_5	6.86049	6.56582	6.99862	6.51153	6.56676	6.56585	6.50776	6.7957	6.66874	6.51293	7.08841	6.21181	7.12246	6.65126	6.35861	6.19804	6.52172	6.24179	6.92412	6.63247	6.2801	6.5144	6.9582	6.54025	6.92842	6.57019	7.02906	6.36162	6.16697	6.72583	6.98001	6.39553	6.52588	6.34471	7.04648	6.65296	6.03532	6.02907	7.21967	6.79405
ENSG00000042088.13_4	10.7612	10.573	11.0027	10.3708	10.628	10.0836	10.959	10.6422	10.7353	10.3387	10.5834	10.326	10.9597	10.4017	10.9381	9.97558	10.8236	10.4042	11.0134	10.4203	11.1094	10.4197	10.788	10.1644	11.1907	10.4693	10.8618	10.3305	10.986	10.2714	10.5575	10.2147	10.4388	10.246	10.926	10.4332	10.6687	10.046	10.9076	10.5175
ENSG00000042286.14_2	8.19243	8.47185	8.35554	8.19821	8.2509	8.25204	8.41915	8.50403	7.84735	7.7674	8.78032	8.879	8.67714	8.307	8.65181	8.41491	9.0905	8.75279	8.46697	8.36437	8.45066	8.07976	8.02018	8.67372	7.99822	8.90912	8.72398	8.72168	8.5312	8.60459	8.88805	8.70476	8.52485	8.29954	7.91079	7.99156	8.65328	8.5528	8.16299	7.82733
ENSG00000042317.16_4	10.0774	9.6049	10.0787	9.58168	9.64334	9.91755	10.432	9.44818	10.0922	9.50688	9.49116	9.54649	9.93703	9.58175	9.84009	9.79228	9.59686	9.42963	10.0248	9.60309	10.4992	9.58135	10.3859	9.54234	10.2572	9.39201	9.83556	9.69427	10.1692	9.79878	9.66633	9.52994	10.0062	9.61333	10.4413	9.88185	9.91804	9.61861	10.4378	9.91855
ENSG00000042429.11_3	10.4521	10.546	10.3016	10.6734	10.4342	10.6307	10.3014	10.3491	10.2941	10.6707	10.094	10.4723	10.2947	10.5908	10.4427	10.3737	10.43	10.3944	10.5849	10.5526	10.3339	10.5336	10.3523	10.8236	10.3302	10.519	10.3078	10.5276	10.4589	10.4902	10.4455	10.6108	10.2532	10.5669	10.2179	10.5268	10.4992	10.3905	10.4912	10.4606
ENSG00000042445.13_3	11.2566	11.1453	11.0744	11.1449	11.6762	11.5158	11.4679	11.0253	11.2031	11.2789	11.3878	11.3311	11.5249	11.5465	10.918	11.5235	11.5172	11.5721	11.2714	11.2295	11.7886	11.5827	11.1577	11.2869	10.9411	11.0981	11.5776	11.5532	11.8864	11.4242	11.1988	11.2538	11.052	11.0823	11.0316	10.9298	11.5797	11.5854	11.6332	11.5067
ENSG00000042493.15_2	11.8281	11.6181	11.9834	11.6413	11.3562	10.4365	12.143	11.6222	11.5381	11.2783	11.6221	11.1453	11.9251	11.1465	11.8631	10.6586	12.0615	11.266	12.0025	11.1741	11.7177	11.5158	11.3472	10.9608	12.5003	11.6738	11.8482	11.0083	11.4585	10.7887	11.7423	11.2905	11.3408	10.711	12.0398	11.6227	11.7216	11.0612	11.954	11.1162
ENSG00000042753.11_2	13.0785	12.9378	13.4262	12.9495	13.6529	12.8198	13.6016	12.9177	13.2574	12.8813	13.1747	12.8471	13.3972	12.6997	13.5154	13.1099	13.3493	13.1227	13.2467	12.5821	13.3396	13.1281	13.1795	12.8997	13.2423	12.6096	13.4905	12.9408	13.4487	12.8443	13.192	12.8224	13.3314	12.8478	13.4698	13.0032	13.3467	12.7537	13.4231	12.8438
ENSG00000042832.11_2	7.93551	7.93928	8.04309	7.90144	8.89445	7.69428	7.95416	7.14264	8.95548	7.28928	8.83256	8.1585	8.77807	7.9123	9.45489	7.70222	8.73113	8.05603	8.82893	7.87844	8.15695	7.89826	9.07992	8.07616	7.71219	7.62769	9.08367	7.91923	9.00504	8.26908	9.26351	8.27591	8.80162	8.4293	8.11607	7.4736	9.3234	7.99419	8.59673	7.58695
ENSG00000043093.13_5	10.5917	10.6638	10.616	10.7221	10.7293	10.8242	10.8742	10.6471	10.6778	10.6593	10.6168	10.7107	10.6867	10.7408	10.8992	10.6489	10.7115	10.7058	10.951	10.8589	10.7746	10.8212	10.5294	10.9669	10.6509	10.6735	10.754	10.7136	10.887	10.6652	10.6581	10.7227	10.938	10.7835	10.6825	10.6357	10.6059	10.5158	10.6445	10.7326
ENSG00000043143.20_3	9.68242	9.26389	9.31134	9.21448	8.66982	9.22449	9.10698	9.3992	9.21309	9.04171	9.37167	9.48447	9.06113	9.25529	9.1367	9.25548	9.542	9.38077	9.29536	9.53829	9.30589	9.07117	9.48485	9.01821	9.48206	9.68668	9.08039	9.41454	9.14694	9.56635	9.37205	9.40483	8.97382	9.2167	9.34316	9.05588	9.09095	9.38125	9.05635	9.04742
ENSG00000043355.11_3	6.0175	5.8354	5.8354	5.8354	6.47044	6.46267	6.12421	6.07236	6.3668	6.42349	6.02587	5.8354	6.03353	5.8354	6.11616	6.24058	5.8354	6.01762	6.03875	6.01578	5.8354	5.8354	6.61419	6.62664	5.8354	6.01036	6.1327	6.27639	5.8354	6.01993	5.8354	6.48085	6.66465	5.8354	6.03491	5.8354	6.49328	6.64697	5.8354	6.01355
ENSG00000043462.11_4	10.528	10.1565	10.0451	9.81302	9.6388	9.63287	9.86522	10.4602	10.2918	10.1516	9.71236	9.51271	10.1318	9.83693	10.6195	10.4107	10.0763	9.77594	10.0342	9.88235	10.3117	10.1124	10.2762	9.0969	9.79566	9.58715	9.7785	9.80417	9.82871	9.93509	9.35317	9.00731	9.35171	9.25146	10.1911	10.0252	9.55945	9.19426	10.231	9.62742
ENSG00000043514.16_3	9.49185	9.48386	9.4696	9.49936	9.7162	9.33417	9.715	9.52474	9.56464	9.45917	9.55985	9.59716	9.6737	9.38332	9.71851	9.15715	9.71928	9.47874	9.87517	9.42201	9.50929	9.65272	9.40675	9.64666	9.83673	9.49377	9.70224	9.3981	9.73397	9.35026	9.56939	9.48749	9.75323	9.44387	9.52452	9.43737	9.71535	9.35861	9.64988	9.38778
ENSG00000043591.5_3	6.55675	6.18257	6.79341	6.16248	6.624	6.69612	6.03979	6.43587	6.66874	6.31667	6.33717	6.33927	6.03353	6.47519	6.45932	6.73	6.42217	6.48729	6.61415	6.52783	6.64787	5.8354	6.97476	6.51679	6.33979	6.01036	6.61391	6.59344	6.49427	6.15458	6.86826	6.72242	6.78152	6.76003	6.03491	5.8354	6.77809	6.64697	6.24079	6.08718
ENSG00000044090.8_2	12.4001	12.0462	12.4091	12.2805	12.1575	12.5947	12.0516	12.3865	12.6315	12.4576	11.8339	11.7927	11.9661	12.0056	11.6178	12.3409	11.8791	12.0041	11.9237	12.2554	12.352	12.0184	12.4463	12.119	12.1464	12.4117	11.8788	12.0953	11.9248	12.2093	11.846	11.6145	12.016	12.1159	12.4379	12.4044	12.0312	12.2789	12.4182	12.3861
ENSG00000044115.20_3	14.8823	14.8026	14.8005	14.8323	14.8665	14.8661	14.7658	14.8821	14.912	14.9197	14.9315	14.9288	14.9487	14.9086	14.9835	14.9231	14.8498	14.8897	14.8434	14.878	14.9312	14.8983	14.8819	14.931	14.8215	14.7768	14.9334	14.8699	14.8795	14.9888	14.8561	14.91	14.8803	14.9268	14.8851	14.8763	14.9146	14.9479	14.9116	14.9603
ENSG00000044446.11_2	9.51914	9.68024	9.6384	9.76475	9.32202	9.64736	9.57142	9.68159	9.86935	9.84519	9.74976	9.82287	9.79128	9.86885	9.71851	9.51343	9.57653	9.9138	9.37466	9.58632	9.85063	9.71437	9.35976	9.39219	9.66959	9.80718	9.91436	9.88875	9.66532	9.87579	9.28361	9.47569	9.25115	9.59659	9.71775	9.71122	9.50565	9.49557	9.77715	9.9367
ENSG00000044459.14_3	8.93433	9.20363	8.53847	8.93879	9.14058	9.2675	8.41915	9.11709	8.93221	9.20641	8.87671	9.284	8.88893	9.50077	9.01657	9.33932	8.57815	8.92767	8.09741	8.50602	8.44602	8.67922	8.86162	9.0156	7.92833	8.35718	8.75741	9.0235	8.57487	9.26215	8.31725	8.80672	8.68103	8.80006	8.77898	9.14296	8.48705	8.66186	8.38703	9.11778
ENSG00000044524.10_2	6.78253	6.52485	6.32096	6.39953	6.624	6.54157	6.24316	6.27748	6.764	6.97344	6.85787	6.92882	5.8354	6.40349	6.6446	6.90177	5.8354	6.46212	6.12275	6.31081	6.43018	6.01842	6.70916	6.01908	6.64607	6.22567	6.55738	6.75157	6.59405	6.28588	6.19991	6.21011	6.4943	6.50659	6.18042	6.1341	6.64951	6.92289	6.88799	6.19102
ENSG00000044574.7_2	14.7146	15.1307	14.6621	15.2974	14.9543	15.4612	14.6203	15.2421	14.6025	15.317	15.0802	15.4296	14.8806	15.4921	14.5505	15.3994	15.077	15.42	15.0049	15.5376	14.8919	15.4109	14.9812	15.5383	14.7872	15.4581	15.0632	15.4192	15.3133	15.6388	15.0595	15.4504	15.1842	15.4393	14.6427	15.222	15.0168	15.6261	14.8354	15.4519
ENSG00000046604.12_2	12.2926	11.8601	12.6553	11.7832	12.1929	12.3179	12.1467	11.8132	12.3008	11.6401	12.2156	11.964	12.3381	12.1083	11.5997	11.9028	12.3225	12.2633	12.4326	12.2865	12.9275	12.0318	12.3173	11.6528	12.3317	12.4052	12.1934	12.0623	12.191	12.147	12.6981	12.68	12.6126	12.4198	12.7161	12.1812	11.9701	12.1452	12.0991	11.754
ENSG00000046647.13_4	9.82603	9.50725	9.6643	9.3389	9.35845	9.47108	10.08	9.53685	9.66253	9.59375	9.95274	9.56308	9.90969	9.74494	10.091	10.0738	9.78563	9.84509	9.74503	8.60764	10.3412	9.8592	9.61673	9.45109	9.3743	9.20364	10.1355	9.351	10.1017	9.8613	9.41429	9.46578	9.50253	9.27699	10.0727	9.72951	10.2996	10.0045	10.188	9.7645
ENSG00000046651.14_4	9.04178	9.35711	8.78062	8.6504	8.5273	8.94653	8.59193	8.87917	9.29479	9.04171	9.06528	9.29128	8.96668	9.2199	9.27317	9.45084	8.61463	9.30731	8.07851	8.8027	9.16044	8.98628	8.91774	8.66702	8.46933	8.65434	8.87985	8.97527	8.93137	9.25325	8.71125	8.84427	8.39217	8.7272	8.77532	9.07816	9.22803	9.5604	8.8633	9.14946
ENSG00000046653.14_3	9.14864	9.27564	8.88552	9.05129	9.40472	9.24137	9.66668	9.55335	9.00924	9.32028	9.43789	9.32713	9.36968	9.16303	9.9394	9.59225	9.25368	8.82833	9.47781	8.97901	9.54585	9.45572	9.1516	9.33701	9.05287	8.65434	9.42246	9.28807	9.29472	9.12001	9.13016	9.13595	9.8091	9.1445	8.99209	8.92663	9.71345	9.29322	9.48967	9.23624
ENSG00000046889.18_3	12.5665	12.8155	12.4925	13.3671	11.9199	13.0079	11.9055	12.9013	12.8564	13.3655	11.9314	12.5012	12.4422	13.1609	11.4246	12.5806	11.798	12.3233	11.899	12.767	12.4463	13.0189	12.0789	12.6406	12.3526	13.2786	11.7036	13.0686	11.5658	12.6505	12.185	12.7003	12.151	13.0433	12.7116	13.3595	12.0913	13.0926	12.4805	13.2603
ENSG00000047056.15_3	11.0637	10.8753	11.1983	11.1004	11.2454	10.9633	10.9381	10.9802	11.2078	11.0651	10.9667	11.0957	11.1215	10.97	11.3022	11.1786	11.2862	11.1322	11.0952	11.0879	11.0695	11.0856	11.2742	11.1663	11.071	11.0031	11.1029	11.0297	11.2282	11.082	11.2256	11.2138	11.1969	11.1073	11.1874	11.1575	11.2455	11.1352	11.3117	10.9595
ENSG00000047188.15_2	10.5797	10.8325	10.476	10.6239	10.6439	10.8711	10.3707	10.5567	10.6932	10.7553	10.7254	10.8327	10.6989	10.8564	10.4539	10.5948	10.3918	10.8188	10.6969	10.4767	10.3809	10.6597	10.658	10.8228	10.4379	10.5995	10.5983	10.7142	10.7523	10.8338	10.6013	10.5874	10.481	10.6248	10.408	10.7362	10.7437	10.7959	10.4152	10.9595
ENSG00000047230.14_2	11.7855	11.4367	11.8038	11.5311	11.2704	10.7484	12.0052	11.3636	11.7292	11.4179	11.3072	11.288	11.7878	11.3979	11.6561	11.138	11.5272	11.3252	11.6068	11.1702	11.836	11.447	11.3839	11.0818	11.9114	11.6127	11.548	11.1526	11.7146	11.2937	10.9953	11.0294	11.3245	10.9561	11.901	11.6076	11.4894	11.2118	11.8223	11.4632
ENSG00000047249.17_5	11.4514	11.4131	11.4119	11.5103	11.5562	11.5348	11.5646	11.3491	11.4695	11.4905	11.4518	11.4452	11.4744	11.4485	11.5215	11.7058	11.5006	11.5402	11.4736	11.2487	11.6936	11.5775	11.4569	11.522	11.4257	11.275	11.5591	11.432	11.6589	11.5796	11.472	11.4771	11.6212	11.6441	11.752	11.406	11.6836	11.6066	11.451	11.4189
ENSG00000047315.15_2	12.4768	12.5529	12.4718	12.6695	12.7416	12.6657	12.7165	12.5662	12.5336	12.5805	12.5919	12.6008	12.6099	12.5103	12.7225	12.5135	12.7606	12.6777	12.872	12.7299	12.6059	12.6292	12.6427	12.8709	12.7577	12.5794	12.6009	12.4576	12.7941	12.604	12.6569	12.6542	12.7271	12.7055	12.6131	12.5531	12.7261	12.5193	12.5572	12.6269
ENSG00000047346.12_5	9.80258	10.0551	9.9886	10.2087	9.70973	10.2432	9.80329	10.1196	10.0094	10.2232	9.8811	10.2416	9.92262	10.2599	9.82631	10.3018	9.94712	10.466	9.65391	10.182	9.942	9.903	9.8875	10.2461	9.95844	10.0889	9.71489	10.2268	9.75274	10.2823	9.73858	10.3464	9.74302	10.2266	9.96759	10.2798	9.83516	10.3557	9.74877	10.2449
ENSG00000047365.11_3	7.50702	7.05367	7.31273	7.47945	6.99229	7.3783	6.69071	7.03337	7.67983	7.63946	6.69606	6.78777	6.45761	6.80726	6.42776	6.79656	6.6597	6.78315	6.97471	6.88029	7.10349	7.42271	6.88883	6.83847	7.45019	7.79045	6.82584	6.9986	6.74059	6.68901	6.49687	6.77664	7.19451	7.17689	7.47495	7.71449	6.8717	7.02707	6.79301	7.21897
ENSG00000047410.13_2	11.4476	11.9904	11.219	11.8323	8.95462	12.2808	10.2062	12.0138	11.4635	11.9147	10.7092	11.6841	10.5499	12.097	10.0323	12.2599	10.3394	11.3756	9.82888	12.2792	11.0754	10.2212	11.4777	10.8586	10.8378	12.5033	9.9325	12.1229	9.74594	11.9929	10.7243	11.8981	10.611	11.967	11.2268	12.1521	10.3733	11.9988	10.1495	12.0231
ENSG00000047457.13_2	8.00191	5.8354	6.51892	6.02451	7.385	6.16485	7.4702	5.8354	6.92698	6.03263	7.38795	6.00411	7.0673	6.25619	6.54516	5.8354	7.03624	5.8354	6.56152	6.27583	6.86965	6.01842	7.49348	5.8354	6.62701	6.13807	7.26532	6.00263	6.84768	5.8354	7.21356	6.25405	7.37563	5.8354	6.71469	6.00806	7.17316	5.8354	6.75183	6.01355
ENSG00000047578.12_6	9.51914	9.32733	9.49873	9.68049	8.49182	9.82669	8.98992	9.72454	9.53237	9.63723	9.43371	9.38267	9.12734	9.7311	9.08522	10.0052	9.2102	9.49167	8.87221	9.82784	9.1209	9.44041	9.72777	9.30328	9.15786	10.0061	9.01667	9.71826	8.9131	9.75239	9.33678	9.76436	9.29673	9.9031	9.4651	9.87808	9.00307	9.89756	9.09319	9.7645
ENSG00000047579.19_3	9.81875	10.1214	9.93167	10.0203	9.7418	10.0876	10.0348	10.0359	9.81212	10.0734	9.6863	9.91018	9.82784	10.1196	9.65362	9.86309	9.6058	10.0142	9.66613	9.79178	9.56274	10.032	9.44988	10.1229	9.88882	9.74465	9.85091	10.0516	9.67431	10.0013	9.33404	9.70338	9.5194	9.79882	9.72339	10.0388	9.63753	9.69991	9.81596	10.0058
ENSG00000047597.6_4	6.61998	6.74121	6.58279	6.62828	6.83848	6.85794	6.83792	6.95696	6.66874	6.66152	6.82452	6.8547	6.56939	6.99807	6.51783	6.76396	6.89673	6.94648	6.97471	6.82112	7.04645	6.73644	6.79379	6.80678	6.76755	6.8775	6.76126	6.75157	6.86429	6.9033	6.74028	6.6841	6.80299	6.96531	6.71469	6.94103	6.6258	6.66862	6.66251	6.66025
ENSG00000047617.14_3	6.86049	7.07555	6.74585	6.72865	6.70216	7.12626	7.02849	6.84851	6.94175	7.03338	7.00834	6.99742	6.88024	6.80726	6.71114	6.71247	6.63418	6.8905	6.53359	7.00079	6.57438	6.60334	6.75258	6.89859	6.62701	7.01517	6.46226	6.82014	6.46666	6.60951	6.46346	6.89101	6.55597	6.63463	6.77623	7.01188	6.57588	6.76858	6.75183	6.93596
ENSG00000047621.11_3	9.55824	9.72646	9.5375	9.80985	9.85361	9.98175	9.68702	9.6387	9.65727	9.82485	9.57889	9.85135	9.68325	9.86379	9.74073	10.0665	9.8244	9.93823	9.79407	9.70908	9.66202	9.84333	9.76988	10.176	9.54336	9.48528	9.8755	9.81162	9.91303	9.84224	9.71138	10.0058	9.87787	9.88257	9.6384	9.6176	10.018	9.85307	9.64372	9.82004
ENSG00000047634.14_3	9.24363	9.56409	8.89358	8.86669	9.09467	9.06273	9.43843	9.09462	8.92633	9.17173	8.80014	8.91738	9.00093	9.1568	8.59507	8.61624	9.07115	9.08316	8.66593	8.53836	9.10361	9.10813	8.32691	8.90122	8.77527	9.15505	8.90236	8.84445	8.86	8.70371	8.23488	8.47918	8.32629	8.27377	8.90803	9.20087	8.50505	8.68415	8.42184	8.83212
ENSG00000047644.18_3	12.128	12.5145	11.9021	12.6031	11.4181	12.3577	11.5744	12.6585	12.1386	12.6094	12.1411	12.4521	11.8612	12.5817	12.0453	12.8525	11.7735	12.1812	11.6062	12.7168	11.4575	12.0293	12.1007	12.3134	11.7226	12.5144	11.5357	12.414	11.3533	12.3768	11.8712	12.4313	11.6503	12.4072	11.9581	12.561	11.5355	12.3214	11.7524	12.5937
ENSG00000047648.21_4	6.7987	7.04254	6.83841	7.0141	7.04404	7.18629	6.73556	7.18871	6.72727	6.94199	7.11374	7.41009	6.76994	7.28625	7.27603	7.21387	7.22794	7.15361	6.88879	7.00079	7.01665	6.9647	6.88883	7.14108	6.64607	6.92995	6.8859	7.28843	6.84768	7.2021	7.21356	7.47752	7.10646	7.24871	6.81484	6.97711	7.16006	7.41181	6.88799	6.96185
ENSG00000047849.21_5	13.6827	13.6655	13.7755	14.0056	12.842	14.2514	13.2765	14.2316	13.8456	14.0359	14.0097	14.1635	13.5291	14.3544	13.5152	14.5404	14.0821	14.2444	13.112	14.5827	14.0651	13.5786	13.9197	13.348	13.6142	14.4276	13.2395	14.3548	13.3651	14.2749	13.9198	14.2393	13.686	14.2813	13.588	14.0166	13.499	14.6434	13.4332	14.0504
ENSG00000047932.13_4	10.736	10.8931	11.0091	11.2919	10.9359	11.2081	10.8045	10.9568	11.0013	11.3145	10.7845	10.9577	10.9845	11.1738	11.1278	11.3885	11.1315	11.3405	10.9773	11.0335	10.9461	11.2418	11.1073	11.3721	10.7882	11.0531	10.8599	11.0817	10.9599	11.2056	11.1162	11.3485	11.0479	11.3023	11.0578	11.2257	11.0927	11.4308	10.9612	11.2765
ENSG00000048028.11_3	10.8537	11.0029	10.5955	10.8758	10.7763	10.9291	10.8492	11.0026	10.6569	10.8545	10.8072	10.9814	10.7268	10.9439	10.6617	10.63	10.6611	10.9065	10.7126	10.861	10.751	10.787	10.3723	10.7594	10.7212	10.7995	10.6264	10.9601	10.7498	10.7718	10.4302	10.6072	10.6702	10.7499	10.6485	10.7589	10.4376	10.6516	10.408	10.6528
ENSG00000048052.21_4	9.30359	8.98674	9.10581	9.29181	9.19128	9.6219	9.52921	9.74294	8.76417	8.89518	9.88873	10.0024	8.97923	9.45427	9.90869	10.4646	9.88799	10.0395	9.85754	9.55563	9.07135	8.91001	9.51222	9.83638	9.09815	9.20156	9.16008	8.83216	9.20293	9.46816	9.83667	9.97827	9.53134	9.8032	9.23112	9.02638	9.4221	10.1176	8.8775	9.12691
ENSG00000048140.17_4	11.992	11.5704	11.7979	11.8079	12.3801	11.5329	12.1609	11.6059	11.8995	11.5728	11.8272	11.662	12.1585	11.6111	12.1778	11.8485	12.2839	11.9734	12.2291	11.7411	12.1267	12.2058	11.9785	11.9786	12.0561	11.4548	12.3367	11.7355	12.324	11.7629	12.1648	11.9544	12.1525	11.6904	11.9076	11.5832	12.2765	11.7937	12.1367	11.6109
ENSG00000048162.20_3	9.21713	9.23408	9.09191	9.30993	9.46245	9.30925	9.22907	9.161	9.05566	9.24795	9.60511	9.40295	9.25111	8.81977	8.91512	9.08351	9.62791	9.32397	9.72376	9.4777	9.05043	9.47838	8.98814	9.44338	9.7037	9.61074	9.1877	9.05547	9.45596	9.04707	9.56706	9.69494	9.47064	9.4936	8.99835	9.04687	9.68666	9.36316	9.00891	9.05939
ENSG00000048342.15_4	10.3975	10.5949	10.6738	10.5453	10.3258	10.6506	10.3093	10.6154	10.7026	10.8793	10.2371	10.4523	10.3814	10.6637	10.2163	10.3953	10.1694	10.4511	10.2166	10.385	10.5517	10.4061	10.3321	10.631	10.6358	10.5207	10.3809	10.5125	10.0803	10.6238	10.1343	10.3614	10.3095	10.5366	10.6287	10.7382	10.3196	10.5969	10.5338	10.7935
ENSG00000048392.11_2	12.4433	11.8498	12.2163	11.9637	13.1098	12.5087	12.2253	11.5412	12.4095	12.2284	12.7089	12.3697	12.656	12.3326	12.4343	12.2661	12.7789	12.4808	12.2219	11.775	12.8344	12.3465	12.5669	12.7419	12.0284	11.4682	12.5977	12.4978	13.1916	12.6364	12.8096	12.6053	12.443	12.2401	12.7208	12.2776	13.2156	12.8711	12.9364	12.5381
ENSG00000048405.9_4	9.64662	9.84895	9.65259	9.9857	9.15343	9.67061	9.24293	9.84253	9.76071	9.94434	9.4041	9.70974	9.4659	9.85361	9.61603	9.97166	9.51613	9.55991	9.32915	9.80631	9.70445	9.67738	9.42368	9.68961	9.51391	9.94696	9.42246	9.83739	9.35427	9.76179	9.45531	9.84589	9.45568	9.78855	9.6062	10.0511	9.36274	9.8138	9.48738	9.90282
ENSG00000048471.13_3	10.681	10.7514	10.7001	10.8109	10.3905	10.5846	10.4103	10.8297	10.8018	10.847	10.5909	10.7944	10.4949	10.7633	10.7616	10.9463	10.5293	10.5155	10.0652	10.6174	10.6044	10.7334	10.3623	10.3636	10.4222	10.7066	10.5662	10.6734	10.1994	10.7555	10.4854	10.5865	10.4438	10.7872	10.7233	10.7285	10.4926	10.9117	10.4636	10.7583
ENSG00000048540.14_4	6.51102	7.08632	6.21221	7.33848	6.87944	6.56585	7.37241	7.89918	7.22053	6.95785	6.99434	8.36396	7.02385	7.54221	6.48927	6.61821	6.42217	6.31562	6.92412	7.30294	6.3966	6.93743	6.56156	7.18543	7.25543	7.15613	6.73857	7.30467	6.57048	6.9599	6.34955	6.16014	6.88388	7.01638	6.92131	7.3649	6.71643	6.02907	7.48207	7.0116
ENSG00000048544.5_2	10.8985	10.8747	10.875	10.9255	11.3291	11.0535	11.1009	10.834	10.9101	10.9813	11.0946	11.0837	11.1804	10.8928	11.0938	10.8122	11.3211	10.9611	10.855	10.7204	10.9113	11.0983	10.9984	11.281	11.0904	10.7124	11.349	11.0371	11.3671	11.0177	11.117	11.0065	11.2417	10.8713	10.9981	10.9491	11.4497	11.0826	11.2302	10.9132
ENSG00000048545.13_3	6.69647	6.50334	6.66875	6.25706	6.93758	6.4901	7.01268	6.38836	6.45723	6.42349	7.1626	6.58199	6.75006	6.37737	6.71114	5.8354	7.28055	6.40825	6.7734	6.37378	6.75621	6.20072	7.14052	6.41279	7.15406	6.66358	6.86633	6.47813	6.66039	6.44333	7.21356	6.62272	7.05943	6.45759	6.69306	6.42966	6.522	6.9385	6.66251	6.19102
ENSG00000048649.13_4	11.3094	11.4956	11.296	11.6135	10.2493	11.326	10.7707	11.5224	11.4705	11.5718	10.8136	11.3324	10.8751	11.7149	11.0066	11.7271	10.5719	11.3359	10.6979	11.7995	11.3204	11.1554	11.5224	11.1021	11.1626	11.8336	10.7682	11.6241	10.5849	11.6093	11.0727	11.6203	11.1141	11.7322	11.4033	11.7768	10.8795	11.7207	11.0025	11.7276
ENSG00000048707.15_5	10.8466	10.977	11.2937	11.4427	10.6015	11.413	11.1031	11.5456	11.5853	11.3969	11.0841	11.5247	11.2103	11.4585	11.2408	11.7433	11.4674	11.56	10.9452	11.6764	11.4642	11.0064	11.6304	11.3832	11.1129	11.7839	11.0233	11.5635	10.8265	11.6477	11.2086	11.4845	11.3549	11.645	11.5724	11.5434	11.1828	11.6344	11.291	11.6957
ENSG00000048740.18_4	11.4424	11.444	11.1846	11.3447	11.8128	11.8506	10.9607	11.618	10.7469	11.3934	11.6371	11.822	11.4395	11.7419	11.4716	11.216	11.6052	11.3933	11.4959	11.2671	11.4154	11.503	11.7064	12.052	11.0822	11.0037	11.5357	11.7794	11.8073	12.2153	12.0576	11.7635	11.4246	11.43	11.4304	11.6065	11.9964	12.2361	11.7255	12.1651
ENSG00000048828.16_3	11.4839	11.9456	11.835	12.0201	11.3305	12.0977	11.3818	12.1149	11.7234	12.1112	11.8934	12.0082	11.5599	12.1505	11.6826	12.4033	11.8178	12.2827	11.696	12.3693	11.936	12.0388	11.6822	11.7589	11.6457	12.2985	11.5232	12.1239	11.5366	12.2712	11.8155	12.2179	11.6842	12.2889	11.4497	11.8929	11.6763	12.3994	11.4863	12.1725
ENSG00000048991.16_3	10.5519	10.7303	10.5484	10.8491	9.89219	10.5902	10.1357	10.8455	10.5392	10.7651	10.5201	10.7752	10.3708	10.8653	10.1181	10.7835	10.1634	10.8115	10.0529	10.8741	10.6987	10.2823	10.5149	10.4657	10.6189	11.196	10.3703	10.9297	10.1475	10.8862	10.5183	10.8786	10.4043	10.9833	10.5861	10.9232	10.1992	10.914	10.2269	10.823
ENSG00000049089.14_5	7.68545	7.75054	7.64191	7.68243	7.82831	7.81591	7.36101	7.73574	7.61857	7.79744	7.49015	7.49648	7.62113	7.72903	7.62556	7.26438	7.48006	7.52397	7.39865	7.58467	7.48476	7.46542	8.00012	7.88673	7.53647	7.54461	7.54522	7.56969	7.29514	7.65008	7.88246	7.77073	7.43382	7.6467	7.85397	8.01097	7.45801	7.80973	7.97135	7.60122
ENSG00000049130.15_3	12.1728	12.4047	12.1907	12.3391	12.7083	12.6868	12.8479	12.4418	12.5228	13.0546	12.7274	12.74	12.5931	12.6156	13.2047	13.2433	12.8984	12.8453	13.3408	12.8788	13.0783	12.6347	12.7977	13.1993	12.4758	12.4719	12.3646	12.4239	12.9908	12.8682	12.5196	12.6211	12.7134	13.1375	12.3599	12.4393	12.8225	12.9807	12.958	12.6451
ENSG00000049167.14_4	9.2037	9.06582	9.36416	9.18528	9.76071	9.17008	9.72093	9.17858	9.41854	9.26827	9.18994	9.40462	9.47473	9.07539	9.42541	9.18918	9.55129	9.26695	9.66816	8.99446	9.19619	9.47838	9.43565	9.58849	9.53131	9.11803	9.50988	9.17461	9.52325	9.06757	9.47787	9.23292	9.72445	9.26428	9.5607	9.2816	9.61536	9.25447	9.58065	9.25713
ENSG00000049192.14_3	9.35709	8.78373	8.9831	9.11987	9.58083	9.05728	8.48711	8.71911	8.89958	9.34678	9.62356	9.60737	9.37678	9.02602	9.67109	9.9319	9.78367	9.3281	9.77728	9.82927	9.22309	9.26669	9.77552	9.67324	9.18899	9.04327	9.1096	8.96407	9.94749	9.75553	10.0552	9.70001	9.87787	9.55038	9.01698	9.19274	9.75641	9.66169	9.1202	9.43977
ENSG00000049239.12_3	12.2651	12.3224	12.4136	12.1571	11.7762	12.4022	11.7674	12.479	12.3222	12.2041	12.2174	12.359	11.1851	12.4273	11.9204	12.5277	11.9122	12.0022	11.6533	12.6724	12.3913	11.8656	11.9468	11.364	12.1458	12.5121	11.6597	12.1199	11.7067	12.5678	11.922	11.9667	11.7074	12.1206	12.1331	12.1545	11.9325	12.5441	12.1341	12.4692
ENSG00000049245.12_3	13.2161	12.8944	13.2866	13.0153	13.3556	12.9794	13.3436	12.8737	13.284	12.9899	13.2853	13.0315	13.3323	13.011	13.4689	13.1585	13.359	13.2045	13.2577	12.859	13.402	13.1113	13.2818	13.1189	13.285	12.8174	13.3286	13.0533	13.4733	13.1209	13.3069	13.1239	13.3627	13.0275	13.4408	13.0797	13.4721	13.1145	13.3812	13.0512
ENSG00000049246.14_2	7.3158	7.29877	7.57867	7.58115	6.83848	7.10124	7.07446	7.58635	7.76638	7.57013	7.06243	7.53068	7.35105	7.65515	7.04172	7.37691	7.31841	7.72739	7.11229	7.62811	7.22131	7.32274	7.78823	7.8625	8.00344	7.89195	7.23853	7.75386	7.1216	7.32438	7.48424	7.81127	7.20849	7.28771	7.99811	7.80242	7.36359	7.62697	7.81818	7.90196
ENSG00000049247.13_2	6.61998	7.12828	5.8354	5.8354	6.13664	6.69612	6.03979	6.00305	6.33283	6.45483	7.00834	6.71499	6.78934	6.37737	6.03408	6.09216	6.60774	6.43583	6.18704	6.01578	5.8354	5.8354	5.8354	5.8354	6.71778	6.73065	6.4956	6.41121	7.00153	7.23398	6.86826	6.36386	6.04539	6.01628	6.52062	7.05637	7.67813	6.17035	6.40685	6.01355
ENSG00000049249.8_3	7.86552	7.76245	8.09453	8.71029	7.77648	7.76725	8.22701	8.28625	7.55406	8.81052	7.35843	7.12161	7.59496	7.55606	6.57139	7.12772	7.31841	6.86115	7.93084	7.52422	7.25785	7.3322	7.38769	7.17452	8.00344	8.05473	7.06175	7.41221	6.83075	6.44333	7.19953	6.64375	7.97447	6.85392	7.83199	7.98175	6.95636	7.05488	7.71319	7.69666
ENSG00000049323.15_4	12.2747	12.1744	12.1955	12.6275	11.6557	12.703	11.6403	12.7053	12.1554	12.6392	12.7302	13.1562	11.495	12.9626	12.0731	12.9478	12.6475	12.7821	11.5792	12.7896	12.0386	12.379	12.1506	12.4699	12.5056	13.1894	11.984	12.8321	12.1109	12.965	12.6637	13.0152	12.4135	12.7439	12.4282	12.9526	12.1507	13.3552	12.0467	12.6971
ENSG00000049449.9_4	13.7422	13.6812	13.7956	13.7053	13.7604	13.8446	14.0343	13.7348	13.6704	13.4648	14.0707	14.0321	13.9935	13.9445	14.0771	14.3367	13.9996	14.1238	14.0169	14.1572	14.0243	13.6704	14.0834	14.0409	13.6219	13.7673	13.8661	14.0227	14.0968	14.1218	14.0946	14.1206	13.8309	13.8089	13.7112	13.5277	13.9274	14.1785	14.1271	14.0652
ENSG00000049540.16_4	6.99855	7.25405	7.45328	6.81771	7.56554	7.15069	6.83792	6.7957	8.32402	7.57013	6.40354	6.39183	7.13579	7.21434	6.66744	6.50949	6.0441	6.60004	7.11229	6.98814	7.72402	7.23374	8.05941	6.95497	6.92842	7.46303	7.10886	6.59344	6.61685	6.58819	6.69275	6.57869	7.30161	6.92511	8.0553	7.45868	6.88928	7.08193	7.85634	7.51298
ENSG00000049541.10_3	10.0552	10.383	10.312	10.0714	10.6189	10.0929	10.6977	10.3737	10.1742	10.0777	10.6049	10.4156	10.5839	10.208	10.513	9.52776	10.5956	10.2866	10.7263	10.1875	9.82641	10.229	10.3573	10.3534	10.6946	10.0956	10.6264	10.2471	10.6168	10.1823	10.2491	9.86707	10.4082	9.82346	10.1458	10.0309	10.397	9.63938	10.5172	10.127
ENSG00000049618.23_5	11.4957	11.7881	11.4291	11.8048	9.80387	11.5975	10.6271	11.8414	11.5886	11.7476	10.9739	11.3962	10.9184	11.8568	10.575	12.2605	10.835	11.0482	10.5795	12.0551	11.5615	10.9033	11.5685	10.774	11.0798	12.3059	10.5034	11.8942	10.3844	11.7425	11.1654	11.6981	10.9733	11.7894	11.466	12.0127	10.7241	11.8293	11.0255	11.8765
ENSG00000049656.13_2	12.6219	12.5733	12.5175	12.6068	12.5882	12.6599	12.5261	12.5942	12.4685	12.5402	12.5956	12.6635	12.5889	12.5964	12.4979	12.7873	12.5996	12.6771	12.5046	12.5362	12.459	12.6865	12.5213	12.5957	12.4733	12.4985	12.6124	12.6887	12.6675	12.7009	12.5604	12.5777	12.4787	12.4905	12.5162	12.5246	12.6304	12.5822	12.6095	12.5653
ENSG00000049759.17_5	9.5774	9.59091	9.82105	10.0407	9.38041	9.56577	9.47169	9.64151	9.89042	9.87517	10.3183	10.0787	9.13295	10.0378	9.58972	9.37351	10.2255	9.95296	9.89605	9.42579	9.166	9.98941	9.69237	9.58849	10.5209	10.5606	9.72325	9.92923	9.69741	9.79573	10.3391	10.306	10.152	10.1451	9.90621	9.8565	10.4192	10.3693	9.64783	9.64963
ENSG00000049769.12_4	8.57618	8.22148	8.60433	8.29962	8.0242	8.4432	8.69751	8.51967	8.39066	8.19647	8.21221	8.1585	8.45466	8.0214	8.16613	8.48035	8.18453	8.18906	8.36836	8.29824	8.3547	8.41824	8.60284	8.03934	8.43199	8.51887	8.45404	8.10421	8.24504	7.90685	8.32862	8.28521	8.26884	8.29954	8.59151	8.44998	8.22289	8.21937	8.68463	8.20426
ENSG00000049860.13_3	12.8855	13.0846	12.7262	13.0832	13.0528	12.9376	12.9078	12.8237	12.6777	12.8199	12.8315	13.182	12.9795	13.1471	12.9484	13.0576	12.9489	13.0766	12.9244	12.9496	12.8297	13.136	12.6087	13.0822	12.6699	12.7768	12.9109	13.0917	13.0813	13.0462	13.0137	13.1127	12.79	12.8221	12.7734	12.8078	13.0512	12.9437	12.9031	12.9808
ENSG00000049883.14_3	8.97195	9.11254	9.22824	9.25015	9.30775	9.41067	9.29439	9.111	9.22028	9.342	9.12898	9.05903	9.24595	9.21191	9.18909	9.15019	9.29586	9.24524	9.13979	9.09093	9.12662	9.25578	9.26891	9.39019	9.08638	9.05255	9.29028	9.20904	9.25919	9.25548	9.06513	9.13846	9.27127	9.23201	9.33826	9.22896	9.41042	9.0458	9.37024	9.19784
ENSG00000050030.14_5	7.06071	6.92361	6.86005	6.51153	6.70216	7.06252	6.50776	6.73933	6.53547	6.03263	7.1506	7.04057	6.9468	6.65126	6.23183	6.59781	6.6597	6.31562	6.66315	7.14115	6.75621	5.8354	6.75258	6.77386	6.50015	7.10421	6.61391	6.73715	6.74059	6.77805	7.24107	7.13298	6.68947	6.4041	6.69306	6.32174	7.19887	6.5009	6.9573	6.90932
ENSG00000050130.17_3	10.5693	10.6482	10.6714	10.6462	11.1018	10.8026	10.7146	10.3971	10.542	10.6166	10.8539	10.8377	10.8458	10.6521	10.922	10.7459	10.8961	10.927	10.7156	10.4867	10.584	10.7719	10.7495	10.8506	10.6398	10.2553	10.7672	10.7655	11.0527	10.8486	10.8746	10.8742	10.7798	10.6371	10.6816	10.6585	11.0515	10.82	10.7462	10.7517
ENSG00000050165.17_2	11.7933	11.5989	11.6857	11.9573	11.7737	12.0177	10.8156	11.613	9.90084	10.1516	13.5144	13.5012	12.1673	12.244	13.2579	13.6737	13.039	13.1581	12.9234	13.1192	12.4215	12.5043	12.3946	12.6052	11.8386	12.2013	12.1919	12.4892	13.2472	13.4785	14.3872	14.5615	13.3881	13.6173	12.1	12.2089	13.5246	13.8798	12.2559	12.5339
ENSG00000050327.14_4	8.00191	7.81472	8.10172	8.0498	7.59653	7.49912	7.17425	8.03528	8.04682	8.00268	7.30744	8.00154	6.8083	7.58999	7.38711	7.80643	8.08854	7.52397	7.34243	8.15064	7.24581	7.80014	7.78025	7.49566	7.87764	8.87545	7.57592	7.6974	7.41659	7.57471	7.75754	7.8441	7.28879	8.00035	7.85397	8.429	7.26058	8.09461	7.41924	7.43408
ENSG00000050344.8_2	11.0995	10.7673	11.3153	11.3249	11.0635	11.625	10.4664	10.4744	9.31506	9.93172	12.3423	12.1933	11.1166	11.1059	12.0036	12.1574	11.0508	11.9214	11.6167	11.4768	10.8781	10.5	10.5205	10.9082	10.4434	10.5782	11.0267	11.0848	12.2454	12.0589	12.4438	12.3629	10.7688	11.9767	11.2798	11.1918	12.0137	12.0582	11.7495	11.8475
ENSG00000050393.11_3	10.9619	11.0775	10.9962	10.8735	10.6949	11.0053	11.009	11.2116	10.8931	11.0701	10.9414	11.1353	10.9209	10.9676	11.0844	10.8093	10.8014	10.9898	10.9764	11.0415	10.8789	10.7975	11.1221	11.1576	11.195	11.1086	10.9969	11.1136	11.0738	11.0099	10.7075	10.8734	10.975	10.8817	11.0733	11.0367	10.8795	10.82	11.065	11.1208
ENSG00000050405.13_3	11.4041	11.5353	11.2975	11.8295	11.2312	11.317	11.2014	11.3758	11.5853	11.735	12.1897	12.2888	11.3099	11.3581	11.9583	12.0575	12.0514	12.2341	12.0192	12.0074	11.7787	11.9994	11.5517	11.6243	12.402	12.3169	11.6329	11.691	11.8941	11.7783	12.4122	12.6218	12.0609	12.2062	11.4865	11.6553	12.3074	12.3795	11.4334	11.7298
ENSG00000050426.15_6	10.1383	9.81196	10.4773	9.69087	10.4943	9.79616	10.7371	9.6471	10.467	9.57151	9.88263	9.66995	10.1984	9.77222	9.88397	9.52776	9.92055	9.78196	10.1458	9.75328	10.5963	9.96829	10.3573	9.61787	10.2982	9.97746	10.1324	9.81038	10.0098	9.77886	10.1359	9.77401	10.2212	10.0066	10.6864	9.95414	10.1829	9.82207	10.6383	9.67459
ENSG00000050438.16_2	7.82903	7.55652	7.86683	7.78295	7.78527	7.66384	7.88908	7.76906	7.23158	7.81951	8.70865	8.11249	8.10289	8.14395	8.5826	8.28682	8.40079	8.12667	8.75755	8.24643	8.13957	8.18819	7.98657	8.04996	8.0445	8.01096	8.12381	7.8597	8.54724	8.32672	8.80645	8.25711	8.19649	7.97886	7.57901	7.64581	8.55338	8.07743	8.1924	8.59091
ENSG00000050555.17_3	7.73295	8.4649	8.7045	8.37206	7.32226	8.68764	7.42776	9.07804	8.9145	8.5835	7.3782	7.81238	7.49381	8.47302	7.80998	10.16	6.9515	7.32615	7.78815	9.48315	8.60394	8.11023	8.38875	7.64268	7.26506	8.4022	7.26532	8.31764	7.2626	8.51682	7.61878	8.20895	8.12654	9.425	8.34477	8.95345	7.45801	8.52413	8.35132	9.16282
ENSG00000050628.20_3	7.03632	6.91085	7.58944	6.48545	6.75017	6.71577	6.77803	6.50048	7.86036	6.74605	6.46262	6.65149	6.42613	6.49726	7.08465	6.3142	6.60774	6.01762	6.58834	6.42985	6.52061	6.20072	6.73117	6.54025	6.42574	6.95509	6.34855	6.73715	6.57048	6.32165	6.13328	6.10073	6.4943	6.34471	7.04648	6.59907	6.32317	6.34554	6.77268	6.67828
ENSG00000050730.15_4	6.51102	6.56582	7.05232	6.74725	6.13664	6.77198	6.9966	6.88613	7.13984	7.03338	6.80734	7.02996	6.39277	6.49726	6.59665	6.73	6.9515	7.01206	6.70912	6.68858	6.18041	6.90934	6.58837	6.79048	6.58731	7.98095	6.71521	6.62788	6.75942	6.32165	6.13328	6.16014	6.99305	7.07667	7.08956	7.19829	6.60128	6.55319	6.56096	6.4966
ENSG00000050748.17_5	11.4138	11.4021	11.5875	11.3717	11.6779	11.26	11.5652	11.3211	11.4357	11.3072	11.4978	11.4314	11.5111	11.3273	11.7391	11.3439	11.643	11.5211	11.6115	11.2311	11.3938	11.4565	11.3333	11.4217	11.504	11.2191	11.6067	11.1972	11.691	11.3676	11.4745	11.335	11.3872	11.2451	11.4384	11.2961	11.6296	11.3837	11.5334	11.3268
ENSG00000050767.16_4	10.054	9.79309	10.972	9.21689	9.82198	10.9677	9.59315	9.71259	11.3667	10.1102	9.88721	9.66995	9.41631	9.33091	8.49648	9.05395	8.43712	8.84005	9.5522	10.4731	9.5352	8.04331	10.7731	9.97883	10.0162	10.5371	9.15387	9.54866	9.28061	9.9184	9.2779	8.20895	9.46567	9.94331	10.9903	10.0612	9.18196	9.47469	11.0144	10.4271
ENSG00000050820.16_6	13.489	13.8765	13.5263	14.1205	13.3513	14.1157	13.0378	14.1839	13.4743	13.9808	13.6878	14.1895	13.5196	14.4253	13.3231	13.846	13.7602	14.1918	13.174	14.3331	13.0046	13.8922	13.6381	14.1061	13.4565	14.2134	13.482	13.928	13.299	14.1261	13.7539	14.2787	13.2588	13.8281	13.4447	14.21	13.5159	13.9549	13.3566	14.3599
ENSG00000051009.10_3	9.82167	9.86323	9.95281	9.8643	9.73332	9.78964	9.86165	10.0295	9.82156	9.80421	9.71752	9.72856	9.71336	9.64957	9.69973	9.99242	9.79932	9.81607	9.71595	9.78885	9.89289	9.75661	9.80527	9.63826	9.82552	9.95434	9.83363	9.68888	9.66352	9.60346	9.7673	9.7416	9.5146	9.89082	9.88794	9.82938	9.76741	9.76487	9.74302	9.83809
ENSG00000051108.14_5	11.1513	11.1453	11.1609	11.4893	11.4436	11.2007	11.3306	11.1697	11.1605	11.2758	11.147	11.1192	11.2396	11.2684	11.5241	11.4889	11.4686	11.4099	11.6431	11.3895	11.3352	11.4659	11.3383	11.4894	11.2737	11.1401	11.3504	11.1825	11.3825	11.2445	11.5727	11.4333	11.5021	11.3768	11.0548	11.1424	11.3943	11.387	11.2179	11.2972
ENSG00000051128.18_4	11.6809	11.6705	12.0745	11.98	12.0867	12.0742	11.6928	11.6647	12.0238	12.0738	11.7378	11.7981	12.074	12.062	11.6566	11.8811	11.9524	11.9596	11.9868	11.8721	11.8238	12.0082	12.1671	12.2412	11.8275	11.8085	11.9342	12.0242	11.957	12.0545	12.177	12.162	11.9504	11.9994	12.1756	12.2039	11.8353	12.0807	12.4086	12.1503
ENSG00000051180.16_2	9.60481	10.1929	9.32028	9.42035	10.0283	9.1056	9.96504	9.70323	8.76747	9.15816	10.1959	9.99912	10.0532	9.79367	9.70539	8.41491	9.88066	9.28195	9.96021	9.50296	8.40353	9.33875	9.16608	9.67324	9.90355	9.20364	10.0975	9.4014	9.96953	9.56635	9.38273	9.07703	9.17076	8.48983	8.76798	9.2526	9.41042	8.62389	9.64578	9.33381
ENSG00000051341.13_3	7.74619	8.51281	7.74058	7.99246	8.12901	8.08567	7.50106	8.40963	7.83421	7.85546	8.25678	8.45937	8.04854	8.13088	7.9034	7.54289	7.94862	8.08169	8.05932	8.89912	7.588	7.87443	7.97974	7.92805	7.98771	8.16919	7.80565	8.01724	7.74205	8.34397	8.02502	8.03079	8.00347	8.05259	7.1706	7.84693	7.6527	7.84468	7.50229	7.97776
ENSG00000051382.8_2	9.67274	9.54808	9.60474	9.57048	9.6182	9.57717	9.56923	9.51098	9.59251	9.69633	9.67926	9.70567	9.47032	9.67871	9.67878	9.70681	9.64753	9.67928	9.658	9.66985	9.84719	9.70321	9.70624	9.58674	9.70523	9.74749	9.72117	9.64087	9.74082	9.83632	9.58793	9.84589	9.78939	9.7648	9.60008	9.75993	9.79454	9.74587	9.53033	9.73515
ENSG00000051523.10_3	13.0759	12.763	13.3204	12.8078	13.4077	12.8311	13.5454	12.8185	13.0135	12.6975	13.0055	12.5033	13.443	12.7366	12.9135	12.5193	13.3731	12.8349	13.0266	12.0949	13.2772	13.0221	13.0117	12.6456	13.0842	12.6701	13.5157	12.8673	13.3812	12.6239	13.0257	12.472	13.0079	12.4438	13.4618	12.8515	13.1799	12.5027	13.5181	12.5528
ENSG00000051596.9_3	11.1957	11.1485	11.3533	10.8893	11.3451	10.8106	11.6486	11.159	11.1057	11.1892	11.6033	11.3756	11.4293	11.1548	11.9452	10.7997	11.7626	11.3864	11.7451	11.116	11.16	10.8859	11.6361	11.3651	11.603	11.2135	11.6483	11.3697	11.7262	11.2422	11.321	10.8674	11.1668	10.7776	11.1293	10.9359	11.4542	10.7422	11.6567	11.1241
ENSG00000051620.10_2	11.2838	10.8246	11.215	10.8375	11.7824	10.9869	11.6262	10.8112	11.2892	10.8744	11.3202	11.0313	11.7105	10.8804	11.4108	11.2378	11.2182	11.0269	11.5139	10.7417	11.5981	11.1289	11.2319	10.8899	11.0698	10.4486	11.5463	10.9489	11.6103	10.9408	11.2769	10.8934	11.448	10.8234	11.1826	10.571	11.6048	10.9595	11.6779	10.9645
ENSG00000051825.14_5	9.11311	9.42365	9.26886	9.34989	9.41273	9.29316	9.14886	9.53685	9.09015	9.32514	9.1419	9.59423	9.33611	9.50403	9.10259	9.37351	9.24796	9.49351	9.30323	9.79761	9.39597	9.23592	9.36478	9.47776	9.30102	9.44555	9.3155	9.45644	9.40494	9.69303	9.14282	9.43969	9.04257	9.59322	9.05949	9.44592	9.11714	9.29322	9.43121	9.44341
ENSG00000052126.14_3	9.34492	9.73496	9.8643	9.47552	9.33895	9.55042	9.24293	9.63589	9.68858	9.645	9.67574	9.56607	9.54976	9.74769	9.8418	9.60244	9.5856	9.62	9.75459	10.0492	9.70064	9.12985	10.0312	9.47019	9.58058	9.77138	9.45556	9.58394	9.39407	9.735	9.70078	9.92014	9.65642	9.90038	9.6062	9.65491	9.15414	9.6014	9.20107	9.86271
ENSG00000052723.11_3	11.6813	11.8494	11.6852	11.9256	11.7372	11.6957	12.0882	11.8857	11.6788	11.9776	11.3123	11.5505	11.5676	11.7406	11.4183	11.3723	11.491	11.563	11.5049	11.5628	11.4963	11.7142	11.533	11.9539	11.8282	11.8488	11.6145	11.6833	11.4218	11.5068	11.121	11.2833	11.4028	11.673	11.7493	11.8879	11.4593	11.5786	11.6187	11.8862
ENSG00000052749.13_5	10.5693	10.2959	10.3886	10.5865	10.4224	10.8042	10.0907	10.586	10.4223	10.642	10.4874	10.4547	10.3685	10.3973	10.2946	10.4156	10.4973	10.408	10.2358	10.492	10.2649	10.7983	10.2427	10.4901	10.2675	10.6743	10.5743	10.4401	10.2398	10.4512	10.4731	10.7882	10.3676	10.7462	10.2113	10.4056	10.6411	10.7824	10.4786	10.3119
ENSG00000052795.12_3	12.1602	12.1991	12.0596	12.0799	12.1614	12.3631	11.8433	12.3821	12.1304	12.1653	11.7496	11.8836	11.931	12.0322	11.9559	12.0603	11.9511	12.0705	12.0318	12.1148	12.0613	12.0366	12.2262	12.3446	11.933	12.1025	12.0338	12.2507	11.7711	11.9509	11.9873	12.1999	12.112	12.1156	12.1189	11.8497	11.8041	12.193	11.8703	11.9679
ENSG00000052802.12_3	11.4234	11.5244	11.4648	11.5378	11.8827	12.1935	12.0335	11.5773	11.3116	11.4963	12.1708	12.0237	12.4214	11.8386	11.7183	11.553	12.1686	12.1877	12.1591	11.8278	11.6744	11.9513	11.6179	12.1611	11.6983	11.3721	12.017	12.1358	12.4816	12.0107	11.8745	11.7546	12.1517	11.759	11.3595	11.3631	12.0545	11.6832	11.8295	11.6129
ENSG00000052841.14_3	11.1501	11.4354	11.2733	11.4488	10.6795	11.4479	11.0376	11.3636	11.3969	11.4139	10.9058	11.3162	11.0425	11.3568	10.9913	11.647	10.8472	11.4152	10.9477	11.4364	11.2496	11.3286	11.1139	11.3554	10.9819	11.7101	11.0038	11.4476	10.8916	11.3707	11.0841	11.3761	11.0195	11.5096	11.2574	11.5073	11.0137	11.4538	11.1161	11.4663
ENSG00000053108.16_3	7.72627	6.35461	7.86683	6.58395	6.89924	6.30031	6.66726	6.38836	6.97061	6.35483	8.14509	6.28027	7.64675	6.42841	7.42867	6.76396	7.74061	6.19912	7.57168	6.55009	6.81482	6.28224	6.53362	6.41279	7.28407	6.43748	7.39034	6.30658	6.97273	6.66992	7.89037	6.4538	7.05943	6.23882	7.64941	6.35094	6.69477	6.38036	7.57045	6.54139
ENSG00000053254.15_4	11.9117	11.8032	11.9318	11.7731	11.9017	11.9755	11.5939	11.7756	12.0666	11.8527	11.539	11.6661	11.5286	11.7873	11.7043	11.7108	11.8722	11.4825	11.5362	11.8752	12.2173	11.8405	12.2391	11.7297	11.7568	12.1373	11.7794	11.913	11.7245	11.8612	12.0233	12.0252	12.0515	12.0492	12.1397	11.9954	11.8767	12.2539	11.8501	11.8981
ENSG00000053328.8_2	8.19243	8.16618	8.10172	8.20322	7.64649	8.08012	8.20386	7.91394	8.09091	8.22885	7.69416	7.94957	8.20531	8.21979	7.81742	7.65374	7.76642	7.89046	8.00676	7.97921	7.81709	7.70757	8.21711	8.39323	7.93384	8.44221	8.09055	8.34253	7.5861	7.64275	8.24696	8.12808	7.80222	7.76738	8.2407	8.09491	7.6527	7.71408	8.37184	8.11731
ENSG00000053371.12_5	11.3401	11.248	11.7062	11.4878	12.0451	11.5979	11.871	11.5182	11.5324	11.3133	11.2692	11.1929	11.7607	11.4079	11.5363	11.5034	11.6058	11.6651	11.8773	11.3633	11.6574	11.5753	11.509	11.5544	11.2351	11.0802	11.5351	11.4622	11.7665	11.3788	11.4027	11.2031	11.5483	11.3028	11.592	11.3496	11.5646	11.0352	11.8132	11.4471
ENSG00000053372.4_3	10.5466	10.5468	10.5114	10.6734	10.5746	10.5874	10.7185	10.678	10.5411	10.6313	10.8884	10.7466	10.5479	10.2714	10.4269	10.3245	10.8906	10.6796	10.951	10.673	10.6435	10.7451	10.5978	10.5574	10.9988	11.1825	10.8963	10.463	10.8785	10.4761	10.7346	10.7432	10.8918	10.7195	10.5465	10.5172	10.9866	10.7229	10.5742	10.5304
ENSG00000053438.9_3	10.9925	8.14428	7.13584	6.97234	7.47874	8.50951	8.69751	6.6943	7.91732	9.07968	9.56177	8.5142	9.0903	6.93879	11.2972	8.72745	7.75788	8.31431	6.87059	7.16277	9.81238	9.08854	7.82735	7.30842	6.88738	6.73065	7.18286	7.54376	10.5168	7.97647	7.90604	7.79117	8.91995	7.38839	10.9187	8.37508	9.43829	7.40193	6.70845	8.14075
ENSG00000053501.12_3	9.10831	9.17042	9.23457	9.20481	9.16932	9.31836	9.39202	9.24677	9.17658	9.20113	9.13416	9.08027	9.32393	9.07319	8.94761	9.15019	9.14701	9.13849	9.07981	9.04722	9.25732	9.27968	8.90739	9.15494	9.22375	9.08454	9.04721	9.2737	9.19542	9.08275	8.80645	9.0978	9.11131	8.97499	9.09203	9.22099	9.38439	9.04009	9.4047	9.17386
ENSG00000053524.12_3	6.84545	6.91085	6.72099	6.89833	6.89924	6.82459	6.89394	6.61276	6.74585	6.70493	6.71571	6.82855	6.6424	6.77838	6.59665	7.00873	6.70827	6.69703	7.11229	7.19439	6.9044	7.06661	6.88883	6.73956	6.85894	7.06069	6.58623	6.79339	6.84768	7.00022	6.90705	7.08412	7.04325	6.76003	6.5744	6.82336	6.69477	6.92289	6.94046	6.88189
ENSG00000053702.14_2	6.78253	6.78689	6.9611	6.60647	6.95617	6.63391	6.64306	6.84851	7.06529	6.76584	7.03576	6.54445	6.61889	6.82133	6.88303	6.67617	6.6597	6.98637	6.63906	6.86587	6.83348	6.58218	7.1814	6.85389	6.85894	7.01517	6.80486	6.77968	6.68124	6.82716	6.88786	6.85984	6.75947	6.99118	6.93789	7.08848	6.69477	6.84055	6.90581	6.66025
ENSG00000053747.16_4	6.86049	6.87144	6.05336	6.58395	6.50421	6.58928	6.5921	6.57738	6.33283	6.22896	6.82452	6.98633	6.35717	6.82133	6.88303	6.91583	6.42217	6.69703	6.68648	6.65165	6.36076	6.49013	6.50443	6.5848	6.27277	6.58988	6.69113	6.62788	6.43772	6.82716	6.69275	6.82752	6.34754	6.7433	6.32218	6.32174	6.46314	6.76858	6.37037	6.4483
ENSG00000053770.11_3	11.2838	11.6565	11.3042	11.6044	11.5272	11.5703	11.5072	11.4417	11.2641	11.5641	11.1489	11.3996	11.414	11.6231	11.2898	11.2275	11.259	11.4267	11.1446	11.2165	11.1229	11.5792	10.9344	11.7962	11.1852	11.1841	11.3697	11.6408	11.4287	11.4716	11.0039	11.229	11.185	11.2154	11.3904	11.5774	11.1307	11.3094	11.343	11.551
ENSG00000053900.10_2	9.33265	9.64457	9.35549	9.45533	9.44173	9.60158	9.56923	9.3519	9.37419	9.55098	9.55409	9.55857	9.39319	9.52024	9.61603	9.29383	9.37401	9.54582	9.62081	9.22322	9.6102	9.50621	9.24185	9.43173	9.45679	9.42615	9.6766	9.22782	9.63985	9.52641	9.36399	9.35196	9.51219	9.34892	9.50717	9.48792	9.6275	9.28363	9.3298	9.57699
ENSG00000053918.16_4	8.94518	8.42604	9.07081	8.18308	7.22802	7.40732	8.34238	8.10894	9.73762	7.86956	7.45402	7.23237	8.34068	8.13525	8.55733	7.76836	7.87257	7.53969	7.68033	7.51644	7.99155	7.48208	8.06584	7.43657	7.631	8.29072	8.15625	7.77031	6.83075	6.93203	7.80056	7.16816	7.44512	7.79893	8.32459	7.89521	7.17316	6.98381	8.01863	6.9994
ENSG00000054116.11_2	11.3264	11.1957	11.3337	11.3221	11.8233	11.3554	11.5907	11.1731	11.3419	11.2832	11.3574	11.2975	11.527	11.2258	11.551	11.3327	11.6019	11.477	11.6173	11.2225	11.366	11.6983	11.3572	11.512	11.4169	10.9702	11.6748	11.2057	11.7484	11.3161	11.5142	11.3415	11.5886	11.1935	11.3352	11.2497	11.7453	11.3065	11.6234	11.2851
ENSG00000054118.14_5	12.8176	12.7083	12.6859	13.0151	11.2439	13.2058	11.9526	12.9424	12.7404	13.0395	12.5038	12.4707	12.2606	13.0711	11.864	13.1527	12.3426	12.3097	11.8465	12.9603	12.3556	12.1165	12.9161	12.2788	12.282	13.2248	11.7384	13.1216	11.7719	12.8707	12.4209	12.762	12.326	12.9032	12.5974	13.0677	12.0785	12.9378	12.2069	12.8904
ENSG00000054148.17_3	12.2082	11.6924	11.9876	11.7085	12.8229	12.2263	12.5445	11.7123	11.8778	11.5894	12.5708	12.2081	12.6594	11.9984	12.1171	11.8399	12.6614	12.3068	12.3101	11.6673	12.3649	12.0875	12.5305	12.4312	12.0314	11.5818	12.5379	11.8624	12.9963	12.3535	12.5277	12.2652	12.3075	11.7974	12.4452	12.0153	13.104	12.4123	12.7456	12.1649
ENSG00000054219.10_3	6.37885	6.08118	6.74585	6.53657	7.09322	7.2541	7.01268	6.00305	7.36586	5.8354	6.93616	6.66787	6.6424	6.61586	6.35861	6.69454	6.91535	6.01762	6.95815	5.8354	8.19107	6.68224	7.00705	6.20202	6.37005	6.08268	6.94218	6.55722	7.33709	7.36231	7.06401	6.6642	7.53175	7.52065	7.57901	6.87758	7.96224	7.13396	7.42995	7.15788
ENSG00000054267.21_3	10.1672	10.8728	10.1234	10.814	9.35012	10.9157	9.65434	10.7555	10.2725	10.8686	10.062	10.4434	9.84153	11.1001	9.99122	10.6731	9.50661	10.7432	9.55877	11.0639	10.2916	10.0497	10.4401	10.4175	9.92864	10.895	9.59454	10.8394	9.57027	10.7963	10.0717	10.9088	9.92375	10.9884	10.1911	10.9292	9.87804	10.9714	9.73918	10.9165
ENSG00000054277.13_3	10.6969	10.5371	10.6772	10.6076	10.1855	10.6701	10.8192	10.4419	10.4948	10.6225	10.4143	10.4889	10.6552	10.6277	10.6819	11.0288	10.7001	10.8122	10.5666	10.4893	10.9211	10.7217	10.376	10.7043	10.3837	10.6571	10.5593	10.7083	10.9816	10.477	10.5339	10.5223	10.9028	10.5146	10.8638	10.7465	10.4926	10.4693	10.3812	10.3267
ENSG00000054282.15_2	9.35709	9.31411	9.58021	9.20239	9.38313	9.39999	9.40438	9.28509	9.59435	9.37747	9.4545	9.36382	9.33611	9.36905	9.52069	9.55251	9.58108	9.46381	9.50531	9.43895	9.7401	9.44426	9.57627	9.4121	9.53648	9.47673	9.43784	9.41618	9.57796	9.56992	9.49272	9.4558	9.44309	9.5711	9.52667	9.38317	9.60108	9.61671	9.58494	9.42511
ENSG00000054356.13_4	8.70714	8.17052	8.58941	8.48214	8.5521	9.28853	7.94709	9.0141	8.03556	7.45797	9.58831	9.55254	8.59323	8.72679	9.77343	10.3737	9.66901	9.61664	9.49392	9.83919	9.0353	8.25737	9.83621	9.52236	8.15587	8.29871	8.09055	8.61328	9.28533	9.67655	10.2198	10.0421	9.5194	9.64949	8.68059	8.62566	9.54459	9.9038	8.97307	8.45059
ENSG00000054392.12_4	9.60989	9.38446	9.52212	9.43486	9.95731	9.85659	9.74246	9.22628	9.48951	9.4347	9.66865	9.76547	9.72634	9.69591	9.65557	9.98984	9.7817	9.75773	9.82344	9.58463	9.80708	9.76889	9.7413	9.99469	9.15335	9.35703	9.6852	9.71958	10.0154	9.85546	9.96077	9.94879	9.87787	9.56767	9.71963	9.51254	9.97917	9.91312	10.0337	9.71123
ENSG00000054523.17_4	12.9281	12.8715	12.9317	12.9761	12.2577	12.827	12.45	12.9569	13.0264	12.983	12.5244	12.7146	12.6034	12.9032	12.8138	13.2558	12.5254	12.6146	12.5218	13.0748	13.0633	12.7481	12.8574	12.624	12.6483	13.0519	12.5234	12.9089	12.3698	13.0394	12.6767	12.927	12.7423	13.0397	12.9479	13.0451	12.5136	13.0142	12.7262	13.0012
ENSG00000054598.7_3	10.6469	10.3092	10.9925	10.314	10.6551	10.9648	10.1577	9.29585	11.3938	10.4676	9.95129	9.52354	10.5696	9.63626	9.68644	10.4356	9.95936	9.54227	9.4755	9.15862	10.0034	9.08607	10.6219	10.0539	9.12372	9.75315	9.92889	10.4256	9.95193	9.65989	10.0045	9.36483	9.9417	9.17654	10.8949	10.1452	9.53173	9.6148	10.6321	10.1757
ENSG00000054611.13_2	10.9312	10.6594	11.0839	10.7594	11.0077	10.8297	10.875	10.7633	11.0568	10.7355	10.9889	10.7545	11.1138	10.8379	10.9728	10.6667	11.0702	10.8326	10.8874	10.8223	11.19	10.851	11.055	10.62	10.9268	10.8265	11.1392	10.8514	11.1693	10.9694	10.9692	10.7416	10.961	10.7409	10.8672	10.7208	11.2011	10.9008	11.2316	10.8409
ENSG00000054654.16_5	9.43565	9.77397	8.9526	9.40359	7.68504	10.0823	8.52908	9.8352	9.67475	9.6117	9.27437	9.94389	9.12734	10.128	8.52289	9.6474	8.77593	8.84296	8.15257	10.2226	8.76792	8.23013	9.51898	9.30541	8.69319	10.1892	7.98543	10.3954	7.99377	9.9198	8.80645	9.52423	8.61884	9.39234	9.09495	9.6401	8.53162	9.54246	8.70477	10.1626
ENSG00000054690.13_2	8.24733	8.25442	7.85821	8.1729	7.81982	7.96388	7.67113	8.03973	8.08548	8.32159	8.05754	8.24217	8.29534	8.48655	8.05374	8.47281	8.01344	7.77984	8.0201	8.39627	8.43669	8.26186	8.1223	7.8625	7.79456	8.07372	8.30187	8.42455	7.92583	8.43513	8.36216	8.17919	8.15879	8.31225	7.95182	7.84145	7.872	8.21937	7.98504	8.20868
ENSG00000054793.13_4	11.9557	11.926	12.0283	12.0727	11.9232	12.0858	12.0028	12.0661	12.1215	12.0986	11.9913	11.9415	11.9785	12.1898	12.1065	12.3982	11.9389	12.0775	11.747	12.1419	12.2373	12.2596	12.0343	12.1649	11.8275	12.0187	12.0608	12.1587	11.933	12.2439	12.1785	12.0616	12.0097	12.1743	12.1257	12.1351	12.1275	12.3839	12.231	12.3758
ENSG00000054965.10_3	10.8523	10.7507	10.8649	11.0737	10.7271	10.9834	10.5584	11.0962	10.9706	11.0943	10.9252	11.1646	10.8424	11.2248	10.9188	11.5213	10.9159	11.3174	10.7692	11.5392	10.9461	10.8682	11.3262	11.1541	10.8769	11.0986	10.6895	11.1986	10.8022	11.2666	11.186	11.3645	11.091	11.2468	10.9637	11.0662	10.6986	11.4863	10.7895	11.3473
ENSG00000054967.12_2	8.73569	8.83531	8.75866	8.75441	8.91732	8.68051	8.67289	8.75892	8.80651	8.47669	9.0761	8.89352	8.89558	8.49326	8.94117	8.96664	9.02158	8.76515	8.90728	8.97122	8.77893	8.57641	9.10422	8.65692	8.78703	8.90399	8.73661	8.54208	8.9253	8.73308	9.21945	8.97111	9.02908	8.8351	8.76798	8.73431	9.06126	8.87662	8.83081	8.53649
ENSG00000054983.16_4	12.7943	12.7752	12.7963	12.4686	12.6024	12.57	12.8585	12.4768	12.6634	12.5513	12.799	12.9719	12.7974	12.9098	12.5135	12.4636	12.5684	12.6047	12.0009	11.851	12.4047	12.1865	12.4673	12.5921	12.4444	12.4663	12.9518	12.9931	12.6921	12.7581	12.4816	12.2487	12.3782	12.3174	12.7639	12.3711	12.9441	12.5394	12.6934	12.562
ENSG00000055044.10_2	10.4303	10.7673	10.3164	10.7347	10.6027	10.788	10.4582	10.6247	10.2997	10.8777	10.7186	10.969	10.594	10.6861	10.6422	10.3598	10.7859	10.6884	10.6187	10.6083	10.2598	10.8005	10.3141	10.7594	10.6729	10.6104	10.572	10.7449	10.7086	10.6459	10.5598	10.7408	10.667	10.6701	10.2219	10.6177	10.7702	10.6881	10.2898	10.6034
ENSG00000055070.16_2	13.1914	13.0338	13.237	13.1991	13.4033	13.0223	13.3473	13.2041	13.3177	13.1745	13.1647	13.2043	13.3087	13.08	13.3465	13.0114	13.3956	13.2304	13.4404	13.1533	13.2616	13.385	13.3893	13.3214	13.4584	13.3287	13.5426	13.1586	13.4046	13.0643	13.3877	13.256	13.496	13.2947	13.2604	13.1367	13.4121	13.2264	13.3571	13.155
ENSG00000055118.14_2	6.84545	6.60445	6.86005	6.78323	6.91861	6.56585	7.01268	7.11398	6.97061	6.82253	6.87408	6.88009	6.45761	6.93879	6.94975	6.97003	7.09913	7.06149	6.94129	7.16277	6.85175	6.60334	7.1814	7.29868	7.12165	7.16621	6.86633	6.66074	6.63895	6.60951	7.14148	7.00607	7.20849	7.0649	7.19628	7.04544	6.64951	6.98381	6.66251	6.83908
ENSG00000055130.15_2	11.5939	11.6982	11.593	11.6108	11.6132	11.6463	11.5542	11.6892	11.6122	11.6815	11.6235	11.7203	11.5884	11.6676	11.7509	11.7957	11.6013	11.6999	11.7692	11.6625	11.7219	11.6578	11.599	11.6192	11.5812	11.5735	11.5828	11.5638	11.7219	11.654	11.575	11.6388	11.4887	11.655	11.6017	11.5978	11.6175	11.6572	11.6067	11.7558
ENSG00000055147.18_3	10.1763	10.3866	10.3745	10.5472	10.3729	10.4448	10.5584	10.3449	10.48	10.6206	10.3529	10.4328	10.6734	10.627	10.6597	10.6986	10.5211	10.6147	10.211	10.2095	10.4195	10.629	10.1416	10.7178	10.2372	9.98948	10.5429	10.6508	10.5307	10.5126	10.2462	10.3614	10.4094	10.3943	10.5602	10.571	10.3982	10.3693	10.5806	10.5548
ENSG00000055163.19_4	11.2311	11.2391	11.1435	11.4922	12.104	12.054	10.2146	11.0264	11.2635	11.4241	11.7801	12.0907	11.4316	11.8363	11.0345	11.7302	11.6074	12.2523	10.9551	11.4024	11.4257	11.5035	11.7259	12.3079	10.903	11.2682	11.8784	11.7756	11.7844	12.4909	12.1551	12.6516	11.1599	11.8699	11.5256	11.694	12.1841	12.6811	11.8064	12.2331
ENSG00000055208.18_4	12.5325	12.2947	12.482	12.4385	12.1813	12.0638	12.0188	12.2277	12.645	12.5772	12.0334	12.0479	12.1393	12.4965	12.1263	11.9018	11.9624	12.2201	12.1454	12.2499	12.3957	12.0236	12.5868	12.1696	12.3683	12.5607	12.0759	12.3269	11.9559	12.2119	12.1609	12.2351	12.1363	12.2956	12.549	12.5994	12.2098	12.3453	12.2656	12.4417
ENSG00000055211.13_3	11.6697	11.6989	11.8325	11.5544	11.8582	11.7602	11.7583	11.5505	11.6947	11.5979	11.4249	11.5308	11.7304	11.8813	11.8114	11.6297	11.5704	11.6202	11.4793	11.5283	11.8714	11.5525	11.7504	11.58	11.3614	11.1091	11.6893	11.7683	11.7202	11.7883	11.4426	11.5353	11.5489	11.4984	11.7452	11.6815	11.5662	11.5053	11.7385	11.7261
ENSG00000055332.17_4	10.5883	11.0134	10.4654	10.9987	9.50301	11.0528	10.1119	10.9874	10.6446	10.9935	10.344	10.9418	10.1553	11.1625	10.1816	11.1098	10.4021	10.6876	9.86638	11.2619	10.5653	10.343	10.7225	10.6833	10.4333	11.3712	10.1293	11.0591	9.94304	11.0171	10.4328	11.0999	10.3808	11.0361	10.5338	11.2341	10.187	11.1575	10.0322	11.0519
ENSG00000055483.19_5	10.5993	10.6653	10.7997	10.7512	9.89979	10.7617	10.1921	10.7465	10.616	10.7007	10.7135	10.418	9.81922	10.5839	10.2437	10.9316	10.4877	10.3964	10.0986	10.5689	10.4068	10.3582	10.5339	10.013	10.4902	11.1069	10.2613	10.6059	10.1411	10.6178	10.4891	10.5496	10.2617	10.6149	10.5242	10.906	10.3491	10.7646	10.3514	10.6714
ENSG00000055609.17_3	10.8257	10.8371	10.411	11.0658	8.68776	11.4714	9.70706	11.0762	10.95	11.0249	10.0795	10.6037	9.9701	11.0325	10.0293	11.8873	9.88616	10.004	9.56096	11.1482	10.665	9.89463	10.9806	9.73287	9.21514	11.4915	9.10316	11.3609	9.1904	11.0333	10.2286	10.8897	10.2402	11.1277	10.6534	11.144	9.96492	11.1279	9.93318	11.1724
ENSG00000055732.12_2	6.43543	6.32521	6.32096	6.39953	6.70216	6.85794	6.29092	6.47971	6.48443	6.68354	6.43385	6.33927	6.56939	6.49726	6.27828	6.59781	6.68437	6.28029	6.28862	6.68858	6.36076	6.56035	6.53362	6.92721	6.14525	6.13807	6.30425	6.64449	6.54605	6.76101	5.8354	6.7409	6.30332	6.63463	6.23348	6.40469	6.49328	6.9385	6.63844	6.62281
ENSG00000055813.5_3	10.3906	10.8612	10.6493	11.1802	9.7054	10.9474	9.79395	11.0301	10.3688	10.9613	10.2263	10.921	9.91455	10.8047	10.4393	11.427	10.0666	11.2888	10.8638	11.6102	10.4253	10.141	10.3598	11.0322	10.6619	11.2588	9.43784	10.8514	9.87617	10.9408	10.6625	11.295	10.5137	11.3084	9.85754	10.3586	10.2233	11.1653	9.77715	10.7692
ENSG00000055917.15_4	12.4599	12.4613	12.5521	12.5686	12.4345	11.9999	12.329	12.3258	12.6558	12.6298	12.2141	12.3238	12.3953	12.3771	12.4786	12.3323	12.3154	12.2585	12.3825	12.3641	12.367	12.3205	12.3928	12.3265	12.6203	12.396	12.3776	12.2845	12.2188	12.3256	12.2519	12.2604	12.3496	12.3277	12.5094	12.4673	12.314	12.3336	12.408	12.4561
ENSG00000055950.16_3	11.4839	11.1772	11.4311	11.1004	11.7524	11.1673	11.6527	11.159	11.3646	11.1558	11.4222	11.3223	11.4907	11.0681	11.4223	11.2884	11.3903	11.2993	11.6406	11.018	11.3479	11.4413	11.3795	11.1423	11.3696	11.1282	11.6732	11.1021	11.6159	11.1871	11.3347	11.1419	11.399	11.0937	11.2861	11.1027	11.6225	11.0695	11.6109	11.1303
ENSG00000056050.6_5	9.85766	10.0776	9.82731	9.99966	10.2888	9.98033	10.1893	9.79171	9.97174	9.99069	9.93369	10.0167	10.0429	9.93184	10.0111	9.79671	9.79152	10.0257	10.0714	9.80052	9.93717	10.3562	9.71607	10.2103	10.1457	9.6748	10.2028	9.94285	10.2191	10.0507	9.87862	9.97827	10.152	9.93003	10.0565	10.0951	10.2626	9.77172	10.1085	10.1054
ENSG00000056097.15_2	12.7751	12.8206	12.7663	12.8814	12.7185	12.8303	12.7895	12.743	12.8312	12.9914	12.5844	12.738	12.7466	12.8237	12.729	12.6587	12.7253	12.7202	12.7388	12.7799	12.7948	12.7604	12.6879	12.8025	12.7798	12.7945	12.6549	12.8001	12.6424	12.7039	12.5709	12.7026	12.7043	12.7507	12.7396	12.8044	12.6319	12.7621	12.6942	12.7944
ENSG00000056277.15_2	8.26957	8.46838	7.80528	8.02144	8.0242	8.12925	7.68864	8.25639	8.22484	8.43152	8.16088	8.44946	7.93931	8.59954	8.05374	8.35855	7.84084	8.25761	7.99328	8.74883	8.26743	8.38182	8.12843	8.44546	8.21047	8.31848	8.24311	8.18977	8.03523	8.59034	8.01073	8.43425	8.04578	8.34144	7.95854	8.31894	7.93514	8.32874	8.07701	8.35102
ENSG00000056291.17_3	7.80412	7.98492	5.8354	5.8354	7.86173	8.26178	6.89394	6.78196	7.22053	7.37675	5.8354	6.00411	7.89152	7.79311	7.37649	7.36795	7.26763	7.30721	7.49341	7.42733	9.01383	10.0459	8.75379	9.1238	6.14525	6.13807	7.97075	8.34956	9.18282	8.65332	8.5332	9.19973	7.82712	8.03194	8.157	8.25236	9.07915	9.0458	8.38703	8.40172
ENSG00000056487.15_4	6.3481	6.80158	6.6126	6.89833	6.47044	6.84142	6.47698	6.64646	6.58279	6.80405	6.58923	6.73008	6.31884	6.80726	6.66744	6.94332	6.58026	6.84611	6.5044	6.97532	6.36076	6.58218	6.61419	6.88394	6.33979	6.94261	6.4956	6.57557	6.43772	6.65033	6.74028	6.92114	6.4943	7.05299	6.32218	6.75035	6.60128	6.89086	6.40685	6.67828
ENSG00000056558.10_2	7.7658	8.10394	7.57867	8.20821	7.794	8.27145	7.48058	8.07478	7.6419	8.31159	7.17446	7.30032	7.39368	8.01663	7.07055	7.56589	7.17263	7.84858	7.51347	7.7754	7.31616	7.94464	7.70612	7.97931	7.31198	8.03059	7.30432	7.91923	6.97273	7.32438	7.731	7.61747	7.73332	7.84183	7.71599	8.24834	7.06341	7.57671	7.41924	7.32272
ENSG00000056586.15_3	12	12.1493	12.2178	12.3098	12.0999	12.126	12.0204	12.165	12.2367	12.2909	12.0324	12.2462	12.1901	12.3417	12.1526	12.1663	12.227	12.328	12.0144	12.1978	12.0285	12.1708	12.1636	12.3954	12.1172	12.2869	12.1814	12.1942	12.0289	12.2745	12.2323	12.3008	12.1602	12.31	12.2206	12.3233	12.1029	12.3781	12.037	12.3237
ENSG00000056736.9_3	6.98563	7.17844	6.58279	7.0141	6.81725	7.12626	6.77803	6.95696	7.02583	7.03338	6.87408	7.15984	6.9306	6.9748	6.81092	7.17168	6.79726	6.8905	6.75254	7.25494	6.83348	6.9912	7.15433	7.18543	6.58731	7.35018	6.64056	7.11099	6.66039	7.2021	7.06401	7.17963	6.97571	7.23874	7.00143	7.31495	6.69477	7.20741	6.81286	6.96185
ENSG00000056972.18_4	9.37315	9.23207	9.73486	9.0295	9.73332	8.9873	9.82178	9.12518	9.41645	8.76076	9.12378	9.00229	9.61507	9.08199	9.24482	8.66641	9.24221	8.79258	8.93132	8.68323	9.72894	9.11782	9.39454	8.90122	9.51915	8.87282	9.85852	9.29342	9.21782	9.09279	9.43238	9.07964	9.40983	9.18106	9.86435	9.1784	9.31339	9.06558	9.71003	9.02804
ENSG00000056998.19_3	10.4303	10.8207	9.8964	9.94011	9.75653	9.04906	10.2735	10.3163	9.68858	9.87352	10.3194	10.3693	9.76458	9.87263	9.77522	9.62093	10.7839	10.4388	10.166	10.0829	9.7401	10.3368	10.0217	9.92602	10.4407	10.3515	10.0617	9.84708	10.1931	10.2382	10.0062	9.99073	9.05592	9.31444	10.243	10.3684	9.87296	9.9528	9.59349	9.46865
ENSG00000057019.15_4	11.5507	11.6154	11.549	11.9998	11.3834	12.1663	10.7555	11.477	10.9797	11.4672	12.9986	13.0032	11.4711	11.8071	12.2855	13.2985	12.6077	12.5961	12.4845	12.6139	12.0167	12.3453	11.7996	11.9987	12.0854	12.7448	11.5959	12.1446	12.2074	12.6366	13.617	13.6645	12.838	12.9974	11.7824	12.1225	12.7359	13.3295	11.8173	12.1369
ENSG00000057149.15_3	7.11922	6.54566	6.90183	5.8354	6.93758	6.3372	6.73556	6.54006	6.29625	6.51293	7.27569	6.77372	7.28391	6.71739	6.35861	6.01708	7.22794	6.1506	6.12275	6.01578	6.0349	6.28224	6.53362	6.38352	6.62701	6.29662	7.25201	6.89578	7.0295	6.63021	6.80669	5.8354	6.19848	6.1483	6.32218	6.2906	6.49328	6.57785	6.85123	6.42257
ENSG00000057252.12_2	10.7119	10.7959	10.4493	10.8636	10.605	10.9784	10.577	10.7289	10.4377	10.8562	10.7902	11.0335	10.5655	10.8766	10.576	10.6092	10.8331	10.9283	10.9773	10.9524	10.7427	11.213	10.6146	11.125	11.0423	11.1455	10.7033	11.1585	10.9766	10.9504	11.0874	11.2354	11.0204	11.0751	10.5306	10.9189	10.8938	11.1071	10.5881	10.8722
ENSG00000057294.14_4	9.99581	10.4385	9.86633	10.2301	10.4562	10.4714	9.29439	10.225	8.89356	9.62354	10.5162	10.5884	10.3009	10.3903	9.88563	9.72089	10.6707	10.2339	10.0514	10.096	9.99881	9.87773	10.1343	10.6603	10.2972	10.1913	10.4827	10.564	10.6928	10.861	10.6316	10.8607	10.365	10.4201	9.76223	9.8705	10.5134	10.7016	9.88709	9.7674
ENSG00000057593.13_2	6.53429	6.32521	6.48443	6.45821	6.47044	6.3372	6.24316	6.33612	6.48443	6.51293	6.33717	6.28027	6.42613	6.17937	6.27828	6.37761	6.30047	6.24179	6.47377	6.52783	6.59973	6.38158	6.4738	6.20202	6.58731	6.41219	6.34855	6.16931	6.46666	6.24691	6.46346	6.39553	6.30332	6.48259	6.36077	6.42966	6.28102	6.5009	6.53305	6.42257
ENSG00000057608.16_3	14.2798	14.1452	14.3664	13.9837	14.9033	14.0353	14.6453	13.9419	14.3597	14.0286	14.4728	14.2106	14.7369	14.2134	14.6079	14.1052	14.405	14.1982	14.6842	14.0448	14.7702	14.2852	14.4469	14.227	14.3931	13.668	14.7312	14.1885	14.788	14.1926	14.5614	14.2573	14.6454	14.1728	14.3303	13.9682	14.6784	14.2113	14.7189	14.1784
ENSG00000057657.16_5	9.66463	9.55931	9.07435	9.45533	8.75305	9.18013	8.78038	9.46414	9.51887	9.65272	9.63633	9.70023	8.75992	9.92336	9.28839	9.72245	9.20135	9.22097	8.85074	9.36011	9.67178	9.67084	9.12217	9.1238	9.47668	9.97504	9.04048	9.66439	8.96721	9.68646	9.62206	9.88942	9.46068	9.88532	9.69689	9.70554	9.23335	10.3794	9.01853	9.45428
ENSG00000057663.15_4	10.5641	10.7844	10.7181	10.6594	10.9229	10.6124	10.9515	10.5824	10.7278	10.7355	10.8016	10.7334	10.8416	10.7297	11.182	10.7716	10.9266	10.8056	10.9983	10.5028	10.8303	11.0288	10.6539	10.8492	10.8287	10.3801	11.1093	10.6706	11.0554	10.7461	10.7532	10.7747	10.9416	10.682	10.7035	10.6563	11.0036	10.68	10.8287	10.759
ENSG00000057704.12_4	11.9764	12.1395	12.1659	12.6172	12.1567	12.0291	12.1674	12.2986	12.838	13.1057	11.0714	11.6015	12.1848	12.3635	11.4103	11.1983	11.232	11.4471	11.7058	11.6364	11.7092	12.0737	11.9646	12.2348	12.2461	12.2039	11.9225	11.8247	11.3011	11.4568	10.4493	10.721	11.7618	11.8079	12.4001	12.4418	11.4683	11.493	12.4238	12.4761
ENSG00000057757.9_3	10.9372	10.8651	10.8352	10.8982	11.0329	10.7171	11.0202	10.8558	10.8827	10.7766	10.9753	10.8992	11.0329	10.8139	11.2225	10.6867	10.9284	10.7721	10.6649	10.6091	10.7881	10.7719	10.789	10.652	10.7525	10.542	11.0182	10.7572	10.9503	10.6916	10.6862	10.7416	10.7927	10.6256	10.9747	10.7711	10.9324	10.6423	10.9271	10.751
ENSG00000057935.13_3	11.4353	11.3489	11.6238	11.3337	11.5853	11.2781	11.667	11.2633	11.7276	11.4246	11.2935	11.2907	11.5778	11.4204	11.3371	11.2329	11.3948	11.3029	11.1846	11.0873	11.6123	11.2147	11.5429	11.1558	11.4418	11.2313	11.677	11.4681	11.2373	11.2975	11.1898	11.1707	11.3468	11.205	11.5132	11.3455	11.4355	11.233	11.5748	11.4147
ENSG00000058056.8_2	10.3275	10.3308	10.2467	10.3284	10.2669	10.3475	10.0953	10.3551	10.1469	10.5778	10.4824	10.4858	10.2518	10.5211	10.4539	10.594	10.3867	10.4003	10.4979	10.6871	10.2403	10.3046	10.2454	10.4437	10.2298	10.3478	10.2294	10.3755	10.3173	10.5015	10.306	10.44	10.3025	10.4144	10.0264	10.3128	10.12	10.236	10.0662	10.5149
ENSG00000058063.15_4	10.3438	10.804	10.6244	10.884	10.5922	10.6745	10.4005	10.7083	10.727	10.7739	10.3671	10.7545	10.3649	10.8067	10.3993	10.6024	10.6156	10.8906	10.5514	10.7545	10.5294	10.5082	10.571	10.6394	10.5811	10.8725	10.3729	10.703	10.2908	10.6809	10.5398	10.7235	10.5041	10.7492	10.5633	10.7919	10.3588	10.6998	10.1553	10.7517
ENSG00000058085.14_3	8.01265	6.8979	9.37563	9.27113	8.96562	10.8282	8.17436	8.72984	9.93745	9.68508	8.2519	8.50787	9.17163	9.36367	10.0795	10.3296	7.12916	7.37215	8.40369	8.58034	9.28819	9.30741	8.21711	8.31744	6.01452	6.01036	8.3909	8.87113	8.79484	8.81462	8.19797	8.39209	9.36513	8.86366	8.13961	7.94681	9.40101	9.51	9.66008	10.247
ENSG00000058091.16_5	10.0087	10.3428	9.88044	10.3847	10.2056	10.268	10.0846	10.318	9.73262	9.98613	9.74808	10.198	9.86517	10.1469	9.96004	9.89515	9.88433	10.1165	10.4028	10.5492	9.88286	10.0295	10.0453	10.5899	10.1558	10.3937	9.92527	10.0262	10.1346	10.0909	10.1515	10.3016	10.181	10.318	9.91935	10.2046	9.73416	9.79544	9.87314	10.06
ENSG00000058262.9_2	14.2756	14.2154	14.2802	14.1939	14.5643	14.382	13.9884	14.1936	14.0346	14.1831	14.5941	14.5419	14.3949	14.2513	14.6977	14.6531	14.5829	14.5801	14.6987	14.5385	14.6039	14.5592	14.7434	14.7051	14.2712	13.9648	14.7631	14.3233	14.9466	14.7522	15.1209	14.9314	14.7496	14.7684	14.5573	14.3934	14.8547	14.7819	14.5317	14.4668
ENSG00000058272.18_5	11.0501	11.1558	10.9146	11.5642	10.3482	11.4082	10.5518	11.4948	11.0993	11.5254	10.7911	11.5343	10.5056	11.7243	10.9539	11.5543	11.2007	11.5112	10.671	11.9338	11.0376	10.9803	11.2802	11.4198	11.1164	11.7431	10.6386	11.5528	10.5168	11.6179	11.0587	11.7136	10.968	11.6089	11.0324	11.6954	10.4456	11.676	10.4832	11.523
ENSG00000058335.15_2	6.63986	6.88477	6.05336	6.76544	6.65097	6.37147	6.5921	6.24491	6.78177	6.63884	7.1626	6.73008	6.68729	6.49726	7.22827	6.61821	7.06818	6.53475	7.08332	6.89449	6.67079	6.73644	6.83306	6.62664	6.78348	6.85008	6.4956	6.66074	6.79584	6.56619	7.2274	7.03278	6.99305	6.76003	6.85178	6.22056	6.88928	6.82312	6.75183	6.33707
ENSG00000058453.16_3	9.26749	9.87353	9.32325	9.95595	8.77833	9.68648	8.74939	9.85947	9.47958	10.0163	8.98138	9.3569	9.01012	10.2799	8.50091	9.98467	9.27913	9.22984	8.6823	10.4297	9.45602	9.63269	9.31117	9.30328	9.2173	10.0447	8.73241	10.0155	8.73695	9.67157	9.21347	9.77721	9.08877	9.89766	8.97313	10.2616	8.50951	9.78024	8.97307	9.84084
ENSG00000058600.15_5	10.3224	10.4463	10.2971	10.5958	10.0642	10.3771	10.0892	10.5699	10.3494	10.6988	10.1189	10.4254	10.1484	10.2997	10.0722	10.3357	10.1649	10.4576	10.0169	10.3966	9.97855	10.3992	10.2427	10.3858	10.1922	10.6765	10.0862	10.5133	9.92361	10.2877	10.1106	10.3149	9.98908	10.5261	10.3068	10.53	10.1399	10.4545	10.1292	10.3596
ENSG00000058668.14_4	13.8587	13.1445	13.3323	13.1611	12.9831	13.3226	12.9364	13.2061	13.6296	13.0449	13.6924	13.526	13.4511	13.4672	13.4518	13.9225	13.5776	13.1111	13.0254	13.3225	13.7433	13.3646	13.254	13.1475	13.1388	13.3672	13.0339	13.4594	13.4144	13.6715	13.6852	13.549	13.1802	13.292	13.695	13.487	13.3984	13.7148	13.6201	13.3454
ENSG00000058673.16_4	11.6382	12.0859	11.833	12.1605	11.4743	11.9837	11.6304	12.0911	12.0946	12.2383	11.9218	12.0598	11.5505	12.3209	11.8956	12.4296	12.0309	11.8706	11.4947	12.2701	11.652	11.7043	12.1553	11.9529	11.5624	12.2793	11.513	12.1818	11.4112	12.0395	11.7315	12.2159	11.8573	12.2291	11.8718	12.3733	11.544	12.1589	11.5543	12.1804
ENSG00000058729.10_3	10.2614	10.3767	10.2326	10.3579	10.5615	10.3651	10.3857	10.2436	10.3086	10.4085	10.4405	10.4603	10.3861	10.3894	10.5077	10.3437	10.3802	10.5729	10.5249	10.285	10.4102	10.5646	10.3206	10.5786	10.499	10.1965	10.4378	10.3995	10.5877	10.391	10.5086	10.5645	10.5446	10.4557	10.3892	10.3684	10.6793	10.4407	10.3676	10.4124
ENSG00000058799.14_2	10.7801	10.5707	10.5152	10.77	10.5166	10.6262	10.811	10.4515	10.6898	10.8156	10.6495	10.5655	10.7729	10.615	11.0375	10.8929	10.6298	10.5537	10.4564	10.3879	10.7665	10.9764	10.4728	10.6693	10.4769	10.345	10.6242	10.575	10.9377	10.5089	10.607	10.5709	10.6065	10.4805	10.7979	10.9152	10.9405	10.7569	10.9042	10.8614
ENSG00000058804.11_2	10.8909	10.9427	10.8165	10.6967	11.0795	10.593	10.9142	10.8309	10.6472	10.7081	11.0314	10.9724	11.0876	10.766	10.9982	10.2903	10.8961	10.6707	11.146	10.695	10.6631	10.8315	10.5732	11.0097	11.1425	10.6435	11.1776	10.7976	11.1876	10.8427	10.8877	10.6339	10.9759	10.5155	10.6593	10.6215	10.9669	10.537	10.9726	10.7749
ENSG00000058866.14_3	6.95924	6.62299	6.72099	6.51153	6.79548	6.75367	7.16057	6.47971	6.53547	6.51293	7.10116	6.84172	6.82685	6.5592	7.11229	7.14993	7.09913	6.76664	7.3073	6.5925	6.95416	6.5144	6.94134	6.98193	6.71778	6.46169	6.90504	6.5189	7.05669	6.72583	7.1563	6.93584	7.31429	6.70875	6.73573	6.49865	7.2115	6.89086	6.83226	6.33707
ENSG00000059122.16_2	10.6254	10.6249	10.827	10.7562	10.6108	11.2081	10.65	10.892	10.67	10.6726	10.857	10.7161	10.6724	10.8653	10.6951	11.0413	10.8815	10.9147	10.4704	10.8858	10.8067	10.7803	10.9167	10.6661	10.3153	10.8641	10.7991	10.7995	10.5962	10.9476	10.8728	10.9956	10.6009	10.9717	10.6632	10.7758	10.8097	11.0861	10.8106	10.8634
ENSG00000059145.18_4	9.46777	9.81597	9.90234	9.80667	9.53514	10.0086	9.60174	9.95265	9.8137	9.69072	9.5675	9.9633	9.59903	9.82396	9.70539	10.3306	9.64753	10.0395	9.53896	9.85745	9.76764	9.60725	9.61463	9.50949	9.3252	9.66882	9.38064	9.88522	9.44126	9.87579	9.71981	9.63616	9.31621	9.77672	9.54591	9.53994	9.71913	9.99726	9.7334	9.90282
ENSG00000059377.16_3	7.25751	7.75651	7.67235	7.67493	7.64649	7.49026	8.39404	8.30821	7.48588	7.3976	6.85787	7.05107	7.10895	7.23277	8.00339	7.13889	7.35503	6.95997	7.007	6.88029	7.2932	7.37835	7.11235	6.98193	6.9548	7.45532	7.26532	7.04096	6.68124	6.66992	6.55877	6.55557	7.4563	6.7925	7.43471	7.51725	6.83547	6.80533	7.36414	7.05892
ENSG00000059378.12_2	7.7851	8.20471	7.63159	8.24746	7.77648	8.01747	7.96819	8.07045	7.51191	7.87655	7.39763	7.87006	7.66353	7.84322	7.29915	7.51152	7.53274	7.68655	7.87269	8.04742	7.55148	8.1449	7.16795	7.72715	7.76979	8.0403	7.65419	7.78116	7.50882	7.99887	7.17091	7.69282	7.48923	7.58161	7.61472	7.79675	7.38525	7.27612	7.68766	7.75434
ENSG00000059573.8_2	12.0613	12.2102	11.8499	12.3616	12.4374	12.3705	12.0893	12.2844	12.0019	12.3319	12.3157	12.4314	12.3157	12.2524	12.1585	12.0142	12.4656	12.4079	12.501	12.3855	12.3438	12.6011	12.2459	12.769	12.5645	12.3931	12.4987	12.4036	12.5994	12.3681	12.6613	12.6267	12.6741	12.4581	12.1373	12.2074	12.6846	12.5548	12.3328	12.3478
ENSG00000059588.9_2	10.2539	11.0416	9.86227	11.2771	10.2699	11.3427	10.1635	10.8087	10.3008	11.3744	10.0874	10.7046	10.2569	10.9409	10.1335	10.6308	9.9663	10.5918	9.7829	10.4594	9.92582	10.6671	10.0745	11.0688	9.76957	10.5074	10.0617	10.912	10.1163	10.4646	9.77338	10.5496	9.87413	10.8047	10.183	11.1678	10.2113	10.5599	10.1218	11.0092
ENSG00000059691.11_3	9.81582	9.94847	9.92974	9.90047	9.90546	9.92648	10.0998	9.92418	9.95041	10.0073	9.89481	9.94275	10.0429	9.90747	9.88895	9.8187	9.91158	9.89589	9.93858	9.85745	10.0127	9.82875	9.87879	10.1253	9.92339	10.012	9.96634	9.88757	9.88702	9.73659	9.94291	9.93167	9.94705	9.94727	10.1004	9.97195	9.98231	9.89756	10.098	9.93283
ENSG00000059728.10_3	8.72307	8.76983	8.51755	8.83867	8.91732	8.88307	8.50592	8.61284	8.79685	8.92445	9.06799	9.29309	8.74153	8.84337	9.25002	9.31262	9.10643	9.35468	9.02674	9.19018	8.99203	9.01775	9.02685	9.36997	8.69319	9.12902	8.72821	8.9775	8.90695	9.25102	9.41429	9.65021	9.00861	9.43635	8.87772	8.90179	9.20924	9.54847	8.70076	9.02071
ENSG00000059758.7_3	12.9062	13.1417	12.7984	13.2572	13.022	13.1233	12.8143	12.9768	12.9143	13.3938	13.0826	13.1636	12.8978	13.1276	13.4208	13.5878	13.2363	13.2079	13.2611	13.1561	13.1333	13.6391	12.7603	13.2352	12.8376	12.9952	12.8877	13.0089	13.4188	13.3876	12.8654	13.3018	12.7877	13.0339	12.8427	13.1347	13.356	13.4668	13.2066	13.5389
ENSG00000059769.19_3	8.81797	8.86433	8.84865	8.73083	9.22815	8.93764	8.97999	8.73517	8.71709	8.73889	9.01835	9.11769	8.78167	8.83555	8.91512	8.85646	9.22484	8.82539	8.88634	8.60086	8.84668	8.91839	8.8794	8.64674	8.88591	8.63578	9.04048	8.74027	9.26637	8.94817	8.91423	8.7418	9.04926	8.82352	8.77898	8.72581	9.32589	8.92397	8.68463	8.74836
ENSG00000059804.15_2	15.9716	14.1133	15.7325	14.3116	15.9004	14.2881	16.0324	14.486	15.3131	14.0546	15.0796	13.7649	15.5816	13.9753	15.3571	13.6504	15.5205	13.6619	15.8466	14.4203	15.3855	14.247	15.4377	14.3617	15.6487	14.2278	15.3661	13.9726	15.4153	13.7109	15.4619	13.8769	15.7975	14.0665	15.5936	14.1695	14.9427	13.737	15.4078	13.8146
ENSG00000059915.16_4	7.72627	7.32475	7.71179	7.29774	7.93387	7.56773	7.74806	7.3161	7.45026	7.2066	7.41673	7.21469	7.54085	7.25089	7.37649	7.26438	7.63162	7.12003	7.82727	7.50862	7.61468	7.14795	7.90942	7.70656	7.60269	7.367	7.55554	7.32859	7.52643	7.2021	7.98167	7.60967	7.92213	7.58901	7.89682	7.42826	7.30754	7.19551	7.39752	7.32272
ENSG00000060069.16_2	10.5615	10.64	10.6112	10.7347	10.3837	10.7994	10.3132	10.738	10.6717	10.6303	10.4864	10.5572	10.3708	10.4647	10.575	10.8517	10.735	10.4882	10.4113	10.756	10.3302	10.5838	10.702	10.6445	10.4315	10.7837	10.284	10.6376	10.3479	10.6594	10.6126	10.6514	10.3368	10.6248	10.5591	10.7866	10.4064	10.7247	10.5612	10.652
ENSG00000060138.12_3	13.9641	13.2727	13.455	13.3675	13.8112	13.6323	13.3454	13.207	13.713	13.4765	13.7745	13.3369	13.7144	13.4123	13.4674	13.2834	13.5563	13.6168	13.311	13.3366	14.0158	13.6861	13.6911	13.452	13.6357	13.5159	13.72	13.4683	13.8072	13.5191	13.842	13.8452	13.6033	13.4555	13.7418	13.5114	14.0539	13.8845	13.7435	13.5023
ENSG00000060140.8_3	7.13053	6.8979	7.11968	7.07997	7.456	7.265	6.91186	6.78196	7.05231	7.14338	7.1506	6.91688	7.09525	6.99807	7.56347	7.10502	7.14385	7.07348	7.11229	7.06168	7.52334	7.35089	7.12653	6.86904	6.87327	6.38567	7.342	6.90779	6.91235	7.37159	7.18531	7.55364	7.60271	6.92511	7.08956	6.87758	7.53595	7.36154	7.03734	7.27678
ENSG00000060237.16_4	13.2548	13.1236	13.2309	13.1625	11.1629	13.4763	12.1353	13.2909	13.3631	13.2956	12.3256	12.6775	12.5086	13.1202	12.4462	13.7299	12.3436	12.3947	12.1638	13.3451	13.2506	12.2988	13.1812	12.1806	12.2856	13.7047	11.9355	13.1909	11.8498	13.0756	12.6994	12.9725	12.5724	13.2615	13.188	13.4091	12.4094	13.2185	12.5974	13.2383
ENSG00000060339.13_4	10.4284	11.0847	10.5484	11.0008	10.4329	10.9912	10.3919	11.1359	10.7469	11.1326	10.7014	11.2639	10.4	11.2154	10.5974	11.1809	10.5731	11.2363	10.6029	11.0055	10.7006	10.9158	10.6781	10.8521	10.725	11.1217	10.6219	10.9888	10.3389	11.2473	10.4693	11.1954	10.6332	11.2748	10.4883	11.2385	10.6018	11.1145	10.22	11.1773
ENSG00000060491.16_3	10.1534	10.3748	10.422	10.4693	10.0591	10.8439	9.98812	10.5567	10.4367	10.5116	10.2584	10.2285	10.0266	10.3183	10.1053	10.8503	10.5685	10.2317	10.0009	10.9897	10.3797	10.4139	10.7476	10.1933	10.1196	10.6913	10.0368	10.467	10.1202	10.4893	10.4977	10.5973	10.3382	10.6899	10.2272	10.5585	10.1843	10.8042	10.2269	10.5773
ENSG00000060642.10_4	8.7513	8.81653	8.90558	8.77431	8.91353	8.67693	8.96663	8.75892	9.04487	8.89518	8.61072	8.6836	8.81015	8.57452	9.03782	8.98244	8.95265	8.78956	8.93132	8.49872	9.08317	8.77493	8.7106	8.80736	8.72416	8.79172	8.6854	8.72702	8.71593	8.86841	8.64095	8.4301	8.71111	8.54068	9.0108	8.75116	8.94889	8.66186	9.01853	8.7749
ENSG00000060656.19_3	11.7762	9.62029	10.7436	10.2778	9.10794	10.3208	7.98207	9.61891	9.61804	8.79295	11.5705	11.1393	11.0652	10.823	9.86388	11.3544	11.4353	10.4003	11.0687	10.8728	11.5667	9.85201	10.8613	8.81341	10.5711	11.2979	10.6594	11.3651	11.1894	11.5026	12.0704	11.5903	9.61668	10.6412	9.83517	9.38495	11.0935	11.1737	11.0923	10.3994
ENSG00000060688.12_3	10.8721	10.8391	10.8517	10.8552	11.1478	10.8186	11.1256	10.753	10.9204	10.8545	10.9952	10.8475	11.0645	10.6528	11.0568	10.5457	11.0368	10.7501	11.1249	10.6666	10.7241	10.9737	10.8301	10.9255	11.0904	10.6787	11.0216	10.7578	11.0913	10.7247	10.8756	10.7043	11.0212	10.6978	10.8706	10.732	11.1766	10.6636	11.093	10.7289
ENSG00000060709.15_4	6.19888	6.45795	5.8354	6.33361	6.26065	6.51636	6.12421	6.33612	6.21221	6.42349	6.33717	6.33927	6.03353	6.47519	6.11616	6.94332	6.25173	6.48729	6.28862	6.48082	6.0349	6.38158	6.53362	6.54025	6.08855	6.18468	6.34855	6.45667	6.10632	6.51988	6.58766	6.39553	6.30332	6.09104	6.28011	5.8354	6.32317	6.57785	6.33109	6.54139
ENSG00000060718.21_4	13.6337	13.8611	13.7832	14.2907	12.9509	15.3015	12.8839	14.8288	13.9763	14.3692	13.8306	14.6935	13.1671	14.9132	13.9709	16.0806	13.7606	14.6918	13.4015	15.3184	13.8096	13.7331	14.8247	14.9394	12.7084	14.1467	13.617	15.4882	13.2288	15.2217	14.4665	15.3816	14.4041	15.7133	13.3507	13.9594	13.8766	15.6332	13.45	14.6638
ENSG00000060749.15_4	11.3772	11.5884	11.3138	11.9208	10.7957	11.205	10.8926	11.6983	11.4898	11.7363	11.1012	11.3991	10.8559	11.7047	11.2271	11.741	10.9399	11.293	10.9821	11.8281	11.3111	11.312	11.2669	11.2478	11.3077	11.9135	10.8972	11.6453	10.6652	11.7151	11.0479	11.5912	11.1423	11.7375	11.2975	11.8738	10.7937	11.6604	11.0658	11.7617
ENSG00000060762.18_2	9.34492	9.26389	9.31433	9.18774	10.1715	9.62922	9.7732	9.31889	9.28111	9.17981	9.73458	9.5297	9.74285	9.17541	9.95055	9.30012	9.9259	9.6825	9.84328	9.31389	9.40068	9.62087	9.67434	9.64834	9.35486	8.92186	9.75012	9.40305	9.97969	9.46624	9.5994	9.56562	9.7674	9.38649	9.23905	9.23885	9.9246	9.38349	9.50789	9.31602
ENSG00000060971.17_3	10.7398	10.5619	10.8588	10.6239	11.0745	10.7839	11.0502	10.6275	10.7859	10.544	11.0086	10.7662	11.0782	10.5793	10.7679	10.6258	11.017	10.8505	10.8345	10.2578	10.9605	10.8604	10.7769	10.6029	10.8033	10.6143	10.9978	10.8211	11.2056	10.6535	10.919	10.6798	10.9336	10.6132	10.9325	10.5796	11.2585	10.8836	11.1109	10.6203
ENSG00000060982.14_3	13.9811	13.449	13.7683	13.4566	14.0687	13.6699	13.7737	13.1873	13.4046	12.752	14.2154	13.8863	14.2095	13.6954	14.4346	14.1974	14.351	13.9025	14.6508	14.1241	14.3309	13.8834	14.2558	14.0484	13.9811	13.7027	13.8058	13.4405	14.7605	14.2802	14.6233	14.429	14.4328	13.9983	13.4054	13.3774	13.785	13.6528	14.0448	13.722
ENSG00000061273.17_3	12.9698	13.1718	13.1155	13.1568	11.8108	13.24	12.3681	13.1855	13.0239	13.2098	12.6595	12.8058	12.6226	13.1688	12.2358	13.3802	12.6132	12.7606	12.3727	13.2544	13.0675	12.7606	13.0163	12.5541	12.8132	13.6363	12.4587	13.2922	12.4291	13.1953	12.8652	13.0592	12.6259	13.225	13.0324	13.442	12.5803	13.348	12.7622	13.2275
ENSG00000061337.15_3	7.7787	7.51369	7.90905	7.9325	7.87811	7.85619	7.79683	8.27513	7.58674	7.69707	8.79356	8.87413	7.10895	7.34554	7.31053	7.19298	8.39552	8.52006	8.33732	8.67682	7.5328	7.8684	8.17646	7.25885	8.87495	10.2373	7.63509	8.26272	7.74935	8.29599	9.07508	9.24923	8.65472	8.8944	7.80209	7.80242	8.59169	9.19426	7.79471	8.01406
ENSG00000061455.10_2	6.73201	6.70925	6.05336	6.60647	6.56676	6.56585	6.53709	6.7246	6.29625	6.17649	6.49005	6.9751	6.03353	6.70139	6.6446	6.01708	6.38474	6.6205	6.56152	6.68858	6.54804	6.53778	6.58837	6.01908	6.50015	6.77747	6.4956	7.05127	6.54605	6.97353	6.25593	6.53162	6.4943	6.80828	6.18042	6.35094	6.46314	6.38036	6.03859	6.33707
ENSG00000061656.9_4	7.40668	6.48107	8.94875	6.39953	7.80266	6.30031	7.63534	6.55898	8.95836	6.84061	7.77419	6.50463	8.55564	6.57861	8.69096	6.85821	7.17263	6.69703	6.63906	6.19547	9.20162	6.88035	8.52756	6.51679	7.28407	6.29662	9.72117	6.62788	8.21483	6.63021	7.65734	6.48085	9.06586	6.9387	9.74756	7.12977	8.76882	6.74957	9.53033	6.79405
ENSG00000061676.14_3	13.8502	13.9309	13.7815	13.9107	13.9203	13.9281	13.7915	13.8528	13.8328	13.9816	13.8165	13.9575	13.8386	13.9731	13.9277	13.9281	13.846	13.9275	13.9033	13.999	13.8918	13.9698	13.7984	13.9857	13.8062	13.8141	13.8108	13.8687	13.9338	13.9539	13.8097	13.9409	13.8489	13.9094	13.7877	13.9319	13.8394	13.9174	13.7786	13.9887
ENSG00000061794.12_3	10.8601	10.9806	10.9397	10.8421	11.3143	10.8848	11.2112	10.8731	10.9734	10.8216	11.1064	11.0383	11.0739	10.8185	11.0188	10.7916	11.0957	11.0407	11.3242	10.87	11.2075	11.0115	10.9336	10.9392	11.2519	10.8464	11.1188	10.8969	11.2648	10.8747	11.0168	10.9914	11.1782	10.9941	10.874	10.7859	11.272	10.8685	11.0033	10.8389
ENSG00000061918.12_3	8.68453	9.256	8.80652	9.4855	8.42337	9.15742	9.27025	9.78538	8.56161	10.5274	7.76002	8.5015	8.30555	9.22982	8.03508	7.89689	8.02045	8.40916	8.66593	9.32609	8.06764	9.13224	8.43336	9.27744	8.96286	9.51894	8.0838	8.82224	7.7347	7.63537	7.51666	7.54542	8.99132	8.95395	8.45534	9.40965	7.68649	8.28506	8.21547	8.58757
ENSG00000061936.9_3	10.0277	10.3195	10.3573	10.2014	9.04377	10.0716	9.57361	10.225	10.1717	10.2141	10.0444	9.77585	9.78951	10.0623	9.42541	10.2261	9.77973	9.89172	9.56314	10.3488	9.97226	9.41126	10.2056	9.64331	9.91681	10.8687	9.63505	10.2912	9.5312	10.1216	9.92301	10.1248	9.73686	10.2892	10.1061	10.4134	9.79454	10.2372	9.71395	10.1714
ENSG00000061938.17_5	11.1788	11.2849	11.1309	11.2224	9.96095	11.2746	10.3492	11.4742	10.9642	11.1673	11.1501	11.1243	10.6619	11.6201	10.334	11.9238	10.6287	11.0161	10.627	11.5794	11.2463	10.8028	11.0246	10.176	10.6059	11.6963	10.3822	11.2883	10.4443	11.4247	11.0554	11.3672	10.5941	11.4556	11.0248	11.4864	10.4388	11.3176	10.6779	11.3816
ENSG00000061987.15_4	10.3579	10.5612	10.411	10.7052	10.4993	10.6912	10.3819	10.5896	10.543	10.7337	10.5617	10.6131	10.3849	10.5946	10.5626	10.8389	10.5374	10.7982	10.4423	10.8273	10.6523	10.624	10.4866	10.7281	10.5087	10.6458	10.3888	10.6264	10.5208	10.7563	10.3847	10.8448	10.5375	10.872	10.5069	10.6622	10.5339	10.8241	10.3663	10.711
ENSG00000062038.13_3	7.75276	7.25405	7.39153	7.53982	7.86173	7.94552	7.34949	7.26691	6.99862	7.06203	7.72386	7.66456	7.02385	7.23277	7.29915	7.88519	7.46923	7.72739	7.16789	7.23513	7.46498	8.11023	7.22075	7.05855	7.23591	7.35018	7.76297	7.98998	7.25153	7.60542	8.17278	8.34415	7.85958	7.87161	7.10352	7.19829	7.97558	8.10028	7.1669	7.08176
ENSG00000062194.15_2	11.3037	11.3154	11.2809	11.3759	11.1901	11.0816	11.2382	11.1875	11.5252	11.459	10.986	11.1333	11.1824	11.2	11.0059	10.935	11.0335	11.212	11.2173	11.2111	11.2227	11.12	11.2696	11.2539	11.5399	11.356	11.2609	11.1365	11.0933	11.0994	10.9163	10.9818	11.1022	11.2214	11.3062	11.3045	11.1193	11.1332	11.1761	11.2254
ENSG00000062282.14_4	7.06071	6.97298	6.6126	6.88278	7.02709	6.80741	7.01268	6.92222	6.764	6.90945	6.80734	6.75944	6.8083	6.73308	6.9814	6.63805	7.17263	6.71502	7.19462	6.90846	6.97017	6.93743	7.09797	6.99513	7.14337	6.90411	6.76126	6.88362	6.94303	6.72583	7.07999	6.84383	6.84438	6.83897	6.98594	6.67007	7.10596	6.7301	6.81286	6.6959
ENSG00000062370.16_3	8.1006	8.3257	8.30108	8.46165	8.01691	8.42611	7.98207	8.40963	8.24431	8.74987	7.96982	8.44281	7.93931	8.57136	8.08425	8.25614	8.12778	8.49411	7.99328	8.20167	7.85393	8.46146	8.06584	8.45723	8.19703	8.51548	8.0838	8.3248	7.93216	8.33968	7.9743	8.31273	8.05271	8.29528	8.0921	8.61339	8.05912	8.55684	7.90793	8.64326
ENSG00000062485.18_4	13.2892	13.1293	13.3533	13.1446	13.3909	13.1058	13.3011	13.191	13.2581	13.0978	13.4173	13.3459	13.3819	13.2031	13.4678	13.2002	13.4371	13.3375	13.6035	13.4189	13.4744	13.3378	13.4084	13.2577	13.5056	13.3148	13.3975	13.2367	13.4594	13.353	13.5562	13.4937	13.5182	13.3867	13.3429	13.2138	13.303	13.3159	13.3667	13.2416
ENSG00000062524.15_2	6.81457	6.87144	6.64122	6.60647	6.677	6.65523	6.96362	6.84851	6.764	6.59121	6.78982	6.66787	6.75006	6.5592	6.71114	6.84321	6.6597	6.84611	6.87059	6.68858	7.01665	6.64386	6.70916	6.54025	6.9417	6.60903	6.69113	6.53834	6.57048	6.51988	6.80669	6.60105	6.68947	6.52971	6.93789	6.61749	6.57588	6.57785	6.61355	6.4966
ENSG00000062582.13_3	10.9912	10.7562	11.0761	10.9371	11.567	10.4684	11.4039	10.8684	11.07	10.7164	11.169	11.0853	11.3457	10.6996	11.1921	10.722	11.2305	11.1738	11.399	10.6887	11.1544	11.1641	10.9668	10.764	11.4104	10.8391	11.4523	11.0397	11.4689	10.9004	11.1469	10.8326	11.2781	10.8734	11.0593	10.741	11.3019	10.8282	11.2864	10.7742
ENSG00000062598.17_4	10.8881	11.1379	10.7114	11.0959	10.5934	11.1376	10.4547	11.1344	10.8081	11.1932	10.6459	11.0356	10.5322	11.0432	10.8852	11.3544	10.6342	11.0027	10.6435	11.3059	10.4882	11.0965	10.8463	11.3446	10.5644	11.1799	10.5058	11.0402	10.5227	11.0938	10.7965	11.2515	10.7042	11.1767	10.8147	11.1298	10.5583	11.2206	10.5849	11.094
ENSG00000062650.18_4	11.431	11.5798	11.4427	11.727	11.3416	11.3826	11.302	11.6671	11.614	11.7409	11.3072	11.5917	11.4054	11.6726	11.3395	11.5651	11.2625	11.4751	11.3306	11.7587	11.5335	11.4864	11.4954	11.4016	11.4285	11.7505	11.292	11.6103	11.1132	11.5045	11.3093	11.6528	11.4875	11.7195	11.4587	11.7085	11.2624	11.6104	11.2981	11.6995
ENSG00000062716.12_3	11.9682	11.9583	11.8827	11.9256	12.6105	12.2335	12.2301	11.6422	11.7618	11.9412	12.3735	12.1947	12.2447	12.0445	12.7457	12.5423	12.3631	12.5246	12.3708	12.0242	12.1601	12.4309	11.9435	12.417	11.8383	11.1535	12.3442	12.1348	12.4995	12.0803	12.5229	12.5662	12.4608	12.1451	11.8727	11.6965	12.5857	12.2426	12.0517	11.9591
ENSG00000062725.9_2	11.7071	11.7789	11.7561	11.9241	11.9306	11.9324	11.8536	11.748	11.7454	11.8812	11.6737	11.7949	11.7887	11.9746	11.7961	11.8731	11.7411	12.0791	11.9045	11.9846	11.8621	11.9001	11.8417	12.131	11.7327	11.8182	11.8788	11.9853	11.9124	11.8656	11.8589	12.0155	11.9032	11.9758	11.5889	11.8216	11.8116	11.9379	11.7505	11.9252
ENSG00000062822.13_4	10.6945	10.7755	10.5709	10.8421	10.7367	10.4427	10.7371	10.9923	10.5712	10.6811	10.9689	10.8633	10.8484	10.7524	10.5933	10.3296	10.8815	10.48	10.8336	10.8673	10.1218	10.5191	10.4934	10.6726	10.7854	10.8285	10.7159	10.5351	10.5858	10.6743	10.5563	10.2747	10.3409	10.5039	10.3118	10.6724	10.3357	10.3905	10.7046	10.6714
ENSG00000063046.17_3	14.5018	14.2197	14.9627	14.1691	14.6692	13.9751	15.0199	14.3225	15.1923	14.2187	14.436	14.3009	14.8563	14.4889	14.7998	14.6044	14.4128	14.5021	14.5672	14.2478	15.0937	14.5617	14.8803	14.2502	14.7991	14.2732	14.9247	14.6197	14.5105	14.3686	14.5387	14.3644	14.9868	14.8595	15.0598	14.4755	14.5327	14.3958	14.7632	14.3238
ENSG00000063127.15_4	7.06071	6.87144	7.15176	6.98646	7.2694	6.56585	7.2778	6.7096	7.24251	6.78517	6.73489	6.73008	6.97837	6.65126	6.88303	6.79656	6.73146	6.8308	6.75254	6.90846	6.92128	6.6633	7.22075	6.86904	6.96772	6.96742	6.99525	6.88362	6.7213	6.93203	6.74028	6.72242	6.66465	6.86862	7.19628	6.95321	6.73751	6.68966	7.18034	6.92274
ENSG00000063169.10_6	9.76364	9.67288	9.58761	9.88099	7.78527	10.1384	8.70965	10.0475	9.69373	9.89643	9.39337	9.63044	8.96353	10.1153	8.73278	10.6117	9.48979	9.06588	8.641	10.2964	8.77893	9.16298	10.009	9.29471	8.95509	10.7139	8.50451	10.173	8.62853	9.84224	9.55061	9.96851	9.17076	10.0539	9.62239	10.2076	8.89591	10.2073	8.94642	9.86947
ENSG00000063176.15_5	9.65974	9.76155	9.79999	9.79871	9.84969	9.73645	9.5845	9.81796	9.84334	9.97848	9.75645	10.0046	9.90644	10.049	9.77701	10.1381	9.9611	9.92199	9.32401	9.7168	9.64826	9.679	9.9387	9.97883	9.43476	9.67629	9.97861	10.0177	9.59131	9.88584	9.88611	10.0017	9.83431	10.0379	9.81068	9.86542	9.63352	10.1677	9.66211	9.73218
ENSG00000063177.12_4	14.7606	14.2479	14.8192	14.3098	14.9649	14.0418	15.0016	14.2273	14.7377	14.2667	14.6155	14.2382	14.9141	14.1269	14.7169	14.2949	14.7342	14.3415	14.7853	14.0115	14.8664	14.3932	14.7266	14.1631	14.7888	14.2566	15.0016	14.1942	14.8486	14.1801	14.6456	14.2043	14.8066	14.2133	14.8004	14.3136	14.8299	14.1995	14.9118	14.0955
ENSG00000063180.8_2	8.9746	8.87732	9.23457	8.95625	8.14238	8.47676	8.10077	8.35812	9.36126	9.41209	7.80895	8.22272	8.65368	8.83816	7.74103	7.66779	7.97783	8.04039	8.42347	8.5525	8.49623	8.07462	8.37355	8.19514	8.76341	9.05486	8.07701	8.20935	7.74935	7.95941	7.82569	8.20403	8.06644	8.28672	8.89127	8.88668	7.86479	8.03051	8.79755	8.34704
ENSG00000063241.7_3	10.4624	10.4454	10.5509	10.4501	10.6303	10.4704	10.6583	10.4515	10.4398	10.3983	10.6884	10.6417	10.764	10.5058	10.4246	10.4232	10.7868	10.6971	10.8336	10.6361	10.4683	10.6273	10.5635	10.7376	10.731	10.6876	10.7641	10.5544	10.7948	10.5246	10.7022	10.7611	10.6915	10.6124	10.3679	10.3809	10.6481	10.5988	10.6029	10.4225
ENSG00000063244.12_3	12.5634	12.6379	12.635	12.7913	12.5648	12.5074	12.4992	12.707	12.6424	12.7428	12.7037	12.6351	12.6414	12.4644	12.5869	12.5092	12.8013	12.72	12.6967	12.6295	12.4635	12.6996	12.6329	12.6698	12.7985	12.7828	12.7939	12.5749	12.6385	12.5958	12.7311	12.6683	12.673	12.7348	12.5665	12.6858	12.7816	12.6797	12.4704	12.6054
ENSG00000063245.14_4	13.291	13.2286	13.4637	13.2724	12.7867	13.1269	12.9891	13.4352	13.4244	13.2353	13.189	13.2049	13.1848	13.298	12.9312	13.5795	13.5033	13.0078	12.9196	13.3134	13.4671	13.1794	13.4165	12.8502	13.2304	13.6862	13.0412	13.4274	13.0165	13.3641	13.3338	13.2961	13.0894	13.321	13.4671	13.4796	13.1776	13.5311	13.3161	13.3103
ENSG00000063322.13_3	11.3543	11.209	11.4494	11.1587	11.3506	11.1312	11.5804	11.3367	11.3837	11.2526	11.2036	11.2001	11.3179	11.2179	11.2081	11.1627	11.2519	11.2536	11.2601	11.123	11.4292	11.1254	11.2913	11.1346	11.2981	11.3785	11.3067	11.1662	11.1112	11.0658	11.1139	11.069	11.1407	11.1762	11.3714	11.2019	11.2192	11.1954	11.3284	11.2306
ENSG00000063438.16_4	7.02389	7.34174	7.45328	7.3681	7.34778	8.01162	7.3261	8.24502	7.43203	7.6225	7.32812	7.83892	6.99377	7.92773	6.79191	7.34982	7.15834	7.45053	7.08332	7.73692	7.19624	7.26421	7.58119	8.13202	7.357	8.09708	7.22488	7.60756	7.08315	7.31469	7.52727	7.16816	7.15142	7.68142	7.82458	8.21574	7.22398	7.80973	7.79471	8.56396
ENSG00000063587.14_4	10.4901	10.3177	10.4068	10.4803	10.7079	10.3619	10.2396	10.4626	10.4839	10.4187	10.4353	10.423	10.3779	10.2714	10.5354	10.3245	10.4659	10.4407	10.5481	10.5518	10.4056	10.3056	10.6661	10.6251	10.5669	10.4693	10.3861	10.3553	10.4114	10.4278	10.6272	10.6523	10.44	10.7009	10.4504	10.25	10.6361	10.6525	10.5149	10.3413
ENSG00000063601.16_4	10.6044	10.3594	10.3872	10.2767	10.3496	10.1448	10.4066	10.2454	10.469	10.4063	10.3284	10.3685	10.6416	10.3771	10.4606	10.1027	10.3944	10.2546	10.6218	10.3518	10.6602	10.4562	10.5471	10.5287	10.6953	10.4804	10.8187	10.4787	10.7051	10.1788	10.7326	10.4002	10.7312	10.3581	10.522	10.2922	10.4547	10.2654	10.5394	10.2828
ENSG00000063660.8_3	11.0814	9.97976	11.4015	10.6248	10.1621	10.7358	10.0237	10.5515	11.1153	10.7237	11.0701	11.049	11.0013	10.967	10.65	11.9561	11.584	11.1433	10.468	11.1775	10.4992	10.3306	11.7547	11.0861	10.5052	11.4669	10.4592	11.0334	10.7808	11.1946	11.6652	11.7655	10.6724	11.259	11.113	10.7445	11.1746	12.0439	11.2227	10.9047
ENSG00000063761.15_4	8.6975	8.58168	8.66719	8.86669	8.50714	8.87998	8.38386	8.56554	8.42068	8.72782	8.55315	8.65819	8.32574	8.46962	8.64384	8.8187	8.65018	8.70862	8.15257	8.07274	8.24066	8.60806	8.08493	8.74214	8.4282	8.56224	8.42283	8.57517	8.74389	8.75868	8.37863	8.48719	8.18404	8.37405	8.65286	8.55034	8.88575	8.85722	8.68868	8.54686
ENSG00000063854.12_2	11.0098	11.1309	10.9116	10.7537	11.032	10.8787	10.9936	10.9043	10.7102	10.6342	11.1602	11.0383	10.9217	10.7038	11.1541	11.1432	11.1223	10.8711	10.7916	10.7589	10.797	10.8845	10.8489	10.7242	10.725	10.6861	10.9943	10.8038	11.0602	10.8602	11.0711	10.8531	10.7219	10.6141	10.6738	10.9681	11.053	10.9039	10.8404	10.7282
ENSG00000063978.15_4	11.9171	11.7816	11.9323	11.7161	12.0236	11.6296	11.8732	11.7964	11.8223	11.7223	12.1034	11.8791	11.9999	11.7015	12.1464	11.8371	12.068	11.7687	12.1784	11.8113	12.0888	11.7536	12.0721	11.7257	12.1306	11.6948	12.1365	11.6318	12.091	11.847	12.1482	11.9403	12.0881	11.8892	11.9549	11.6911	12.0664	11.856	11.9866	11.739
ENSG00000064012.21_5	8.96664	9.29693	8.97174	9.14032	9.16298	9.37184	9.08865	9.04217	9.17658	9.22733	8.98713	9.21483	9.16617	9.12947	9.27061	9.54372	9.07763	9.1849	8.97159	8.66391	9.37458	9.29041	8.9416	9.25333	8.54108	8.95197	9.20282	9.21282	9.27113	9.32503	8.91052	9.14346	8.91629	9.1282	9.06844	9.25064	9.29825	9.42982	9.12613	9.44523
ENSG00000064042.17_3	13.5033	13.9508	13.3822	14.0129	13.0864	14.2607	13.0595	14.0036	13.6894	13.9652	13.4277	13.6648	13.3289	14.0832	12.8617	13.7153	13.0109	13.5775	12.8053	13.9764	13.7981	13.3679	13.1855	13.5503	13.3852	13.7992	13.0782	14.0658	13.1521	14.1109	12.8402	13.5479	13.093	13.8447	13.5259	14.0402	12.8185	13.8925	13.2637	14.1637
ENSG00000064102.14_2	10.3357	10.3317	10.2729	10.3106	10.5543	10.3651	10.3732	10.1504	10.4182	10.3647	10.3747	10.3693	10.4676	10.3357	10.3782	10.2305	10.4524	10.3272	10.5035	10.1402	10.4849	10.4217	10.2386	10.3718	10.3063	10.2323	10.4237	10.2241	10.5599	10.3209	10.3728	10.3083	10.5221	10.2481	10.3667	10.2865	10.5499	10.3715	10.3526	10.2757
ENSG00000064115.10_3	12.4147	12.5358	11.9385	12.1854	13.0117	12.7591	12.4076	12.1465	12.32	12.4419	12.3651	12.5084	12.3714	12.4542	12.495	12.5741	12.0764	12.2985	12.0275	11.9466	12.4906	12.5746	12.3196	13.1086	11.6505	11.3903	12.3759	12.3452	12.9007	12.7246	12.1989	12.4232	12.3277	12.3878	12.5613	12.5856	13.003	12.8926	12.7305	12.7938
ENSG00000064199.6_2	8.26072	8.16183	8.27615	8.21813	8.18813	8.2073	8.55186	8.14633	8.09632	8.27086	8.69457	8.39881	8.48619	8.38531	8.60332	8.29115	8.77593	8.45229	8.61134	8.31925	8.29888	8.22092	8.31633	8.49955	8.67427	8.10631	8.80609	8.09999	8.74042	8.33537	8.47853	8.33077	8.4652	8.09293	8.22438	7.97186	8.70453	8.19323	8.34614	8.38632
ENSG00000064225.12_4	10.2278	10.7864	10.3688	10.7862	10.2713	10.2551	10.4839	10.3406	10.2679	10.7818	10.733	10.9747	10.7008	10.9295	10.6115	10.739	10.698	10.7721	10.8255	10.4194	10.2298	10.9444	9.80159	10.7139	10.6706	10.5477	10.6583	10.867	10.8955	10.9353	10.2906	10.6215	10.2168	10.3542	10.1707	10.5026	10.6755	10.3693	10.5828	10.9839
ENSG00000064300.8_3	9.17184	8.15746	9.59253	9.72996	10.0743	10.1763	9.59315	10.1004	7.71662	8.19099	8.19191	8.26135	8.81367	8.4798	7.93083	8.61624	7.91873	8.19374	10.0698	11.2002	8.23524	8.19292	9.64788	9.85389	9.21298	9.12024	8.46428	9.01486	9.4071	9.27099	8.86905	8.5836	10.2153	10.0685	7.94507	7.76798	7.3303	7.02707	8.68057	8.04938
ENSG00000064309.14_2	8.14004	8.6564	8.5844	8.66116	8.36828	8.55722	8.16238	8.65859	8.56161	8.74256	8.39553	8.73844	8.6418	8.97012	8.19974	8.78291	8.68484	8.61927	8.78427	8.96601	8.38906	8.44198	8.83634	8.83142	8.41293	8.79172	8.29611	8.68098	8.37317	8.71357	8.77816	8.90174	8.7238	8.70521	8.53604	8.22396	8.51396	8.85069	8.44133	8.89248
ENSG00000064313.11_3	10.8523	11.0181	10.8669	11.0444	11.0121	11.0843	10.9423	11.1541	10.9349	11.0992	10.857	11.0254	10.9233	10.9605	11.1016	10.9316	10.8843	11.0269	11.0695	11.0777	11.1051	11.1454	10.831	11.1669	10.9552	11.0289	10.9165	11.0007	11.043	11.0771	10.7775	10.9949	11.0009	10.9928	11.0088	11.0662	10.9881	10.9662	11.0489	11.2021
ENSG00000064393.15_3	12.5506	13.126	12.2836	13.0868	9.3529	12.7978	10.7998	13.0148	12.8152	13.2351	10.8453	11.9662	11.5312	12.5006	11.0021	12.4466	11.3439	11.6496	11.0869	12.7439	12.407	12.9946	12.2309	12.1355	12.3251	14.4291	11.2892	13.1922	10.4253	12.1251	11.2366	12.0073	11.6184	12.7953	12.8902	13.9969	11.7027	13.1628	11.646	12.7947
ENSG00000064419.13_3	12.0486	12.0473	12.0992	12.1349	12.1142	12.226	12.0597	12.1167	11.9496	12.0849	11.9749	12.1209	12.0747	12.122	11.942	12.1034	12.0076	12.0806	12.148	12.3382	12.1656	12.1785	11.9555	12.1085	12.0713	12.1016	12.0542	12.192	12.1687	12.2542	11.9856	12.0994	12.2108	12.0858	11.9076	12.0917	11.8491	12.0787	12.0264	12.1933
ENSG00000064489.22_3	8.37554	7.97993	8.33763	8.07755	8.21359	8.0406	8.15634	8.21033	8.2777	8.06446	8.43026	7.9399	8.39411	8.01185	8.46955	8.12098	8.23898	7.95924	8.31623	8.31925	8.2078	8.09508	8.5321	8.09163	8.17432	8.22082	8.47445	8.13334	8.3411	7.97647	8.34549	8.28057	8.25111	8.08296	8.11011	8.04894	8.16669	8.10593	8.54835	8.21309
ENSG00000064490.13_4	11.0649	10.9542	11.063	11.0166	11.1214	10.9401	11.2286	10.9376	11.0306	10.9629	10.9595	10.8951	11.2645	10.9421	11.0721	10.8129	11.0702	10.9202	11.0394	10.8109	11.095	11.0856	10.9486	10.9151	10.9712	10.9027	11.2765	10.916	11.1642	10.8264	10.9727	10.8486	11.0338	10.8803	11.0452	10.9268	11.0913	10.8306	11.2076	10.8375
ENSG00000064545.14_6	10.6705	10.4471	10.6598	10.5958	10.535	10.5864	10.6428	10.6359	10.4193	10.374	10.3351	10.4156	10.4753	10.279	10.2333	10.4459	10.3841	10.4735	10.4761	10.3005	10.5133	10.4647	10.3846	10.315	10.5165	10.6167	10.3835	10.4369	10.3287	10.3039	10.448	10.4925	10.435	10.2965	10.6396	10.5091	10.3994	10.4651	10.5881	10.3452
ENSG00000064547.13_3	7.58459	7.45407	7.25692	7.65979	7.43282	7.29706	7.2778	7.50073	7.40414	7.51537	7.53381	7.65242	7.41441	6.86223	6.9814	7.10502	7.3788	7.31672	7.59048	8.13159	7.06102	7.457	7.24621	8.03934	8.0794	8.13812	7.13909	7.35202	7.18264	7.51899	7.85033	7.90113	7.7596	7.90071	7.39302	7.7504	7.16006	7.28717	7.25761	7.45029
ENSG00000064601.18_4	12.5311	12.817	12.6427	12.8861	12.2052	13.2869	12.3843	13.003	12.4355	12.718	12.3547	12.7842	12.4219	13.0373	12.0326	13.0848	12.2745	12.8396	12.0283	12.8263	12.2862	12.5761	12.6849	12.7534	12.1562	12.7892	12.4233	13.1106	12.0762	12.978	12.4874	12.9098	12.2357	12.7503	12.5534	12.8443	12.1656	12.9566	12.5136	13.0183
ENSG00000064607.16_2	10.5711	11.1569	10.4412	11.1286	10.5191	11.1183	10.3352	11.2107	10.4898	11.1859	10.728	11.2139	10.4818	11.1256	10.2617	10.851	10.644	10.982	10.3294	11.2235	10.1951	11.0006	10.6157	11.206	10.864	11.1699	10.5983	11.0879	10.4432	10.9207	10.7346	11.2102	10.6894	11.2182	10.6004	11.297	10.486	10.9928	10.3183	10.9275
ENSG00000064651.13_3	11.2922	10.4887	11.1157	10.6855	10.9847	10.7298	10.8891	10.4355	11.35	10.5127	11.4883	11.0426	11.4338	10.8634	11.3329	11.3123	11.468	11.06	11.0094	11.0944	11.6067	10.6189	11.3888	10.602	11.0031	10.7204	11.1508	10.9286	11.2772	11.2704	11.5039	11.2463	10.961	11.0355	11.5336	10.718	11.1525	11.1405	11.313	10.9333
ENSG00000064652.10_2	9.37115	9.33109	9.54513	9.23124	9.44694	9.47312	9.64606	9.26149	9.387	9.24282	9.48713	9.44917	9.55602	9.38686	9.56708	9.46209	9.68174	9.51358	9.64365	9.3914	9.83163	9.48585	9.57627	9.58674	9.728	9.30192	9.80436	9.4738	9.74594	9.51346	9.76933	9.63793	9.75526	9.46064	9.52667	9.35072	9.88647	9.3902	9.58708	9.48287
ENSG00000064666.14_5	13.927	13.9115	13.8846	14.1834	13.9686	13.7562	13.5693	14.1939	13.6099	14.0516	14.5247	14.493	14.1729	14.2834	14.5713	14.3227	14.3327	14.4977	14.33	14.5395	13.7247	14.3412	14.0169	14.3498	14.193	14.0944	14.0332	14.0466	14.1391	14.3773	14.7354	14.7061	14.39	14.5134	13.7499	13.9376	14.3886	14.6219	13.8336	14.1599
ENSG00000064687.12_2	9.01632	8.99152	9.39267	8.84181	8.31086	9.2074	8.24411	9.17274	9.27882	9.21429	8.5134	8.5015	8.75259	9.10593	7.54512	8.97982	8.19069	8.84005	8.44298	9.14027	8.78258	8.24835	9.56978	8.65692	8.86391	9.70578	8.35267	9.10718	8.21483	9.32291	8.71979	8.65615	8.43438	8.96187	9.37942	9.48958	8.54905	9.07955	9.30132	9.298
ENSG00000064692.18_4	11.0219	11.1137	10.9455	11.3043	10.3824	10.9798	10.5385	11.2326	10.9727	11.3313	10.804	10.5736	10.912	11.0269	10.3557	10.6891	10.6266	10.7841	10.839	11.1166	10.7683	10.8198	10.7684	10.8404	11.1238	11.2503	10.5487	11.0392	10.5336	10.8718	10.7367	10.4895	10.6166	10.7499	10.9462	11.081	10.4262	10.774	10.8024	11.0968
ENSG00000064703.11_2	10.5164	10.5127	10.2835	10.6248	10.6795	10.4303	10.4054	10.4258	10.3932	10.6535	10.4539	10.4897	10.4709	10.3619	10.5913	10.2893	10.346	10.491	10.5326	10.4279	10.2585	10.5027	10.3735	10.6578	10.5475	10.3375	10.4237	10.4086	10.4947	10.4521	10.4096	10.4471	10.4324	10.4659	10.4481	10.5066	10.5264	10.3625	10.4786	10.4179
ENSG00000064726.9_3	12.4606	12.3696	12.4628	12.3454	12.5541	12.2869	12.5866	12.2917	12.4859	12.3304	12.4893	12.417	12.5429	12.4058	12.6603	12.5394	12.5573	12.4863	12.6845	12.4459	12.6449	12.3944	12.4277	12.5094	12.4878	12.2668	12.63	12.3168	12.7101	12.3851	12.5024	12.3936	12.438	12.2992	12.3733	12.2769	12.6136	12.284	12.5884	12.4672
ENSG00000064763.10_3	12.452	12.5306	12.1943	12.8585	12.0344	12.2765	12.6738	12.337	12.4121	12.4363	11.4368	12.1365	12.3078	12.4051	12.3746	11.4299	11.9719	11.9922	12.2857	12.0539	12.448	12.3703	12.1668	12.5492	12.7645	12.254	12.4383	12.6452	12.5274	12.3374	11.4948	11.7929	12.0265	12.0526	12.6594	12.5007	12.0384	11.7916	12.6142	12.6165
ENSG00000064932.15_2	10.8999	11.1579	10.8113	11.223	9.69888	11.5956	10.216	11.2768	10.8759	11.1925	10.812	11.1013	10.4387	11.2219	10.0353	11.1461	11.1904	11.042	10.0775	11.4419	10.5327	11.0757	11.055	10.4854	10.6651	11.9796	10.4327	11.3328	10.2978	11.2856	10.8998	11.4364	10.4798	11.3023	11.0111	11.491	10.6638	11.6913	10.2445	10.8111
ENSG00000064933.17_4	9.3388	9.7179	9.34093	9.58725	9.38856	9.6987	9.04492	9.3083	9.52274	9.64693	9.00425	9.38607	9.28673	9.52506	8.98251	9.15251	8.96671	9.28409	9.30061	9.36603	9.22576	9.59867	8.6824	9.46639	9.20865	9.27453	9.21181	9.43725	9.27825	9.47008	8.83418	9.19492	9.11769	9.33077	9.17986	9.58704	8.79445	9.20193	9.21226	9.27975
ENSG00000064961.18_3	11.4372	11.2883	11.6742	11.3506	11.5969	11.3181	11.6604	11.4616	11.5252	11.203	11.4016	11.3529	11.6425	11.4157	11.4149	11.2679	11.4471	11.3864	11.6781	11.5094	11.6338	11.1813	11.6443	11.215	11.5145	11.3392	11.5088	11.2478	11.4709	11.2406	11.5214	11.3399	11.4918	11.2852	11.4859	11.3235	11.3639	11.2087	11.7046	11.3688
ENSG00000064989.12_2	13.7166	14.1509	13.8365	13.9486	14.6545	14.1707	14.2556	13.7626	14.1093	14.4383	12.7597	13.2037	13.7281	14.0427	13.4882	13.3549	13.0699	13.5279	13.2856	13.2259	13.3454	13.7423	13.8055	14.4957	13.3796	13.2172	13.82	13.6654	13.5631	13.7777	12.3487	12.9649	13.092	13.535	14.1531	14.1764	13.1319	13.1439	14.084	14.2057
ENSG00000064995.17_3	10.7883	10.768	10.9359	10.913	11.3719	11.0199	11.3176	10.945	11.0778	11.0929	10.911	10.8302	11.2208	11.1086	11.1555	10.9739	11.0145	11.1421	11.0394	10.8478	11.0518	11.3813	11.1323	11.4857	11.0656	10.5041	11.3777	10.8747	11.3051	11.0365	10.9814	10.9397	11.2402	11.0776	11.3857	11.1549	11.2746	11.0037	11.387	11.277
ENSG00000064999.14_4	10.7197	10.7225	10.6411	10.9313	10.4779	10.7977	10.2974	10.9026	10.8547	10.8752	10.4518	10.6095	10.0039	10.9776	10.5543	11.1128	10.358	10.5642	10.1602	10.8973	10.3253	10.4352	10.822	10.5864	10.3113	10.7482	10.7263	10.7359	10.0267	10.8761	10.3157	10.633	10.5304	10.8913	10.4795	10.5757	10.2153	10.8517	10.2172	10.7977
ENSG00000065000.17_5	12.8782	12.8999	12.9051	12.9934	11.5357	13.1389	12.1213	12.996	12.875	13.0396	12.5303	12.5394	12.3154	13.0397	12.3484	13.3821	12.4272	12.5172	11.9421	13.2877	12.8275	12.5555	12.8244	12.1151	12.3743	13.2694	12.0439	13.0454	12.0657	13.0182	12.5799	12.8361	12.4537	13.0497	12.6723	13.0986	12.2161	13.1262	12.3366	12.9587
ENSG00000065029.14_4	9.86334	9.96661	9.66197	10.0231	9.70757	9.84564	9.47871	9.94926	9.8587	9.97694	9.82013	9.78999	9.88182	9.91482	9.62602	9.56472	9.60803	9.72998	9.61241	9.78445	9.50929	10.005	9.42848	9.88119	9.74596	9.91453	9.96282	9.7625	9.78793	9.8887	9.48036	9.70338	9.60318	9.7603	9.65423	9.91293	9.62951	9.70529	9.69026	9.88557
ENSG00000065054.13_3	11.4099	11.5313	11.5979	11.552	11.2784	11.6485	11.2627	11.9024	11.7351	11.5133	11.1291	11.3333	11.3469	11.5516	10.9547	11.1707	11.1377	11.4894	11.1867	11.3799	11.5093	11.1927	11.6797	11.1675	11.4627	11.7431	11.3067	11.4053	11.0187	11.4525	11.0882	11.0421	10.9672	11.4347	11.6304	11.6663	11.2098	11.3815	11.4638	11.7294
ENSG00000065057.7_3	10.311	10.3594	10.5165	10.2594	10.3496	10.3162	10.9177	10.288	10.372	10.2864	10.0485	9.87082	10.5131	10.11	9.92655	9.76233	10.307	10.0206	10.0232	9.70598	10.3412	10.2705	10.1675	9.75013	10.3731	10.148	10.4888	10.0284	10.1449	9.85692	9.61756	9.54507	9.87787	9.8032	10.4493	10.2674	9.97286	9.81214	10.4946	10.0253
ENSG00000065060.16_2	10.9019	10.759	10.9907	10.7926	10.5746	10.6586	10.6583	11.0809	11.1038	10.8972	10.5731	10.6522	10.9201	11.0348	10.7517	10.8129	10.6633	10.5832	10.5182	10.7811	11.113	10.8005	10.996	10.6792	10.8033	10.879	10.751	11.2391	10.5696	10.9428	10.5621	10.6592	10.7486	10.9697	10.9534	10.9029	10.6569	10.9062	10.9397	11.0183
ENSG00000065135.10_3	12.8498	12.6796	12.8754	12.5933	13.3706	12.6791	13.1308	12.532	12.8847	12.6903	13.0704	12.7095	13.1058	12.718	13.0953	12.529	13.0491	12.723	13.1348	12.5468	13.1094	12.8639	12.8277	12.7005	12.9307	12.3498	13.2397	12.6652	13.2291	12.717	12.916	12.664	13.219	12.6854	12.7677	12.5278	13.1642	12.6656	12.8113	12.7135
ENSG00000065150.18_3	13.7196	13.4935	13.6915	13.4806	13.9093	13.4419	13.8647	13.4969	13.6307	13.4458	13.907	13.6993	13.9469	13.5258	14.259	13.5911	14.0221	13.674	14.1536	13.6254	14.088	13.7538	13.8501	13.6835	13.9134	13.4033	13.9798	13.6105	14.2281	13.6828	13.9875	13.7966	14.0734	13.7738	13.6886	13.4229	14.0924	13.6975	13.836	13.5464
ENSG00000065154.11_2	11.8613	11.9878	11.8257	11.969	12.2518	11.8913	12.3868	11.8688	11.687	11.7034	12.4283	12.3011	12.2188	12.054	12.7276	12.3873	12.4381	12.4564	12.5148	12.1945	12.0587	12.3645	11.9551	12.4175	12.25	11.5278	12.4005	12.071	12.5712	12.1263	12.5277	12.4384	12.4701	12.1482	11.7909	11.684	12.5503	12.2144	12.1151	11.9262
ENSG00000065183.15_2	11.2647	11.2241	11.0682	11.3457	11.3319	11.2184	11.2668	11.0952	11.3111	11.3848	11.1802	11.1443	11.1662	10.9216	11.152	11.0823	11.156	11.1468	11.2754	11.0718	11.1433	11.3967	11.0348	11.3134	11.4289	11.2428	11.1608	11.209	11.266	11.0876	11.0768	11.1389	11.332	11.2149	11.2457	11.241	11.4136	11.1385	11.2234	11.0812
ENSG00000065243.19_3	11.7157	11.9795	11.6638	12.0568	11.8312	12.0073	11.5531	11.909	11.8172	12.0834	11.5889	11.899	11.7021	11.997	11.6701	11.8517	11.6102	11.8699	11.6989	11.8858	11.8518	11.965	11.6293	11.8447	11.7147	11.731	11.6334	11.99	11.7141	12.0169	11.5499	11.8275	11.5319	11.9895	11.4418	11.978	11.5931	12.2128	11.6486	12.1059
ENSG00000065268.10_3	11.3787	11.0342	11.4568	11.2146	11.1886	10.994	11.6236	11.338	11.3742	11.1733	11.3077	10.9685	11.2933	10.918	11.4957	11.2679	11.1875	10.9617	11.1661	10.753	11.5399	11.3602	11.4094	11.1681	11.5305	11.3518	11.6635	11.2271	11.3183	10.927	11.4209	11.1056	11.5021	11.2637	11.6541	11.4349	11.5366	11.278	11.7347	11.32
ENSG00000065308.4_2	12.5801	12.6275	12.4837	12.7102	12.5171	12.6903	12.0402	12.7732	12.3288	12.5941	12.7705	12.9407	12.6441	12.8075	12.495	12.492	12.8463	12.886	12.5392	12.6866	12.4369	12.771	12.5942	12.8746	12.7327	12.8813	12.7986	12.8777	12.8157	13.0943	12.8555	13.0421	12.5084	12.5598	12.5008	12.6407	12.9503	12.948	12.6383	12.8929
ENSG00000065320.8_2	6.67807	7.04254	6.6126	6.89833	6.8592	7.265	6.73556	6.54006	6.3668	7.03338	7.00834	7.4396	6.35717	7.06472	6.71114	7.91424	6.91535	6.8905	6.73113	7.38446	6.64787	6.9647	7.14052	7.61318	6.47637	6.7925	6.73857	6.88362	6.92782	7.36231	7.51666	7.85699	7.28879	7.81134	6.92131	7.16947	7.23632	7.87869	6.56096	7.21897
ENSG00000065328.16_3	9.024	9.53026	8.4693	9.09126	8.75305	8.84548	8.34763	9.77776	8.13881	9.20377	9.2412	9.54193	8.87891	9.37084	8.70249	8.25614	8.66328	8.68926	9.11909	9.42012	7.88973	9.02034	8.523	9.09443	8.92623	9.26462	8.88739	9.05968	8.77129	9.31865	8.47853	8.7418	8.28633	8.66994	8.0553	9.07151	8.22289	8.46494	8.69675	9.20001
ENSG00000065357.19_3	10.1545	10.0517	10.0805	10.2903	10.0843	10.0783	9.39202	9.79675	9.18885	9.66422	10.5182	10.6395	10.1193	10.4522	10.2655	10.7181	10.3527	10.6658	10.3672	10.7715	10.3951	10.1052	10.1661	10.3349	9.79422	10.281	10.0484	10.5995	10.7515	11.0371	11.1131	11.3876	10.4413	10.5814	10.1303	10.2255	10.4308	10.8969	10.092	10.3345
ENSG00000065361.15_4	6.65921	6.50334	6.76997	6.36764	6.624	6.46267	6.66726	6.66275	6.78177	6.45483	6.46262	6.39183	6.82685	6.45227	6.66744	6.5768	6.38474	6.37921	6.90663	6.55009	7.04645	6.41075	6.87063	6.35251	6.45161	6.66358	6.58623	6.53834	6.52068	6.28588	6.76301	6.53162	6.63899	6.70875	6.49195	6.61749	6.49328	6.38036	6.56096	6.64177
ENSG00000065413.19_4	6.65921	6.77195	7.05232	6.7096	7.07709	6.92111	6.73556	6.73933	6.8967	6.85833	6.78982	6.90478	6.91412	6.65126	6.75253	7.09348	6.9515	7.01206	6.97471	6.89449	6.67079	6.73644	7.16795	6.73956	6.64607	6.83604	6.66627	6.66074	6.52068	7.00022	7.01448	6.99243	6.82393	7.15544	6.73573	7.06719	6.92343	6.82312	6.70845	6.71312
ENSG00000065427.14_5	12.9266	12.6805	12.9789	12.6246	13.2695	12.6278	13.1928	12.6389	12.9918	12.6632	13.0778	12.795	13.184	12.5998	13.0359	12.6947	13.0586	12.7815	13.2736	12.5802	13.2177	12.7606	13.0079	12.8246	13.0758	12.7116	13.2724	12.6573	13.2174	12.7184	13.0813	12.7841	13.2023	12.7623	13.0215	12.6331	13.2601	12.6681	13.1788	12.6769
ENSG00000065457.10_5	10.0125	10.0289	10.077	9.79551	9.83194	10.1217	9.96171	9.91379	10.0052	10.1325	9.92333	10.02	9.91617	10.0322	9.98968	9.79819	9.80515	9.97936	9.84507	9.92557	9.77489	9.99203	10.1181	9.94248	9.99265	9.94942	9.8642	10.1141	9.94749	10.1106	9.75915	9.77881	9.79928	9.89356	10.0888	10.0264	9.80702	9.94222	10.0021	10.0869
ENSG00000065485.19_4	10.9244	11.0574	11.908	10.3953	11.8698	10.9112	11.8233	11.0804	11.6866	10.5828	11.832	11.1343	11.8062	11.3817	11.4183	11.3924	11.6321	11.5017	11.694	11.4489	11.9356	10.7295	12.0747	10.897	11.3967	10.8042	11.8232	11.2345	11.6037	11.3382	11.7242	11.24	11.5431	11.3646	11.5159	10.676	11.4007	11.3217	11.6067	11.3429
ENSG00000065491.8_2	9.64662	9.71074	9.51177	9.75325	9.51545	9.67768	9.55158	9.76239	9.67822	9.70006	9.61437	9.68379	9.47473	9.6613	9.72596	9.80408	9.58108	9.62	9.71399	9.68095	9.49175	9.81993	9.55889	9.7122	9.61685	9.71451	9.45808	9.68618	9.55866	9.54652	9.56238	9.79153	9.62115	9.61167	9.5857	9.69269	9.64351	9.66169	9.6334	9.72324
ENSG00000065518.7_2	11.1923	10.9692	11.2518	11.0384	11.3534	11.0642	11.4796	11.0674	11.2537	11.083	11.4533	11.2291	11.3629	11.1491	11.6093	11.2411	11.4795	11.2734	11.4373	10.9622	11.472	11.2292	11.2874	11.2318	11.3773	10.9347	11.4012	11.2446	11.5711	11.2164	11.3368	11.1906	11.4629	11.0895	11.5007	10.8936	11.6499	11.1961	11.5106	11.2042
ENSG00000065526.10_2	11.2875	11.5732	10.8979	11.543	8.46589	11.7142	9.78644	11.5468	11.212	11.5994	10.716	11.027	10.2364	11.5587	9.59787	12.2751	10.264	10.4937	9.61661	11.8408	10.3986	10.0244	11.4869	9.96815	10.0953	12.4523	9.39384	11.7346	9.46636	11.4326	10.7326	11.4032	10.3449	11.5833	11.0104	11.7612	10.1257	11.6818	10.0678	11.4193
ENSG00000065534.18_3	11.4263	11.1007	11.1132	11.0959	10.8554	10.9855	11.5454	11.4341	10.7403	10.8131	11.7719	11.5561	11.7063	11.1834	11.1562	10.9726	11.8163	11.222	11.2681	10.9479	11.5452	11.2522	11.0558	10.7854	11.3127	11.7887	11.471	11.698	11.4627	11.2797	11.575	11.3138	11.4106	11.4908	11.7074	10.706	11.1848	11.3658	11.1249	10.5244
ENSG00000065548.17_3	11.3411	11.543	11.1072	11.4694	11.4095	11.5608	11.2627	11.344	11.2578	11.6118	11.3392	11.5858	11.2479	11.4005	11.3753	11.3205	11.2562	11.431	11.2641	11.4138	11.2606	11.6304	11.0855	11.5014	11.3753	11.3161	11.2687	11.4211	11.4138	11.4961	11.167	11.4409	11.3846	11.4598	11.0908	11.4963	11.4811	11.5307	11.2006	11.3564
ENSG00000065559.14_3	11.33	11.2376	11.271	11.3528	11.2513	11.2769	11.3033	11.3066	11.3895	11.5343	11.1162	11.1617	11.2318	11.331	11.428	11.4492	11.1741	11.4132	11.2007	11.2181	11.1947	11.2765	11.1755	11.4659	11.2525	11.0433	11.2687	11.1811	11.205	11.1819	10.9709	11.1024	11.2191	11.099	11.2613	11.3115	11.1455	11.1929	11.2599	11.2775
ENSG00000065600.12_3	10.2201	10.3946	10.1912	10.5098	10.1526	10.3015	10.3066	10.3189	10.168	10.4187	10.2032	10.3685	10.0722	10.3321	10.287	10.4534	10.2269	10.4397	10.4269	10.5621	10.0653	10.4722	10.156	10.5847	10.3625	10.5477	10.0551	10.4134	10.2228	10.3293	10.3213	10.4925	10.1366	10.318	10.21	10.2987	10.3109	10.2953	10.3501	10.4659
ENSG00000065609.14_4	6.65921	6.64106	5.8354	6.97234	6.56676	6.67595	6.53709	6.96825	6.21221	6.51293	6.51631	6.81517	6.51596	6.77838	6.42776	6.34693	6.30047	6.9993	6.4073	6.67034	6.2801	6.75371	6.6391	6.68519	6.30751	7.0495	6.71521	6.62788	6.34042	6.58819	6.66785	6.79395	6.66465	6.55203	6.64789	6.89063	6.23429	6.5009	6.40685	6.36717
ENSG00000065613.13_4	11.3578	11.6628	11.2945	11.6012	10.5627	11.3394	10.8348	11.6824	11.4285	11.7579	11.1051	11.769	11.0209	11.7502	11.2153	11.6809	10.9451	11.3024	10.6999	11.7153	11.3785	11.0965	11.1382	10.9689	11.1249	11.7749	10.8552	11.4759	10.5915	11.7772	10.8624	11.4333	10.994	11.5748	11.2477	11.8304	10.9218	11.6056	10.9051	11.6907
ENSG00000065615.13_2	9.95389	9.59559	9.9394	9.52476	10.1205	9.76662	10.0907	9.58869	9.86479	9.50688	9.91289	9.73256	10.2364	9.58944	10.1025	9.48799	10.019	9.77895	10.0358	9.5964	9.98638	9.65272	10.0561	9.97083	9.87801	9.53876	10.1308	9.79293	10.2264	9.78656	9.97489	9.7465	10.0598	9.55905	9.92588	9.70838	10.1115	9.54647	9.96803	9.83117
ENSG00000065618.19_4	6.37885	6.22332	6.72099	5.8354	6.47044	5.8354	6.41018	6.30774	6.10222	6.35483	6.73489	6.50463	6.66518	6.28963	6.27828	6.19804	6.89673	6.46212	7.33084	6.42985	6.49194	6.31772	6.50443	5.8354	6.90126	6.46169	6.46226	6.00263	6.59405	6.28588	6.9974	6.21011	6.63899	6.37526	6.32218	6.00806	6.03532	6.22188	6.33109	6.01355
ENSG00000065621.14_2	6.76604	6.78689	7.22792	7.05415	7.19952	7.10124	7.24012	6.96825	7.31612	6.74605	6.92103	6.73008	7.23678	6.91398	6.75253	6.85821	7.05234	7.18614	6.73113	7.26471	7.41402	6.90934	7.06857	6.99513	7.09946	7.0495	7.18286	7.19452	7.1216	7.02618	6.80669	7.04587	6.88388	7.0649	7.04648	6.89063	7.03401	7.01286	7.24511	7.22882
ENSG00000065665.20_3	8.65823	8.96989	8.51755	8.55733	8.7273	8.92269	8.71368	8.57154	8.30106	8.42692	8.70515	8.85942	8.64577	8.44209	8.4513	8.51377	8.62807	8.83127	8.78805	8.50237	8.39872	8.30594	8.57234	8.79822	8.59254	8.65127	8.42283	8.75862	8.65459	8.47074	8.6853	8.84118	8.58201	8.4712	8.30925	8.39691	8.73137	8.53649	8.26597	8.23058
ENSG00000065675.14_2	8.57618	8.75014	8.88955	8.53794	8.46589	7.99392	8.18032	8.57453	9.11097	8.95312	7.96982	8.07799	8.38455	8.38893	8.16045	7.56589	8.12778	8.23061	8.17046	8.30247	8.33467	8.24382	8.48127	8.28235	8.9368	8.69372	8.33033	8.28496	7.71987	8.01542	8.06009	7.90731	8.08678	8.03194	8.72307	8.57907	7.97558	8.07743	8.48889	8.49063
ENSG00000065717.14_4	9.88861	9.634	9.65023	10.0859	9.57133	9.64917	8.68114	9.31361	9.36774	9.8519	8.81968	9.39622	9.30916	9.39393	10.0795	10.2489	9.49702	8.95481	9.50077	9.72141	9.53947	10.0497	9.80895	9.70739	8.83875	9.43677	9.74191	9.88405	10.064	10.0996	9.95899	9.65021	9.52896	9.45879	9.02926	9.30627	10.0588	10.1599	10.0462	9.97482
ENSG00000065802.11_2	10.6103	10.5746	10.5521	10.6076	10.5555	10.5154	10.4535	10.5131	10.6015	10.641	10.6021	10.6883	10.5675	10.5869	10.5055	10.81	10.5351	10.8144	10.7446	10.6651	10.475	10.6769	10.7806	10.7563	10.5703	10.8751	10.6626	10.6306	10.6056	10.6859	10.7885	10.8372	10.6862	10.7672	10.4549	10.5268	10.7611	10.8017	10.4878	10.6219
ENSG00000065809.13_5	13.9644	13.2312	13.9549	13.0994	14.1633	13.2096	14.4597	13.0771	14.0771	13.1717	13.5994	13.0611	13.8875	12.9401	13.8005	12.7827	13.936	12.8947	13.251	12.2194	13.5032	12.7024	13.7973	13.2014	13.6396	12.8227	13.9624	13.0868	13.6704	12.5578	13.2325	12.3579	13.5302	12.6222	13.9848	13.1722	13.9274	12.6957	13.8364	12.8988
ENSG00000065833.8_2	9.49001	9.68464	9.45076	9.82091	9.61589	10.0281	9.38455	9.19402	8.55393	9.13341	10.256	10.4466	9.65443	9.77492	10.4177	10.3458	10.0618	10.3597	10.2893	10.3046	10.0683	10.0218	9.93198	10.2658	9.23445	9.43147	9.95574	10.2138	10.6526	10.8324	11.0202	11.2618	10.4082	10.5164	9.66013	9.89187	10.5253	10.6367	9.78089	10.1359
ENSG00000065882.15_3	11.5335	11.5954	11.6857	11.7461	11.5081	11.2862	11.2795	11.7006	11.6004	11.6473	11.4374	11.6174	11.5312	11.6261	11.6083	11.5552	11.5452	11.7956	11.6935	11.8926	11.7088	11.6312	11.4487	11.6226	11.8063	11.8402	11.5817	11.8183	11.5371	11.6448	11.6979	11.759	11.5692	11.6109	11.2248	11.474	11.4101	11.7417	11.728	11.4757
ENSG00000065883.15_3	11.2501	11.4611	11.2087	11.5191	10.2463	11.5059	10.6756	11.4596	11.2739	11.4937	10.9028	11.2417	10.9891	11.5219	10.909	11.6864	10.8906	11.0557	10.691	11.6752	11.3247	11.2247	11.2649	10.8822	10.9488	11.6581	10.7397	11.422	10.6307	11.4924	11.1289	11.499	10.9698	11.514	11.2529	11.5932	10.8429	11.5723	10.9413	11.556
ENSG00000065911.11_2	11.3875	10.8384	11.0691	10.9742	11.3396	10.2034	11.3972	10.9439	10.8144	10.788	11.7395	11.3828	11.3723	10.4412	10.8819	10.7975	11.7616	11.3282	12.1462	11.6197	11.7261	11.3986	11.0848	11.1154	12.0854	12.2119	11.3504	10.9489	11.8636	11.055	12.0622	11.8674	11.8016	11.4482	10.9349	10.7999	11.8357	11.5191	11.1072	10.7778
ENSG00000065923.9_3	8.02331	8.64116	8.17153	8.5301	8.61926	9.33192	7.77268	8.58347	8.37759	8.74256	8.71912	8.42268	8.03616	8.61801	8.53158	9.39128	8.59651	9.16883	8.22841	8.81731	8.48724	8.6424	8.98814	9.31814	7.84858	8.34953	8.14337	8.69468	8.35952	9.12001	9.09477	9.3082	8.28053	8.66343	8.62457	8.99391	8.88234	9.47889	8.60534	9.38209
ENSG00000065970.8_2	10.7228	10.7782	10.8197	10.8705	10.1269	10.5485	10.3145	10.854	10.8184	10.8636	10.4672	10.5684	10.4115	10.8243	10.5034	10.9817	10.5234	10.4781	10.3268	10.9162	10.5057	10.4981	10.7457	10.4543	10.6501	10.9052	10.4741	10.7221	10.2056	10.6883	10.5171	10.6409	10.4184	10.7102	10.6346	10.8098	10.2522	10.7194	10.5183	10.7771
ENSG00000065978.18_3	15.2896	15.0191	15.3743	14.9909	15.7684	14.7426	15.6647	15.0592	15.3458	14.9614	15.5968	15.2484	15.7217	14.9663	15.6277	15.1091	15.6724	15.3144	15.6634	14.9595	15.3205	15.2735	15.4377	15.2366	15.4979	15.0397	15.7957	15.0935	15.7518	15.1202	15.5023	15.1163	15.5547	15.0728	15.3844	15.0631	15.5675	15.014	15.5838	14.9873
ENSG00000065989.15_3	7.20643	7.4464	7.36587	7.12972	7.50104	7.63264	7.20109	7.85897	7.44118	7.3118	7.82259	8.11674	7.0673	7.33726	7.77214	8.05562	8.01344	7.77341	7.68033	8.24202	7.55148	7.60753	7.47308	7.49566	7.32113	8.0159	6.8859	7.50379	7.19444	7.59016	7.98167	8.03079	7.76824	7.80515	7.22134	7.31495	7.57309	8.07166	7.12551	7.55791
ENSG00000066027.11_3	10.5422	10.6975	10.6875	10.5976	10.4381	10.7213	10.8847	10.4884	10.5581	10.5482	10.334	10.3304	10.607	10.5528	10.5667	10.1311	10.4237	10.5598	10.2774	10.3449	10.7269	10.4628	10.2468	10.3514	10.533	10.3901	10.5046	10.5589	10.5444	10.417	10.0368	10.1922	10.1855	10.1474	10.6777	10.5741	10.2742	10.2311	10.5216	10.6018
ENSG00000066044.14_3	12.326	12.2644	12.2726	12.4678	12.3361	12.3072	12.2557	12.4188	12.3673	12.4769	12.377	12.369	12.377	12.3483	12.3997	12.2581	12.4481	12.405	12.4678	12.3727	12.3109	12.4169	12.3324	12.4757	12.4796	12.4508	12.437	12.346	12.32	12.3673	12.39	12.4132	12.4587	12.4415	12.3178	12.3671	12.3719	12.3867	12.2998	12.3648
ENSG00000066056.13_2	15.679	15.5411	15.6154	15.3577	15.3405	15.647	15.2704	16.0111	16.3518	15.7956	14.6673	14.7824	15.2164	15.4392	14.3064	15.2864	14.9917	15.1471	14.9206	15.2036	15.6948	15.3415	15.6261	14.9877	15.1791	16.0607	14.8558	15.3713	14.318	14.962	14.4577	14.4522	14.8229	15.1809	15.6869	15.6552	14.8454	15.2178	15.586	15.3979
ENSG00000066084.12_2	12.3449	12.3605	12.3231	12.5403	12.2234	12.1176	12.0889	12.3634	12.4227	12.4333	12.0619	12.2825	12.1564	12.3764	12.2777	12.4522	12.1505	12.1995	12.0501	12.3262	12.31	12.3432	12.3132	12.3226	12.1949	12.55	12.2098	12.3917	12.0106	12.4259	12.2282	12.4844	12.2789	12.4344	12.4201	12.5044	12.1604	12.5394	12.2378	12.4599
ENSG00000066117.14_2	12.4466	12.3795	12.6063	12.4562	12.4619	12.3431	12.424	12.4819	12.6923	12.5314	12.4325	12.3587	12.5805	12.3786	12.4509	12.233	12.5405	12.2977	12.421	12.3016	12.5123	12.2704	12.4545	12.1912	12.5427	12.3994	12.4914	12.3017	12.312	12.3012	12.2925	12.1772	12.4171	12.2943	12.4868	12.3682	12.4161	12.3132	12.5276	12.341
ENSG00000066135.12_4	11.5035	11.637	11.4952	11.8229	11.2461	12.1049	11.2881	11.7551	11.6023	11.8435	11.4518	11.696	11.3069	11.881	11.301	11.9055	11.4625	11.8162	11.3255	12.0463	11.3921	11.7559	11.7514	11.9352	11.5049	11.856	11.3577	11.8743	11.341	11.8907	11.594	11.9702	11.7328	11.9024	11.5905	11.7805	11.4303	12.0333	11.3398	11.8681
ENSG00000066136.20_3	10.8664	10.7878	10.9057	10.8227	10.6729	10.7667	11.0218	10.8618	10.9578	10.8834	10.6459	10.7053	10.8467	10.7714	10.6432	10.5846	10.7074	10.7721	10.6578	10.7012	10.7082	10.8417	10.7437	10.6962	10.9097	10.9762	10.7752	10.7826	10.5782	10.5795	10.5516	10.5792	10.7384	10.7746	10.8519	10.75	10.6638	10.6516	10.7922	10.6026
ENSG00000066185.12_2	6.78253	6.38238	6.72099	6.53657	6.70216	6.40358	6.79847	6.33612	6.68875	6.59121	6.37143	6.36623	6.61889	6.5592	6.39431	6.37761	6.52172	6.43583	6.4415	6.23771	6.75621	6.58218	6.58837	6.49243	6.78348	6.48495	6.66627	6.47813	6.49427	6.32165	6.6421	6.55557	6.61239	6.37526	6.88722	6.45357	6.81677	6.52758	6.9233	6.42257
ENSG00000066230.11_4	7.95243	8.09021	8.12305	7.5482	8.08808	7.76014	8.0881	8.03081	7.89231	7.57013	7.97585	7.91539	7.67184	7.94802	7.99696	7.54289	7.81652	7.60798	8.12221	7.89003	7.70782	7.82539	7.90217	8.03399	8.05456	7.92406	7.65419	8.01273	7.7347	7.92461	8.08068	7.71455	7.94482	7.79893	8.03651	7.87932	7.71123	7.67524	8.01863	7.78527
ENSG00000066248.14_4	6.95924	6.22332	6.51892	6.33361	6.79548	6.37147	6.64306	6.20944	6.25639	6.48458	6.33717	6.6839	6.27706	6.40349	6.39431	6.34693	6.42217	6.19912	6.56152	6.40255	6.54804	6.24357	6.58837	6.28382	6.37005	6.52898	6.04581	6.00263	6.54605	6.28588	6.8277	6.33007	6.73682	6.31212	6.79576	6.40469	6.49328	6.52758	6.66251	6.08718
ENSG00000066279.17_3	9.50465	10.3594	9.23141	9.81302	9.33895	9.68297	8.56086	10.6247	8.83508	9.64693	9.74808	10.5773	9.53084	10.3439	9.30844	9.1937	9.42298	9.90968	9.40177	10.8273	8.85016	9.33254	9.5567	9.82013	9.62982	9.98228	9.58308	9.89343	9.26875	10.5117	9.41948	10.0044	9.37046	9.50082	8.59985	9.7309	9.04314	9.5141	8.60104	10.2949
ENSG00000066322.14_3	12.2863	11.9842	12.2075	11.9701	12.4432	12.1942	12.4983	12.1142	12.1411	11.8982	12.547	12.3436	12.4352	12.0451	12.7074	12.5299	12.704	12.4944	12.7892	12.338	12.4643	12.3569	12.4193	12.2677	12.2684	12.1206	12.4272	11.7763	12.7584	12.3686	12.493	12.2601	12.4206	12.1376	12.3228	11.8468	12.6728	12.2426	12.4667	12.0898
ENSG00000066379.14_2	9.77423	9.70354	9.68974	9.84895	9.71405	9.52511	10.1028	9.51098	9.84025	9.70935	9.38905	9.86719	10.1944	9.73249	9.95214	9.78931	9.66473	9.47316	9.85399	9.14027	9.86088	9.88621	9.46631	9.7186	9.45314	9.41367	10.1261	9.80666	9.92511	9.31225	9.71981	9.64145	9.84961	9.52759	9.934	9.3489	10.0722	9.3902	10.0069	9.79609
ENSG00000066382.16_2	9.80701	10.0022	9.8724	9.81933	10.0574	10.2325	10.1822	9.59449	9.84796	9.85525	9.35185	9.30213	9.81228	9.88891	9.45265	9.65721	9.51138	9.62168	9.26074	9.54525	9.69109	9.41714	9.91333	9.87691	9.0958	9.43853	9.64169	9.8864	9.05302	9.47008	9.71981	9.51657	9.28829	9.44761	9.97705	9.71828	9.3234	9.45989	9.79391	9.81864
ENSG00000066422.4_2	10.3089	10.4895	10.2667	10.7221	10.362	10.535	10.1474	10.5161	10.3921	10.6707	10.0566	10.6073	10.1498	10.3708	10.2592	10.4059	10.0986	10.4956	10.1703	10.4147	10.2005	10.4149	10.1817	10.5547	10.4278	10.4982	10.1968	10.4926	10.2637	10.4337	10.1989	10.3783	10.2689	10.5873	10.3352	10.6139	10.2548	10.549	10.262	10.4959
ENSG00000066427.22_5	9.46215	9.43241	9.30835	9.7114	9.05067	9.34758	9.20944	9.3294	9.42269	9.64112	9.1949	9.38776	9.22511	9.6613	9.27061	9.53132	9.0905	9.44112	8.98804	9.368	9.42862	9.51536	9.14576	9.40417	9.41801	9.42793	9.13191	9.69292	9.15986	9.62595	9.04502	9.63086	9.3544	9.48816	9.4651	9.72811	9.27522	9.53844	9.18128	9.60649
ENSG00000066455.12_2	10.651	10.7966	10.7773	10.7725	10.9248	10.8795	10.7116	10.6855	10.8191	10.8752	10.7935	10.9128	10.6895	10.7694	10.8312	10.9107	10.8453	10.9404	10.8691	10.9301	10.7916	10.6914	10.9944	10.8878	10.8322	10.7559	10.6937	10.7661	10.7708	10.8529	10.8868	11.0058	10.8421	10.9035	10.7186	10.7334	10.9637	10.9453	10.7624	10.8457
ENSG00000066468.22_5	8.77591	8.53945	9.09191	7.42512	7.89429	8.11307	8.74153	8.56253	9.27192	8.28116	8.29992	8.44614	8.65368	8.63322	7.52649	8.7243	8.15961	7.85465	8.34254	8.5525	8.95386	7.93893	8.98814	7.79985	8.3621	8.7721	8.07019	8.2439	7.38742	8.17041	8.16001	8.11235	7.96712	8.32484	8.94421	8.55356	7.78265	8.30465	8.7938	8.59091
ENSG00000066557.5_2	10.4313	10.7527	10.6088	10.6699	10.9587	10.5291	10.9245	10.6154	10.6516	10.7292	10.704	10.6403	10.7702	10.612	11.0066	10.7603	10.6558	10.7027	11.0284	10.7349	10.8789	10.8575	10.5183	10.9358	10.8592	10.2403	10.8495	10.6023	10.9362	10.7175	10.6283	10.6444	10.9443	10.7079	10.6065	10.7173	10.8342	10.4745	10.7661	10.8402
ENSG00000066583.11_4	9.85196	10.1051	10.0034	9.97726	9.89219	9.81552	10.1707	9.947	10.0791	10.2652	9.73796	9.82911	9.96386	9.86125	10.3545	9.95853	9.86958	9.90418	10.0729	9.80052	9.90945	10.1539	9.75089	10.245	10.1034	9.79626	10.0063	9.83495	10.0012	9.66156	9.69439	9.78836	9.91651	9.84768	10.0143	10.0733	10.0149	9.74587	10.1085	10.0458
ENSG00000066629.17_5	10.4207	10.7289	10.3209	10.5558	10.2757	10.5105	10.1779	10.695	10.0285	10.3845	10.5512	10.8052	10.3555	10.6484	10.6481	10.7497	10.2766	10.6147	10.6061	11.039	10.2979	10.5916	10.1225	10.4253	10.347	10.4906	10.2798	10.4077	10.4805	10.7223	10.4083	10.6523	10.2503	10.3933	10.0249	10.1525	10.3733	10.327	10.3526	10.5929
ENSG00000066651.19_5	8.31296	8.1265	8.36736	8.5496	8.30498	8.46845	8.46322	8.26016	8.21993	8.38956	8.18165	8.27272	8.12634	8.272	8.33135	8.19259	8.36347	8.52739	8.69849	8.46916	8.3397	8.50336	8.38371	8.3131	8.59591	8.50525	8.23708	8.17389	8.37317	8.25542	8.47345	8.50702	8.55848	8.38208	8.25148	8.28018	8.58749	8.22969	8.39707	8.26065
ENSG00000066654.13_4	10.1672	10.0243	10.2926	10.4971	10.1302	10.3487	10.0332	10.3996	10.3847	10.3158	10.0279	10.124	9.94814	10.1291	10.3449	10.4412	10.0537	10.4292	10.2096	10.2652	10.2403	10.2477	10.2629	10.2917	10.1558	10.4223	9.9325	10.3604	10.0351	10.1373	10.3144	10.3225	10.4069	10.4759	10.3118	10.3836	10.2166	10.3293	10.1437	10.2459
ENSG00000066697.14_3	10.8846	10.5003	10.9579	10.6542	10.7794	10.7592	11.0788	10.5154	10.5749	10.3914	11.3458	11.0675	11.0543	10.6455	11.21	11.0937	11.3177	10.9215	11.4171	10.8837	11.1798	10.8198	11.0726	10.6994	11.1885	10.8124	11.0739	10.7313	11.5711	10.9814	11.4664	11.1164	11.3859	10.962	10.9236	10.578	11.4872	10.9347	11.1315	10.7095
ENSG00000066735.14_3	12.2071	12.2619	12.5801	11.7796	11.2755	11.8059	11.7853	12.3948	12.4772	11.9757	11.7264	11.7399	11.8027	12.1647	11.2147	12.5619	11.608	11.7615	11.4666	12.2318	12.2019	11.7896	12.061	11.3066	11.5292	12.7193	11.7161	12.081	11.1534	11.9796	11.651	11.7428	11.5272	12.0418	12.1491	12.1474	11.3249	12.0215	11.9108	12.0243
ENSG00000066739.11_2	10.5298	10.4786	10.3194	10.7069	10.2596	10.4018	10.26	10.5831	10.5813	10.5656	10.4037	10.552	10.2569	10.4522	10.5216	10.5872	10.3944	10.3737	10.301	10.5958	10.5003	10.4731	10.3359	10.3718	10.3884	10.7059	10.2713	10.5448	10.1385	10.6031	10.3088	10.581	10.3848	10.5643	10.4345	10.6839	10.2378	10.6358	10.3222	10.5863
ENSG00000066777.8_4	11.288	11.5927	11.3882	11.6252	11.3382	11.5178	11.1091	11.5056	11.426	11.6211	11.2545	11.4784	11.384	11.7648	11.3935	11.5499	11.1867	11.5314	11.229	11.5878	11.6077	11.7256	11.3991	11.5909	11.3336	11.5058	11.263	11.667	11.312	11.8441	11.4014	11.8279	11.3682	11.8747	11.4621	11.7271	11.4429	11.933	11.336	11.8368
ENSG00000066813.14_2	7.59208	7.06467	7.19811	6.80064	6.91861	7.0885	7.36101	7.09443	6.94175	6.63884	7.30744	7.38744	7.31798	6.73308	6.57139	6.74716	6.85829	6.69703	6.94129	6.85121	7.06102	6.43844	6.73117	6.44057	7.06524	7.06069	7.22488	6.94289	6.91235	7.00022	6.58766	6.82752	6.88388	6.76003	6.98594	6.80926	6.522	6.60165	6.81286	6.66025
ENSG00000066827.15_4	8.88443	9.1407	9.01295	9.09651	8.89445	8.96415	8.70965	9.04643	9.1391	9.19317	8.76359	8.81431	8.70781	9.2199	8.73652	9.05643	8.94556	8.81652	8.77288	9.04969	9.02307	9.09346	9.20588	9.00773	8.88044	9.26263	9.04721	8.96856	8.79484	9.03671	8.89182	9.14346	9.01547	9.06106	9.1605	9.12597	8.89253	9.21462	9.00891	9.1132
ENSG00000066855.15_4	10.2322	10.0886	10.2405	10.0937	10.3824	9.92054	10.5295	10.1602	10.2494	10.1004	10.366	10.2721	10.3791	10.1312	10.6195	10.1134	10.5152	10.3747	10.82	10.3329	10.4649	10.3953	10.1718	10.3575	10.5017	10.3496	10.3795	10.0734	10.5981	10.1576	10.3432	10.2725	10.569	10.1486	10.1486	10.17	10.2908	10.0822	10.3738	10.0904
ENSG00000066923.17_4	6.87527	7.08632	6.79341	7.02763	6.56676	6.9802	6.64306	6.94552	6.68875	6.94199	7.04919	6.9751	6.51596	7.043	6.96571	7.12772	6.70827	6.94648	6.47377	7.19439	7.00141	6.58218	6.58837	6.66618	6.66464	7.06069	6.76126	6.85878	6.79584	6.68901	6.84822	7.2022	6.55597	7.20826	6.62422	7.12977	6.64951	6.89086	6.61355	6.79405
ENSG00000066926.10_2	10.4483	10.2689	10.628	10.6248	10.6085	10.3793	10.7507	10.465	10.5401	10.6255	10.5454	10.3356	10.795	10.5923	10.577	10.3875	10.7094	10.6088	10.8417	10.4269	10.7961	10.6087	10.6271	10.5503	10.6713	10.579	10.681	10.498	10.5868	10.4347	10.6438	10.6418	10.6605	10.494	10.5675	10.5811	10.7483	10.4566	10.8287	10.6675
ENSG00000066933.15_4	10.6436	10.5556	10.4289	10.7886	9.72906	10.6087	10.1238	10.7786	10.732	10.7739	10.2608	10.6992	10.4687	10.9014	10.3676	10.9588	10.1467	10.2459	9.71006	11.0807	10.8268	10.3653	10.4495	10.2439	10.2727	10.7754	10.0732	11.1156	9.82226	10.8493	10.3046	10.7276	10.47	10.8184	10.4739	10.8203	10.0348	10.8461	10.3235	10.8895
ENSG00000067048.16_4	8.81204	7.97993	7.98956	6.02451	7.81127	7.66384	7.11842	7.45904	8.4788	7.80484	7.97585	7.96871	8.12634	8.54581	8.06603	6.09216	6.60774	6.95997	7.0535	7.26471	7.56071	6.92349	7.6363	7.94536	6.9417	7.01517	7.97811	7.89969	7.7347	5.8354	7.90604	7.86339	8.19028	7.35281	7.64941	7.77379	6.03532	7.33027	6.47328	6.96185
ENSG00000067057.16_3	13.5607	12.4133	13.5116	12.5601	13.2001	12.3126	13.1848	13.0517	13.1666	11.7935	14.2882	13.4609	13.7536	12.465	14.0635	13.1693	14.1504	13.3052	14.0809	13.3735	13.9456	12.8765	13.6295	12.5968	13.9928	13.4237	13.6762	12.7155	14.1746	13.4347	14.3889	13.5985	13.9665	13.3999	13.4222	12.4704	14.1912	13.5294	13.5621	12.658
ENSG00000067064.11_4	11.125	11.3847	11.4325	11.4559	11.6286	11.6641	11.6104	11.3367	11.1746	11.3385	11.4848	11.3853	11.5965	11.3861	11.4589	11.0561	11.7611	11.686	11.7851	11.4167	11.0179	11.4489	11.1924	11.7777	11.4734	11.1535	11.5591	11.4948	11.7719	11.4168	11.2953	11.2805	11.5147	11.2664	11.0637	11.1642	11.4475	11.0528	11.2599	11.2222
ENSG00000067066.16_3	9.35709	9.08603	9.34968	9.00457	9.58319	9.60158	9.73662	9.1921	9.34384	9.09402	9.47701	9.41631	9.53507	9.12309	9.38591	9.20493	9.50422	9.56865	9.41634	9.07409	9.80177	9.45382	9.44041	9.32025	9.3411	9.29998	9.35386	9.31112	9.69918	9.50414	9.47787	9.20929	9.40464	9.19453	9.63442	9.20087	9.84384	9.60716	9.71981	9.40283
ENSG00000067082.14_2	13.8416	13.5293	13.7393	13.6049	13.7128	13.7089	13.9045	13.4563	13.6718	13.7054	14.0219	13.6409	13.8838	13.8584	14.0629	13.9919	13.929	13.6534	14.1262	13.7753	14.0982	13.823	13.8484	13.772	13.6775	13.5103	13.8257	13.7216	14.1267	13.8925	14.0264	13.7296	13.8304	13.651	13.6391	13.6863	13.8645	13.9618	14.1123	13.9591
ENSG00000067113.16_3	9.28034	9.19127	9.31433	9.39937	9.44953	9.30696	9.42151	9.02928	9.16916	9.11385	9.21946	9.3979	9.42546	9.37442	9.37882	9.37351	9.54897	9.45628	9.46619	9.44082	9.43552	9.32212	9.23637	9.67489	9.28467	9.33448	9.29028	9.34586	9.61205	9.37299	9.66415	9.60223	9.62783	9.26002	9.5586	9.39735	9.33334	9.32862	9.43121	9.23834
ENSG00000067141.16_2	12.13	11.9783	12.3223	11.9358	11.6126	11.9157	11.8802	12.3954	11.9482	11.5149	11.6688	11.7123	11.8162	12.0084	10.8415	11.5319	11.7587	12.143	11.8804	12.2785	12.4517	11.3445	12.3845	11.2105	12.2154	12.794	11.7583	11.9199	11.3721	12.0201	12.0944	12.1256	11.8973	12.4072	12.3556	12.1875	11.4833	11.8187	11.5759	11.3873
ENSG00000067167.7_2	13.4637	13.44	13.6582	13.3833	14.2039	13.369	13.9094	13.2758	13.6034	13.3957	13.6374	13.382	13.8443	13.4383	13.8455	13.3436	13.7787	13.5809	14.0512	13.2056	14.0251	13.7894	13.6588	13.5194	13.6618	13.1485	13.9458	13.4693	14.1098	13.5469	13.7819	13.4601	13.9312	13.384	13.6619	13.422	14.0318	13.4285	13.9224	13.5477
ENSG00000067177.14_3	9.24363	9.09714	9.06371	9.02124	9.098	9.32516	9.22907	9.20549	9.1391	8.99045	9.12118	9.16412	8.9251	9.06432	9.21591	9.65558	9.15315	9.15257	9.41634	9.50653	9.24949	9.07615	9.76231	9.51502	9.2702	9.22835	8.91717	9.04277	9.01932	9.30366	9.49763	9.62197	9.32173	9.73301	9.21514	9.11309	9.4221	9.51615	9.08407	9.19568
ENSG00000067182.7_2	12.9989	12.9016	13.0219	13.024	13.005	13.112	13.0139	13.234	12.9537	13.0367	12.7363	12.8199	12.8459	12.8616	12.6859	12.9051	12.8198	12.955	12.7277	12.8344	12.9769	13.0427	12.9108	12.8297	12.9607	13.1154	12.7753	12.9434	12.7241	12.8054	12.7474	12.8106	12.7035	12.9168	13.0371	13.0499	12.8401	12.9331	13.0433	12.9963
ENSG00000067191.15_3	7.32523	7.31616	7.03475	7.3681	6.89924	7.31793	6.85699	7.3161	7.01232	7.36618	7.1862	7.43229	6.9468	7.32052	6.54516	7.7291	6.9336	7.35397	7.09791	8.28119	7.26976	6.80344	7.19468	7.15235	7.14337	7.73034	6.71521	7.21221	6.84768	7.32438	7.42814	7.40545	7.2223	7.40577	6.85178	6.90349	6.90652	7.19551	6.79301	7.199
ENSG00000067208.14_3	10.4159	10.422	10.1799	10.4663	10.4754	10.6425	10.0521	10.6112	10.2598	10.3517	10.4249	10.6395	10.1716	10.5969	10.4039	10.5334	10.3001	10.6121	10.0759	10.8323	10.2967	10.4448	10.5569	10.7352	10.1	10.6382	10.2043	10.7687	10.3105	10.889	10.5819	10.6566	10.4223	10.8069	10.4402	10.629	10.1115	10.8142	10.1115	10.6243
ENSG00000067221.13_4	10.2112	9.99869	10.0752	9.92116	10.1478	10.165	10.185	9.9594	9.92	9.89643	10.1006	9.96895	9.87851	9.80295	10.0501	10.0943	9.96976	10.057	9.86815	9.68882	10.0989	9.99203	9.76231	9.7186	9.74894	9.90441	10.1324	9.92466	10.1228	9.97466	9.82891	9.74323	9.84199	9.67681	9.86095	9.76812	10.3625	9.81048	10.0875	9.74549
ENSG00000067225.17_4	16.3777	14.9876	16.36	14.9667	16.6487	14.8125	16.816	15.2746	16.2139	14.7177	16.9848	15.5616	16.7893	15.0223	16.7693	15.554	17.0432	15.521	17.0147	15.2903	16.7736	15.2852	16.6673	15.1368	16.4923	15.52	17.0312	14.9772	16.9458	15.3131	16.8563	15.5374	16.8119	15.3886	16.3022	14.8163	16.8922	15.4458	16.6623	14.9133
ENSG00000067248.9_3	10.2045	10.5436	10.2941	10.4612	10.1621	10.425	9.98649	10.4233	10.1444	10.5808	10.3562	10.7752	10.2531	10.5434	10.4628	10.483	10.4901	10.6715	10.5795	10.6698	10.279	10.6027	10.2481	10.4873	10.4553	10.6328	10.2883	10.5433	10.5128	10.7295	10.2679	10.8039	10.3368	10.619	10.04	10.5252	10.287	10.5853	10.0905	10.5149
ENSG00000067334.13_3	11.0232	11.0478	10.7773	11.1826	11.0303	11.0823	10.7478	11.0264	11.0481	11.2083	10.9874	11.0564	10.7756	11.0653	10.8346	11.149	10.8934	10.9544	10.7038	10.9916	10.7907	10.8675	10.8211	11.0806	10.8523	10.9402	10.7417	10.98	10.7948	10.9754	10.7735	10.9658	10.863	10.9626	10.926	11.0772	10.8946	11.0514	10.7736	11.0165
ENSG00000067365.14_3	9.44517	9.20363	9.48292	9.32338	9.45988	9.21231	10.0458	9.49399	9.42476	9.1636	10.021	9.66716	9.48351	9.14215	9.92332	9.72711	9.88433	9.89172	10.1194	9.75478	9.93878	9.61578	9.60196	9.26434	9.92733	9.90948	9.68306	8.93912	9.80438	9.40141	9.84439	9.70843	9.79928	9.60666	9.40544	9.30439	10.0272	9.5059	9.75068	9.27362
ENSG00000067369.13_4	12.0424	12.1514	12.0666	12.2819	10.9794	12.4141	11.5123	12.2395	12.1869	12.2611	11.6065	11.9509	11.7193	12.1016	11.5962	12.2679	11.491	11.8285	11.5134	12.3362	11.9186	11.6983	12.181	11.9596	11.8968	12.4406	11.4604	12.3146	11.3183	12.2127	11.7505	12.176	11.7833	12.2756	12.1075	12.3864	11.67	12.2891	11.8536	12.3225
ENSG00000067445.20_6	12.3245	12.1277	12.3526	12.3524	12.5396	12.3535	11.9832	11.9269	12.2122	12.4794	12.0106	11.8845	12.5413	12.3205	11.9716	11.9178	11.9783	11.796	12.4532	12.5165	12.0543	12.1905	12.6103	12.4956	12.0912	12.0376	12.369	12.2359	12.1633	12.1383	12.6095	12.414	12.4113	12.1877	12.2904	12.3869	11.8952	11.8648	12.8634	12.1668
ENSG00000067533.5_2	9.45274	9.43416	9.31731	9.71987	9.6182	9.49334	9.46227	9.79297	9.23928	9.85692	9.77635	9.909	9.49657	9.5971	9.69025	9.39324	9.79152	9.84221	9.59972	9.57105	9.47623	9.8155	9.39699	9.66001	10.0309	9.55345	9.58308	9.60698	9.66712	9.62251	9.52917	9.91434	9.71612	9.65273	9.5137	9.70554	9.99794	9.86592	9.41198	9.8436
ENSG00000067560.10_3	15.0496	14.6639	15.1023	14.6124	15.379	14.6927	15.3092	14.6522	15.1206	14.7271	15.1881	14.7987	15.2629	14.6974	15.3892	14.9547	15.2201	14.8913	15.3732	14.6297	15.4024	14.8788	15.1677	14.7961	15.1336	14.3909	15.2661	14.7521	15.3729	14.815	15.1464	14.8027	15.3606	14.8155	15.0902	14.7356	15.3489	14.7645	15.2298	14.6939
ENSG00000067596.11_4	11.4816	11.5923	11.6088	11.6252	11.4888	11.2717	11.2021	11.63	11.6399	11.6997	11.2278	11.4112	11.3641	11.4785	11.6556	11.2858	11.2312	11.3899	11.248	11.5811	11.4659	11.599	11.4696	11.4621	11.5471	11.6131	11.3993	11.4894	11.2457	11.6325	11.332	11.396	11.4536	11.6005	11.6138	11.6494	11.3639	11.6123	11.4545	11.6257
ENSG00000067601.7_4	7.3063	7.48426	7.64191	7.20013	7.43282	7.28647	7.49086	7.26691	7.5033	7.38722	7.30744	7.30853	7.30674	7.48515	7.35493	7.55827	7.31841	7.47552	7.09791	7.22509	7.50421	7.32274	7.43117	7.228	7.29345	7.1762	7.22488	7.51726	7.32675	7.38994	7.14148	7.36765	7.16598	7.27809	7.455	7.52437	7.3526	7.34079	7.45108	7.37547
ENSG00000067606.16_4	8.35085	8.24626	8.22486	7.42512	8.19454	8.16624	7.61705	7.71874	8.27298	8.14636	7.73117	7.90045	7.37256	7.89669	7.55433	7.63237	7.55318	7.72739	7.80394	7.6138	8.17412	8.23927	7.60906	7.82528	7.99297	8.16919	7.64467	7.80259	7.56935	7.61298	8.03916	8.21384	7.98905	7.85382	7.86121	7.76215	8.22289	8.63539	7.72159	7.60122
ENSG00000067646.11_2	6.0175	6.0093	6.83841	5.8354	7.47874	6.58928	6.03979	5.8354	7.09075	6.97344	6.54152	6.82855	7.09525	6.82133	6.03408	6.01708	6.85829	6.48729	7.11229	6.50477	6.73571	7.05443	6.03876	6.66618	5.8354	6.01036	6.8859	6.76575	6.02711	5.8354	7.06401	7.05878	6.04539	7.11117	6.75623	6.67007	5.8354	5.8354	6.53305	7.15788
ENSG00000067704.9_2	12.1562	12.3382	12.3023	12.3118	12.2477	12.328	12.3743	12.3372	12.3139	12.34	12.157	12.272	12.2175	12.3013	12.165	12.3282	12.1402	12.3432	12.3104	12.2937	12.1543	12.2928	12.2703	12.3934	12.3386	12.2562	12.2139	12.3113	12.2499	12.2153	12.0514	12.2282	12.2455	12.3453	12.2351	12.2757	12.1783	12.2636	12.1184	12.4154
ENSG00000067715.13_3	8.26515	8.55585	8.0873	8.24746	7.81982	8.32808	8.7727	8.94023	7.87963	8.27602	8.69103	8.87413	8.13214	8.14828	8.57842	9.02375	8.39552	8.7022	7.73954	8.28119	8.85362	8.92117	8.14664	8.48814	8.60595	9.14426	8.60944	8.85421	8.36408	8.94817	8.29422	8.75832	8.91261	9.11171	8.6845	8.25236	8.75396	9.58786	7.98504	8.31885
ENSG00000067798.15_4	8.14489	7.97993	8.4693	8.74771	7.19952	8.65161	7.74806	8.413	8.06353	8.12347	8.75345	9.12384	7.57719	8.01185	8.13166	8.58176	8.48246	9.02812	8.17637	8.782	8.31945	7.55425	8.57674	7.30842	8.29261	9.92834	7.62542	8.62766	7.62698	8.82977	8.80245	9.36269	8.50525	9.08057	7.92461	8.19075	8.29261	9.5059	7.8259	8.31069
ENSG00000067829.18_3	10.4652	10.4202	10.5572	10.4369	10.4741	10.5174	10.4066	10.5677	10.5823	10.5388	10.5965	10.5854	10.512	10.3806	10.6235	10.7519	10.6939	10.5191	10.4622	10.5967	10.6987	10.5082	10.8604	10.3616	10.6477	10.5273	10.5709	10.5102	10.4692	10.5901	10.7725	10.6583	10.7073	10.7507	10.7593	10.5988	10.6221	10.6367	10.5645	10.4606
ENSG00000067836.12_4	10.098	9.95211	9.79786	9.9857	10.0659	10.1204	9.91427	10.0209	9.63064	9.80767	10.0768	10.1689	9.95759	10.1899	9.75899	10.0001	9.99035	9.85225	10.4125	10.4307	9.73825	9.94821	9.93029	10.1361	9.85752	10.0844	9.80633	9.98625	10.0351	10.0709	9.99062	10.2288	9.84007	9.99139	9.72339	9.70412	9.51221	9.80215	9.89918	10.127
ENSG00000067840.12_3	7.95802	7.80329	8.28867	7.99246	8.37389	8.1346	7.31422	7.77453	8.16981	7.70508	7.72386	7.74632	7.53159	7.71097	7.86827	8.20186	7.72309	7.76043	7.88747	8.09758	7.73205	7.43998	8.50461	8.15665	7.30275	8.03059	7.86308	7.53719	7.80631	7.91872	8.5332	8.37051	7.59283	7.7085	8.13377	7.56622	8.25552	8.53238	8.63088	8.26912
ENSG00000067900.7_3	11.5934	11.8784	11.5166	11.9017	10.5301	11.9276	11.0106	11.9192	11.605	11.9444	11.2236	11.8104	11.1506	12.1749	11.0582	12.0894	11.1567	11.7003	10.8524	12.2006	11.7656	11.404	11.4857	11.4602	11.4201	12.1398	10.9682	12.044	10.8863	12.0373	11.2833	12.0882	11.3361	12.0656	11.5164	12.1249	11.1573	12.1693	11.045	11.9773
ENSG00000067955.13_3	11.1782	11.3359	10.886	11.4472	11.4068	11.1717	11.5157	11.3215	11.1874	11.2727	11.1981	11.2653	11.3373	11.2346	11.8386	11.4793	11.6729	11.4686	11.9925	11.6453	11.3074	11.773	11.0885	11.9318	11.4797	11.3161	11.3253	10.8051	11.7442	11.2192	11.3818	11.4811	11.5869	11.4602	11.1669	11.1393	11.645	11.1159	11.2492	11.186
ENSG00000067992.13_5	10.2267	9.40062	9.73264	8.99335	9.52779	9.04631	10.2722	9.21119	10.0285	9.27582	9.98014	9.35864	10.0866	9.29738	10.2971	9.71934	9.98009	9.1147	9.239	8.22423	10.4218	9.33461	9.75661	8.86966	8.9859	8.42417	9.97162	9.4047	10.0434	9.29719	9.42723	8.61672	9.5001	8.67642	10.7363	9.54313	10.1883	9.33792	10.1423	9.13823
ENSG00000068001.13_5	14.0921	14.4752	14.0469	14.3576	13.8356	14.1531	14.1613	14.3327	13.9781	14.2213	14.0969	14.4013	14.3174	14.4527	14.0646	14.5134	14.142	14.397	14.3411	14.6344	14.1734	14.5488	13.7898	14.0853	13.8564	14.5274	14.1341	14.3709	14.2583	14.5684	13.8487	14.1144	13.7364	14.0427	13.7951	13.9256	14.0926	13.8733	14.2217	14.3616
ENSG00000068024.16_3	10.4596	10.7707	10.577	10.9778	10.0352	10.8202	9.84728	10.7077	10.7287	11.0167	9.8811	10.2984	10.2582	10.9277	9.39998	10.4431	9.9259	10.1295	9.30845	10.5449	9.76035	10.3491	10.1986	10.3828	10.0824	10.6832	9.61494	11.0591	9.34301	10.4608	9.84823	10.2759	9.84771	10.5652	10.4057	10.6803	9.62144	10.9647	10.0211	10.7334
ENSG00000068028.17_3	10.2234	10.146	10.2467	10.0741	9.86141	10.2361	10.1764	10.1186	10.1742	9.95529	10.3758	10.1391	9.72449	10.0344	9.67686	9.87432	10.2484	10.0816	10.0295	10.3773	10.4333	9.63437	10.1888	9.68472	10.4982	10.5759	10.0567	10.0806	9.98979	9.90998	10.3754	10.1789	10.3122	10.0673	10.1402	9.97784	10.3564	10.0489	9.91798	9.8284
ENSG00000068078.18_4	7.07269	7.06467	6.99862	6.89833	7.21386	7.40732	6.83792	7.74135	6.8329	6.84061	7.254	7.55074	6.8628	7.12719	6.51783	7.03369	6.9336	7.62992	7.29533	8.18334	7.03166	6.9647	7.34249	7.47908	7.42552	7.70547	6.90504	6.96557	6.98724	7.54319	7.17091	7.59393	7.37563	7.56666	7.1706	7.06719	6.77809	6.74957	6.85123	7.0704
ENSG00000068079.7_2	7.91836	7.96483	7.67235	8.18308	7.89429	8.11849	8.02952	8.13398	7.65721	7.97066	7.86265	8.07361	7.97892	7.89669	7.54512	7.93702	7.543	8.26205	7.71451	8.00058	7.73205	8.39407	7.543	7.99596	7.79456	8.26238	7.99271	8.16989	7.97559	8.13584	7.64781	7.91959	7.69739	7.94037	7.90383	8.17383	7.75141	7.79548	7.92229	8.15461
ENSG00000068097.14_4	9.83184	9.91274	9.81476	10.0555	9.86723	10.0044	9.5953	9.82167	9.89936	10.0962	9.72607	9.78101	9.78598	9.92336	10.0924	10.2413	9.73157	9.89033	9.73153	10.077	9.89122	10.0244	9.68638	9.88119	9.46587	9.63395	9.83749	9.87815	9.69741	9.97466	9.84053	9.91579	9.80322	10.1509	9.84897	9.72531	9.58041	9.99288	9.59774	9.90282
ENSG00000068120.14_4	11.2822	11.1957	11.4488	11.3104	11.2624	11.2571	11.3984	11.4481	11.3144	11.2857	11.2767	11.1463	11.3623	11.2005	11.1137	11.1051	11.2973	11.0832	11.2132	11.1096	11.3247	11.1882	11.2689	10.9992	11.3087	11.3867	11.3651	11.2345	11.2203	11.1608	11.117	10.9433	11.3899	11.2328	11.3892	11.1988	11.167	11.1646	11.3809	11.0602
ENSG00000068137.14_2	9.29518	9.50559	9.6096	9.33005	8.89445	9.22933	9.10698	9.58869	9.68341	9.27833	8.98138	9.10533	9.01622	9.16095	9.28333	9.82015	8.82322	9.46755	8.93132	9.36011	9.19075	9.05106	9.56543	9.21751	9.11679	9.60292	9.01324	9.41454	8.75423	9.16583	9.1647	9.25385	9.11769	9.45507	9.49622	9.50928	8.88234	9.38573	9.29081	9.1086
ENSG00000068305.17_4	11.2742	11.1083	11.3917	11.1412	11.2402	10.8641	11.2334	11.1159	11.3948	11.1181	11.0492	11.1725	11.2175	11.0779	11.3558	11.2209	11.0806	11.1079	11.2661	11.1362	11.3037	11.0782	11.2147	11.0354	11.2809	11.1239	11.2458	11.0056	10.9715	11.2056	11.1461	11.161	11.2073	11.3002	11.3395	11.1288	11.1525	11.0661	11.1475	11.1123
ENSG00000068308.13_4	11.8147	11.6844	11.7889	11.7299	11.7566	11.878	11.6335	11.7496	11.7904	11.7813	11.7699	11.6851	11.801	11.8247	11.7395	11.7817	11.7406	11.7581	11.662	11.7801	11.8514	11.8434	11.8849	11.7352	11.6536	11.7441	11.7724	11.7822	11.7967	11.7898	11.8768	11.8459	11.7542	11.8021	11.8204	11.8176	11.8287	11.8956	11.8607	11.833
ENSG00000068323.16_2	11.2964	11.2983	11.2039	11.316	10.6405	11.3804	10.9507	11.5014	11.1393	11.2557	11.2923	11.5232	11.1096	11.3023	11.036	11.5381	11.4278	11.2346	10.946	11.9125	11.3528	11.3858	11.1065	10.9979	11.4395	11.5901	11.1093	11.3216	10.9795	11.3788	11.3897	11.6038	11.2518	11.4948	11.0119	11.3263	11.0455	11.5412	10.9271	11.2069
ENSG00000068354.15_3	10.3669	10.1029	10.5306	10.2744	10.381	10.3662	10.3249	10.4954	10.6924	10.2852	10.2713	10.126	10.4786	10.3192	10.3841	10.0931	10.5444	10.409	10.3472	10.3458	10.6553	10.2929	10.4716	10.2013	10.4194	10.4125	10.4913	10.1969	10.2954	10.2008	10.313	10.1546	10.4413	10.452	10.5327	10.2846	10.3613	10.1972	10.2989	10.1779
ENSG00000068366.19_4	11.6444	11.4496	11.6504	11.4759	11.4135	11.4412	12.1127	11.514	11.0102	11.2764	12.4539	12.235	11.9033	11.6036	12.4745	12.3051	12.4524	12.3205	12.3899	11.8149	12.1312	11.9402	11.5084	11.4903	11.9942	11.777	11.7953	11.5975	12.1652	11.741	12.4279	12.3842	12.167	11.9233	11.3868	11.2109	12.4408	12.1776	11.4209	11.4417
ENSG00000068383.18_2	10.3985	10.5078	10.2759	10.5782	10.5215	10.5789	10.4523	10.5582	10.3275	10.4773	10.6058	10.6862	10.3954	10.4912	10.85	10.5405	10.5316	10.7923	10.692	10.6738	10.6484	10.4861	10.4577	10.7975	10.5993	10.4745	10.6539	10.2671	10.439	10.6092	10.7895	10.8794	10.7506	10.6541	10.4527	10.4229	10.7024	10.7378	10.4473	10.4534
ENSG00000068394.10_2	10.5857	10.1649	10.4479	10.4693	10.4665	10.3464	10.544	10.4395	10.2952	10.1971	10.4733	10.1036	10.4454	10.2922	10.1251	10.2294	10.2441	10.2405	10.3179	10.1539	10.3228	10.2044	10.3511	10.1169	10.3616	10.3052	10.4352	10.285	10.1616	10.3081	10.3074	10.1981	10.3835	10.2577	10.4594	10.3174	10.2352	10.156	10.3946	10.1844
ENSG00000068400.13_3	10.3699	10.6601	10.5646	10.7692	9.20983	11.0419	9.68297	10.695	10.3974	10.7544	10.1547	10.128	9.93703	10.8113	9.48378	10.7497	9.75585	10.408	9.71203	10.7058	10.2019	10.0205	10.2907	9.88261	9.99765	10.8963	9.62615	10.6327	9.61018	10.7555	9.92484	10.3269	9.78144	10.7017	10.2364	10.7595	9.67697	10.538	9.84841	10.6346
ENSG00000068438.14_3	10.6874	10.3511	10.7114	10.4131	10.6861	10.4541	10.9099	10.4892	10.6812	10.3705	10.9987	10.6417	10.8211	10.256	10.8869	10.1726	11.0286	10.6028	11.0557	10.5595	10.8898	10.689	10.8337	10.6545	11.1698	10.8995	11.0509	10.4834	11.013	10.5163	11.1162	10.7643	11.079	10.7055	10.752	10.5664	11.1753	10.6301	10.9178	10.4659
ENSG00000068489.12_3	9.38903	10.0081	9.29632	9.52476	9.00524	9.36965	8.59631	10.2389	9.1617	9.30069	9.85016	10.2482	9.47693	10.3293	9.3717	9.27478	9.4406	9.43155	8.96163	10.9596	9.27284	8.83527	9.76799	9.47965	9.65064	10.0447	9.37532	10.0672	9.07231	10.2213	9.80339	10.0408	9.6972	10.1781	8.81861	9.64456	8.60839	9.62051	8.72855	9.59672
ENSG00000068615.18_4	7.20643	6.96088	6.92201	6.98646	7.09322	7.265	7.20109	7.02281	6.98472	6.89273	6.89001	7.30853	6.91412	7.0095	7.40808	7.25446	7.17263	7.03709	7.02274	7.30294	7.06102	6.83503	7.20779	7.18543	6.98046	6.74656	6.66627	7.10128	6.83075	7.31469	6.92583	7.24597	7.05943	6.7925	6.9702	6.76547	7.04882	7.2308	7.13949	7.03554
ENSG00000068650.18_4	12.2576	12.2978	12.3157	12.2907	11.2638	12.0895	11.6696	12.2933	12.3579	12.3397	12.0109	11.891	11.8562	12.3066	11.8044	12.702	11.7995	11.904	11.6665	12.3424	11.9465	11.6366	12.4475	11.7712	11.7758	12.5885	11.7083	12.2489	11.5253	12.3356	11.8815	11.9964	11.7729	12.2743	12.2384	12.2868	11.622	12.2028	11.8336	12.2877
ENSG00000068654.15_3	11.1816	11.3102	11.0691	11.4669	10.2611	12.0442	10.5496	11.5415	11.1349	11.312	11.0424	11.1488	10.6734	11.3373	10.7149	11.6588	11.0726	10.8152	10.4715	11.5911	10.9871	11.0596	11.5604	10.9715	10.6768	11.7491	10.6108	11.4563	10.6607	11.4782	11.2351	11.5376	11.0594	11.5586	11.2195	11.6608	10.8668	11.6931	10.9204	11.4498
ENSG00000068697.6_2	14.0411	13.9721	14.0256	13.7972	14.669	13.9873	14.462	13.7036	14.1633	13.7667	14.1512	13.9537	14.2552	13.9072	14.4471	14.0106	14.3714	14.1291	14.4172	13.8406	14.2386	14.0044	14.5097	14.3739	14.0571	13.6263	14.5039	13.9177	14.6137	14.0509	14.3212	14.0261	14.3708	13.9054	14.1348	13.7363	14.6427	14.0166	14.408	13.8948
ENSG00000068724.15_3	8.19709	8.35621	8.39068	8.02144	8.38504	8.28583	7.98896	8.23739	8.3466	8.19647	8.6478	8.52679	8.44092	8.52961	8.00979	8.11606	8.66328	8.40517	8.71845	8.66715	8.42258	8.24382	8.79192	8.19987	8.62253	8.58504	8.50451	8.2439	8.44376	8.43513	8.95799	8.6021	8.61884	8.57589	8.22438	7.87398	8.75769	8.3477	8.24376	8.18192
ENSG00000068745.14_2	11.2969	11.3055	11.4105	11.5633	11.4819	11.4714	11.3737	11.3568	11.456	11.4947	11.294	11.4549	11.2524	11.363	11.3492	11.5486	11.4502	11.608	11.4695	11.513	11.3552	11.3888	11.5062	11.6107	11.4775	11.5302	11.3477	11.4106	11.3348	11.45	11.5118	11.5943	11.493	11.6055	11.5175	11.4544	11.3824	11.564	11.3791	11.418
ENSG00000068781.21_3	6.40787	6.69276	6.79341	5.8354	6.83848	6.02588	8.48237	6.93395	7.47708	7.4382	7.36836	7.59628	7.69644	8.70111	7.01203	7.6179	6.0441	6.01762	8.43326	9.41442	7.55148	7.01699	7.23355	6.80678	7.04175	7.4319	6.4956	6.79339	7.24035	6.94607	6.04622	6.6642	5.8354	7.66765	6.03491	6.00806	5.8354	6.55319	5.8354	7.99862
ENSG00000068784.12_2	9.46027	9.7726	9.87844	10.1486	9.65237	9.75329	9.59745	9.88689	10.0011	10.1719	9.5732	9.84766	9.90155	10.006	10.1153	9.70366	10.0811	9.80872	9.58047	9.78445	9.7785	10.0979	9.47561	9.88119	9.71286	9.80173	9.68091	10.0516	9.75105	10.021	9.46789	9.7465	9.7674	9.86034	9.96284	10.1378	9.65541	9.82042	9.87139	10.0481
ENSG00000068796.16_4	11.2832	11.3201	11.3205	11.2964	11.1994	11.4329	11.1858	11.3953	11.343	11.4557	11.2633	11.3598	11.351	11.4208	11.383	11.5569	11.2519	11.2993	11.4117	11.4934	11.2961	11.4336	11.5152	11.4945	11.2966	11.2438	11.2934	11.4179	11.2517	11.4213	11.4356	11.4712	11.4272	11.5347	11.276	11.474	11.2823	11.3826	11.2679	11.5531
ENSG00000068831.18_3	9.08648	9.8671	9.38702	9.50722	8.71861	9.12395	9.46227	9.77393	9.00646	9.4481	8.77365	9.11769	8.91206	9.43558	9.09971	8.71799	8.9023	9.44872	8.89685	9.36209	8.98574	9.08607	8.87232	8.62616	9.04558	9.64313	9.01667	8.89259	8.81799	8.91737	8.22269	8.60577	8.19649	8.8089	8.90135	9.32124	8.57054	8.74544	8.50746	9.42326
ENSG00000068878.14_2	12.3088	12.247	12.293	12.3973	12.4673	12.2877	11.9832	12.1157	11.9751	12.2903	12.7308	12.7405	12.4048	12.3089	12.8707	12.6278	12.6657	12.6378	12.6838	12.579	12.3159	12.4808	12.4223	12.6291	12.3246	12.1425	12.5317	12.4554	12.7595	12.7065	13.0107	13.1195	12.7222	12.6882	12.3478	12.2918	12.8418	12.8005	12.3166	12.4599
ENSG00000068885.14_4	10.0087	10.1867	10.0857	9.97867	10.0743	9.87822	10.2034	9.84981	10.1457	10.0415	9.8811	9.99801	10.0532	9.92821	10.0881	10.0116	9.88982	10.0607	10.0941	10.1113	10.2258	10.1148	10.0249	9.96681	10.3263	9.84739	10.0182	9.95186	10.2105	9.93371	9.94829	9.91289	9.87226	10.1067	10.0989	10.0733	10.0026	9.93614	9.96967	10.0811
ENSG00000068903.19_3	11.5026	11.3649	11.5396	11.4211	11.3107	11.1804	11.5701	11.4809	11.4203	11.3906	11.3856	11.31	11.5511	11.2803	11.4854	11.2936	11.4704	11.4016	11.2641	11.2154	11.5158	11.406	11.305	11.2922	11.4491	11.5347	11.4734	11.3076	11.3594	11.14	11.4708	11.2877	11.334	11.1627	11.5817	11.4644	11.4971	11.397	11.5257	11.3688
ENSG00000068912.13_3	11.604	11.7517	11.709	11.798	12.1484	11.7548	11.8599	11.6619	11.5858	11.7332	11.914	11.9872	11.8507	11.9082	12.0153	11.9184	11.7888	12.2195	11.9249	11.8377	11.6042	11.866	11.7423	12.0227	11.5927	11.5486	11.8657	11.8893	12.0338	11.9979	11.8077	11.9281	11.7461	11.8709	11.5341	11.6879	11.9582	11.8219	11.6542	11.9607
ENSG00000068971.13_3	10.2398	9.96059	10.1149	10.1093	9.77524	10.0595	9.82362	10.0295	10.1205	10.0103	9.94105	9.96895	9.61707	9.96882	9.65167	10.3488	10.1679	9.98066	9.72376	9.85466	9.94039	9.84188	10.2014	9.86689	9.96993	10.3892	9.92346	10.0558	9.89779	9.90998	10.1201	10.0567	10.0096	9.98498	10.1472	10.1915	9.95535	10.1455	9.77715	9.77894
ENSG00000068976.13_2	6.61998	6.40874	6.79341	6.36764	6.53624	6.4339	6.53709	6.57738	6.66874	6.35483	6.49005	6.4621	6.61889	6.49726	6.32018	6.3142	6.49033	6.64039	6.47377	6.63247	6.57438	6.24357	6.79379	6.46707	6.54518	6.76216	6.71521	6.4344	6.3749	6.44333	6.6154	6.64375	6.63899	6.63463	6.64789	6.56071	6.36184	6.47303	6.44103	6.36717
ENSG00000069011.15_2	9.77121	9.14926	9.14333	8.81967	9.77936	9.89953	9.65227	10.0943	9.14919	9.05056	9.94545	9.80273	9.4659	9.23179	8.50534	8.80984	9.67114	9.13376	9.80699	9.87685	9.24687	9.31793	10.4635	9.90798	9.92602	10.278	9.44038	9.50483	9.19542	9.1587	10.2004	9.94595	10.465	10.1803	8.94745	8.87906	10.2286	10.2774	9.05324	9.06415
ENSG00000069020.18_3	12.9091	13.0768	12.7276	13.3196	11.3171	13.1944	12.1591	13.1786	12.9515	13.2505	12.8074	13.0391	12.3664	13.2646	12.193	13.44	12.2818	12.6081	11.9169	13.0274	12.7661	12.4331	12.8062	11.978	12.5872	13.5606	11.9391	13.2508	11.9434	13.3901	12.3814	12.8616	12.3666	13.0842	12.8762	13.3947	12.3146	13.3455	12.5345	13.3077
ENSG00000069122.18_2	13.7096	13.3363	13.3261	13.3703	13.5188	12.9453	13.2617	13.424	14.0171	13.2537	13.9066	13.8231	13.7262	13.4943	13.1388	12.8523	13.2847	12.9265	12.6104	12.497	13.2487	12.8918	12.7334	12.4261	13.2296	13.3943	13.5044	13.7878	12.9991	13.2137	13.2263	12.4559	13.3428	13.2088	13.5681	13.1152	13.0824	12.9471	13.5734	12.5275
ENSG00000069188.16_2	7.68545	7.04254	7.55683	7.74086	7.00985	8.21738	6.91186	7.58635	7.32624	7.26629	7.58418	8.02903	7.05303	7.45555	6.82952	8.97456	7.90353	7.60798	7.15427	8.26392	7.20885	7.09052	8.16461	7.28886	7.00544	8.37235	6.78335	7.99456	7.1341	8.04791	8.31725	8.43425	7.73332	8.15123	7.62349	7.72657	7.50732	8.68783	7.13949	7.54312
ENSG00000069248.11_2	11.8313	11.8914	11.8692	11.8174	12.0654	11.7061	12.0019	11.7046	12.0204	11.873	11.877	11.7722	11.9769	11.7886	12.0363	11.782	11.9122	11.8561	11.9338	11.6776	11.9871	11.8365	11.7852	11.9246	12.0063	11.5417	11.9404	11.8351	11.9592	11.805	11.7998	11.6964	11.8714	11.7828	11.9648	11.7999	11.9378	11.7269	11.8963	11.7996
ENSG00000069275.12_2	13.9058	13.8761	14.0037	13.8016	14.3968	13.8189	14.0163	13.9531	13.7983	13.8594	14.1947	14.0467	14.1802	13.9155	14.3061	13.576	14.2505	13.9265	14.3178	13.9944	13.885	13.8197	14.123	14.1744	14.2402	13.5296	14.3518	13.7893	14.3979	14.0307	14.0997	13.8778	14.1064	13.7244	13.837	13.8695	14.0771	13.7763	14.0493	14.1842
ENSG00000069329.17_4	13.0024	13.0282	12.9149	12.9681	13.151	12.94	13.0989	12.8817	12.902	12.9874	13.0902	13.0791	13.1061	13.0408	13.2454	13.0021	13.0539	13.0558	13.1885	12.9421	12.9344	13.0669	12.9005	13.157	13.0641	12.6549	13.0579	13.0147	13.1712	12.9808	13.055	13.0505	13.0694	12.867	12.8319	12.8825	13.1254	12.9925	13.0243	13.0129
ENSG00000069345.11_2	11.9086	11.8328	11.8762	11.7892	11.9876	11.8023	12.0092	11.709	11.9145	11.8048	11.9162	11.8072	11.9049	11.8081	12.0005	11.8527	11.8996	11.8864	11.945	11.706	12.045	11.9235	11.8577	11.9049	12.0103	11.6682	11.9757	11.7988	12.0541	11.7613	11.9777	11.8815	12.0143	11.833	11.9321	11.8751	12.0542	11.9034	11.8924	11.8223
ENSG00000069399.14_4	8.69103	8.4822	8.80652	8.89718	8.52229	9.18762	8.37361	9.02063	8.53456	9.02982	8.46412	8.77296	8.48619	8.59644	8.38061	8.74308	8.83479	8.57762	8.37346	8.93963	8.80068	8.90159	8.62423	8.47277	8.61923	9.05716	8.31333	9.01702	8.34572	8.76816	8.81841	8.81305	8.7612	9.10697	8.63676	8.67664	8.83381	9.07398	8.62242	8.61077
ENSG00000069424.14_2	8.92613	8.77541	9.34968	8.62129	8.21359	8.40881	8.52908	9.24492	9.11097	8.88529	8.62938	8.66388	8.78167	8.89445	8.01616	8.74928	8.39023	8.39314	8.44781	8.73349	8.54898	8.24382	8.94498	7.7739	8.97315	8.90656	8.3637	8.57517	7.7347	8.68377	8.21038	8.15388	8.20267	8.59316	8.87772	8.81657	8.17812	8.31915	8.8633	8.67814
ENSG00000069431.11_3	7.4411	6.81601	6.05336	5.8354	7.15528	6.90572	6.3735	6.57738	6.21221	5.8354	7.17446	7.04057	6.84501	6.74846	6.23183	6.27897	6.38474	6.8308	6.66315	6.68858	6.71466	6.62389	6.03876	6.46707	6.52306	6.50735	6.90504	6.83321	6.958	6.93203	6.80669	6.9062	6.52588	6.61487	6.39661	6.00806	6.77809	6.85764	6.18676	6.23275
ENSG00000069482.6_2	7.1853	7.3075	7.21312	7.02763	6.83848	6.63391	6.91186	6.87377	7.03916	6.92586	7.73845	7.64017	7.10895	6.74846	7.21599	7.79386	7.51195	7.39887	8.26754	7.7304	7.97843	7.47378	7.1814	6.62664	8.0445	7.89195	6.9602	6.83321	7.29514	6.93203	8.40563	8.26654	7.99628	7.82972	6.77623	6.63544	7.62674	7.58523	6.97385	6.72997
ENSG00000069493.14_5	7.49089	7.95976	7.5678	7.81699	7.69449	7.41683	7.37241	7.75251	7.6648	7.41808	7.43552	7.57046	7.55916	7.66148	7.86827	7.36795	7.36697	7.76694	7.66288	7.51644	7.48476	7.6442	7.84267	7.8625	7.80676	7.63436	7.68229	7.86477	7.6973	7.70721	7.8745	7.72172	7.47836	7.65372	7.597	7.87932	7.49762	7.64327	7.61687	7.74175
ENSG00000069509.5_2	9.35709	9.19127	9.38985	9.18528	10.1188	8.98154	9.5538	9.2375	9.12126	9.40523	9.55985	9.35169	9.47693	9.04868	9.65752	9.30012	9.19541	9.79689	9.67018	9.07651	9.25211	9.73016	9.14283	9.3942	9.46767	8.97169	9.84133	8.97527	9.77128	9.49288	9.32298	9.18284	9.48545	9.17654	9.37464	9.40088	9.42674	9.26425	9.49196	9.3279
ENSG00000069667.15_4	9.60141	8.78925	9.90629	9.1173	9.49549	9.45879	9.70507	8.68918	10.2907	8.82441	9.36948	8.87413	9.57871	9.12735	9.19988	8.8128	9.60134	9.27768	9.03625	8.44656	9.52014	8.48066	9.58917	9.04408	9.08638	9.03394	9.53629	8.81975	9.38971	8.85958	9.38007	8.59473	9.33544	8.49721	10.0158	9.16807	9.44745	9.10707	9.72953	8.99099
ENSG00000069702.10_3	12.6876	13.2905	12.9923	12.8297	12.3871	12.8115	13.0205	13.719	13.4971	12.8521	11.3947	11.8928	12.4503	12.8062	11.1974	11.4136	11.9511	12.456	11.2446	11.4261	12.552	12.3788	11.7693	11.7234	12.5446	12.8475	12.1867	12.5024	11.2701	12.0038	10.167	10.4248	10.8006	11.7386	12.4607	12.6269	10.9732	11.392	12.2374	12.6457
ENSG00000069812.11_2	6.87527	6.54566	6.99862	6.56068	6.70216	6.85794	6.79847	6.768	6.70825	6.31667	7.43552	6.80158	7.09525	6.71739	7.40808	6.996	7.08377	7.03709	6.75254	6.61276	7.14426	6.9647	6.88883	6.64668	6.58731	6.62768	7.0934	6.9986	6.958	7.1803	7.21356	7.40545	6.903	6.83897	6.92131	6.71922	7.66123	7.1212	7.45108	6.86785
ENSG00000069849.10_2	12.9682	13.0112	12.4605	12.8493	12.6297	12.7915	12.9594	12.8985	12.5577	12.716	12.849	13.0607	12.9031	12.9487	12.8684	12.8457	12.6907	12.8282	12.8493	12.8344	12.7235	13.1068	12.507	12.9521	13.0126	12.5729	12.8399	12.7567	13.0085	12.8247	12.7389	12.8667	12.7547	12.6357	12.9455	12.9587	12.6961	12.6599	12.8276	12.8215
ENSG00000069869.16_3	11.5616	11.662	11.442	11.8607	11.5375	11.4432	11.4336	11.6571	11.6719	11.8304	11.4948	11.8016	11.5391	11.7093	11.7034	11.5768	11.8457	11.763	11.5455	11.6258	11.247	12.004	11.2848	11.8602	11.8668	11.6521	11.6004	11.5773	11.6678	11.7687	11.3584	11.6756	11.6762	11.5706	11.6353	11.8124	11.5557	11.6489	11.3226	11.6281
ENSG00000069943.9_2	8.33414	8.13542	8.57432	8.1729	8.6653	8.19716	8.63513	8.03973	8.37321	8.11188	8.33254	8.0604	8.42705	8.35971	8.41877	8.15009	8.55484	8.37692	8.69849	8.26826	8.94415	8.36117	8.59853	8.26445	8.64216	8.17794	8.62315	8.34605	8.83105	8.47464	8.53807	8.30818	8.55372	8.18872	8.66084	8.25637	8.69677	7.96312	8.80872	8.331
ENSG00000069956.11_3	12.29	12.2753	12.596	12.332	12.5931	12.192	12.5965	12.1443	12.6654	12.4397	12.339	12.2322	12.4168	12.1281	12.7683	12.3537	12.5344	12.4902	12.5433	12.1932	12.6701	12.5263	12.441	12.4914	12.6284	12.3678	12.5189	12.3394	12.6213	12.2647	12.4448	12.4326	12.6943	12.5393	12.7133	12.4859	12.5814	12.4189	12.4609	12.3109
ENSG00000069966.18_2	9.55297	9.15352	9.43714	9.27806	9.55214	9.36526	9.79208	9.4369	9.1617	8.98121	10.1331	9.66157	10.312	9.33091	10.0751	9.78634	10.1649	9.8321	10.5503	9.74122	9.92256	9.83606	9.91162	9.76873	9.89687	9.435	9.73365	9.3848	10.3468	9.85838	10.2607	9.92447	9.89824	9.52227	9.37942	9.37781	10.0226	9.74761	10.1262	9.72474
ENSG00000069974.15_3	9.75297	9.77535	9.68515	9.77291	9.85752	9.92648	9.97167	9.85586	9.73762	9.80594	10.032	9.97571	10.0176	9.99681	9.87897	9.59565	10.0373	10.1517	10.4376	9.98551	9.84202	9.81253	9.94539	10.1361	10.0088	9.96777	9.98558	9.8313	9.94007	9.71578	10.0799	10.1033	10.0333	9.95646	9.62842	9.68982	9.90151	9.57616	9.66819	9.82004
ENSG00000069998.12_4	11.9491	11.283	12.0337	11.3166	12.2234	11.2244	12.2061	11.2542	11.8297	11.1892	11.5865	11.1428	12.0296	11.099	11.8648	11.1542	11.8851	11.0495	12.1143	11.07	11.8295	11.2253	11.9089	11.2896	12.0106	10.8719	12.155	11.1657	12.0082	11.0326	11.8537	10.979	11.9137	11.0919	11.8936	11.0657	11.8856	10.8883	12.072	11.1128
ENSG00000070010.18_6	11.3905	11.5385	11.5801	11.4937	12.4217	11.4045	11.9987	11.5509	11.3964	11.465	12.0866	11.843	11.8906	11.5139	12.3257	11.8256	12.1186	11.8888	11.9941	11.4758	11.5415	11.7416	11.6981	11.7616	11.6619	10.9115	12.0953	11.5048	12.1505	11.6401	11.9019	11.6675	11.8615	11.6639	11.4395	11.3059	12.1282	11.6293	11.711	11.5956
ENSG00000070018.8_3	12.2643	12.5932	12.2945	12.804	12.294	12.6393	12.0212	12.5935	12.5715	12.7999	11.9674	12.3375	12.2948	12.7038	11.9665	12.2919	11.8969	12.2822	11.6498	12.1693	12.0727	12.3002	12.2207	12.5183	11.9343	12.3892	12.286	12.8727	11.7753	12.5307	11.8126	12.2203	12.1009	12.5252	12.389	12.5074	11.9325	12.5637	12.193	12.6295
ENSG00000070031.3_2	6.3481	6.0093	6.55162	6.29698	6.77314	6.46267	6.66726	6.50048	6.45723	6.27507	6.21551	6.33927	6.31884	6.40349	6.17899	6.24058	6.25173	6.37921	6.81361	6.50477	6.3966	6.20072	6.6391	6.73956	6.27277	6.43748	6.66627	5.8354	6.02711	6.01993	6.55877	6.60105	6.42575	6.23882	6.03491	6.32174	6.46314	6.34554	6.9233	6.54139
ENSG00000070047.11_2	11.1742	11.2529	11.1183	11.3149	9.81797	11.4145	10.4735	11.3665	11.1886	11.3456	11.0714	11.0495	10.6406	11.4602	10.575	11.8503	11.2073	10.7035	10.2344	11.7595	10.7372	10.8725	11.518	10.7352	10.7636	11.856	10.4604	11.4504	10.5237	11.2953	11.167	11.3474	10.8583	11.3739	11.0188	11.5118	10.8008	11.5447	10.7482	11.2426
ENSG00000070061.14_5	10.7927	11.0875	10.6136	11.1661	10.4728	11.0676	10.5857	11.0507	10.6578	11.2456	10.8975	11.2196	10.618	10.9582	10.8474	11.1769	10.8472	11.0631	10.9862	11.2332	10.6514	11.2754	10.6529	11.2312	10.9699	11.393	10.7314	11.0642	10.9816	11.2489	10.7429	11.2067	10.9416	11.1352	10.5706	11.0978	10.9429	11.2324	10.6155	11.2201
ENSG00000070081.16_5	10.6494	10.9841	10.8134	11.1165	10.7701	11.0716	10.5824	10.9686	10.8562	11.0794	10.4301	10.9446	10.6942	11.4213	10.7849	11.0175	10.4561	11.266	10.1239	10.5765	10.6256	10.7193	10.8165	10.9868	10.2634	10.5223	10.7631	11.2989	10.5667	11.2152	10.35	10.8125	10.3769	10.8355	10.7307	11.1913	10.4704	10.9558	10.6414	11.2053
ENSG00000070087.14_4	12.9477	12.9973	13.0861	12.8385	13.2959	12.571	13.5024	12.8585	12.8237	12.7405	13.4913	13.3639	13.4673	13.0588	13.8209	13.1442	13.3788	13.496	13.5148	12.9349	13.204	13.3249	13.0165	13.2738	13.4208	12.6997	13.7592	12.921	13.7048	13.0848	13.5599	13.3615	13.3012	12.9052	13.0062	12.7918	13.7313	13.1482	13.5099	13.0999
ENSG00000070159.13_2	6.83015	6.67592	6.69531	6.81771	6.75017	6.75367	6.66726	6.64646	6.72727	6.80405	6.69606	6.86749	6.54322	6.87545	7.01203	6.71247	6.91535	6.86115	6.63906	7.0498	6.79573	6.83503	7.25871	6.80678	6.98046	6.85008	6.73857	6.73715	6.79584	6.77805	7.1563	7.17963	6.92172	7.11117	6.90442	6.91618	7.07779	6.92289	6.58775	6.83908
ENSG00000070182.20_4	6.46171	6.18257	6.05336	6.25706	6.50421	6.37147	6.41018	6.07236	6.10222	6.22896	6.5658	6.75944	6.27706	6.65126	6.35861	5.8354	6.77591	6.40825	6.03875	6.92223	6.64787	6.24357	6.03876	6.01908	6.45161	6.58988	6.46226	6.2439	6.21799	6.28588	6.86826	6.79395	6.4943	6.59456	6.32218	6.1801	6.23429	6.62467	5.8354	6.30496
ENSG00000070190.12_4	6.3153	5.8354	5.8354	5.8354	6.50421	6.16485	6.03979	6.00305	5.8354	6.03263	6.49005	5.8354	5.8354	6.17937	6.42776	6.55512	6.30047	6.40825	6.33148	6.31081	6.0349	5.8354	5.8354	6.73956	6.01452	6.01036	6.30425	6.16931	6.02711	6.41542	6.6421	7.08412	6.25428	6.72621	5.8354	5.8354	6.36184	6.60165	6.03859	5.8354
ENSG00000070193.4_3	6.46171	6.48107	6.8162	6.83444	6.70216	7.50791	6.87566	6.86123	7.20937	7.27784	6.49005	6.41625	6.76994	7.41746	6.6446	7.89105	6.38474	6.01762	6.70912	6.7064	7.14426	6.92349	7.6804	7.39244	6.33979	6.13807	7.0123	7.10128	7.09613	7.28511	6.74028	6.57869	6.88388	7.16622	7.33868	7.66492	6.81677	6.87441	7.62595	7.81546
ENSG00000070214.15_2	14.0201	13.6997	14.3366	14.0719	14.4209	13.5473	14.6065	13.9476	14.247	13.8477	14.1346	13.658	14.7211	14.286	14.4181	14.2779	14.55	14.0917	14.6752	13.8351	14.7315	14.1663	14.0259	14.1139	14.0448	13.519	14.615	14.1344	14.7044	14.1703	14.1	13.649	14.2213	13.7311	14.231	13.9874	14.1831	13.5809	14.6665	14.2745
ENSG00000070269.13_3	9.4299	9.74901	9.30835	9.87494	9.41539	9.98887	9.44801	9.63589	9.21068	9.72224	9.09749	9.59129	9.32881	9.67871	9.17822	10.1287	9.30964	9.66957	9.16885	9.75178	9.38651	9.98941	9.18896	9.85824	8.89135	9.60918	9.0902	9.78916	9.63434	9.73659	9.32575	9.61124	9.18599	9.62824	9.45834	9.89062	9.37481	9.85307	9.40713	9.91986
ENSG00000070366.13_5	11.5125	11.4856	11.5887	11.6572	10.674	11.7803	10.811	11.735	11.3768	11.5606	11.5481	11.4953	10.5024	11.3657	10.8269	11.5827	10.9695	11.34	11.0771	11.6716	10.8612	10.822	11.5484	11.4144	11.7917	11.9681	11.1376	11.6258	10.7973	11.8609	11.4356	11.6773	11.4832	11.8482	11.6687	11.9902	11.1335	11.7356	11.0566	11.5672
ENSG00000070367.15_3	12.9987	12.9492	12.8029	12.9557	13.0287	13.0246	12.998	12.7821	12.8899	13.0014	12.7576	12.8417	12.9745	12.9738	13.2317	12.7627	12.8541	12.8244	12.8375	12.6563	12.9504	13.1196	12.6108	13.0293	12.6905	12.5042	13.0303	12.9396	13.0357	12.9378	12.7231	12.737	12.7525	12.7716	12.9342	12.9765	12.7855	12.7989	12.9629	12.9766
ENSG00000070371.15_3	8.30439	8.24216	8.44173	8.38523	8.09499	8.27145	8.26099	8.34758	8.26349	8.16886	8.57647	8.56693	8.43631	8.59644	8.40933	8.64656	8.46249	8.59513	8.6368	8.8489	8.52725	8.60458	8.19984	8.29121	8.31755	8.70561	8.29611	8.47981	8.45659	8.43913	8.79036	8.82249	8.71535	8.5478	8.46912	8.47065	8.08989	8.26519	8.47479	8.2564
ENSG00000070404.9_4	10.8038	9.52044	9.90036	9.7794	9.98969	9.99595	9.75983	10.1065	9.47159	9.25815	11.1032	10.7187	10.1904	9.56154	8.96676	9.03641	10.8769	10.3846	9.8379	9.61966	9.61223	9.93466	9.58274	10.3024	11.0973	11.3916	10.9435	10.7616	10.4927	10.1741	11.5704	11.0119	10.5643	10.1992	9.97233	9.68406	11.2624	11.1118	9.5124	9.12918
ENSG00000070413.19_4	12.6263	12.6407	12.7126	12.6592	12.5544	12.6488	12.4101	12.7827	12.7686	12.7461	12.4783	12.5481	12.4765	12.6794	12.2244	12.598	12.5263	12.5003	12.475	12.6963	12.4269	12.7056	12.6509	12.6373	12.6264	12.8346	12.4782	12.6811	12.3451	12.6614	12.5085	12.5089	12.4851	12.631	12.6884	12.7452	12.4612	12.7158	12.6058	12.7643
ENSG00000070423.17_2	10.8344	10.4987	11.0805	10.5717	10.5663	10.532	10.8952	10.7748	10.8463	10.4903	11.1975	10.8682	10.9906	10.5131	10.9618	10.764	11.2255	10.8122	11.1205	10.7589	10.7719	10.3844	11.1367	10.5114	11.2214	10.8957	11.1141	10.5463	10.913	10.6349	11.2123	10.7723	10.9802	10.7849	10.6495	10.5451	11.0113	10.7892	10.8973	10.4915
ENSG00000070444.14_2	10.2322	10.082	9.99602	10.1511	8.65165	10.5789	9.22349	10.4531	10.2129	10.3146	9.65796	9.77972	9.49005	10.3155	9.39061	11.2957	9.54897	9.63506	9.1746	10.3966	10.0887	9.27752	10.6334	9.57621	9.11448	10.4346	8.98194	10.575	9.04187	10.3241	9.88049	10.277	9.77143	10.6565	10.109	10.6026	9.33086	10.5107	9.54583	10.2102
ENSG00000070476.14_2	9.79666	9.82793	9.74151	10.0121	9.7205	9.67592	9.45278	9.93905	9.79465	9.96461	9.70373	9.68517	9.75194	9.89388	9.49692	9.58884	9.56052	9.66795	9.34956	9.96365	9.52876	9.83314	9.6417	9.57268	9.77977	9.80173	9.40692	9.84708	9.36098	9.78502	9.68581	9.68815	9.48299	9.82202	9.71775	9.94575	9.488	9.92544	9.69622	9.84222
ENSG00000070495.14_3	9.35102	9.47711	9.38134	9.53632	9.99146	9.56195	9.48338	9.61748	9.53237	9.56947	9.94105	9.64751	9.38149	9.3762	9.54197	9.5595	9.87882	9.67767	9.87342	9.7168	9.58976	9.79613	9.47097	9.68145	9.85338	9.6583	9.52674	9.32512	9.56834	9.49099	10.1074	9.69832	9.8964	9.81336	9.41943	9.54154	9.95695	9.78532	9.49425	9.4864
ENSG00000070501.11_2	9.63835	9.41837	9.68515	9.34111	9.75234	9.3957	9.916	9.39421	9.64135	9.37279	9.63269	9.51426	9.48788	9.45089	9.42312	9.26838	9.54897	9.58425	10.1985	9.44455	9.9045	9.67084	9.56543	9.43562	10.0503	9.74038	9.63727	9.39644	9.80928	9.31652	9.70291	9.62553	9.92014	9.56078	9.87451	9.15975	9.93925	9.12602	9.7334	9.33184
ENSG00000070526.14_3	7.32523	6.54566	8.48557	7.53138	7.28286	7.07559	7.56045	7.05414	8.96123	8.40369	7.04919	6.80158	7.65517	7.48515	8.38061	8.42669	8.0752	7.50804	7.06852	7.19439	7.68311	7.04211	8.74992	7.27895	6.96772	7.74868	7.0777	7.03054	7.24035	7.27508	6.98001	6.93584	7.42241	7.25859	8.47824	8.0629	7.31898	7.75913	8.46055	8.0444
ENSG00000070540.12_4	10.6937	10.9311	10.9598	10.7627	11.0911	11.0568	11.1418	10.9072	10.7923	10.6206	11.1634	11.2276	10.9876	11.1011	11.3377	11.4622	11.0949	11.4171	11.0974	11.2529	11.1349	11.0904	11.2702	11.2664	10.7658	10.8424	11.1647	11.1482	11.3149	11.3599	11.2925	11.356	11.1392	11.2722	10.926	10.7939	11.265	11.3629	11.0573	11.218
ENSG00000070610.14_3	10.7521	11.2768	11.2245	11.3701	10.5277	10.9619	10.8891	11.3904	11.0252	11.2851	10.857	11.0728	10.8373	11.028	10.5964	11.108	11.0401	11.3154	10.9217	11.2497	10.9746	11.1134	11.0254	10.8779	11.0656	11.6667	10.9046	11.2546	11.1502	11.0764	10.7593	10.9211	11.0363	11.3962	11.1201	11.4216	10.8377	11.1372	10.6908	11.0268
ENSG00000070614.14_3	13.9493	13.8497	13.8572	13.8965	13.1625	13.7142	13.3868	13.8669	13.8478	13.8262	13.7952	13.8683	13.6674	13.9109	13.6764	13.9257	13.9379	13.5816	13.182	13.6919	13.8437	13.8562	13.6583	13.3631	13.7529	14.1568	13.6811	13.8199	13.4719	13.9478	13.8752	13.9471	13.6621	13.8654	13.9764	14.0481	13.7362	14.1182	13.5197	13.7336
ENSG00000070669.16_3	9.65483	9.04532	9.17	9.1173	8.47112	8.19716	9.06382	8.82534	8.88145	8.9843	9.72607	9.75633	8.90219	8.62412	7.97747	8.77078	9.10008	9.13376	9.69225	9.98551	8.82917	8.66594	8.33217	9.11163	10.283	10.3864	9.04385	8.91837	9.19291	8.82675	9.64437	9.84437	9.36513	9.37866	8.19672	8.72865	9.10265	9.41674	8.77493	8.68127
ENSG00000070718.11_3	10.5771	10.1618	10.2295	10.2652	10.5459	10.4177	10.4139	10.2138	10.3655	10.4119	10.0967	10.1501	10.3685	10.2356	10.2579	10.3224	10.3233	10.1247	10.5601	10.55	10.7025	10.3854	10.6062	10.3266	10.3875	10.1965	10.4263	10.4094	10.5541	10.3283	10.2707	10.2288	10.4638	10.284	10.21	10.015	10.4342	10.2136	10.5742	10.2573
ENSG00000070731.10_3	6.37885	7.20742	6.74585	6.53657	6.59597	6.56585	7.72294	7.52104	6.64819	6.68354	7.49901	7.09198	7.75974	8.2033	7.28765	7.22416	6.68437	8.02456	7.29533	7.28399	8.63671	8.25287	7.24621	6.64668	7.17512	7.11481	6.73857	6.9986	7.74935	8.63265	6.71687	7.42389	6.97571	7.12242	8.46912	8.36773	6.9724	7.26497	8.29861	8.19537
ENSG00000070756.15_3	15.3679	15.1631	15.5373	15.0795	15.1551	15.0279	15.1318	15.3186	15.5585	15.1822	15.2577	15.2737	15.467	15.5007	15.2778	15.4478	15.1409	15.1646	15.0314	15.2905	15.6987	15.3854	15.4356	15.008	15.3095	15.2449	15.6329	15.6166	15.1018	15.4671	15.465	15.4456	15.6009	15.6546	15.4664	15.2742	15.1573	15.4612	15.2737	15.294
ENSG00000070759.16_2	7.86552	8.13986	8.48557	7.79668	8.0022	7.60871	8.34763	7.53439	8.79362	7.84835	7.63253	7.67058	8.36035	7.92773	7.99049	7.21387	7.41354	7.96481	8.13444	7.91857	8.67267	7.97837	8.2398	7.75407	8.46564	8.16919	7.98543	7.85462	7.81325	7.71417	7.9292	7.92569	8.12654	7.79893	8.66877	8.18232	7.93514	7.84468	8.13899	8.41694
ENSG00000070761.7_2	10.9439	11.0024	10.8311	11.0438	10.9794	10.9437	11.0727	10.9072	10.8669	10.9798	10.8862	11.0118	10.9534	10.8959	10.8474	10.7716	10.9204	10.8584	10.9658	10.7604	10.7427	10.9986	10.7485	11.0756	11.1049	10.8576	11.0525	10.9131	10.9953	10.788	10.8317	10.9109	10.9183	10.837	10.9203	10.9527	10.9748	10.7841	10.9856	10.8809
ENSG00000070770.8_3	12.0884	12.0586	12.1626	11.8984	11.8445	11.8973	11.8383	12.0865	12.2501	12.1182	12.1158	12.2576	11.9927	12.2466	12.1543	12.1073	11.7476	12.1778	11.8091	12.1929	12.2681	11.7562	12.1463	11.833	12.0668	12.1382	11.9573	12.1132	11.7914	12.1921	12.0423	12.1439	12.0869	12.2709	12.1841	12.1438	11.8348	12.2423	11.9015	12.1059
ENSG00000070778.12_2	10.0315	10.1576	10.0629	10.5567	9.56417	10.2204	9.67688	10.6012	10.0514	10.4676	10.1433	10.5061	9.83299	10.5219	10.1025	10.5422	10.1604	10.6892	10.3192	11.2412	9.66983	10.229	10.2696	10.3928	10.2519	10.8504	9.82976	10.248	9.76289	10.4608	10.1974	10.6242	10.0549	10.548	9.44473	10.0886	9.54672	10.6599	9.67223	10.5098
ENSG00000070785.16_4	9.95122	9.81329	9.90826	9.91233	10.2801	9.91307	10.0537	9.89865	9.82781	10.0043	10.1711	10.0448	10.0635	9.791	10.1585	10.1929	10.1784	10.2152	9.99124	9.8207	9.81062	10.082	10.0217	10.0387	9.97628	9.70432	10.2309	9.92695	10.2313	9.89298	10.0351	10.0619	10.1177	9.95908	9.80715	9.89685	10.2574	9.99872	9.97621	9.78038
ENSG00000070808.15_4	6.7492	6.52485	6.44788	6.36764	6.50421	6.69612	6.56516	6.5953	6.39864	6.39028	6.77191	6.75944	6.82685	6.66834	6.35861	6.40657	6.60774	6.69703	6.4415	7.03778	6.46187	6.60334	6.83306	6.49243	6.58731	6.85008	6.58623	6.72245	6.46666	6.56619	6.88786	6.97859	6.73682	6.7925	6.36077	6.86433	6.23429	6.413	6.33109	6.39559
ENSG00000070814.19_5	10.5719	10.9384	10.2009	10.7438	8.42337	11.0025	9.43843	10.9245	10.3762	10.8394	10.5093	10.7012	9.70026	10.8462	9.49474	10.8078	10.0731	10.2524	9.33172	11.3135	9.71014	9.70001	10.7069	9.82606	10.2319	11.7959	9.51472	10.9556	9.42429	10.7633	10.3594	10.8941	10.0181	10.9049	10.4184	11.1091	9.79454	11.0203	9.49425	10.4721
ENSG00000070831.15_5	14.5086	14.2454	14.5836	14.309	15.4301	14.3909	14.9378	14.2591	14.6628	14.4387	14.7566	14.4472	15.0709	14.5194	15.0905	14.5646	14.8883	14.5828	14.9875	14.1008	14.8338	14.8163	14.6193	14.7595	14.5039	13.6407	15.0992	14.3893	15.1603	14.503	14.807	14.5107	14.9661	14.3955	14.6796	14.3595	15.1011	14.4653	15.0807	14.5743
ENSG00000070882.12_4	9.95919	9.39526	9.64551	8.95914	9.76487	8.86753	9.64606	8.79762	10.1281	9.18784	9.9629	9.61028	10.0039	9.08856	9.43909	9.08351	9.66687	8.93859	9.45683	8.782	9.90284	9.13939	9.81627	8.97581	9.76517	9.61852	9.58537	9.23154	9.84471	9.24654	9.74065	9.47371	9.63227	9.31854	9.96125	9.45442	10.2113	9.71421	9.98919	9.11778
ENSG00000070950.9_3	9.34695	9.35157	9.28722	9.2665	9.41273	8.92269	9.55601	9.34329	9.20586	9.04171	9.71752	9.56757	9.49005	9.17541	9.64775	8.75853	9.87882	9.31566	9.84149	9.22104	9.30338	9.22701	9.13402	9.23105	10.0187	9.2922	9.45808	9.28449	9.7062	9.25993	9.52917	9.20213	9.5218	9.06352	9.19897	9.04234	9.67891	9.03436	9.22887	9.09472
ENSG00000070961.15_2	11.0028	11.51	11.2885	11.5244	10.2025	10.9467	10.5737	11.4028	11.6519	11.5149	10.4652	10.9886	10.7414	11.1885	10.111	10.4069	10.346	10.9788	10.6959	11.255	10.7372	10.9219	11.0825	11.1244	11.5611	12.1156	10.7641	11.2922	10.2838	10.85	10.3926	10.7834	10.9469	11.4671	11.3643	11.6358	10.726	11.0936	10.5492	11.3892
ENSG00000071051.13_3	11.5698	11.4734	11.7604	11.64	11.6366	11.4556	11.7161	11.6746	11.6523	11.453	11.6528	11.4973	11.6313	11.5155	11.8153	11.7682	11.8873	11.5354	11.7758	11.7452	11.6633	11.6606	11.5894	11.4402	11.6301	11.6022	11.6268	11.4252	11.5104	11.5211	11.7106	11.6502	11.7147	11.6454	11.5971	11.515	11.5194	11.5002	11.6228	11.4221
ENSG00000071054.16_4	14.6417	14.7341	14.7576	14.8864	13.609	14.538	14.0585	14.6696	14.82	15.0045	14.1264	14.3874	14.0689	14.7032	14.4698	14.8979	14.1054	14.2864	13.9206	14.7488	14.4762	14.3947	14.6128	14.3462	14.3127	15.1107	14.0778	14.7398	13.8908	14.6371	14.2533	14.5736	14.3461	14.777	14.7151	15.0782	14.3141	14.9464	14.3837	14.8299
ENSG00000071073.12_2	9.25886	9.58307	8.9831	9.06206	9.06094	9.14207	9.29172	9.27606	9.2673	9.36575	9.2436	9.72589	9.33611	9.62582	9.36693	9.97558	8.95265	9.27982	8.76906	8.8489	9.33574	9.25797	9.00116	9.11163	8.38188	8.78893	9.0201	9.57957	9.1339	9.63451	8.83026	8.89282	8.7612	9.14681	9.54166	9.45272	8.94237	9.25692	9.26957	9.46686
ENSG00000071082.10_3	14.7311	14.414	14.759	14.2231	15.3003	14.2615	15.1609	14.1283	14.8711	14.3283	14.6199	14.1569	15.1276	14.2874	14.8246	14.2426	14.6953	14.3289	15.0012	13.9482	14.9041	14.7693	14.7563	14.4578	14.7928	13.881	15.1558	14.3337	15.0778	14.2519	14.728	14.2318	14.9813	14.2204	14.9041	14.3368	15.0288	14.0764	15.0337	14.343
ENSG00000071127.16_2	15.1811	14.996	15.1435	15.1063	15.2901	15.034	15.3627	15.1479	14.9872	15.036	15.4729	15.3076	15.4478	15.1415	15.6639	15.3961	15.5336	15.5026	15.4698	15.1285	15.2292	15.3357	15.201	15.168	15.2341	14.8928	15.4919	15.0643	15.5196	15.2301	15.3837	15.2646	15.2641	15.0971	15.0186	14.9687	15.4603	15.2064	15.2071	15.1576
ENSG00000071189.21_2	10.9533	11.0123	11.1418	10.9629	11.0993	10.6506	11.0994	10.7419	11.1843	10.8578	10.778	10.8499	10.9729	10.7988	10.7008	10.7459	10.7431	10.967	10.8761	10.7627	11.0761	10.7612	10.8355	10.7539	11.1244	10.99	10.9488	10.7926	10.8939	10.9053	10.6559	10.7659	10.6926	10.8126	11.0835	10.9979	10.8778	10.81	10.9488	10.9506
ENSG00000071205.11_2	9.18102	8.98195	9.10235	9.05668	9.32202	8.47676	9.22907	9.12316	8.72731	8.58761	9.5958	9.47333	9.07871	8.86146	9.40463	8.63317	9.57881	9.44492	10.0729	9.78004	9.52661	9.22477	9.21704	8.92931	9.87936	9.89036	9.27607	8.81476	9.52325	9.61042	9.49763	9.6537	9.42015	9.46803	8.65286	8.82718	9.17644	9.30512	9.03441	8.97841
ENSG00000071242.11_3	14.3717	14.0444	14.4911	14.0398	13.8907	13.9606	13.54	14.1724	14.7744	14.2571	13.4252	13.379	13.9689	13.7696	13.0294	13.2053	13.5297	13.6541	13.4661	13.5712	13.9304	13.608	13.9582	13.2895	14.1055	14.2791	13.6316	13.5931	12.9884	13.559	13.2252	13.1776	13.1952	13.6244	14.3195	14.1074	13.3933	13.5872	13.8567	13.8867
ENSG00000071243.15_2	9.08403	9.50061	9.28113	9.65421	9.29045	8.9873	9.47403	9.34156	9.26961	9.5175	9.05711	9.50023	9.36256	9.31982	9.3134	8.8792	9.41536	9.34655	9.31625	9.25125	9.20702	8.98628	9.09818	9.24668	9.51915	9.4473	9.38857	9.04702	9.21782	9.31652	8.82632	9.05594	9.19807	9.02877	9.25738	9.35981	9.18196	9.03436	9.08407	9.38209
ENSG00000071246.10_3	13.9269	14.5273	14.1366	14.6493	14.3009	14.0054	13.3374	14.4131	14.0094	14.4587	13.5873	14.1733	13.8142	14.4319	13.8114	14.1325	13.7714	14.1331	13.4949	14.1081	13.3336	14.0832	13.8798	14.2799	13.5299	14.2891	13.9501	14.2656	13.8167	14.3736	13.819	13.8494	13.3756	13.9917	13.8768	14.6196	13.4496	14.053	13.9048	14.4714
ENSG00000071282.11_2	9.92975	10.2294	9.67823	9.95021	10.7409	11.0948	10.2921	10.3406	9.93745	10.1462	10.0755	10.02	10.0679	10.109	10.4528	10.1134	10.2153	10.0027	11.0725	10.6988	10.1884	10.3913	11.1418	11.3962	10.2095	9.97383	10.1603	10.5706	10.3445	9.99071	11.1414	10.9846	11.2453	11.0417	9.66013	9.79508	10.3308	10.9647	10.2526	10.1504
ENSG00000071462.11_6	11.0544	11.1099	10.9944	10.7545	11.327	10.6216	11.2861	10.7536	10.8409	10.7463	11.3342	10.9175	11.1635	10.6911	10.8474	10.87	11.18	10.8195	11.2925	10.7964	10.8398	10.9178	10.9503	10.8722	11.3192	10.8022	11.4012	10.703	11.2796	10.7199	11.0979	10.8719	11.0388	10.8609	10.7979	10.5926	11.1848	10.7264	10.8879	10.5847
ENSG00000071537.13_3	13.2219	13.3016	13.2028	13.4003	13.3402	13.4687	13.1384	13.3056	13.26	13.3273	13.2836	13.5075	13.208	13.5415	13.2206	13.5346	13.2298	13.5022	13.2278	13.5416	13.2976	13.3445	13.2339	13.5502	13.0686	13.3886	13.219	13.5836	13.3551	13.6547	13.2451	13.505	13.2864	13.4425	13.1773	13.2667	13.2134	13.6035	13.1903	13.6083
ENSG00000071539.13_4	9.82749	10.5643	10.0961	9.87191	10.6269	9.7633	10.5385	10.2817	9.67648	9.59976	10.8778	10.5617	10.6239	10.1175	10.6235	9.01865	10.9114	10.1735	10.9576	10.2182	9.92256	10.2256	9.69833	9.93701	10.816	9.92834	10.6756	9.76889	10.7447	10.0884	10.324	9.96991	10.2844	9.63645	9.49182	9.52389	10.6018	9.49971	10.0005	9.85045
ENSG00000071553.16_4	13.5583	13.7219	13.6222	13.7309	13.39	13.8177	13.3299	13.6921	13.5261	13.5456	13.75	13.8916	13.6034	13.8762	13.4228	13.8652	13.533	13.8711	13.501	13.908	13.4954	13.5778	13.6169	13.7085	13.411	13.9255	13.6101	13.919	13.6386	14.004	13.7462	13.901	13.4873	13.7402	13.5009	13.61	13.5554	13.8933	13.6609	13.8156
ENSG00000071564.14_5	12.6016	12.7407	12.8791	12.8204	12.0399	12.7581	12.4333	12.8994	12.9145	12.7256	12.6681	12.637	12.3682	13.0153	12.6332	12.9451	12.9541	12.4407	12.4813	13.4398	12.8159	12.4593	13.1469	12.4212	12.7513	13.161	12.5414	12.8058	12.4428	12.8262	12.8727	12.8663	12.6262	12.9123	12.6098	12.9515	12.3018	13.0034	12.7591	12.9253
ENSG00000071575.11_2	9.76364	8.9004	9.80422	9.2478	9.09467	8.44744	10.1043	9.98829	9.95613	9.12227	10.0647	9.94159	9.32637	8.77405	9.69405	9.11486	10.2384	9.34859	10.1631	9.85884	9.63036	8.65254	9.62719	9.2709	10.4893	9.99426	9.37798	9.10718	9.38752	8.82373	9.63102	9.12335	10.1674	9.43823	9.40309	8.78425	10.1788	8.99065	9.50336	8.92434
ENSG00000071626.16_3	11.807	11.8806	11.8504	11.6044	11.8347	11.7164	11.9329	11.7826	11.693	11.5939	12.0071	11.843	11.8671	11.6179	11.6508	11.5772	11.9274	11.7524	11.9007	11.7351	11.7386	11.6915	11.7656	11.5513	11.8817	11.9381	12.0008	11.667	11.8593	11.6838	11.8028	11.6863	11.7608	11.7006	11.6118	11.5406	11.7966	11.6764	11.578	11.587
ENSG00000071655.17_4	12.0585	12.0544	12.2726	11.9828	11.7335	11.8722	11.9564	12.2177	12.1364	11.991	12.0085	11.9845	12.1121	11.9391	11.9369	11.9761	12.117	11.8971	11.8873	11.9868	11.7742	11.8966	12.0432	11.7265	11.9627	12.252	12.08	11.8684	11.8134	11.9195	11.9486	11.661	11.7225	11.8539	12.0118	11.9774	11.8204	11.8823	11.9858	11.9667
ENSG00000071794.15_2	10.5236	10.6415	10.6633	10.6382	10.5447	10.3398	10.2216	10.7023	10.5618	10.7145	10.3899	10.7791	10.3423	10.5513	10.6655	10.3707	10.2752	10.5858	10.3101	10.6157	10.2285	10.6273	10.1718	10.315	10.5381	10.5925	10.2699	10.4864	10.1692	10.4051	10.2892	10.7334	10.3436	10.7118	10.4447	10.706	10.1897	10.5988	10.1174	10.5929
ENSG00000071859.14_2	11.6793	11.3977	11.4958	11.5902	11.8183	11.8867	11.5026	11.4687	11.3331	11.6502	11.7711	11.7038	11.6445	11.6291	11.6018	11.744	11.7192	11.6447	11.6594	11.685	11.5356	11.7628	11.6832	11.6865	11.4225	11.3748	11.6748	11.6415	11.8482	11.7699	11.8335	11.7795	11.8511	11.762	11.4469	11.5134	11.8182	11.856	11.5444	11.6008
ENSG00000071889.16_3	10.4227	10.0897	10.6028	10.3173	10.7346	10.578	10.7952	10.4037	10.4997	10.4522	10.2759	10.1777	10.4488	10.196	10.513	10.427	10.4901	10.3964	10.5546	10.2269	10.8364	10.6978	10.6292	10.4476	10.4453	10.4267	10.544	10.3288	10.6857	10.4855	10.4148	10.2112	10.5827	10.4464	10.6504	10.3422	10.8255	10.7543	11.016	10.5149
ENSG00000071894.16_3	12.5578	12.6142	12.6234	12.5965	12.746	12.826	12.1554	12.8095	12.8217	12.6699	12.0906	12.267	12.3309	12.6064	12.1574	12.6806	12.076	12.3666	12.4042	13.0074	12.7499	12.6746	12.9046	12.6031	12.3598	12.6891	12.331	12.5641	12.2704	12.7715	12.4498	12.5648	12.5652	12.8962	12.6738	12.7603	12.2231	12.7274	12.6375	12.8102
ENSG00000071909.18_4	6.53429	6.38238	6.40885	6.02451	6.50421	6.40358	6.47698	6.24491	6.29625	6.45483	6.40354	6.41625	6.6424	6.00769	6.71114	6.50949	6.49033	6.51147	6.03875	6.42985	6.36076	6.56035	6.56156	6.01908	6.14525	6.08268	6.30425	6.55722	6.21799	6.63021	6.19991	6.4538	6.42575	6.48259	6.43019	6.22056	6.43139	6.34554	5.8354	6.01355
ENSG00000071967.11_2	9.55999	10.0908	10.1319	10.2767	10.0608	10.1204	9.96337	9.81051	9.77697	10.1958	9.73627	10.0254	9.6965	10.1291	10.4371	10.4242	10.1559	10.1804	10.387	10.6165	10.3067	10.6696	9.81627	10.7877	10.2519	10.1394	9.79645	10.0134	10.0667	10.4618	10.6873	10.7651	10.6188	10.6978	10.0415	10.2176	10.2844	10.7291	10.0739	10.3711
ENSG00000071994.10_4	11.125	11.0636	11.1385	11.073	11.1644	10.8002	11.3762	10.9331	11.1512	11.0448	11.1362	11.1232	11.3001	10.9898	11.4672	11.1345	11.1176	11.2319	11.3874	10.9609	11.4038	11.1681	11.0104	11.0849	11.3345	10.9153	11.3717	11.1196	11.3644	11.0525	11.093	11.1382	11.3442	10.9775	11.0944	11.0002	11.3555	10.8749	11.2699	10.9951
ENSG00000072041.16_3	8.05994	8.2746	8.04309	8.35877	8.2752	7.97598	7.72294	8.28993	7.71662	8.44068	8.39992	8.64387	7.95265	8.57767	7.82481	8.12098	8.0752	8.31431	8.87221	8.9343	7.82454	8.17392	8.26211	8.73577	8.59591	8.7522	8.20657	8.0351	8.22498	8.39445	8.65441	8.94837	8.54416	8.93259	7.62349	7.85782	8.18946	8.45627	8.0449	8.20868
ENSG00000072042.12_3	11.4162	11.5092	11.2915	11.5792	11.5125	11.6296	11.4503	11.5025	11.3853	11.5514	11.5644	11.7339	11.7422	11.4851	11.8441	11.6797	11.7074	11.747	11.7331	11.5658	11.4642	11.6895	11.5604	11.861	11.3643	11.4335	11.6581	11.7096	11.8822	11.6523	11.6372	11.6939	11.6762	11.6967	11.4033	11.5386	11.6802	11.5347	11.4788	11.5294
ENSG00000072062.13_2	11.9845	12.1384	11.9289	12.1583	11.4403	12.0652	11.5542	12.2532	11.9233	12.1883	11.9464	12.1475	11.8149	12.2529	11.8488	12.25	11.8415	11.9029	11.3757	11.9938	11.8819	11.9732	11.8952	11.5874	11.8162	12.1225	11.5586	12.3385	11.5258	12.1102	11.8613	12.0991	11.689	12.1118	11.9465	12.2161	11.6235	12.2938	11.728	12.1218
ENSG00000072071.16_3	10.6154	10.5436	10.6232	10.4481	9.36397	11.6712	9.55158	10.6983	10.7009	10.4817	9.91737	9.97459	9.63489	10.3192	9.68261	10.776	9.71102	9.72843	9.6641	10.795	10.1274	9.52083	10.9039	10.2505	9.42734	10.9611	9.34844	10.5515	9.44337	10.5328	10.3102	10.5002	10.0181	10.5982	10.5923	10.7772	9.86616	10.7132	10.2924	10.6034
ENSG00000072110.13_4	14.7832	14.7359	14.4979	15.0871	14.0147	14.7925	13.4772	15.0597	14.0226	14.5639	15.365	15.6226	14.6517	14.9915	15.1025	15.386	15.2325	15.4928	15.3514	15.9127	14.2349	14.9352	14.7569	15.2454	15.1238	15.5083	14.5663	14.9545	14.9902	15.5944	15.6116	15.8658	14.97	15.4359	13.9728	14.4796	14.8117	15.537	14.2847	14.8755
ENSG00000072121.15_4	11.1286	11.296	11.1518	11.5181	10.4601	11.8845	10.7381	11.5224	11.3342	11.5467	10.8319	11.2565	10.9289	11.4062	10.8618	11.5429	10.7592	10.9768	10.6497	11.3667	11.1961	10.9954	11.2742	11.171	10.6237	11.581	10.6342	11.6342	10.5648	11.5339	10.7765	11.3361	11.1173	11.5029	11.2444	11.4565	10.9461	11.585	11.0263	11.5854
ENSG00000072133.10_2	8.27836	8.42604	8.25074	8.49429	8.12901	8.43895	8.16838	8.35812	8.37321	8.38005	8.17649	8.4159	7.89846	8.34486	8.22168	8.78291	8.12778	8.44843	8.02672	8.35221	7.86117	8.34019	8.26763	8.66366	8.206	8.46001	7.88692	8.48933	7.93216	8.29154	8.35107	8.56107	7.86757	8.60342	8.32966	8.64688	8.05288	8.63539	7.90068	8.69371
ENSG00000072134.15_5	11.4989	11.6116	11.6303	11.6346	11.194	11.6974	11.2147	11.5857	11.6981	11.7131	11.2356	11.352	11.4869	11.4447	11.03	11.5159	11.2931	11.406	11.2035	11.493	11.4881	11.6139	11.6575	11.5584	11.4685	11.9421	11.3902	11.629	11.2766	11.5307	11.4954	11.5803	11.3635	11.6171	11.7406	11.8061	11.496	11.7534	11.5982	11.7595
ENSG00000072135.12_3	10.2614	10.0764	10.2184	10.0394	9.85165	10.3398	9.15768	10.1631	9.94178	10.2335	9.54831	9.75764	9.60506	10.5074	9.80187	9.68302	9.5303	9.89033	9.46386	10.0686	9.36497	9.40536	9.93029	9.1238	9.31518	9.30965	9.55049	9.95074	9.21288	10.0158	9.38007	9.34548	9.14603	9.36486	8.82569	9.22896	9.44974	9.98259	9.36275	9.84084
ENSG00000072163.19_4	9.34084	8.39708	8.58941	8.59531	8.83959	9.32741	8.29413	8.94482	7.92349	7.93116	9.62172	9.54497	8.87555	8.75479	7.97091	8.01904	9.49702	9.27554	9.42116	9.63278	8.46907	8.34019	8.8106	9.38617	9.36461	9.81531	9.04385	9.44848	8.91616	9.2398	10.0468	9.91143	9.21301	9.17654	7.95182	8.09038	9.02479	9.06558	8.22117	8.09345
ENSG00000072195.14_1	7.7658	8.05289	7.70205	7.81699	7.94937	8.11307	7.18776	7.52104	7.60276	7.67271	8.21221	8.34262	7.93259	8.0214	7.16542	7.709	7.89586	8.28407	8.09114	8.43128	7.59696	7.60006	8.35818	8.08133	7.84269	8.66353	7.91033	8.16588	7.71987	8.51682	8.82237	8.69792	8.23916	8.49352	7.42443	7.52437	8.21184	8.49907	7.45108	7.64303
ENSG00000072201.13_3	8.14004	8.08098	7.91733	8.02144	8.58128	8.67693	8.40414	7.82796	8.17999	8.3166	8.35538	8.04257	8.65761	8.26806	8.86832	8.2517	7.91873	8.12667	8.13444	7.78169	8.35966	8.03802	8.43336	8.54428	7.71219	7.32447	7.99994	8.28863	8.51904	7.98772	8.57637	8.12808	8.33191	8.06279	8.3195	7.95186	8.47796	8.40307	8.6765	8.38244
ENSG00000072210.18_4	10.7259	10.7268	10.5191	10.4214	10.7619	10.7094	10.7717	10.5192	10.458	10.4389	10.5357	10.5285	10.3884	10.4805	10.5195	10.4976	10.5708	10.4892	10.3759	10.5045	10.509	10.4722	10.5228	10.9137	10.556	10.4864	10.7054	10.6383	10.775	10.5804	10.4225	10.4709	10.5562	10.3068	10.5727	10.5554	10.7919	10.3153	10.587	10.4198
ENSG00000072274.12_2	9.52991	11.588	10.4026	11.1605	9.9111	11.173	9.41419	11.3075	10.1268	11.1035	9.67043	10.4595	9.15242	11.4135	9.31835	10.8238	9.06137	11.2237	9.67825	11.713	9.69492	10.6817	9.97184	11.022	9.81422	11.6978	9.75012	10.8817	9.14434	11.021	9.70715	11.5111	9.78144	11.6758	9.75858	11.3208	9.06725	10.9178	9.16985	11.1532
ENSG00000072310.16_3	11.06	11.1175	11.4755	11.3977	10.8872	11.5783	10.8384	11.675	11.3221	11.4899	11.1501	11.1996	10.916	11.4809	11.2472	12.0114	11.4397	11.611	10.7369	11.5878	11.0979	11.2275	11.5352	11.022	10.7099	11.5071	11.1337	11.6078	10.887	11.6888	11.0168	11.2641	11.1477	11.5892	11.1116	11.4254	10.6441	11.711	10.9254	11.2951
ENSG00000072364.12_2	12.3984	12.379	12.4413	12.7096	12.2343	12.6253	12.1279	12.6575	12.55	12.6639	12.4191	12.7742	12.0769	12.5794	12.6163	12.8808	12.7757	12.7212	12.5906	13.202	12.3762	12.4472	12.8349	12.8228	12.5781	13.0297	12.1403	12.6426	12.2929	12.8073	12.7311	12.9898	12.6064	12.9096	12.198	12.496	12.4765	13.0909	12.3014	12.6914
ENSG00000072401.14_2	10.2732	10.598	10.2896	10.6212	10.425	10.4007	10.4392	10.4103	10.2759	10.5717	10.2864	10.5077	10.3555	10.4969	10.6451	10.5334	10.3724	10.623	10.4956	10.3773	10.279	10.7358	10.1284	10.6344	10.4035	10.3033	10.3795	10.4094	10.4987	10.4883	10.2892	10.5608	10.4248	10.3641	10.4091	10.5491	10.4146	10.4385	10.3476	10.5063
ENSG00000072415.8_4	10.9453	11.1865	10.9795	11.1418	11.05	11.1177	10.8995	11.1225	10.96	11.2057	11.1406	11.3507	11.0044	11.0504	11.0952	11.0877	11.0475	11.419	11.1611	11.1482	11.226	11.3363	10.9561	11.2506	11.2757	11.3541	11.0796	11.278	11.0779	11.2682	11.2417	11.597	11.2088	11.4106	11.2993	11.3378	11.0855	11.3442	10.9538	11.1642
ENSG00000072422.16_2	11.6057	11.5751	11.3662	11.7416	11.5646	11.7701	11.3743	11.3163	11.4605	11.5426	11.6461	11.8761	11.6781	11.8185	11.9042	12.0707	11.5527	11.7343	12.1106	12.1159	11.5791	11.726	11.5457	12.0266	11.4568	11.6608	11.4851	11.6567	11.7046	11.9516	11.8175	12.1485	11.6778	12.0708	11.2155	11.2857	11.4744	11.4591	11.524	11.7478
ENSG00000072501.17_2	12.0702	12.2087	11.7566	12.1744	11.6405	12.0087	11.514	12.362	12.1237	12.406	12.2369	12.4491	12.0529	12.4638	12.2172	12.5379	12.1842	11.8462	11.5759	12.3217	11.4581	12.0315	12.0189	12.0361	11.6297	11.9666	11.843	12.1653	11.5939	12.2523	11.9504	11.9417	11.6536	11.987	11.9292	12.3882	11.5604	11.9635	11.8237	12.3359
ENSG00000072506.12_3	11.0624	11.0404	11.0182	11.1139	11.3548	11.1138	11.4324	11.1526	11.1789	11.1733	11.1419	11.2408	11.2995	10.9652	11.024	10.8832	11.2406	10.9317	11.4273	10.9308	10.966	11.3348	10.8596	11.0277	11.2112	11.0428	11.3504	10.9948	11.2111	10.7795	10.8924	10.8816	11.332	11.1632	10.9341	10.8533	11.2132	10.8461	11.0589	10.906
ENSG00000072518.20_3	10.6044	10.6019	10.5584	10.846	9.85165	10.7741	10.049	10.81	10.481	10.7704	10.4529	10.5422	10.2299	10.6195	10.3888	10.9952	10.4659	10.4614	10.0851	10.9195	10.4705	10.6365	10.3944	10.2126	10.2789	10.978	10.0131	10.8357	10.1449	10.6891	10.5291	10.6926	10.2689	10.8398	10.4572	10.8749	10.1071	10.8282	10.2282	10.6512
ENSG00000072571.19_4	8.60752	10.3233	9.35839	9.59649	9.67249	9.40213	9.87764	10.1824	8.76747	9.23251	10.3115	10.4723	9.90969	10.2159	9.82111	8.67296	10.1158	10.3677	10.2971	10.2819	8.89794	9.17926	9.31117	10.1562	10.0694	9.74891	9.9107	9.86747	10.0599	10.0132	9.38539	9.62553	9.47559	9.2791	8.43674	9.35981	9.30584	9.10161	9.26153	9.7904
ENSG00000072609.17_4	10.9592	11.0024	11.3583	10.884	11.2047	10.8274	11.3053	10.8955	11.2864	10.758	11.0854	10.9175	11.3087	10.9259	11.1179	10.9276	11.0901	11.1281	11.2049	10.9142	11.1558	10.9444	11.3434	10.9371	11.1278	11.0842	11.3777	11.0402	11.2427	11.072	11.1608	10.8667	11.1438	11.0546	11.2457	10.8685	11.1427	10.8804	11.2275	10.9519
ENSG00000072657.8_3	6.88982	6.9362	7.16744	6.62828	6.204	6.21554	6.61804	6.84851	6.4287	6.35483	7.7091	7.71773	6.48748	6.28963	6.71114	6.48538	7.66903	7.51603	8.10987	8.0216	6.92128	7.09052	7.09797	6.66618	7.6518	8.00601	6.46226	6.5189	7.04319	6.8111	7.53779	7.63291	7.31429	7.28771	6.32218	6.1801	6.54949	6.74957	6.70845	6.67828
ENSG00000072682.18_4	11.9929	10.577	11.853	10.8414	11.968	11.4668	11.9614	10.5054	12.0646	10.0444	12.32	11.3303	11.9102	11.0387	11.5204	12.0464	12.0875	11.1127	12.4057	11.4364	12.2226	10.7938	12.5266	11.5747	11.2711	11.0266	11.6543	11.2592	12.3984	11.6257	12.7479	11.7818	12.7289	11.6109	12.1168	10.8654	12.2812	11.7782	12.5348	10.6982
ENSG00000072694.20_3	9.04178	6.0093	9.2155	6.29698	8.5273	6.21554	9.78267	6.33612	10.8752	6.17649	7.12617	6.12729	9.76278	5.8354	8.63984	6.37761	7.4583	5.8354	8.31091	6.40255	8.09205	6.01842	9.89271	6.15312	7.26506	6.32817	9.28461	6.12473	8.01762	5.8354	6.49687	5.8354	7.77682	5.8354	8.94745	5.8354	8.13179	6.02907	9.49881	6.33707
ENSG00000072736.18_4	10.9815	11.0012	10.9165	11.1942	10.9033	10.7213	10.766	11.1289	11.0791	11.1278	10.877	11.1303	10.9281	11.0404	10.8329	10.9188	10.9434	10.8283	10.799	10.9557	10.8536	10.6704	10.8745	10.8571	11.0013	11.1031	10.9603	10.8526	10.582	11.0664	10.5315	11.0085	10.8123	10.8762	10.8899	11.0389	10.7928	10.9543	10.9033	11.0086
ENSG00000072756.16_2	9.60141	9.94237	9.69203	10.0107	9.7205	10.17	9.88293	9.8352	9.81842	10.12	9.67574	9.92772	9.79831	9.92579	9.63791	9.75779	9.73157	10.0053	9.7603	9.77414	9.43781	10.1015	9.89097	10.1944	9.86984	9.94202	9.86609	9.92923	9.91908	9.96791	9.52917	9.83978	9.88902	9.74368	9.8996	10.1649	9.82643	9.84335	9.87314	10.1449
ENSG00000072778.19_2	12.5074	12.2928	12.6483	12.1549	12.3985	12.3369	12.5624	12.2369	12.3501	12.0641	12.3982	11.9722	12.4108	12.1315	12.5602	12.6428	12.3654	12.1281	12.3785	11.9051	12.5922	12.3304	12.4708	12.0723	12.1413	11.9726	12.4443	12.2935	12.6637	12.2342	12.5596	11.9509	12.3732	12.1059	12.6316	12.3338	12.4754	12.1326	12.5976	12.2401
ENSG00000072786.12_3	12.101	12.0462	12.1402	12.0998	11.3493	12.8329	11.2755	12.27	12.1457	12.2811	11.5462	11.7452	11.5217	12.2759	10.8727	12.2671	11.4397	11.7106	11.1895	12.0186	12.0764	11.9486	11.9829	11.3029	11.5386	12.2559	11.1639	12.1679	11.1334	12.0939	11.7658	12.0746	11.4802	12.239	12.0834	12.3981	11.6271	12.454	11.7745	12.2814
ENSG00000072803.17_3	11.7181	11.491	11.6817	11.6257	11.664	11.6445	11.5258	11.5224	11.7095	11.5974	11.607	11.5685	11.4711	11.3826	11.66	11.6115	11.6729	11.5367	11.6533	11.7531	11.5191	11.5644	11.6951	11.8227	11.748	11.7363	11.5516	11.535	11.5773	11.5845	11.8136	11.7457	11.8913	11.6122	11.7206	11.6238	11.5843	11.7807	11.586	11.5426
ENSG00000072818.11_3	7.14171	6.91085	6.94176	6.958	7.18498	6.96577	7.08933	6.7096	7.0781	7.03338	6.9657	6.82855	6.88024	6.90132	7.17829	6.73	6.9336	6.78315	6.94129	6.80568	7.26976	6.8655	7.12653	6.68519	7.0298	6.74656	6.8859	6.76575	7.1216	6.65033	7.14148	6.85984	6.80299	7.00386	7.19628	6.85089	7.3303	6.85764	7.0676	6.89571
ENSG00000072832.14_3	11.8893	11.9703	11.7942	11.8516	11.862	11.8235	12.0733	12.0775	11.6483	11.5657	12.176	12.2162	12.0445	12.0954	12.4681	12.6712	11.8667	12.0201	12.6138	12.5433	12.3833	12.2181	11.6032	11.8703	11.6034	11.7589	11.7507	11.7863	11.8267	11.9746	12.3791	12.4529	12.4113	12.4276	11.2943	11.3805	11.9076	12.3194	11.728	11.7145
ENSG00000072840.12_3	9.65974	10.0162	9.61202	10.1259	8.33412	9.96741	8.96328	10.211	9.67648	9.90453	9.70026	9.64042	9.32637	10.4147	9.04683	10.3875	9.42804	9.31982	8.88986	10.5663	9.74196	9.41518	9.99297	8.96771	9.25559	10.5518	8.92817	10.0589	8.98771	10.081	9.76323	10.018	9.39159	10.0404	9.62239	10.25	9.01242	10.1806	9.33747	10.3577
ENSG00000072849.10_3	10.4549	10.5832	10.404	10.6855	10.8602	10.8841	10.8091	10.614	10.469	10.6707	10.7023	10.742	10.6259	10.6499	10.6225	10.8474	10.8668	10.8463	11.0276	10.7174	10.5528	10.9664	10.5613	11.1346	10.7854	10.4847	10.6152	10.761	11.0081	10.791	10.6787	10.7723	10.9146	10.7605	10.4872	10.6875	10.8913	10.6534	10.5612	10.8139
ENSG00000072858.10_3	7.35303	6.92361	6.86005	6.21281	6.56676	7.27579	7.24012	7.52104	6.68875	6.56613	7.04919	7.07173	6.66518	6.63378	7.15239	7.74888	6.34443	6.71502	6.73113	6.96233	6.86965	6.93743	6.81365	6.73956	6.39862	6.5499	6.04581	7.02001	6.46666	6.88858	6.71687	6.60105	6.73682	6.72621	7.06104	6.86433	6.49328	6.95385	6.9233	6.79405
ENSG00000072864.14_3	9.99968	10.3685	9.80422	10.1448	9.36397	10.05	9.49035	10.4908	10.0038	10.3612	10.191	10.4779	9.66987	10.2988	9.83321	10.0343	9.8244	9.99755	10.6197	10.845	9.8159	10.0295	10.0638	10.1253	10.0754	10.524	9.55519	10.0305	9.71145	10.3636	9.91937	10.2916	9.9417	10.2923	9.32095	9.55739	9.3432	9.76316	9.83947	10.3198
ENSG00000072952.18_4	8.30009	8.10394	8.20511	8.38523	7.88623	8.42611	7.69731	8.62154	8.69988	8.83817	7.43552	7.92033	7.89152	8.42107	7.79498	9.3535	7.41354	8.19374	7.94498	8.49872	8.3842	8.41424	8.56793	8.54061	7.83678	8.34183	7.67299	8.3635	7.62698	8.20412	7.79208	8.32628	8.45501	8.63375	8.42263	8.86112	7.90746	8.47784	8.21547	8.55715
ENSG00000072954.6_2	7.01131	7.19785	7.21312	7.10515	7.21386	7.28647	7.3261	6.80921	7.20937	7.07605	6.89001	6.9751	7.09525	7.05392	6.96571	6.97003	7.05234	6.9993	6.79374	7.0256	7.01665	6.73644	7.19468	6.86904	6.66464	6.96742	6.9602	6.88362	6.77783	6.8111	7.09571	6.9062	6.94007	6.72621	7.22134	6.79492	7.01897	6.98381	7.12551	6.90932
ENSG00000072958.8_3	12.1203	11.9186	12.1302	11.9904	12.0954	11.9805	12.2211	12.0575	12.052	11.9302	12.2643	12.113	12.1958	11.9906	12.3834	12.1894	12.4095	12.2697	12.33	12.0584	12.2552	12.184	12.0789	12.0355	12.2769	11.9762	12.3432	11.8974	12.1891	12.0475	12.3678	12.1754	12.1859	12.0351	12.0297	11.9136	12.2777	12.1425	12.1697	11.9125
ENSG00000073008.14_3	11.8852	11.2893	11.2922	11.6884	11.4565	11.9776	10.2614	11.4159	10.6838	11.6245	12.156	11.9972	11.6743	11.7309	12.1588	12.7154	11.9732	12.1942	12.1305	12.3397	11.903	11.8879	12.3428	11.4397	10.9832	11.6457	11.6903	11.9644	12.0684	12.4019	12.6188	12.6302	11.8848	12.3871	11.1538	11.2188	12.0191	12.2816	11.4545	11.6896
ENSG00000073050.11_4	10.4284	10.4264	11.12	10.5745	10.1715	10.4896	10.8054	10.949	10.9138	10.502	10.5425	10.4999	10.7405	10.768	10.4871	10.697	10.814	10.9236	10.4065	10.7582	10.7157	10.4796	10.7069	10.6063	10.8083	10.99	10.5534	10.8303	10.4422	10.7437	10.4505	10.3518	10.5149	10.697	10.833	10.7839	10.4331	10.5998	10.8395	10.5961
ENSG00000073060.15_3	10.2753	10.652	10.4068	10.5127	10.076	10.2325	9.87587	10.6162	10.2224	10.461	10.2794	10.5899	10.2595	10.6142	10.277	10.7025	10.1799	10.2982	10.1631	10.6313	9.98638	10.5452	10.3523	10.1978	10.1081	10.6182	10.3966	10.6494	10.0267	10.6066	10.4057	10.6462	10.2315	10.5737	9.93723	10.2539	10.1622	10.6581	10.2034	10.4344
ENSG00000073111.13_3	11.7071	11.9733	11.4056	11.3604	11.8707	11.0776	11.855	11.8673	11.2462	11.245	12.0265	11.8836	11.8114	11.5018	11.5347	10.4327	11.5411	11.1595	11.8791	11.4317	10.6911	11.683	11.167	11.3585	12.0915	11.4212	12.152	11.1555	11.8025	11.5087	11.3009	10.9044	11.4106	10.8844	11.1968	11.3309	11.3451	10.7765	11.7347	11.2841
ENSG00000073146.15_3	6.84545	6.18257	6.05336	6.33361	6.50421	6.16485	6.53709	6.27748	5.8354	6.39028	6.58923	6.56349	6.23074	6.21975	6.51783	6.24058	6.30047	6.43583	6.73113	6.48082	6.59973	6.53778	6.75258	6.20202	6.56657	6.8639	6.52723	6.33489	6.77783	6.44333	6.86826	6.6642	6.61239	6.48259	6.03491	6.37851	6.81677	6.64697	6.70845	6.23275
ENSG00000073150.13_4	7.55416	7.13851	7.25692	7.21142	7.15528	7.98199	6.91186	7.0845	7.24251	6.78517	7.17446	7.28372	6.99377	7.18608	7.11229	7.29359	6.96906	6.9993	7.16789	7.55483	7.41402	6.60334	7.59055	6.83847	6.52306	7.25286	7.10886	7.22095	6.91235	7.2444	7.65734	7.51196	7.33923	7.47279	6.67081	6.86433	7.26058	7.55077	6.94046	7.08176
ENSG00000073169.13_4	9.68563	9.63097	9.52212	9.44922	9.62281	9.64375	9.35937	9.43528	9.66953	9.57558	9.69678	9.64892	9.78598	9.45427	9.41391	9.46954	9.58334	9.53336	9.74695	9.75628	9.52876	9.32421	9.79419	9.52053	9.62659	9.56799	9.47804	9.50176	9.68857	9.69467	9.61077	9.42134	9.55257	9.61832	9.64238	9.46118	9.35056	9.36316	9.51915	9.31602
ENSG00000073331.17_4	7.34384	7.41521	7.29904	7.49702	7.71319	7.62472	7.33786	7.98531	7.95994	8.25002	7.55083	8.01077	7.63827	7.7817	7.21599	7.33139	7.14385	7.17541	7.0535	7.33078	7.34973	7.55425	7.72298	8.01239	7.71219	7.50081	7.82232	7.93848	6.958	7.2444	7.21356	7.09656	7.57281	7.80515	7.40359	7.55935	7.90044	8.27516	8.03183	8.331
ENSG00000073350.13_4	9.09379	9.14713	9.08492	8.99897	9.43388	9.2722	9.11002	8.92173	8.83822	8.74987	9.3295	9.15615	9.21985	9.46604	9.237	9.27691	9.19838	9.24961	9.55	9.43145	9.49175	9.16998	9.23088	9.29257	9.06493	9.01745	9.00288	8.82968	9.54891	9.49664	9.63549	9.29481	9.10491	9.41164	9.0384	8.62871	9.28806	8.89258	9.39004	9.13597
ENSG00000073417.14_4	10.2212	10.6339	10.0717	10.359	10.3864	10.6737	10.0754	10.2745	10.269	10.1393	10.2979	10.6346	10.1249	10.309	10.5012	10.6024	10.1267	10.6471	10.1985	10.3035	9.80531	10.1279	10.0684	10.4581	9.70523	9.92709	10.0666	10.3201	10.2398	10.4608	9.85398	10.4431	9.91832	10.4622	9.79649	9.96959	10.2405	10.4396	9.5214	10.1866
ENSG00000073464.11_5	10.4633	10.804	10.6124	11.1184	10.5899	10.8595	10.5846	11.0026	10.9392	11.3621	11.1833	11.4416	11.0381	11.3918	10.9404	11.2641	10.9968	11.3948	10.6949	10.9557	10.3104	10.6826	10.4635	10.8956	10.4955	10.7981	10.858	11.1365	10.4774	10.6417	10.7011	11.0387	10.5422	10.9163	10.6641	10.7004	10.4169	10.6562	10.7338	10.8641
ENSG00000073536.17_2	10.2975	10.0742	10.4412	10.1473	10.4943	9.77323	10.4368	10.2546	10.4357	10.072	10.3769	9.96556	10.3802	9.98055	10.3592	9.98078	10.3763	10.1117	10.4888	10.131	10.5068	10.1816	10.4234	10.013	10.6326	10.2563	10.5697	9.98844	10.2614	9.97061	10.443	10.126	10.3874	10.1781	10.2714	10.0511	10.535	10.1027	10.5634	10.0253
ENSG00000073578.16_4	12.2871	12.2724	12.2355	12.0492	12.3154	12.268	12.2829	12.1482	12.1075	12.0273	12.3467	12.2141	12.1961	12.1435	12.3104	12.1953	12.1839	12.2344	12.1454	11.977	12.3143	12.1647	12.1575	12.0114	12.2343	11.9027	12.2789	12.1222	12.3715	12.235	12.2053	12.0955	12.1343	12.0391	12.3129	12.2146	12.2168	12.1072	12.1975	12.0941
ENSG00000073584.19_5	12.4425	12.5312	12.6153	12.4983	12.7241	12.5589	12.7064	12.4871	12.5927	12.5858	12.4104	12.4466	12.5489	12.4019	12.5935	12.405	12.578	12.4944	12.686	12.4975	12.5484	12.6908	12.5634	12.5441	12.6485	12.4377	12.5242	12.4415	12.6301	12.4775	12.3831	12.4376	12.562	12.4305	12.5848	12.5338	12.6282	12.4183	12.6523	12.6103
ENSG00000073605.18_4	6.51102	7.12828	6.83841	6.91361	6.13664	6.73495	6.33399	7.00136	6.53547	7.19426	6.67589	6.4621	6.54322	6.96295	6.51783	7.24446	6.30047	6.76664	6.5044	6.98814	6.54804	6.70073	6.40732	6.79048	6.37005	7.02675	6.42691	6.72245	6.43772	6.68901	6.69275	6.64375	6.38809	7.19791	6.59975	7.18877	6.36184	6.68966	6.56096	6.76264
ENSG00000073614.12_3	11.912	11.8809	12.0143	12.0878	11.8223	11.7283	11.74	12.021	12.1069	12.1293	11.6411	12.0197	11.7918	11.9717	11.869	12.1754	11.9958	11.7172	11.7009	12.0417	11.9417	11.9676	11.7514	11.9174	11.8215	12.1148	11.743	11.9661	11.544	12.0133	11.7377	11.9768	11.8931	12.075	12.016	12.0312	11.7555	12.092	11.7949	12.0339
ENSG00000073670.13_3	6.40787	6.74121	6.51892	6.64946	6.43465	6.61195	6.5921	6.62981	6.3668	6.70493	6.73489	6.65149	6.61889	6.70139	6.45932	6.65736	6.58026	6.57897	6.56152	6.96233	6.54804	6.62389	6.66318	6.64668	6.56657	6.83604	6.66627	6.67664	6.49427	6.72583	6.76301	6.75897	6.68947	6.7925	6.46188	6.56071	6.54949	6.60165	6.53305	6.71312
ENSG00000073711.10_4	10.4313	10.1618	10.5088	10.3783	10.1793	10.1936	10.1547	10.193	10.5823	10.3517	10.1823	10.2703	10.3977	10.4327	10.5501	10.2882	10.1236	10.4992	10.4388	10.4042	10.6425	10.2323	10.3698	10.2981	10.284	10.4134	10.2627	10.3132	10.2908	10.3738	10.4455	10.464	10.4324	10.2975	10.5861	10.3667	10.2984	10.2798	10.4224	10.4516
ENSG00000073712.14_5	12.8629	12.9679	12.849	13.267	12.9516	13.0232	13.0776	13.1437	12.8264	13.1392	13.033	13.1201	13.0317	13.145	13.0292	12.8525	13.0513	13.3117	13.0453	13.0991	12.7423	13.077	12.7423	13.2771	13.1048	13.0504	12.989	13.2073	13.0443	12.9655	12.8858	13.0341	13.0252	13.0974	12.8099	13.0574	12.8545	12.9374	12.7199	13.0663
ENSG00000073737.16_3	6.3481	6.58541	5.8354	5.8354	6.72652	6.30031	6.53709	6.00305	6.16196	6.27507	6.67589	5.8354	6.17804	6.07891	6.03408	6.01708	6.55164	6.19912	6.61415	6.34332	5.8354	6.46485	6.70916	6.66618	6.47637	6.64585	6.25512	6.2439	6.02711	6.32165	6.69275	6.64375	6.25428	6.4041	6.03491	6.00806	6.43139	6.74957	5.8354	6.30496
ENSG00000073756.11_2	6.91822	7.5064	7.53459	7.78983	7.39714	7.59248	7.4169	8.03973	7.73104	7.93783	7.24299	7.3798	7.39368	7.48515	7.89645	7.98685	7.44728	7.27818	7.88747	7.99527	7.55148	7.43998	7.49348	7.99043	7.49803	7.53742	7.16847	7.14894	7.51766	7.44329	6.94424	7.358	7.83531	7.84784	7.50424	7.66492	7.23632	7.51529	7.67034	7.65666
ENSG00000073792.15_3	12.0396	12.3691	11.9192	12.4282	10.9155	12.304	11.4033	12.3979	12.0214	12.2783	11.7641	12.1343	11.495	12.2577	11.7225	12.5473	11.6337	12.0496	11.4655	12.6445	12.0927	11.666	12.188	11.9974	12.0164	12.7045	11.4967	12.4721	11.4319	12.3939	12.0309	12.4014	11.8825	12.4883	12.0506	12.5596	11.5879	12.3561	11.4737	12.3922
ENSG00000073803.13_4	8.06509	8.55585	8.72279	9.8019	9.61589	9.70391	8.38386	8.32983	9.26035	9.39142	9.0707	8.88386	9.61308	9.50891	8.31114	8.58525	9.64969	9.67282	9.55439	9.52778	8.54466	9.26669	9.05207	10.6743	9.25769	8.97901	9.66796	9.56641	10.4264	9.41542	9.1647	9.76759	9.50253	9.47538	8.5273	8.33036	9.81234	9.79712	9.69622	9.72474
ENSG00000073849.14_3	12.6309	12.7165	12.6406	12.7835	12.0875	11.8467	12.2397	12.3756	13.3479	13.2753	11.6447	12.0334	12.283	12.4036	12.7921	13.0953	11.8415	11.7926	12.1371	12.2115	12.8043	12.9936	12.507	12.4774	12.4655	12.7952	12.3666	12.3875	11.9749	12.1559	11.8927	11.9785	12.585	12.5898	13.0033	13.1877	12.2155	12.4582	12.7489	12.9258
ENSG00000073905.8_4	6.3153	6.60445	6.51892	6.53657	6.53624	6.3372	6.53709	6.4582	6.33283	6.68354	6.73489	6.41625	6.61889	6.34985	6.27828	6.43406	6.52172	6.64039	6.73113	6.48082	6.43018	6.46485	6.6391	6.46707	6.81447	6.62768	6.4956	6.57557	6.46666	6.51988	6.52856	6.62272	6.42575	6.6726	6.49195	6.56071	6.49328	6.4438	6.47328	6.4483
ENSG00000073910.21_6	8.83561	8.86954	8.69527	8.62863	8.5619	8.46845	8.72966	8.42638	8.68945	8.86864	8.94932	9.01779	8.62579	8.28377	8.91183	8.39904	8.4874	8.77129	8.22841	8.18794	8.57885	8.41824	8.21138	8.54061	8.78116	8.97901	8.63222	8.7534	8.75079	8.75233	8.44776	8.48719	8.40815	8.74578	8.96035	8.67369	8.54472	9.06839	8.57055	8.39788
ENSG00000073921.17_4	13.2401	13.0006	12.9152	13.327	13.0826	13.1653	12.9923	13.0169	13.0957	13.2161	13.3951	13.4085	13.0575	13.149	13.4962	13.4	13.3923	13.4179	13.5855	13.4674	13.0421	13.3156	13.0179	13.4681	13.3582	13.2449	12.9688	13.047	13.2565	13.1844	13.5483	13.5521	13.3825	13.3743	12.9178	13.0616	13.3452	13.3905	13.0089	13.0859
ENSG00000073969.18_3	11.068	11.0473	10.9607	11.0985	11.2638	11.2769	11.2154	11.1255	10.8961	11.134	11.2218	11.3425	11.2057	11.0626	11.5033	11.2763	11.3319	11.3272	11.1366	11.0765	11.021	11.3633	11.0772	11.2912	10.8863	10.9762	11.2486	11.2373	11.3505	11.2677	11.18	11.2284	11.3039	11.2333	10.9438	11.0299	11.4013	11.2756	11.0772	11.0055
ENSG00000074047.21_3	7.96359	7.56351	7.86683	8.178	7.12472	8.21235	7.30221	8.42305	7.87963	8.05841	8.63678	8.86188	7.30674	7.74093	7.84673	9.13381	8.65018	8.67619	8.19394	9.3057	7.83932	7.20237	8.6369	7.43657	7.76979	9.97383	7.15388	8.29594	7.4728	8.42709	9.00044	9.13595	8.315	8.84086	7.52338	7.87932	8.102	9.41893	7.53198	7.89637
ENSG00000074054.18_4	12.0714	12.1608	11.9433	12.2365	11.4577	12.1042	11.6731	12.2848	12.1091	12.1972	12.0137	12.0837	11.7248	12.3013	11.9468	12.431	11.7636	11.9913	11.6786	12.3037	12.168	11.7979	12.0413	11.7285	11.7256	12.3838	11.6657	12.147	11.5347	12.1979	11.8876	12.1253	11.8055	12.2353	11.9871	12.2495	11.6059	12.2621	11.7585	12.2336
ENSG00000074071.14_3	11.5295	11.2592	11.5653	11.2247	11.6921	11.1817	11.7151	11.3119	11.5146	11.3029	11.6885	11.4228	11.7026	11.1314	11.6163	11.1122	11.8249	11.3092	11.7856	11.1769	11.5541	11.4855	11.6304	11.3426	11.7472	11.5595	11.7302	11.3138	11.8069	11.2867	11.6289	11.3512	11.6916	11.3413	11.6042	11.364	11.7944	11.2858	11.6848	11.2648
ENSG00000074181.8_2	13.8527	13.1771	13.4231	13.9196	11.7271	13.9005	12.5165	14.014	13.5965	13.798	13.3568	13.8599	13.0526	14.563	12.6467	14.4982	13.515	13.1529	12.7202	14.7241	12.994	13.0806	14.0745	13.9969	13.2223	14.5679	12.7561	14.0401	12.8033	14.1364	13.8228	14.3726	13.1851	14.0331	13.7239	14.141	12.9074	14.4105	13.4514	14.3271
ENSG00000074201.8_3	11.7328	11.6393	11.8438	11.5373	12.1231	11.5373	12.1405	11.4151	11.8711	11.5834	11.6452	11.4914	11.9142	11.501	11.7694	11.3752	11.7156	11.542	11.8638	11.4048	12.1003	11.6959	11.7045	11.6081	11.9424	11.3675	11.9462	11.504	11.9875	11.4592	11.691	11.4504	11.9455	11.4722	11.9648	11.7008	11.9305	11.4085	11.9967	11.5643
ENSG00000074211.13_2	6.57848	6.35461	6.76997	5.8354	6.95617	6.92111	6.79847	6.62981	6.3668	6.03263	6.73489	6.73008	6.39277	6.25619	6.6896	6.88748	6.30047	6.91892	6.37079	6.45589	6.54804	6.5144	6.61419	6.75689	6.14525	6.01036	6.38919	6.387	6.79584	6.51988	6.58766	6.8109	6.61239	6.43148	6.5744	6.32174	6.90652	7.05488	6.9233	6.42257
ENSG00000074219.13_4	11.9682	12.1548	11.9839	12.1716	12.0097	11.8626	12.1763	12.179	11.945	12.0965	11.9515	12.0995	12.1015	12.1469	12.0775	12.0296	12.0118	12.1098	12.2424	12.2107	12.1298	12.4244	11.9833	12.1444	12.15	12.3438	12.246	12.1619	12.0593	12.0347	12.1636	12.2305	12.2473	12.1785	11.8308	12.0413	12.15	12.1193	12.0735	12.1305
ENSG00000074266.19_3	9.15098	9.31601	9.04579	9.30993	9.19749	9.26985	9.22907	9.27062	9.0258	9.31052	9.28138	9.36382	9.18249	9.40795	9.13389	9.17554	9.33142	9.2053	9.24991	9.23623	9.01692	9.26669	9.21426	9.39819	9.19338	9.36447	9.32656	9.38313	9.29238	9.24878	9.16779	9.38181	9.27697	9.20344	9.08028	9.24672	9.22268	9.1788	9.13204	9.30604
ENSG00000074276.10_4	6.3481	6.60445	6.05336	6.53657	6.0486	6.61195	6.18883	6.5953	6.3668	6.45483	6.40354	6.54445	5.8354	6.49726	6.45932	6.76396	6.42217	6.34844	6.33148	6.40255	6.49194	6.24357	6.37082	6.54025	6.23491	6.35775	6.34855	6.27639	6.21799	6.44333	6.55877	6.25405	6.04539	6.48259	6.59975	6.32174	6.23429	6.57785	6.53305	6.36717
ENSG00000074319.12_4	11.668	11.5186	11.6039	11.4543	11.7393	11.5835	11.8342	11.4019	11.6302	11.419	11.6692	11.5182	11.8014	11.5219	11.5578	11.4294	11.5365	11.5661	11.7014	11.312	11.857	11.6241	11.5932	11.4852	11.6595	11.4011	11.8449	11.4693	11.7823	11.3934	11.7377	11.5997	11.7308	11.4616	11.6128	11.3854	12.0006	11.5743	11.7576	11.5324
ENSG00000074356.16_2	11.2442	11.1783	11.1821	11.3897	10.7014	10.9982	10.8348	11.2031	11.3127	11.4032	10.9348	11.1237	11.0997	11.2906	11.1562	11.3413	10.9565	10.9976	10.9789	11.2466	10.9397	11.0886	11.2861	10.9709	11.1181	11.2463	11.118	11.2803	10.7866	11.0664	11.0579	11.2084	10.9246	11.2748	11.0835	11.2993	10.7344	11.0833	10.9612	11.3386
ENSG00000074370.17_3	7.7593	8.2746	7.91733	8.00993	7.02709	7.99392	7.6078	8.19856	7.40414	7.95106	7.50781	7.86492	7.14896	7.81004	7.71717	7.49551	7.44728	7.72739	7.92371	8.53836	7.25785	7.56972	8.1406	7.85637	8.24132	8.37235	7.40212	7.60756	7.24035	7.68609	8.0179	8.15898	7.99628	7.96798	7.69968	8.15237	7.01897	7.7443	7.35279	7.68347
ENSG00000074410.13_3	7.23736	7.07555	7.24252	7.11751	7.19952	6.89008	6.5921	6.86123	7.15175	7.14338	6.73489	6.60002	7.12246	6.74846	7.43883	6.40657	6.73146	6.7498	7.46267	7.27439	7.06102	6.80344	7.61821	7.30842	7.09946	7.33311	6.8859	6.90779	7.60262	7.07615	7.33226	6.7035	7.82712	6.88308	7.30477	7.21707	6.83547	6.5009	7.24511	6.74647
ENSG00000074416.14_6	9.98544	8.57527	10.2467	8.00993	10.1286	8.76375	9.92628	9.05916	10.1331	8.27602	10.986	9.50492	10.1193	8.83816	11.0066	9.94661	10.8988	9.66306	10.847	9.61966	10.7035	8.88459	10.6881	9.05174	9.80853	9.28633	10.2826	8.63906	10.2518	9.12246	10.5434	10.3453	10.5562	9.7005	9.95489	8.24834	10.6471	9.77684	10.1335	8.6206
ENSG00000074527.11_2	9.47522	12.2682	9.58268	12.3386	9.38041	10.8977	8.90141	11.8679	8.01276	11.1538	8.91952	11.4436	8.8346	11.5788	8.46501	9.78187	9.10008	11.3003	8.47172	10.4137	7.04645	10.44	8.10996	10.3848	9.09815	10.7283	8.6457	10.3106	8.28429	10.278	9.03486	10.4105	8.03183	9.09023	8.23528	11.3171	8.62488	9.35174	7.76274	10.8464
ENSG00000074582.13_4	9.41447	9.50393	9.36704	9.57609	9.45213	10.0002	9.67077	9.64571	9.26499	9.73502	9.72266	9.71514	9.53084	9.48928	9.76261	10.1287	9.72133	9.519	9.63331	9.44269	9.17706	9.92373	9.40188	9.74545	9.09345	9.37002	9.71068	9.67805	9.69918	9.81842	9.44006	9.39232	9.82467	9.81625	9.0891	9.59475	9.66132	9.62051	9.54803	9.24881
ENSG00000074590.13_3	11.9544	11.8923	11.9816	12.0612	11.5363	11.7155	10.7342	10.9101	9.86631	10.2901	12.8521	12.8612	11.9414	11.9635	12.4554	12.6583	12.7055	12.7778	12.7924	12.8686	12.0532	11.7719	11.4667	11.5765	11.9272	12.3833	12.1761	12.577	13.5281	13.8562	14.1777	14.3259	12.681	12.1726	12.0206	12.1038	12.9177	13.1568	11.8443	12.1372
ENSG00000074603.18_4	11.3259	11.2724	11.2733	11.3419	11.3582	11.119	11.2028	11.2083	11.337	11.4128	11.14	11.4569	11.2783	11.2765	11.4595	11.2625	11.1875	11.3024	11.2681	11.1741	11.281	11.1836	11.3218	11.3023	11.3182	11.2217	11.2927	11.3289	11.3086	11.2383	11.2475	11.3383	11.3462	11.2831	11.3019	11.3631	11.2765	11.278	11.2179	11.3444
ENSG00000074621.13_4	9.57913	9.71933	9.91415	9.62203	9.80589	9.85034	9.20095	9.61748	9.86175	9.79553	9.26025	9.25077	9.74467	9.99218	9.29343	9.45272	9.17745	9.34043	8.66181	9.19685	9.88286	9.21804	9.76988	9.50765	8.96027	9.06176	9.75012	10.1507	9.45178	9.8642	9.32852	9.31927	9.42528	9.56767	9.82647	9.86415	9.25967	9.6909	9.7902	9.88691
ENSG00000074657.13_3	12.3887	12.8878	12.5742	12.7373	10.8288	12.4539	11.5782	12.8182	12.5518	12.7328	11.9849	12.3251	11.7839	12.773	11.9832	12.9768	11.7829	12.0906	11.5781	12.9442	11.9929	11.6161	12.6113	12.1687	12.104	13.1678	11.4888	12.7442	11.3017	12.6294	12.0728	12.571	11.8601	12.6854	12.3655	12.9514	11.6266	12.5854	11.794	12.8161
ENSG00000074660.15_4	12.8317	13.0652	13.0432	13.0941	12.5517	12.9024	12.5309	13.4445	13.3093	13.2316	12.3075	12.6133	12.4469	12.7745	11.8535	12.3931	12.3855	12.7617	12.3948	12.7655	12.6355	12.671	12.9031	12.6116	13.0045	13.6638	12.3367	12.915	11.8884	12.7001	12.1571	12.1964	12.1467	12.8791	12.9695	13.2263	12.4849	12.7911	12.7546	13.1022
ENSG00000074695.5_2	12.6385	12.7587	12.6736	12.7624	13.1297	12.6657	12.5752	12.3186	12.7236	12.7631	13.0042	13.0624	12.75	12.7937	12.9834	12.917	12.9838	13.098	13.0496	13.036	12.8928	12.8179	12.938	13.0817	12.8127	12.8249	12.7763	12.8611	13.2303	13.2489	13.0886	13.206	13.0407	13.059	12.7695	12.7341	13.082	13.2037	12.7511	12.8633
ENSG00000074696.12_2	13.2951	13.3435	12.9176	13.2318	13.5607	13.123	13.2493	13.1728	12.9698	13.1496	13.2428	13.3622	13.2436	13.2423	13.376	13.2002	13.2348	13.1862	13.3817	13.2299	13.1042	13.411	13.041	13.4487	13.1769	12.9606	13.3749	13.3128	13.4506	13.3076	13.277	13.2411	13.3189	13.1845	13.029	13.137	13.1819	13.1204	13.1537	13.0995
ENSG00000074706.13_5	7.38907	6.84417	7.28518	6.91361	7.42105	6.69612	7.40594	6.6943	7.40414	7.08988	6.89001	6.63473	7.27232	6.5392	7.04172	6.40657	7.12916	6.55723	6.5044	6.42985	6.88719	6.60334	6.68652	6.49243	7.06524	6.38567	7.02906	6.73715	6.54605	6.35487	6.30516	6.29369	6.58476	6.50659	6.98594	6.68681	6.57588	6.62467	6.79301	6.51939
ENSG00000074755.14_4	11.3467	11.5092	11.2809	11.6261	10.4855	11.6182	10.9406	11.6592	11.466	11.54	11.3568	11.6088	11.209	11.6194	10.999	11.7709	11.4898	11.4296	10.4956	11.6573	11.3944	10.9274	11.3728	10.9662	11.1593	11.8648	11.03	11.6833	10.7464	11.6727	11.167	11.4923	11.0017	11.4593	11.3273	11.4963	11.0767	11.6864	10.7376	11.6635
ENSG00000074800.15_5	17.1436	15.4573	17.1715	15.4601	17.0742	15.7984	17.5345	15.6267	17.07	15.3717	17.5679	15.8803	17.6012	15.383	17.3184	15.8553	17.6782	15.8746	17.6434	15.6314	17.6367	15.6466	17.4047	15.6228	17.3823	15.783	17.8198	15.5546	17.7755	15.7841	17.4947	15.7012	17.5192	15.7441	17.1937	15.3038	17.5909	15.7397	17.4773	15.4552
ENSG00000074842.7_5	12.7185	12.4051	12.8811	12.6647	12.9543	12.6193	12.8839	12.4265	12.6433	12.5556	12.7601	12.4885	12.9237	12.6117	12.6322	12.5248	12.8604	12.7448	12.9479	12.639	12.8951	12.6548	12.6694	12.4571	12.7234	12.5278	12.8737	12.6327	13.0039	12.6176	12.7492	12.5662	12.6014	12.6891	12.5505	12.2611	12.8455	12.6276	12.8636	12.5451
ENSG00000074855.10_3	9.41835	9.68464	9.48292	9.64178	8.65621	9.23897	8.60937	9.68159	9.18395	9.56742	9.34963	9.52509	8.72665	9.75728	8.5658	9.98208	8.84627	9.45817	8.72241	9.83353	9.09489	8.78721	9.43803	8.60175	9.02844	10.0967	8.76153	9.59551	8.7679	9.65316	9.28646	9.74487	8.83313	9.55559	9.27032	9.8705	8.80169	9.80382	8.91926	9.66216
ENSG00000074935.13_2	8.28273	8.68043	8.4693	8.62129	8.72296	8.68408	8.53824	8.29361	8.37321	8.70541	8.24209	8.30996	8.37008	8.35601	8.44208	8.36266	8.25664	8.52006	8.64519	8.24643	8.13372	8.4537	8.51842	8.68038	8.20152	8.43142	8.36918	8.48299	8.48609	8.45107	8.10766	8.46302	8.60055	8.4059	8.27805	8.56637	8.40297	8.28506	8.28781	8.38244
ENSG00000074964.16_3	9.06679	8.74731	9.05657	9.18528	8.66077	8.64429	8.72169	9.12114	9.07698	8.95312	9.02675	8.99783	8.68487	9.11882	8.84086	9.07618	9.35553	8.9	9.38704	9.4239	8.79347	8.95681	9.09515	8.60526	9.28467	9.24256	8.86464	8.65317	8.75423	8.87717	9.10774	9.06652	8.93452	9.07085	8.62864	8.43953	8.47796	8.84414	8.80872	8.78653
ENSG00000074966.10_2	6.53429	6.45795	6.74585	6.33361	6.70216	6.61195	6.5921	6.4582	6.51047	6.68354	6.61189	6.63473	6.6424	6.32071	6.48927	6.65736	6.60774	6.7326	6.56152	6.48082	6.54804	6.38158	6.77344	6.56289	6.68277	6.43748	6.4956	6.72245	6.57048	6.44333	6.8277	6.60105	6.73682	6.6726	6.52062	6.40469	6.77809	6.71014	6.47328	6.42257
ENSG00000075043.18_4	7.17457	6.8979	7.33961	6.958	7.61676	6.78988	7.45974	6.99045	7.24251	6.61542	7.50781	7.16919	7.2606	6.87545	7.68464	8.23379	7.6028	7.07348	8.15856	7.62811	7.17057	6.62389	8.33742	7.8625	6.98046	6.90411	7.0934	7.05127	7.33709	6.70764	8.56213	7.8761	8.43438	7.84183	6.79576	6.56071	7.90044	7.61045	7.21967	6.66025
ENSG00000075073.14_2	6.46171	6.58541	6.58279	6.36764	6.65097	6.3372	6.41018	6.61276	6.58279	6.45483	6.46262	6.50463	6.68729	6.37737	6.6896	6.40657	6.58026	6.34844	6.7734	6.74086	6.43018	6.6633	6.6391	6.44057	6.47637	6.58988	6.4956	6.387	6.43772	6.44333	6.66785	6.55557	6.66465	6.52971	6.49195	6.25708	6.32317	6.47303	6.47328	6.47294
ENSG00000075089.9_3	9.62	9.61723	9.4961	9.5535	9.8438	9.36086	9.70507	9.41078	9.62346	9.68884	9.63814	9.60737	9.63095	9.56154	9.87563	9.66532	9.41281	9.72531	9.84686	9.368	9.46054	9.71278	9.41403	9.85099	9.65064	9.30386	9.66361	9.41944	9.79288	9.4739	9.55061	9.60223	9.6972	9.51338	9.61836	9.48792	9.9164	9.46201	9.61253	9.59345
ENSG00000075131.9_5	8.66815	8.98913	8.7045	8.79068	8.81541	8.86126	8.85134	8.8574	8.50696	8.89189	9.04063	8.97984	8.88893	8.89696	8.96358	8.49902	9.02158	8.68926	8.97819	8.71173	8.81143	8.91839	8.38875	8.7548	9.08638	8.50525	9.05725	8.81476	9.08593	8.84773	8.67655	8.69449	8.82532	8.49352	8.41789	8.64387	8.97783	8.6915	8.85973	8.84885
ENSG00000075142.13_3	12.0539	11.9622	12.1858	11.9512	12.6376	12.1091	12.4871	11.9488	12.202	12.0453	12.2129	12.0974	12.4721	12.0147	12.2846	11.9201	12.195	12.148	12.4368	11.9065	12.3233	12.3587	12.0736	12.128	12.0739	11.7815	12.4433	11.9913	12.5088	11.9786	12.1854	12.008	12.2894	11.9589	12.0673	11.9697	12.5505	12.0251	12.5231	12.2048
ENSG00000075151.20_3	11.713	12.288	11.5192	12.2638	10.2025	12.2837	10.86	12.2953	11.6784	12.3041	11.3824	12.0131	11.0484	12.2872	11.1548	12.7063	11.0195	11.9183	10.735	12.4065	11.5271	11.2247	11.8444	11.5725	11.2053	12.644	10.7458	12.4299	10.712	12.3132	11.4021	12.1647	11.2191	12.3123	11.6123	12.4109	11.0213	12.3465	10.9305	12.2884
ENSG00000075188.8_3	10.07	10.1836	10.0487	10.0515	10.488	9.93682	10.2855	9.98057	9.89936	10.1186	10.2933	10.122	10.262	10.0174	10.0678	9.70995	9.97666	10.2898	10.3833	9.90952	9.95801	10.2844	9.75089	10.2013	10.448	9.83144	10.3953	9.94511	10.3996	10.1373	10.0096	9.95728	10.2227	9.77821	9.86944	10	10.384	9.82042	10.1682	10.0553
ENSG00000075213.10_5	9.65483	9.42541	9.47494	9.43898	8.82352	9.12655	9.75983	9.89865	9.58883	9.28333	10.2032	10.1531	9.81055	8.88186	8.62373	9.04896	9.74174	10.0973	10.2493	9.91623	10.1429	9.86207	9.5435	9.17143	10.8301	11.2099	9.6439	9.81903	9.42215	9.58943	10.2345	10.5146	10.2532	10.3372	9.44473	9.33422	10.0408	10.6236	9.30914	9.43612
ENSG00000075218.18_3	9.72204	10.7451	9.8582	9.81776	10.1777	9.56958	10.0028	10.429	9.15921	9.53015	10.739	10.5993	10.3872	10.2875	10.1843	8.99808	10.4561	9.79391	10.6578	10.3985	9.20432	9.55851	9.88924	10.0463	10.3837	10.0354	10.3782	9.91893	10.369	10.1588	10.0733	9.83519	9.96471	9.41356	9.24693	9.61306	9.78735	9.03723	9.62509	9.95079
ENSG00000075223.13_2	8.79108	8.65942	8.56417	8.3135	10.1188	8.73655	7.87416	6.97942	9.05297	6.90945	9.96434	9.71918	8.77445	8.38168	8.10223	7.8793	9.33682	9.51719	8.66593	8.40804	7.64079	7.15906	8.87586	7.84403	8.46194	9.36817	9.47804	9.54419	9.38093	9.59821	10.5062	10.4054	9.3678	9.42879	8.30925	7.83595	10.0707	10.3374	8.15703	7.27678
ENSG00000075234.16_3	10.52	10.407	10.4533	10.3815	10.5215	10.3793	10.5307	10.3779	10.3042	10.3879	10.4488	10.53	10.5088	10.3339	10.3806	10.1951	10.307	10.4809	10.4956	10.3419	10.2364	10.6019	10.3573	10.5847	10.533	10.6089	10.5995	10.4623	10.6462	10.3687	10.4891	10.5232	10.5125	10.3943	10.5306	10.5083	10.5339	10.2882	10.5774	10.3994
ENSG00000075239.13_2	10.6874	10.8279	10.8018	10.757	10.9749	10.5417	11.1106	10.7302	10.7144	10.766	11.0225	11.0232	11.0344	10.9094	10.8069	10.7088	11.0228	11.1818	10.9764	10.8735	10.7647	11.0224	10.6282	11.0367	11.2467	10.758	11.221	10.9056	11.1888	10.8776	10.8765	10.8303	11.0178	10.7827	10.6534	10.7738	10.9685	10.7909	10.7783	10.759
ENSG00000075240.16_3	9.53704	9.57993	9.87441	9.56672	9.42862	9.42759	9.32335	9.67202	9.8495	9.73865	9.44829	9.50804	9.59903	9.65984	9.29594	10.0268	9.20431	9.58253	9.16885	9.76524	9.76582	9.62257	9.43327	9.3474	9.41988	9.71596	9.38064	9.69829	9.27588	9.77732	9.45531	9.4578	9.35171	9.72225	9.63641	9.44762	9.48577	10.0031	9.80314	9.77029
ENSG00000075275.16_3	8.44315	8.30627	8.20511	8.45751	7.71319	9.1472	7.63534	8.5805	8.26825	8.12347	8.43026	8.43614	7.79774	8.43512	8.02881	9.71152	7.71425	7.74732	7.97966	9.39911	9.02	7.99491	8.10375	8.08649	7.37452	8.4278	7.42531	8.43776	7.92583	8.71029	8.73251	8.98235	8.3375	8.65361	8.0921	8.42547	8.11996	8.9577	8.73639	8.78942
ENSG00000075292.18_3	11.3432	11.8787	11.4049	11.9548	10.2669	11.8187	10.7943	11.8691	11.5462	12.0012	10.828	11.7738	11.0739	11.9883	11.0255	11.8267	10.7592	11.4243	10.6669	11.8804	11.3885	11.2882	11.2616	11.3574	11.233	11.9939	10.6895	11.9927	10.5267	11.9587	10.8793	11.6769	11.0717	11.8802	11.4131	12.061	10.8921	11.8612	11.0041	11.995
ENSG00000075303.12_2	9.60311	9.77122	9.83975	9.61659	9.85361	9.50733	9.85807	9.51711	9.67301	9.72956	9.5694	9.65737	9.79128	9.66567	9.75354	9.27691	9.68174	9.60819	9.7829	9.52426	9.79999	9.65769	9.42368	9.53511	9.83253	9.49207	9.73365	9.52767	9.77963	9.6481	9.46538	9.41517	9.60995	9.38454	9.64436	9.71122	9.66329	9.38349	9.71395	9.6915
ENSG00000075336.11_3	9.41059	9.66993	9.47228	9.53824	9.75653	9.45879	9.68702	9.41078	9.42269	9.5406	9.65796	9.61895	9.61308	9.50566	9.42541	9.40689	9.59012	9.64665	9.71006	9.39526	9.37458	9.54606	9.31377	9.74388	9.75929	9.41367	9.71698	9.58684	9.7288	9.47772	9.47039	9.57302	9.6586	9.41738	9.36503	9.358	9.71156	9.40353	9.39983	9.47933
ENSG00000075340.22_2	9.03165	9.29115	9.17	8.96777	8.74023	9.12915	8.74153	9.33114	9.22267	9.05644	9.35628	9.36382	8.9251	9.1651	9.32329	9.46582	9.13775	9.11709	9.28479	9.57276	9.46729	8.8616	9.30856	8.72615	9.04802	9.49207	8.84151	9.12535	8.90695	9.31011	9.30343	9.4618	8.81352	9.2854	8.83274	8.88415	9.21194	9.52835	9.42882	9.20216
ENSG00000075391.16_4	10.8351	10.8868	10.8008	11.2087	10.3797	10.8954	10.3956	11.1275	10.7403	10.959	10.7457	11.1518	10.5479	11.0609	10.82	11.1009	10.6537	11.2686	10.4956	10.9744	10.6631	10.8431	10.4542	10.5359	10.6612	11.1492	10.5167	11.0067	10.3624	11.2135	10.5979	11.016	10.4438	11.0588	10.7574	11.049	10.4376	10.9377	10.295	10.9448
ENSG00000075399.13_5	9.32853	9.44804	9.5375	9.3477	9.43125	9.82828	9.12808	9.52626	9.34821	9.20113	9.52494	9.58096	9.21985	9.47937	9.23961	9.61087	9.42298	9.26047	9.27948	9.68252	9.57319	9.03834	9.60196	9.2489	9.21946	9.43147	9.2148	9.44848	9.35427	9.82441	9.46035	9.62019	9.28829	9.60499	9.3358	9.3885	9.33581	9.8401	9.39983	9.72623
ENSG00000075407.18_3	8.04958	9.06129	8.24432	8.89114	8.48151	9.22691	7.43851	8.7563	8.67189	9.13341	7.41673	8.00616	6.97837	8.48991	7.53585	7.42923	7.3788	8.04039	7.90209	9.01227	7.54217	7.56972	9.2981	8.31744	8.12295	9.22835	7.51371	7.91438	6.63895	8.17528	8.21655	8.74843	8.84476	9.27488	8.66877	9.53994	7.04882	8.47355	7.20672	7.87377
ENSG00000075413.17_5	10.8551	11.0279	10.9165	11.0438	10.934	11.1325	10.7952	11.0721	10.8931	11.083	10.9148	10.9758	10.8509	10.9409	10.813	11.1438	10.8378	11.055	10.7786	11.0676	10.851	10.9862	11.0535	11.1021	10.8762	11.069	10.8665	11.0497	10.8144	11.082	10.9145	11.1586	10.9019	11.1289	10.9325	11.115	10.9493	11.1332	10.8661	11.1264
ENSG00000075415.12_4	14.8475	14.3994	14.9931	14.5264	15.1387	14.3005	15.1854	14.4627	14.9331	14.4012	14.6605	14.6539	15.0486	14.4609	15.2608	14.6805	15.0619	14.7823	15.3832	14.4513	15.0658	14.8144	14.9669	14.6443	15.0397	14.4059	15.293	14.3664	15.1209	14.5149	15.0409	14.7191	15.1231	14.583	14.9822	14.4167	15.0737	14.383	15.0813	14.4759
ENSG00000075420.12_2	13.4565	13.7041	13.3644	13.9989	13.6411	13.8688	12.8473	13.7791	13.4351	13.9002	13.8167	14.2388	13.5654	14.0515	13.9796	13.9128	13.8467	14.1838	13.6854	14.1238	13.4642	13.8724	13.6555	14.1845	13.3924	13.974	13.4324	14.088	13.8062	14.4501	13.9019	14.3132	13.6238	14.0331	13.4169	13.8141	13.8509	14.3499	13.4536	14.2714
ENSG00000075426.11_3	12.3075	11.8397	11.9755	12.5051	12.0941	12.0027	11.6978	12.1587	11.9751	12.1081	12.3381	12.2502	11.6551	11.7354	12.018	12.0384	12.523	12.0324	12.2629	12.2358	11.6353	11.9769	11.9588	12	12.3845	12.5386	12.0301	11.9522	12.0448	12.1287	12.3808	12.3102	12.1867	12.0705	11.8265	12.0726	12.2468	12.3989	11.8367	11.8755
ENSG00000075461.5_2	6.65921	6.43388	6.76997	6.85085	6.53624	6.78988	6.44455	6.7096	6.62705	6.59121	6.63385	6.43964	6.51596	6.25619	6.03408	7.05804	6.9515	6.78315	7.27102	6.86587	6.49194	6.24357	6.73117	7.16349	6.73471	7.16621	6.34855	6.16931	6.43772	6.28588	7.19953	6.96456	7.0268	6.91131	6.49195	6.37851	6.6258	6.95385	6.03859	6.4966
ENSG00000075539.14_4	11.5798	11.7025	11.6794	12.006	11.5056	11.8349	11.4871	11.9929	11.8578	12.0339	11.7891	12.1196	11.7225	12.1056	11.8673	12.1537	11.9032	12.1056	11.7555	12.2891	11.8654	11.6664	11.7954	12.0601	11.6841	12.0639	11.5759	12.014	11.5362	12.0775	11.8455	12.1414	11.6906	12.0596	11.7944	11.751	11.5869	12.2018	11.6739	12.2276
ENSG00000075568.16_2	11.1221	11.5018	11.0961	11.4594	9.85752	11.9131	10.3931	11.4309	11.1456	11.4568	10.9917	11.1518	10.595	11.4957	10.254	11.5861	10.6056	10.9755	10.2207	11.4186	11.0338	10.2876	11.1338	10.9337	10.8343	11.6948	10.222	11.6206	10.2791	11.543	10.851	11.3808	10.6354	11.401	11.0799	11.625	10.6481	11.6949	10.7046	11.5011
ENSG00000075618.17_2	15.2957	15.2489	15.5634	15.429	15.4695	15.1936	15.2088	15.5414	15.3973	15.3905	15.4123	15.4107	15.4182	15.4577	15.3608	15.5107	15.6232	15.513	15.415	15.5249	15.3195	15.6422	15.4987	15.4879	15.4734	15.6617	15.6288	15.4384	15.4002	15.5447	15.6736	15.5938	15.5057	15.6839	15.2893	15.3984	15.5298	15.7234	15.4162	15.4461
ENSG00000075624.14_4	18.1607	17.8491	18.017	18.0337	17.9668	17.8641	18.1815	18.1973	17.5737	17.8401	18.5929	18.3759	18.4938	18.133	18.7087	18.2933	18.6457	18.4948	18.5183	18.2706	17.9611	18.3313	18.0154	18.2016	18.3062	17.8924	18.524	18.0788	18.4695	18.2785	18.5453	18.3384	18.3784	18.1435	17.7281	17.7328	18.3711	18.1859	17.9462	17.9016
ENSG00000075643.5_3	6.59954	6.29385	6.58279	6.36764	6.8592	6.58928	6.64306	6.84851	6.4287	6.70493	7.02215	6.6839	6.66518	6.61586	6.99684	6.95677	6.73146	6.81521	6.81361	6.63247	6.97017	6.73644	6.81365	6.73956	6.37005	6.58988	6.69113	6.49885	6.8806	6.66992	6.98001	6.6841	6.99305	6.83897	6.75623	6.70318	7.24852	6.74957	6.83226	6.76264
ENSG00000075651.15_3	12.1576	12.2097	11.7937	12.0767	12.0327	12.5762	11.8754	12.3649	12.0036	12.3879	12.1245	12.2913	12.1921	12.501	11.926	12.1906	11.891	12.1612	11.9665	12.2218	12.4278	12.2954	12.037	12.4675	11.8648	11.9856	12.0505	12.639	12.2182	12.6172	11.8982	12.138	11.9801	12.2751	12.2517	12.3769	11.8695	12.3275	12.2197	12.6133
ENSG00000075702.17_4	8.82976	9.44285	8.80224	8.96777	8.85943	8.8003	8.78038	9.40748	8.40361	8.81052	9.32498	9.43612	9.11036	9.2377	8.72527	8.4953	9.13775	8.74344	9.12503	9.62295	8.25143	8.75004	8.81801	8.9785	9.00858	9.30386	8.90236	8.96407	8.75079	9.10523	9.08167	8.90765	8.79363	8.63708	8.23528	8.91922	8.55769	8.45191	8.95313	8.72433
ENSG00000075711.20_4	10.5598	10.7638	10.5344	10.8483	10.7546	10.7675	10.4805	10.8755	10.7907	11.0426	10.7473	11.0957	10.4183	10.8034	10.7643	11.02	10.7602	11.0149	10.5349	10.7311	10.8347	10.9158	10.6104	10.7555	10.781	10.9433	10.6242	10.818	10.5257	10.8069	10.7106	11.0761	10.8881	11.0125	10.6126	10.9407	10.9421	11.1718	10.5003	10.8104
ENSG00000075785.12_2	13.4737	13.4738	13.3456	13.6265	13.4413	13.6329	13.4423	13.4994	13.3716	13.6281	13.5134	13.5778	13.412	13.446	13.5488	13.7623	13.5329	13.6065	13.3682	13.4121	13.3493	13.6713	13.3275	13.5573	13.3676	13.4358	13.3749	13.5159	13.5679	13.5212	13.4231	13.5115	13.5525	13.4548	13.4587	13.6051	13.567	13.5779	13.3835	13.4731
ENSG00000075790.10_6	12.1836	12.2019	12.1667	12.0512	12.2839	11.9943	12.2994	11.9622	12.1723	12.1988	12.0552	12.0145	12.2736	12.1477	12.5388	12.0588	11.9983	12.1392	12.3172	11.9593	12.4166	12.249	11.9748	12.1866	12.2492	11.5822	12.1566	12.1916	12.3604	12.1635	12.0114	11.9643	12.0638	11.9984	12.2452	12.149	12.1413	11.9292	12.2686	12.237
ENSG00000075826.16_3	7.17457	7.39928	7.22792	7.30806	7.09322	7.27579	7.02849	7.33202	7.1981	7.49655	7.32812	7.10195	7.08138	7.35376	7.15239	7.63953	6.96906	7.22802	6.95815	7.24508	6.92128	7.21293	7.25871	7.26895	7.09946	7.03819	7.10886	7.21221	6.86429	7.2021	7.26791	7.2022	6.82393	7.38839	7.01668	7.59334	6.98818	7.33027	7.05258	7.49762
ENSG00000075856.11_4	11.1078	11.2415	11.2071	11.4294	10.7175	11.3766	10.832	11.4573	11.2886	11.4541	10.899	11.1029	10.9714	11.3102	10.7195	11.1559	10.876	11.0187	10.8709	11.2471	10.9501	11.1618	11.1035	11.0744	11.2224	11.3546	10.9201	11.251	10.6875	11.0951	10.9272	11.048	11.0085	11.3348	11.184	11.3747	10.8971	11.2187	10.9472	11.3693
ENSG00000075914.12_3	10.2134	10.0551	10.3702	10.0313	10.3702	10.1612	10.4606	10.1125	10.2667	10.0341	10.2537	10.0145	10.3375	10.0083	10.2123	10.043	10.1513	10.1247	10.5326	10.1054	10.3265	10.2178	10.1986	10.1921	10.4562	9.98708	10.4031	10.0589	10.4274	9.95433	10.2721	10.0737	10.3782	10.1032	10.239	9.99187	10.4308	9.84984	10.4624	10.0904
ENSG00000075945.12_2	11.5939	11.3424	11.4788	11.6351	11.1668	11.8286	11.315	11.3163	11.5117	11.7909	11.1577	11.2201	11.6956	11.8228	11.3952	11.7562	11.1145	11.3415	11.0587	11.1213	11.5583	11.7055	11.3134	11.8142	11.0106	10.9253	11.5794	11.9713	11.6028	11.6523	11.2655	11.4222	11.4398	11.5884	11.6599	11.6815	11.383	11.4696	11.6353	11.7886
ENSG00000075975.15_2	11.0637	10.8766	11.0372	11.0451	11.5586	10.9408	11.2708	10.7893	11.114	11.0078	11.3218	11.0827	11.2752	10.9961	11.3742	10.9283	11.2911	11.2406	11.2433	10.8429	11.0849	11.1635	11.225	11.1547	11.201	10.7375	11.3218	10.9573	11.4455	11.0164	11.3293	11.161	11.308	11.0299	11.1614	11.0208	11.5102	11.1555	11.3079	11.0024
ENSG00000076003.4_2	11.7967	11.9263	11.3698	11.4913	11.6685	11.3091	11.7535	11.8098	11.2007	11.4574	11.9526	11.8851	11.7142	11.5827	11.6459	10.7474	11.5006	11.3501	11.793	11.5344	10.9006	11.5423	11.2126	11.6516	12.0207	11.4462	11.8629	11.3503	11.7823	11.5385	11.3705	11.1858	11.2886	11.1236	11.3756	11.5489	11.305	10.9625	11.5592	11.5175
ENSG00000076043.9_5	11.3396	11.4935	11.3861	11.5689	11.6685	12.1059	11.6998	11.5766	11.0367	11.4497	11.957	11.9438	11.7992	11.7047	12.1492	11.6519	12.0046	11.9539	11.8929	11.6164	11.5362	11.9344	11.3547	11.6632	11.556	11.0072	11.9001	11.667	12.0873	11.8422	11.7058	11.821	11.883	11.6869	11.1655	11.2623	11.8876	11.7123	11.3809	11.6309
ENSG00000076053.10_4	11.1708	10.9094	11.125	10.9479	11.54	11.0302	11.4119	10.8546	11.2427	11.013	11.147	11.0874	11.2889	10.9898	11.3929	10.9888	11.2702	11.1198	11.5015	10.9301	11.4434	11.179	11.1727	11.2745	11.1917	10.8758	11.4604	10.9091	11.4959	11.0601	11.3238	11.0166	11.5039	11.1219	11.2548	11.018	11.4205	11.021	11.3194	10.9858
ENSG00000076067.12_2	12.3119	12.3099	12.341	12.3011	12.1634	12.4461	12.2672	12.4324	12.2961	12.2526	12.1912	12.3906	12.1713	12.4296	12.4066	12.5477	12.2517	12.4045	12.2434	12.5517	12.521	12.3211	12.3554	12.3142	12.1366	12.4316	12.2113	12.4338	12.1794	12.4323	12.3751	12.4896	12.4071	12.4808	12.2885	12.3393	12.2251	12.4262	12.1996	12.3439
ENSG00000076108.11_4	12.829	12.8302	12.7633	12.8502	11.4312	12.8562	12.1239	12.9648	12.8845	12.8767	12.3464	12.5736	12.3242	12.7862	12.1792	13.1214	12.2074	12.5041	12.1573	13.0503	12.8247	12.429	12.9424	12.1579	12.5876	13.3656	12.1677	12.9548	11.9742	12.8907	12.4957	12.8265	12.5069	13.0062	12.8529	13.093	12.2933	12.9999	12.4022	12.8304
ENSG00000076201.14_2	12.1954	11.8672	11.968	12.3353	10.0317	12.5141	10.9305	12.3258	11.9208	12.3301	11.6608	11.7498	11.2201	12.2136	10.8627	12.8616	11.4502	11.5126	10.7999	12.1904	11.8045	11.5525	11.9776	10.8455	11.3057	12.7695	10.7417	12.3838	10.8496	12.1511	11.6968	12.0968	11.4517	12.1874	11.899	12.4079	11.274	12.434	11.3778	12.1558
ENSG00000076242.14_2	10.7056	10.8213	10.8124	10.7372	11.0985	10.9862	11.058	10.7697	10.706	10.7517	11.0587	10.9093	10.9416	10.8494	10.9929	10.6399	11.0742	10.9853	11.0308	10.641	10.6484	10.7696	10.8604	10.992	10.913	10.5174	11.1283	10.7449	11.092	10.8812	10.8605	10.6858	10.7986	10.5949	10.6622	10.6147	11.1559	10.6791	11.0017	10.7984
[truncated: 17,135 more rows]
